# Supplementary material for: Stable Two‐Legged Parent Piano‐Stool and Mixed Diborabenzene‐E4 (E=P, As) Sandwich Complexes of Group 8
Source: Angew Chem Int Ed Engl. 2022 Jul 27;61(36):e202206840. doi: 10.1002/anie.202206840 (PMC9540419; doi:10.1002/anie.202206840)
Supplement: Supplementary file 2 — Supporting Information [file ANIE-61-0-s001.cif]

data_MaDi148_MaDi6_a_tw_sq_sq

# 1. Submission Details


_publ_contact_author_name         ?
_publ_contact_author_address      ?
_publ_contact_author_email        ?
_publ_contact_author_fax          ?
_publ_contact_author_phone        ?

_publ_requested_journal           ?
_publ_section_title               ?
_publ_section_abstract            ?

loop_
_publ_author_name
'Braunschweig, Holger'
;  Institut fuer Anorganische Chemie
   Universitaet Wuerzburg
   Am Hubland
   D-97074 Wuerzburg, Germany
;
'Dietz, Maximilian'
;  Institut fuer Anorganische Chemie
   Universitaet Wuerzburg
   Am Hubland
   D-97074 Wuerzburg, Germany
;
'Arrowsmith, Merle'
;  Institut fuer Anorganische Chemie
   Universitaet Wuerzburg
   Am Hubland
   D-97074 Wuerzburg, Germany
;
_audit_creation_method            'CIF-fill 1.2x (K.Radacki, 2005-21)'
_shelx_SHELXL_version_number      '2018/3'
_chemical_name_systematic         ?
_chemical_name_common             ?
_chemical_melting_point           ?
_chemical_formula_moiety          'C44 H66 As4 B2 Fe N2, [+3( C H2 Cl2) Squeezed]'
_chemical_formula_sum             'C44 H66 As4 B2 Fe N2, [+3( C H2 Cl2) Squeezed]'
_chemical_formula_weight          1000.13

loop_
 _atom_type_symbol
 _atom_type_description
 _atom_type_scat_dispersion_real
 _atom_type_scat_dispersion_imag
 _atom_type_scat_source
 'C'  'C'   0.0181   0.0091
 'International Tables Vol C Tables 4.2.6.8 and 6.1.1.4'
 'H'  'H'   0.0000   0.0000
'International Tables Vol C Tables 4.2.6.8 and 6.1.1.4'
 'B'  'B'   0.0090   0.0039
 'International Tables Vol C Tables 4.2.6.8 and 6.1.1.4'
 'N'  'N'   0.0311   0.0180
 'International Tables Vol C Tables 4.2.6.8 and 6.1.1.4'
 'Fe'  'Fe'  -1.1336   3.1974
 'International Tables Vol C Tables 4.2.6.8 and 6.1.1.4'
 'As'  'As'  -0.9300   1.0051
 'International Tables Vol C Tables 4.2.6.8 and 6.1.1.4'
 
_space_group_crystal_system       triclinic
_space_group_IT_number            2
_space_group_name_H-M_alt         'P -1'
_space_group_name_Hall            '-P 1'

_shelx_space_group_comment
;
The symmetry employed for this shelxl refinement is uniquely defined
by the following loop, which should always be used as a source of
symmetry information in preference to the above space-group names.
They are only intended as comments.
;
 
loop_
 _space_group_symop_operation_xyz
 'x, y, z'
 '-x, -y, -z'
 
_cell_length_a                    10.0843(3)
_cell_length_b                    16.3614(4)
_cell_length_c                    16.9614(5)
_cell_angle_alpha                 81.185(2)
_cell_angle_beta                  83.687(2)
_cell_angle_gamma                 73.224(2)
_cell_volume                      2641.37(13)
_cell_formula_units_Z             2
_cell_measurement_temperature     100(2)
_cell_measurement_reflns_used     20775
_cell_measurement_theta_min       2.6830
_cell_measurement_theta_max       73.4740
 

_exptl_special_details
;
The crystal was immersed in a film of perfluoropolyether oil, mounted on a 
polyimide loop and transferred to stream of cold nitrogen (Oxford Cryostream 800).
;
_exptl_crystal_description        plate
_exptl_crystal_colour             'clear light yellow'
_exptl_crystal_density_meas       ?
_exptl_crystal_density_method     ?
_exptl_crystal_density_diffrn     1.258          
_exptl_crystal_F_000              1024
_exptl_transmission_factor_min    ?
_exptl_transmission_factor_max    ?
_exptl_crystal_size_max           0.419
_exptl_crystal_size_mid           0.157
_exptl_crystal_size_min           0.023
_exptl_absorpt_coefficient_mu     5.269
_shelx_estimated_absorpt_T_min    0.216
_shelx_estimated_absorpt_T_max    0.902
_exptl_absorpt_correction_type    gaussian
_exptl_absorpt_correction_T_min   0.051
_exptl_absorpt_correction_T_max   1.000
_exptl_absorpt_process_details
;
CrysAlisPro 1.171.41.96a (Rigaku Oxford Diffraction, 2021) Numerical 
absorption correction based on gaussian integration over a multifaceted 
crystal model Empirical absorption correction using spherical harmonics, 
implemented in SCALE3 ABSPACK scaling algorithm.
;
_exptl_absorpt_special_details    ?
loop_
 _exptl_crystal_face_index_h
 _exptl_crystal_face_index_k
 _exptl_crystal_face_index_l
 _exptl_crystal_face_perp_dist
  -1    1   -1 0.1900
   0    1   -1 0.0670
   1    1   -1 0.1556
   0    0   -1 0.0120
   1    0   -1 0.1486
  -1   -1   -1 0.1692
   0   -1   -1 0.0453
   1   -1   -1 0.1522
  -1    1    0 0.2043
   1   -1    0 0.1699
   0    1    1 0.0655
   0    0    1 0.0111
  -1    0    1 0.1920
  -1    1    1 0.1888

_diffrn_ambient_environment       N~2~
_diffrn_ambient_temperature       100.00(10)
_diffrn_radiation_wavelength      1.54184
_diffrn_radiation_type            CuK\a
_diffrn_radiation_monochromator   'multi-layer mirror'
_diffrn_source                    'rotating-anode X-ray tube'
_diffrn_source_type               'PhotonJet R X-ray Source'
_diffrn_measurement_device        'four-circle diffractometer'
_diffrn_measurement_device_type   'Rigaku XtaLAB Synergy-R'
_diffrn_measurement_details
;
 List of Runs (angles in degrees, time in seconds):
 
   # Type    Start    End  Width  t~exp~   \w     \q     \k     \f   Frames
 --------------------------------------------------------------------------
   1  \w     21.00  48.00   0.60    0.30    --   10.00  62.00 175.95   45
   2  \w     25.00  52.60   0.60    0.30    --   14.00  61.00  63.97   46
   3  \w     34.00  58.60   0.60    0.30    --   22.00  58.00  19.14   41
   4  \w     56.00  89.60   0.60    0.30    --   42.00  51.00-138.83   56
   5  \w     97.00 130.60   0.60    0.30    --   84.00  52.00   5.04   56
   6  \w     76.00 115.00   0.60    0.30    --   64.77  38.00  64.59   65
   7  \w     45.00 130.20   0.60    0.30    --   80.85  15.00 -30.00  142
   8  \w     17.00  83.60   0.60    0.30    --   58.41-122.00  30.00  111
   9  \w     23.00  98.00   0.60    0.30    --   71.12-122.00  30.00  125
  10  \w     33.00  99.00   0.60    0.30    --   80.85-112.00  60.00  110
  11  \w     32.00 101.00   0.60    0.30    --   80.85-122.00  30.00  115
  12  \w     33.00  99.00   0.60    0.30    --   80.85-112.00 120.00  110
  13  \w     33.00  99.00   0.60    0.30    --   80.85-112.00 -90.00  110
  14  \w     33.00  99.00   0.60    0.30    --   80.85-112.00-150.00  110
  15  \w     33.00  99.00   0.60    0.30    --   80.85-112.00-120.00  110
  16  \w     16.00  64.60   0.60    0.30    --   58.41 -95.00-120.00   81
  17  \w     33.00  99.00   0.60    0.30    --   80.85-112.00 -60.00  110
  18  \w     38.00  86.60   0.60    0.30    --   80.85 -95.00-120.00   81
  19  \w     37.00  97.60   0.60    0.30    --   84.00-109.00  -9.26  101
  20  \w     38.00  98.00   0.60    0.30    --   84.00-107.00 151.36  100
  21  \w     38.00  86.60   0.60    0.30    --   80.85 -95.00  60.00   81
  22  \w   -108.00 -33.00   0.60    0.30    --  -79.50 137.00  30.77  125
  23  \w    -96.00 -21.00   0.60    0.30    --  -69.77 122.00 111.00  125
  24  \w   -102.00 -29.40   0.60    0.30    --  -76.33 122.00 111.00  121
  25  \w    -86.00 -13.40   0.60    0.30    --  -60.26 122.00 111.00  121
  26  \w    -96.00 -29.40   0.60    0.30    --  -76.33 112.00   0.00  111
  27  \w    -96.00 -29.40   0.60    0.30    --  -76.33 112.00 -90.00  111
  28  \w   -128.00 -94.40   0.60    0.30    --  -79.50-120.00  -8.36   56
  29  \w   -128.00 -94.40   0.60    0.30    --  -79.50-120.00  87.46   56
  30  \w   -121.00 -87.40   0.60    0.30    --  -74.00 -58.00 118.62   56
  31  \w   -126.00 -93.00   0.60    0.30    --  -79.50 -57.00 112.60   55
  32  \w   -126.00 -92.40   0.60    0.30    --  -78.00 -52.00 134.78   56
  33  \w   -126.00 -93.00   0.60    0.30    --  -79.50 -57.00  16.38   55
  34  \w   -128.00 -94.40   0.60    0.30    --  -79.50 -50.00  16.02   56
  35  \w   -107.00 -73.40   0.60    0.30    --  -58.00 -50.00 -29.44   56
  36  \w   -115.00 -81.40   0.60    0.30    --  -66.00 -50.00 -50.24   56
  37  \w    -99.00 -65.40   0.60    0.30    --  -50.00 -47.00 110.38   56
  38  \w   -123.00 -89.40   0.60    0.30    --  -74.00 -50.00 -88.42   56
  39  \w   -129.00 -93.00   0.60    0.30    --  -79.50 -48.00-173.33   60
  40  \w   -128.00 -94.40   0.60    0.30    --  -79.50-120.00-154.42   56
  41  \w   -107.00 -73.40   0.60    0.30    --  -58.00 -49.00-164.98   56
  42  \w   -120.00 -84.00   0.60    0.30    --  -70.00 -46.00-172.81   60
  43  \w   -120.00 -84.00   0.60    0.30    --  -70.00 -46.00-137.70   60
  44  \w   -120.00 -84.00   0.60    0.30    --  -70.00 -45.00-107.72   60
  45  \w   -111.00 -77.40   0.60    0.30    --  -62.00 -47.00  45.15   56
  46  \w   -111.00 -77.40   0.60    0.30    --  -62.00 -47.00  70.21   56
  47  \w   -130.00 -91.00   0.60    0.30    --  -79.50 -41.00  48.19   65
  48  \w   -125.00 -86.00   0.60    0.30    --  -74.00 -36.00 160.91   65

;
_diffrn_measurement_method        '\w scans'
_diffrn_detector                  HPA
_diffrn_detector_type             'HyPix Arc150'
_diffrn_detector_area_resol_mean  10.0
_diffrn_reflns_number             9630
_diffrn_reflns_av_unetI/netI      0.0458
_diffrn_reflns_av_R_equivalents   ?
_diffrn_reflns_limit_h_min        -11
_diffrn_reflns_limit_h_max        12
_diffrn_reflns_limit_k_min        -19
_diffrn_reflns_limit_k_max        19
_diffrn_reflns_limit_l_min        0
_diffrn_reflns_limit_l_max        20
_diffrn_reflns_theta_min          2.643
_diffrn_reflns_theta_max          68.239
_diffrn_reflns_theta_full         67.684
_diffrn_measured_fraction_theta_max   0.996
_diffrn_measured_fraction_theta_full  0.996
_diffrn_reflns_Laue_measured_fraction_max    0.996
_diffrn_reflns_Laue_measured_fraction_full   0.996
_diffrn_reflns_point_group_measured_fraction_max   0.996
_diffrn_reflns_point_group_measured_fraction_full  0.996
_reflns_number_total              9630
_reflns_number_gt                 8185
_reflns_threshold_expression      'I > 2\s(I)'
_reflns_Friedel_coverage          0.000
_reflns_Friedel_fraction_max      .
_reflns_Friedel_fraction_full     .
 
_reflns_special_details
;
 Structure factors included contributions from the .fab file.
 
 _reflns_Friedel_fraction is defined as the number of unique
 Friedel pairs measured divided by the number that would be
 possible theoretically, ignoring centric projections and
 systematic absences. Completness statistics refer to single and
 composite reflections containing twin component 1 only.
;
 
_computing_data_collection        'BIS 2011.8 / APEX2 ver. 2014.9 (Bruker AXS)'
_computing_cell_refinement        'CrysAlisPro 1.171.41.96a (Rigaku OD, 2021)'
_computing_data_reduction         'CrysAlisPro 1.171.41.96a (Rigaku OD, 2021)'
_computing_structure_solution     'SHELXT (Sheldrick, 2014)'
_computing_structure_refinement   'SHELXL-2018/3 (Sheldrick, 2018)'
_computing_molecular_graphics     'ShelXLe (Huebschle et all, 2011)'
_computing_publication_material   'SHELXL-2018/3 (Sheldrick, 2018)'

_refine_special_details
;
The data were refined as a two-component twin using Platon TwinRotMat. 
The BASF parameter was refined to 46.5%. 
The asymmetric unit contains 3 highly disordered CH2Cl2 molecules, 
which have been treated as a diffuse contribution to the overall scattering 
without specific atom positions by SQUEEZE/PLATON. 
250 eelctrons were thus squeezed from the unit cell, i.e. 5.95 (ca. 6) molecules of CH2Cl2.
;
_refine_ls_structure_factor_coef  Fsqd
_refine_ls_matrix_type            full
_refine_ls_weighting_scheme       calc
_refine_ls_weighting_details
'w=1/[\s^2^(Fo^2^)+(0.1057P)^2^+13.5094P] where P=(Fo^2^+2Fc^2^)/3'
_atom_sites_solution_primary      dual
_atom_sites_solution_secondary    difmap
_atom_sites_solution_hydrogens    geom
_refine_ls_hydrogen_treatment     constr
_refine_ls_extinction_method      none
_refine_ls_extinction_coef        .
_refine_ls_number_reflns          9630
_refine_ls_number_parameters      495
_refine_ls_number_restraints      0
_refine_ls_R_factor_all           0.0805
_refine_ls_R_factor_gt            0.0735
_refine_ls_wR_factor_ref          0.2142
_refine_ls_wR_factor_gt           0.2102
_refine_ls_goodness_of_fit_ref    1.053
_refine_ls_restrained_S_all       1.053
_refine_ls_shift/su_max           0.002
_refine_ls_shift/su_mean          0.000
 
loop_
 _atom_site_label
 _atom_site_type_symbol
 _atom_site_fract_x
 _atom_site_fract_y
 _atom_site_fract_z
 _atom_site_U_iso_or_equiv
 _atom_site_adp_type
 _atom_site_occupancy
 _atom_site_site_symmetry_order  
 _atom_site_calc_flag
 _atom_site_refinement_flags_posn
 _atom_site_refinement_flags_adp
 _atom_site_refinement_flags_occupancy
 _atom_site_disorder_assembly
 _atom_site_disorder_group
B1_1 B 0.5310(7) 0.3796(5) 0.2734(4) 0.0175(14) Uani 1 1 d . . . . .
Fe1_1 Fe 0.52601(10) 0.27344(6) 0.36994(6) 0.0166(2) Uani 1 1 d . . . . .
As1_1 As 0.54513(9) 0.35637(5) 0.47540(5) 0.0281(2) Uani 1 1 d . . . . .
B2_1 B 0.5384(7) 0.1904(5) 0.2768(4) 0.0180(14) Uani 1 1 d . . . . .
As2_1 As 0.34305(8) 0.30771(5) 0.47844(5) 0.0289(2) Uani 1 1 d . . . . .
C5_1 C 0.6687(6) 0.2198(4) 0.2780(4) 0.0174(12) Uani 1 1 d . . . . .
H5A_1 H 0.755731 0.177236 0.279571 0.021 Uiso 1 1 calc R U . . .
C4_1 C 0.4022(6) 0.2622(4) 0.2807(4) 0.0162(12) Uani 1 1 d . . . . .
H4A_1 H 0.316504 0.247993 0.284644 0.019 Uiso 1 1 calc R U . . .
As4_1 As 0.68720(8) 0.21088(5) 0.47590(5) 0.0284(2) Uani 1 1 d . . . . .
C3_1 C 0.4010(6) 0.3497(4) 0.2786(4) 0.0179(13) Uani 1 1 d . . . . .
H3A_1 H 0.313679 0.391835 0.280531 0.021 Uiso 1 1 calc R U . . .
As3_1 As 0.48504(8) 0.16268(5) 0.47831(5) 0.0273(2) Uani 1 1 d . . . . .
C6_1 C 0.6676(7) 0.3065(4) 0.2768(4) 0.0201(13) Uani 1 1 d . . . . .
H6A_1 H 0.752774 0.320044 0.278166 0.024 Uiso 1 1 calc R U . . .
C1_2 C 0.5211(6) 0.4788(4) 0.2716(4) 0.0184(13) Uani 1 1 d . . . . .
N1_2 N 0.6198(5) 0.5162(3) 0.2494(3) 0.0186(11) Uani 1 1 d . . . . .
C3_2 C 0.5762(7) 0.6147(4) 0.2425(4) 0.0236(14) Uani 1 1 d . . . . .
C4_2 C 0.4330(7) 0.6306(4) 0.2863(5) 0.0236(14) Uani 1 1 d . . . . .
H4A_2 H 0.367626 0.681669 0.258767 0.028 Uiso 1 1 calc R U . . .
H4AB_2 H 0.437526 0.640915 0.341794 0.028 Uiso 1 1 calc R U . . .
C5_2 C 0.3837(7) 0.5487(4) 0.2863(4) 0.0216(14) Uani 1 1 d . . . . .
C6_2 C 0.5738(8) 0.6525(4) 0.1536(5) 0.0278(15) Uani 1 1 d . . . . .
H6A_2 H 0.545977 0.715510 0.149126 0.042 Uiso 1 1 calc R U . . .
H6B_2 H 0.507360 0.633489 0.127981 0.042 Uiso 1 1 calc R U . . .
H6C_2 H 0.666603 0.632660 0.127040 0.042 Uiso 1 1 calc R U . . .
C7_2 C 0.6720(7) 0.6501(4) 0.2817(5) 0.0258(15) Uani 1 1 d . . . . .
H7A_2 H 0.645195 0.712999 0.270298 0.039 Uiso 1 1 calc R U . . .
H7B_2 H 0.767893 0.626934 0.260636 0.039 Uiso 1 1 calc R U . . .
H7C_2 H 0.664937 0.633175 0.339694 0.039 Uiso 1 1 calc R U . . .
C8_2 C 0.2901(7) 0.5610(5) 0.2165(5) 0.0274(15) Uani 1 1 d . . . . .
H8A_2 H 0.205180 0.607508 0.224594 0.041 Uiso 1 1 calc R U . . .
H8B_2 H 0.265814 0.507524 0.214803 0.041 Uiso 1 1 calc R U . . .
H8C_2 H 0.339997 0.575893 0.165905 0.041 Uiso 1 1 calc R U . . .
C9_2 C 0.3036(7) 0.5305(5) 0.3660(5) 0.0296(16) Uani 1 1 d . . . . .
H9A_2 H 0.219940 0.578387 0.372052 0.044 Uiso 1 1 calc R U . . .
H9B_2 H 0.362499 0.524121 0.410011 0.044 Uiso 1 1 calc R U . . .
H9C_2 H 0.276987 0.477254 0.366820 0.044 Uiso 1 1 calc R U . . .
C1_3 C 0.7653(6) 0.4729(4) 0.2244(4) 0.0164(12) Uani 1 1 d . . . . .
C2_3 C 0.8652(6) 0.4535(4) 0.2802(4) 0.0207(14) Uani 1 1 d . . . . .
C3_3 C 1.0041(7) 0.4195(4) 0.2525(5) 0.0256(15) Uani 1 1 d . . . . .
H3_3 H 1.074982 0.406983 0.288705 0.031 Uiso 1 1 calc R U . . .
C4_3 C 1.0405(7) 0.4038(5) 0.1744(5) 0.0307(17) Uani 1 1 d . . . . .
H4_3 H 1.135186 0.381791 0.156817 0.037 Uiso 1 1 calc R U . . .
C5_3 C 0.9373(7) 0.4204(5) 0.1219(4) 0.0260(15) Uani 1 1 d . . . . .
H5_3 H 0.962841 0.408819 0.068280 0.031 Uiso 1 1 calc R U . . .
C6_3 C 0.7963(7) 0.4537(4) 0.1450(4) 0.0213(14) Uani 1 1 d . . . . .
C7_3 C 0.8370(7) 0.4624(4) 0.3692(4) 0.0235(14) Uani 1 1 d . . . . .
H7_3 H 0.735319 0.489133 0.379973 0.028 Uiso 1 1 calc R U . . .
C8_3 C 0.9168(8) 0.5189(5) 0.3966(5) 0.0333(17) Uani 1 1 d . . . . .
H8A_3 H 0.886513 0.528344 0.452191 0.050 Uiso 1 1 calc R U . . .
H8B_3 H 0.898282 0.574392 0.362406 0.050 Uiso 1 1 calc R U . . .
H8C_3 H 1.016571 0.489958 0.392682 0.050 Uiso 1 1 calc R U . . .
C9_3 C 0.8772(8) 0.3730(5) 0.4195(5) 0.0318(17) Uani 1 1 d . . . . .
H9A_3 H 0.851294 0.379181 0.476121 0.048 Uiso 1 1 calc R U . . .
H9B_3 H 0.977575 0.347279 0.412046 0.048 Uiso 1 1 calc R U . . .
H9C_3 H 0.828177 0.335778 0.402249 0.048 Uiso 1 1 calc R U . . .
C10_3 C 0.6903(7) 0.4624(5) 0.0846(4) 0.0253(15) Uani 1 1 d . . . . .
H10_3 H 0.596183 0.490637 0.108560 0.030 Uiso 1 1 calc R U . . .
C11_3 C 0.6907(8) 0.3726(5) 0.0667(4) 0.0280(15) Uani 1 1 d . . . . .
H11A_3 H 0.626774 0.379000 0.025232 0.042 Uiso 1 1 calc R U . . .
H11B_3 H 0.660929 0.340108 0.115549 0.042 Uiso 1 1 calc R U . . .
H11C_3 H 0.784669 0.341595 0.048114 0.042 Uiso 1 1 calc R U . . .
C12_3 C 0.7178(9) 0.5181(5) 0.0064(5) 0.0361(18) Uani 1 1 d . . . . .
H12A_3 H 0.643701 0.525791 -0.029140 0.054 Uiso 1 1 calc R U . . .
H12B_3 H 0.807246 0.489606 -0.019752 0.054 Uiso 1 1 calc R U . . .
H12C_3 H 0.720080 0.574405 0.018348 0.054 Uiso 1 1 calc R U . . .
N2_4 N 0.4537(5) 0.0593(3) 0.2596(3) 0.0172(11) Uani 1 1 d . . . . .
C2_4 C 0.5509(6) 0.0915(4) 0.2782(4) 0.0164(12) Uani 1 1 d . . . . .
C3_4 C 0.5011(7) -0.0372(4) 0.2531(4) 0.0196(13) Uani 1 1 d . . . . .
C4_4 C 0.6358(7) -0.0637(4) 0.2955(4) 0.0199(13) Uani 1 1 d . . . . .
H4A_4 H 0.707040 -0.107977 0.268403 0.024 Uiso 1 1 calc R U . . .
H4AB_4 H 0.619728 -0.087728 0.351759 0.024 Uiso 1 1 calc R U . . .
C5_4 C 0.6842(7) 0.0184(4) 0.2917(4) 0.0206(13) Uani 1 1 d . . . . .
C6_4 C 0.5213(8) -0.0517(4) 0.1659(4) 0.0267(15) Uani 1 1 d . . . . .
H6A_4 H 0.565747 -0.112754 0.161811 0.040 Uiso 1 1 calc R U . . .
H6B_4 H 0.580214 -0.017201 0.136650 0.040 Uiso 1 1 calc R U . . .
H6C_4 H 0.430825 -0.034416 0.142808 0.040 Uiso 1 1 calc R U . . .
C7_4 C 0.3967(7) -0.0833(4) 0.2956(4) 0.0219(14) Uani 1 1 d . . . . .
H7A_4 H 0.430527 -0.144692 0.289870 0.033 Uiso 1 1 calc R U . . .
H7B_4 H 0.307146 -0.058753 0.271783 0.033 Uiso 1 1 calc R U . . .
H7C_4 H 0.385142 -0.076015 0.352463 0.033 Uiso 1 1 calc R U . . .
C8_4 C 0.7889(7) 0.0246(4) 0.2190(5) 0.0254(15) Uani 1 1 d . . . . .
H8A_4 H 0.868655 -0.026659 0.223093 0.038 Uiso 1 1 calc R U . . .
H8B_4 H 0.820612 0.076047 0.218087 0.038 Uiso 1 1 calc R U . . .
H8C_4 H 0.743975 0.028461 0.169660 0.038 Uiso 1 1 calc R U . . .
C9_4 C 0.7492(8) 0.0161(4) 0.3688(4) 0.0269(15) Uani 1 1 d . . . . .
H9A_4 H 0.830212 -0.034281 0.374829 0.040 Uiso 1 1 calc R U . . .
H9B_4 H 0.681163 0.012439 0.414160 0.040 Uiso 1 1 calc R U . . .
H9C_4 H 0.778287 0.068550 0.367139 0.040 Uiso 1 1 calc R U . . .
C1_5 C 0.3167(6) 0.1085(4) 0.2358(4) 0.0188(13) Uani 1 1 d . . . . .
C2_5 C 0.2023(7) 0.1129(4) 0.2922(4) 0.0221(14) Uani 1 1 d . . . . .
C3_5 C 0.0695(7) 0.1535(5) 0.2654(5) 0.0281(15) Uani 1 1 d . . . . .
H3_5 H -0.009494 0.156657 0.302097 0.034 Uiso 1 1 calc R U . . .
C4_5 C 0.0514(8) 0.1890(5) 0.1865(5) 0.0340(18) Uani 1 1 d . . . . .
H4_5 H -0.039436 0.214374 0.169018 0.041 Uiso 1 1 calc R U . . .
C5_5 C 0.1649(8) 0.1874(5) 0.1337(5) 0.0300(16) Uani 1 1 d . . . . .
H5_5 H 0.150924 0.212976 0.079943 0.036 Uiso 1 1 calc R U . . .
C6_5 C 0.3018(7) 0.1491(4) 0.1563(4) 0.0212(13) Uani 1 1 d . . . . .
C7_5 C 0.2113(7) 0.0810(4) 0.3807(4) 0.0220(14) Uani 1 1 d . . . . .
H7_5 H 0.310561 0.051056 0.390835 0.026 Uiso 1 1 calc R U . . .
C8_5 C 0.1232(7) 0.0176(5) 0.4112(5) 0.0278(15) Uani 1 1 d . . . . .
H8A_5 H 0.136303 -0.002762 0.467965 0.042 Uiso 1 1 calc R U . . .
H8B_5 H 0.152719 -0.031574 0.380590 0.042 Uiso 1 1 calc R U . . .
H8C_5 H 0.024966 0.046982 0.404239 0.042 Uiso 1 1 calc R U . . .
C9_5 C 0.1615(7) 0.1565(4) 0.4298(4) 0.0258(15) Uani 1 1 d . . . . .
H9A_5 H 0.174678 0.135345 0.486425 0.039 Uiso 1 1 calc R U . . .
H9B_5 H 0.062770 0.184536 0.422859 0.039 Uiso 1 1 calc R U . . .
H9C_5 H 0.214998 0.198080 0.411509 0.039 Uiso 1 1 calc R U . . .
C10_5 C 0.4214(8) 0.1574(4) 0.0959(4) 0.0245(14) Uani 1 1 d . . . . .
H10_5 H 0.510242 0.124620 0.120435 0.029 Uiso 1 1 calc R U . . .
C11_5 C 0.4203(8) 0.2523(5) 0.0765(4) 0.0289(16) Uani 1 1 d . . . . .
H11A_5 H 0.501374 0.257110 0.040563 0.043 Uiso 1 1 calc R U . . .
H11B_5 H 0.423348 0.275369 0.126136 0.043 Uiso 1 1 calc R U . . .
H11C_5 H 0.335327 0.285108 0.050590 0.043 Uiso 1 1 calc R U . . .
C12_5 C 0.4172(9) 0.1221(5) 0.0185(4) 0.0333(17) Uani 1 1 d . . . . .
H12A_5 H 0.499230 0.126346 -0.016879 0.050 Uiso 1 1 calc R U . . .
H12B_5 H 0.333137 0.155568 -0.007944 0.050 Uiso 1 1 calc R U . . .
H12C_5 H 0.416599 0.061677 0.030516 0.050 Uiso 1 1 calc R U . . .
 
loop_
 _atom_site_aniso_label
 _atom_site_aniso_U_11
 _atom_site_aniso_U_22
 _atom_site_aniso_U_33
 _atom_site_aniso_U_23
 _atom_site_aniso_U_13
 _atom_site_aniso_U_12
B1_1 0.014(3) 0.017(3) 0.021(4) -0.002(3) -0.001(3) -0.003(3)
Fe1_1 0.0117(5) 0.0210(5) 0.0197(5) -0.0036(4) -0.0022(4) -0.0077(4)
As1_1 0.0292(4) 0.0324(4) 0.0291(4) -0.0106(3) -0.0042(3) -0.0141(3)
B2_1 0.014(3) 0.023(4) 0.019(3) -0.002(3) -0.003(3) -0.006(3)
As2_1 0.0249(4) 0.0352(5) 0.0303(4) -0.0113(3) 0.0071(3) -0.0138(3)
C5_1 0.012(3) 0.019(3) 0.022(3) -0.002(2) -0.001(2) -0.006(2)
C4_1 0.007(3) 0.021(3) 0.020(3) -0.001(2) 0.001(2) -0.004(2)
As4_1 0.0279(4) 0.0312(4) 0.0295(4) 0.0014(3) -0.0125(3) -0.0123(3)
C3_1 0.011(3) 0.017(3) 0.024(3) -0.005(2) 0.001(2) -0.001(2)
As3_1 0.0286(4) 0.0301(4) 0.0260(4) 0.0012(3) -0.0018(3) -0.0150(3)
C6_1 0.014(3) 0.023(3) 0.023(3) -0.006(3) 0.000(2) -0.002(3)
C1_2 0.012(3) 0.026(3) 0.018(3) -0.001(2) -0.003(2) -0.006(3)
N1_2 0.009(2) 0.016(3) 0.029(3) -0.005(2) -0.001(2) 0.000(2)
C3_2 0.023(3) 0.015(3) 0.030(4) -0.002(3) -0.003(3) -0.001(3)
C4_2 0.018(3) 0.016(3) 0.040(4) -0.010(3) -0.004(3) -0.005(3)
C5_2 0.017(3) 0.018(3) 0.032(4) -0.008(3) -0.005(3) -0.005(3)
C6_2 0.029(4) 0.019(3) 0.036(4) 0.000(3) -0.005(3) -0.009(3)
C7_2 0.021(3) 0.022(3) 0.036(4) -0.006(3) -0.008(3) -0.004(3)
C8_2 0.021(3) 0.024(3) 0.041(4) -0.006(3) -0.015(3) -0.006(3)
C9_2 0.018(3) 0.030(4) 0.040(4) -0.016(3) 0.003(3) -0.001(3)
C1_3 0.009(3) 0.014(3) 0.028(3) -0.002(2) -0.002(2) -0.007(2)
C2_3 0.010(3) 0.018(3) 0.036(4) -0.007(3) 0.000(3) -0.005(2)
C3_3 0.012(3) 0.027(4) 0.041(4) -0.006(3) -0.003(3) -0.009(3)
C4_3 0.017(3) 0.024(4) 0.049(5) -0.011(3) 0.007(3) -0.004(3)
C5_3 0.022(3) 0.028(4) 0.031(4) -0.009(3) 0.007(3) -0.011(3)
C6_3 0.016(3) 0.017(3) 0.031(4) -0.002(3) 0.002(3) -0.006(2)
C7_3 0.019(3) 0.024(3) 0.028(4) -0.006(3) -0.006(3) -0.004(3)
C8_3 0.030(4) 0.033(4) 0.041(4) -0.013(3) -0.010(3) -0.007(3)
C9_3 0.026(4) 0.033(4) 0.038(4) 0.002(3) -0.014(3) -0.009(3)
C10_3 0.019(3) 0.027(4) 0.029(4) -0.006(3) -0.001(3) -0.004(3)
C11_3 0.026(4) 0.033(4) 0.030(4) -0.007(3) -0.001(3) -0.014(3)
C12_3 0.038(4) 0.036(4) 0.030(4) 0.001(3) -0.007(3) -0.004(3)
N2_4 0.011(2) 0.017(3) 0.024(3) -0.005(2) -0.005(2) -0.002(2)
C2_4 0.013(3) 0.023(3) 0.016(3) -0.002(2) -0.002(2) -0.008(2)
C3_4 0.016(3) 0.014(3) 0.029(4) -0.003(3) -0.006(3) -0.004(2)
C4_4 0.013(3) 0.020(3) 0.027(3) -0.002(3) -0.004(3) -0.006(2)
C5_4 0.014(3) 0.018(3) 0.029(4) 0.000(3) -0.004(3) -0.004(3)
C6_4 0.030(4) 0.022(3) 0.029(4) -0.008(3) -0.004(3) -0.006(3)
C7_4 0.018(3) 0.016(3) 0.034(4) 0.000(3) -0.004(3) -0.009(3)
C8_4 0.016(3) 0.020(3) 0.040(4) -0.005(3) 0.001(3) -0.005(3)
C9_4 0.026(4) 0.020(3) 0.033(4) -0.003(3) -0.013(3) -0.001(3)
C1_5 0.014(3) 0.017(3) 0.027(3) -0.002(3) -0.007(3) -0.004(2)
C2_5 0.018(3) 0.021(3) 0.028(4) -0.004(3) -0.005(3) -0.006(3)
C3_5 0.016(3) 0.028(4) 0.039(4) 0.000(3) -0.005(3) -0.005(3)
C4_5 0.020(4) 0.030(4) 0.052(5) 0.006(3) -0.016(3) -0.007(3)
C5_5 0.034(4) 0.024(4) 0.036(4) 0.003(3) -0.019(3) -0.013(3)
C6_5 0.022(3) 0.017(3) 0.027(3) -0.002(3) -0.009(3) -0.008(3)
C7_5 0.017(3) 0.022(3) 0.028(4) -0.005(3) -0.001(3) -0.007(3)
C8_5 0.021(3) 0.026(4) 0.038(4) 0.000(3) -0.002(3) -0.012(3)
C9_5 0.020(3) 0.027(4) 0.032(4) -0.008(3) 0.000(3) -0.007(3)
C10_5 0.030(4) 0.022(3) 0.022(3) 0.000(3) -0.007(3) -0.008(3)
C11_5 0.033(4) 0.030(4) 0.026(4) -0.003(3) -0.006(3) -0.010(3)
C12_5 0.045(5) 0.033(4) 0.024(4) -0.004(3) -0.006(3) -0.013(3)
 
_geom_special_details
;
 All esds (except the esd in the dihedral angle between two l.s. planes)
 are estimated using the full covariance matrix.  The cell esds are taken
 into account individually in the estimation of esds in distances, angles
 and torsion angles; correlations between esds in cell parameters are only
 used when they are defined by crystal symmetry.  An approximate (isotropic)
 treatment of cell esds is used for estimating esds involving l.s. planes.
;
 
loop_
 _geom_bond_atom_site_label_1
 _geom_bond_atom_site_label_2
 _geom_bond_distance
 _geom_bond_site_symmetry_2
 _geom_bond_publ_flag
B1_1 C3_1 1.516(9) . ?
B1_1 C6_1 1.542(9) . ?
B1_1 C1_2 1.593(9) . ?
B1_1 Fe1_1 2.205(7) . ?
Fe1_1 C5_1 2.115(6) . ?
Fe1_1 C3_1 2.116(6) . ?
Fe1_1 C6_1 2.125(7) . ?
Fe1_1 C4_1 2.126(6) . ?
Fe1_1 B2_1 2.208(7) . ?
Fe1_1 As4_1 2.4572(12) . ?
Fe1_1 As1_1 2.4593(12) . ?
Fe1_1 As2_1 2.4652(12) . ?
Fe1_1 As3_1 2.4653(12) . ?
As1_1 As2_1 2.3854(11) . ?
As1_1 As4_1 2.3973(11) . ?
B2_1 C5_1 1.527(9) . ?
B2_1 C4_1 1.531(9) . ?
B2_1 C2_4 1.583(9) . ?
As2_1 As3_1 2.3917(11) . ?
C5_1 C6_1 1.413(9) . ?
C4_1 C3_1 1.424(9) . ?
As4_1 As3_1 2.3831(11) . ?
C1_2 N1_2 1.306(8) . ?
C1_2 C5_2 1.544(9) . ?
N1_2 C1_3 1.480(8) . ?
N1_2 C3_2 1.532(8) . ?
C3_2 C7_2 1.515(10) . ?
C3_2 C4_2 1.520(10) . ?
C3_2 C6_2 1.539(10) . ?
C4_2 C5_2 1.558(9) . ?
C5_2 C9_2 1.531(10) . ?
C5_2 C8_2 1.548(9) . ?
C1_3 C2_3 1.395(9) . ?
C1_3 C6_3 1.409(9) . ?
C2_3 C3_3 1.407(9) . ?
C2_3 C7_3 1.526(10) . ?
C3_3 C4_3 1.378(11) . ?
C4_3 C5_3 1.384(11) . ?
C5_3 C6_3 1.403(9) . ?
C6_3 C10_3 1.524(10) . ?
C7_3 C8_3 1.538(10) . ?
C7_3 C9_3 1.543(10) . ?
C10_3 C12_3 1.536(10) . ?
C10_3 C11_3 1.544(10) . ?
N2_4 C2_4 1.325(8) . ?
N2_4 C1_5 1.449(8) . ?
N2_4 C3_4 1.528(8) . ?
C2_4 C5_4 1.531(9) . ?
C3_4 C6_4 1.517(10) . ?
C3_4 C7_4 1.524(9) . ?
C3_4 C4_4 1.526(9) . ?
C4_4 C5_4 1.546(9) . ?
C5_4 C9_4 1.517(9) . ?
C5_4 C8_4 1.544(9) . ?
C1_5 C2_5 1.407(10) . ?
C1_5 C6_5 1.412(9) . ?
C2_5 C3_5 1.403(9) . ?
C2_5 C7_5 1.516(10) . ?
C3_5 C4_5 1.384(11) . ?
C4_5 C5_5 1.370(12) . ?
C5_5 C6_5 1.411(10) . ?
C6_5 C10_5 1.517(10) . ?
C7_5 C9_5 1.529(9) . ?
C7_5 C8_5 1.549(9) . ?
C10_5 C12_5 1.522(10) . ?
C10_5 C11_5 1.535(10) . ?
 
loop_
 _geom_angle_atom_site_label_1
 _geom_angle_atom_site_label_2
 _geom_angle_atom_site_label_3
 _geom_angle
 _geom_angle_site_symmetry_1
 _geom_angle_site_symmetry_3
 _geom_angle_publ_flag
C3_1 B1_1 C6_1 114.6(6) . . ?
C3_1 B1_1 C1_2 120.8(6) . . ?
C6_1 B1_1 C1_2 124.4(6) . . ?
C3_1 B1_1 Fe1_1 66.3(4) . . ?
C6_1 B1_1 Fe1_1 66.4(4) . . ?
C1_2 B1_1 Fe1_1 134.0(5) . . ?
C5_1 Fe1_1 C3_1 87.1(2) . . ?
C5_1 Fe1_1 C6_1 38.9(2) . . ?
C3_1 Fe1_1 C6_1 74.7(2) . . ?
C5_1 Fe1_1 C4_1 74.7(2) . . ?
C3_1 Fe1_1 C4_1 39.2(2) . . ?
C6_1 Fe1_1 C4_1 88.3(2) . . ?
C5_1 Fe1_1 B1_1 73.2(2) . . ?
C3_1 Fe1_1 B1_1 41.0(2) . . ?
C6_1 Fe1_1 B1_1 41.7(2) . . ?
C4_1 Fe1_1 B1_1 73.6(3) . . ?
C5_1 Fe1_1 B2_1 41.3(2) . . ?
C3_1 Fe1_1 B2_1 73.2(3) . . ?
C6_1 Fe1_1 B2_1 73.6(3) . . ?
C4_1 Fe1_1 B2_1 41.3(2) . . ?
B1_1 Fe1_1 B2_1 88.0(3) . . ?
C5_1 Fe1_1 As4_1 94.36(17) . . ?
C3_1 Fe1_1 As4_1 168.40(18) . . ?
C6_1 Fe1_1 As4_1 99.29(18) . . ?
C4_1 Fe1_1 As4_1 151.94(18) . . ?
B1_1 Fe1_1 As4_1 128.69(19) . . ?
B2_1 Fe1_1 As4_1 115.13(19) . . ?
C5_1 Fe1_1 As1_1 132.36(17) . . ?
C3_1 Fe1_1 As1_1 112.69(17) . . ?
C6_1 Fe1_1 As1_1 102.82(18) . . ?
C4_1 Fe1_1 As1_1 146.13(17) . . ?
B1_1 Fe1_1 As1_1 93.56(19) . . ?
B2_1 Fe1_1 As1_1 172.39(19) . . ?
As4_1 Fe1_1 As1_1 58.36(4) . . ?
C5_1 Fe1_1 As2_1 167.61(18) . . ?
C3_1 Fe1_1 As2_1 94.59(17) . . ?
C6_1 Fe1_1 As2_1 153.04(18) . . ?
C4_1 Fe1_1 As2_1 98.96(16) . . ?
B1_1 Fe1_1 As2_1 115.72(19) . . ?
B2_1 Fe1_1 As2_1 127.72(19) . . ?
As4_1 Fe1_1 As2_1 86.48(4) . . ?
As1_1 Fe1_1 As2_1 57.95(3) . . ?
C5_1 Fe1_1 As3_1 112.23(18) . . ?
C3_1 Fe1_1 As3_1 131.87(18) . . ?
C6_1 Fe1_1 As3_1 145.83(18) . . ?
C4_1 Fe1_1 As3_1 101.80(17) . . ?
B1_1 Fe1_1 As3_1 172.04(19) . . ?
B2_1 Fe1_1 As3_1 92.58(19) . . ?
As4_1 Fe1_1 As3_1 57.91(3) . . ?
As1_1 Fe1_1 As3_1 86.88(4) . . ?
As2_1 Fe1_1 As3_1 58.04(4) . . ?
As2_1 As1_1 As4_1 89.67(4) . . ?
As2_1 As1_1 Fe1_1 61.15(3) . . ?
As4_1 As1_1 Fe1_1 60.77(3) . . ?
C5_1 B2_1 C4_1 114.5(6) . . ?
C5_1 B2_1 C2_4 120.0(6) . . ?
C4_1 B2_1 C2_4 125.3(6) . . ?
C5_1 B2_1 Fe1_1 66.1(4) . . ?
C4_1 B2_1 Fe1_1 66.5(4) . . ?
C2_4 B2_1 Fe1_1 134.1(5) . . ?
As1_1 As2_1 As3_1 90.28(4) . . ?
As1_1 As2_1 Fe1_1 60.90(3) . . ?
As3_1 As2_1 Fe1_1 60.98(3) . . ?
C6_1 C5_1 B2_1 123.9(6) . . ?
C6_1 C5_1 Fe1_1 70.9(4) . . ?
B2_1 C5_1 Fe1_1 72.6(4) . . ?
C3_1 C4_1 B2_1 121.4(6) . . ?
C3_1 C4_1 Fe1_1 70.0(4) . . ?
B2_1 C4_1 Fe1_1 72.2(4) . . ?
As3_1 As4_1 As1_1 90.20(4) . . ?
As3_1 As4_1 Fe1_1 61.21(3) . . ?
As1_1 As4_1 Fe1_1 60.86(3) . . ?
C4_1 C3_1 B1_1 123.9(5) . . ?
C4_1 C3_1 Fe1_1 70.8(4) . . ?
B1_1 C3_1 Fe1_1 72.7(4) . . ?
As4_1 As3_1 As2_1 89.85(4) . . ?
As4_1 As3_1 Fe1_1 60.87(3) . . ?
As2_1 As3_1 Fe1_1 60.98(3) . . ?
C5_1 C6_1 B1_1 121.3(6) . . ?
C5_1 C6_1 Fe1_1 70.1(4) . . ?
B1_1 C6_1 Fe1_1 72.0(4) . . ?
N1_2 C1_2 C5_2 108.7(5) . . ?
N1_2 C1_2 B1_1 127.2(6) . . ?
C5_2 C1_2 B1_1 123.7(5) . . ?
C1_2 N1_2 C1_3 126.0(5) . . ?
C1_2 N1_2 C3_2 116.0(5) . . ?
C1_3 N1_2 C3_2 117.8(5) . . ?
C7_2 C3_2 C4_2 111.7(6) . . ?
C7_2 C3_2 N1_2 113.2(5) . . ?
C4_2 C3_2 N1_2 100.5(5) . . ?
C7_2 C3_2 C6_2 108.3(6) . . ?
C4_2 C3_2 C6_2 113.6(6) . . ?
N1_2 C3_2 C6_2 109.4(5) . . ?
C3_2 C4_2 C5_2 107.1(5) . . ?
C9_2 C5_2 C1_2 114.1(6) . . ?
C9_2 C5_2 C8_2 109.8(6) . . ?
C1_2 C5_2 C8_2 109.7(5) . . ?
C9_2 C5_2 C4_2 109.7(6) . . ?
C1_2 C5_2 C4_2 102.9(5) . . ?
C8_2 C5_2 C4_2 110.5(6) . . ?
C2_3 C1_3 C6_3 123.2(6) . . ?
C2_3 C1_3 N1_2 118.5(6) . . ?
C6_3 C1_3 N1_2 118.3(5) . . ?
C1_3 C2_3 C3_3 116.9(6) . . ?
C1_3 C2_3 C7_3 126.0(6) . . ?
C3_3 C2_3 C7_3 117.1(6) . . ?
C4_3 C3_3 C2_3 121.9(7) . . ?
C3_3 C4_3 C5_3 119.2(6) . . ?
C4_3 C5_3 C6_3 122.4(7) . . ?
C5_3 C6_3 C1_3 116.2(6) . . ?
C5_3 C6_3 C10_3 118.0(6) . . ?
C1_3 C6_3 C10_3 125.7(6) . . ?
C2_3 C7_3 C8_3 112.7(6) . . ?
C2_3 C7_3 C9_3 110.4(6) . . ?
C8_3 C7_3 C9_3 108.4(6) . . ?
C6_3 C10_3 C12_3 112.0(6) . . ?
C6_3 C10_3 C11_3 110.1(6) . . ?
C12_3 C10_3 C11_3 109.9(6) . . ?
C2_4 N2_4 C1_5 125.8(5) . . ?
C2_4 N2_4 C3_4 114.9(5) . . ?
C1_5 N2_4 C3_4 118.8(5) . . ?
N2_4 C2_4 C5_4 108.9(5) . . ?
N2_4 C2_4 B2_1 125.9(6) . . ?
C5_4 C2_4 B2_1 124.8(5) . . ?
C6_4 C3_4 C7_4 108.7(6) . . ?
C6_4 C3_4 C4_4 113.8(6) . . ?
C7_4 C3_4 C4_4 111.6(5) . . ?
C6_4 C3_4 N2_4 109.9(5) . . ?
C7_4 C3_4 N2_4 112.0(5) . . ?
C4_4 C3_4 N2_4 100.7(5) . . ?
C3_4 C4_4 C5_4 106.7(5) . . ?
C9_4 C5_4 C2_4 114.3(6) . . ?
C9_4 C5_4 C8_4 110.6(6) . . ?
C2_4 C5_4 C8_4 108.8(5) . . ?
C9_4 C5_4 C4_4 109.2(5) . . ?
C2_4 C5_4 C4_4 103.5(5) . . ?
C8_4 C5_4 C4_4 110.3(5) . . ?
C2_5 C1_5 C6_5 122.1(6) . . ?
C2_5 C1_5 N2_4 119.0(6) . . ?
C6_5 C1_5 N2_4 118.9(6) . . ?
C3_5 C2_5 C1_5 117.7(6) . . ?
C3_5 C2_5 C7_5 117.1(6) . . ?
C1_5 C2_5 C7_5 125.1(6) . . ?
C4_5 C3_5 C2_5 121.3(7) . . ?
C5_5 C4_5 C3_5 119.8(7) . . ?
C4_5 C5_5 C6_5 122.2(7) . . ?
C5_5 C6_5 C1_5 116.6(6) . . ?
C5_5 C6_5 C10_5 118.5(6) . . ?
C1_5 C6_5 C10_5 124.8(6) . . ?
C2_5 C7_5 C9_5 110.5(6) . . ?
C2_5 C7_5 C8_5 113.1(6) . . ?
C9_5 C7_5 C8_5 107.6(6) . . ?
C6_5 C10_5 C12_5 113.2(6) . . ?
C6_5 C10_5 C11_5 109.6(6) . . ?
C12_5 C10_5 C11_5 109.0(6) . . ?
 
_refine_diff_density_max    1.788
_refine_diff_density_min   -1.294
_refine_diff_density_rms    0.197

_shelx_res_file
;
TITL MaDi148_MaDi6_a.res in P-1
    MaDi148_MaDi6_a_tw_sq_sq.res
    created by SHELXL-2018/3 at 14:00:03 on 23-Nov-2021
REM Old TITL MaDi148_MaDi6 in P-1
REM SHELXT solution in P-1: R1 0.173, Rweak 0.017, Alpha 0.081
REM <I/s>   0.000 for    0 systematic absences,  Orientation as input
REM Formula found by SHELXT:  C48 B2 N4 Cl4 Fe4 As
CELL  1.54184  10.0843  16.3614  16.9614   81.185   83.687   73.224
ZERR    2.000   0.0003   0.0004   0.0005    0.002    0.002    0.002
LATT  1
SFAC C H B N Fe As

UNIT 88 132 4 4 2 8
LIST 4
TEMP -173
SIZE 0.02 0.16 0.42
L.S. 5 0  140
BOND
ACTA
SHEL 999 .83
OMIT  -4  -4   4
OMIT     2   9   2
OMIT     0   1   1
FMAP 2
PLAN 20

ABIN
WGHT    0.105700   13.509398
BASF   0.46538
FVAR      13.91377
RESI 1 MAIN
B1    3    0.531037    0.379608    0.273352    11.00000    0.01369    0.01669 =
         0.02142   -0.00200   -0.00122   -0.00342
FE1   5    0.526009    0.273443    0.369942    11.00000    0.01171    0.02102 =
         0.01972   -0.00357   -0.00218   -0.00766
AS1   6    0.545130    0.356372    0.475398    11.00000    0.02916    0.03237 =
         0.02913   -0.01064   -0.00416   -0.01408
B2    3    0.538434    0.190408    0.276760    11.00000    0.01375    0.02278 =
         0.01851   -0.00226   -0.00287   -0.00610
AS2   6    0.343050    0.307712    0.478436    11.00000    0.02489    0.03521 =
         0.03031   -0.01128    0.00714   -0.01385
C5    1    0.668718    0.219810    0.277953    11.00000    0.01221    0.01913 =
         0.02160   -0.00208   -0.00110   -0.00576
AFIX  43
H5A   2    0.755731    0.177236    0.279571    11.00000   -1.20000

AFIX   0
C4    1    0.402156    0.262170    0.280696    11.00000    0.00658    0.02135 =
         0.02001   -0.00085    0.00075   -0.00424
AFIX  43
H4A   2    0.316504    0.247993    0.284644    11.00000   -1.20000
AFIX   0
AS4   6    0.687198    0.210881    0.475898    11.00000    0.02789    0.03116 =
         0.02953    0.00142   -0.01246   -0.01232
C3    1    0.401042    0.349701    0.278567    11.00000    0.01083    0.01717 =
         0.02385   -0.00452    0.00114   -0.00093
AFIX  43
H3A   2    0.313679    0.391835    0.280531    11.00000   -1.20000

AFIX   0
AS3   6    0.485039    0.162683    0.478314    11.00000    0.02860    0.03005 =
         0.02601    0.00118   -0.00184   -0.01500
C6    1    0.667630    0.306510    0.276795    11.00000    0.01380    0.02256 =
         0.02262   -0.00593    0.00004   -0.00202
AFIX  43
H6A   2    0.752774    0.320044    0.278166    11.00000   -1.20000

AFIX   0
RESI 0
RESI 2 CAAC
C1    1    0.521061    0.478833    0.271612    11.00000    0.01194    0.02569 =
         0.01811   -0.00136   -0.00287   -0.00633
N1    4    0.619824    0.516212    0.249351    11.00000    0.00926    0.01615 =
         0.02888   -0.00511   -0.00071   -0.00037
C3    1    0.576177    0.614672    0.242456    11.00000    0.02277    0.01513 =
         0.03042   -0.00176   -0.00325   -0.00135
C4    1    0.432997    0.630619    0.286264    11.00000    0.01762    0.01600 =
         0.04032   -0.01021   -0.00408   -0.00547
AFIX  23
H4A   2    0.367626    0.681669    0.258767    11.00000   -1.20000
H4AB  2    0.437526    0.640915    0.341794    11.00000   -1.20000
AFIX   0
C5    1    0.383689    0.548716    0.286268    11.00000    0.01662    0.01815 =
         0.03229   -0.00753   -0.00500   -0.00514
C6    1    0.573815    0.652522    0.153576    11.00000    0.02870    0.01918 =
         0.03638    0.00008   -0.00488   -0.00896
AFIX 137
H6A   2    0.545977    0.715510    0.149126    11.00000   -1.50000
H6B   2    0.507360    0.633489    0.127981    11.00000   -1.50000
H6C   2    0.666603    0.632660    0.127040    11.00000   -1.50000
AFIX   0
C7    1    0.672016    0.650072    0.281741    11.00000    0.02051    0.02195 =
         0.03576   -0.00643   -0.00784   -0.00368
AFIX 137
H7A   2    0.645195    0.712999    0.270298    11.00000   -1.50000
H7B   2    0.767893    0.626934    0.260636    11.00000   -1.50000
H7C   2    0.664937    0.633175    0.339694    11.00000   -1.50000
AFIX   0
C8    1    0.290088    0.561040    0.216496    11.00000    0.02118    0.02362 =
         0.04073   -0.00573   -0.01495   -0.00580
AFIX 137
H8A   2    0.205180    0.607508    0.224594    11.00000   -1.50000
H8B   2    0.265814    0.507524    0.214803    11.00000   -1.50000
H8C   2    0.339997    0.575893    0.165905    11.00000   -1.50000
AFIX   0
C9    1    0.303569    0.530479    0.365958    11.00000    0.01765    0.03030 =
         0.04028   -0.01632    0.00274   -0.00119
AFIX 137
H9A   2    0.219940    0.578387    0.372052    11.00000   -1.50000
H9B   2    0.362499    0.524121    0.410011    11.00000   -1.50000
H9C   2    0.276987    0.477254    0.366820    11.00000   -1.50000
AFIX   0
RESI 0
RESI 3 DIPP
C1    1    0.765298    0.472894    0.224359    11.00000    0.00947    0.01364 =
         0.02847   -0.00237   -0.00202   -0.00707
C2    1    0.865202    0.453544    0.280212    11.00000    0.00972    0.01829 =
         0.03558   -0.00721    0.00032   -0.00490
C3    1    1.004149    0.419495    0.252512    11.00000    0.01200    0.02695 =
         0.04084   -0.00620   -0.00283   -0.00854
AFIX  43
H3    2    1.074982    0.406983    0.288705    11.00000   -1.20000
AFIX   0
C4    1    1.040478    0.403769    0.174415    11.00000    0.01718    0.02450 =
         0.04904   -0.01111    0.00712   -0.00378
AFIX  43
H4    2    1.135186    0.381791    0.156817    11.00000   -1.20000
AFIX   0
C5    1    0.937270    0.420388    0.121901    11.00000    0.02157    0.02844 =
         0.03052   -0.00870    0.00684   -0.01134
AFIX  43
H5    2    0.962841    0.408819    0.068280    11.00000   -1.20000
AFIX   0
C6    1    0.796265    0.453705    0.145043    11.00000    0.01598    0.01663 =
         0.03112   -0.00247    0.00159   -0.00594
C7    1    0.836955    0.462362    0.369181    11.00000    0.01891    0.02435 =
         0.02761   -0.00591   -0.00614   -0.00367
AFIX  13
H7    2    0.735319    0.489133    0.379973    11.00000   -1.20000
AFIX   0
C8    1    0.916822    0.518889    0.396601    11.00000    0.02978    0.03276 =
         0.04115   -0.01286   -0.00990   -0.00749
AFIX 137
H8A   2    0.886513    0.528344    0.452191    11.00000   -1.50000
H8B   2    0.898282    0.574392    0.362406    11.00000   -1.50000
H8C   2    1.016571    0.489958    0.392682    11.00000   -1.50000
AFIX   0
C9    1    0.877170    0.372995    0.419490    11.00000    0.02608    0.03256 =
         0.03821    0.00191   -0.01414   -0.00937
AFIX 137
H9A   2    0.851294    0.379181    0.476121    11.00000   -1.50000
H9B   2    0.977575    0.347279    0.412046    11.00000   -1.50000
H9C   2    0.828177    0.335778    0.402249    11.00000   -1.50000
AFIX   0
C10   1    0.690347    0.462410    0.084572    11.00000    0.01896    0.02730 =
         0.02886   -0.00565   -0.00144   -0.00411
AFIX  13
H10   2    0.596183    0.490637    0.108560    11.00000   -1.20000
AFIX   0
C11   1    0.690713    0.372571    0.066737    11.00000    0.02630    0.03251 =
         0.02988   -0.00671   -0.00127   -0.01424
AFIX 137
H11A  2    0.626774    0.379000    0.025232    11.00000   -1.50000
H11B  2    0.660929    0.340108    0.115549    11.00000   -1.50000
H11C  2    0.784669    0.341595    0.048114    11.00000   -1.50000
AFIX   0
C12   1    0.717829    0.518089    0.006440    11.00000    0.03821    0.03562 =
         0.02985    0.00117   -0.00688   -0.00403
AFIX 137
H12A  2    0.643701    0.525791   -0.029140    11.00000   -1.50000
H12B  2    0.807246    0.489606   -0.019752    11.00000   -1.50000
H12C  2    0.720080    0.574405    0.018348    11.00000   -1.50000
AFIX   0
RESI 0
RESI 4 CAAC
N2    4    0.453702    0.059251    0.259571    11.00000    0.01141    0.01698 =
         0.02391   -0.00483   -0.00485   -0.00243
C2    1    0.550915    0.091485    0.278150    11.00000    0.01263    0.02258 =
         0.01613   -0.00241   -0.00195   -0.00781
C3    1    0.501094   -0.037182    0.253109    11.00000    0.01638    0.01413 =
         0.02884   -0.00294   -0.00597   -0.00356
C4    1    0.635789   -0.063725    0.295459    11.00000    0.01350    0.02019 =
         0.02712   -0.00221   -0.00361   -0.00591
AFIX  23
H4A   2    0.707040   -0.107977    0.268403    11.00000   -1.20000
H4AB  2    0.619728   -0.087728    0.351759    11.00000   -1.20000
AFIX   0
C5    1    0.684169    0.018368    0.291683    11.00000    0.01414    0.01825 =
         0.02891   -0.00025   -0.00420   -0.00433
C6    1    0.521253   -0.051670    0.165879    11.00000    0.03000    0.02230 =
         0.02883   -0.00800   -0.00367   -0.00594
AFIX 137
H6A   2    0.565747   -0.112754    0.161811    11.00000   -1.50000
H6B   2    0.580214   -0.017201    0.136650    11.00000   -1.50000
H6C   2    0.430825   -0.034416    0.142808    11.00000   -1.50000
AFIX   0
C7    1    0.396659   -0.083273    0.295597    11.00000    0.01796    0.01561 =
         0.03412    0.00043   -0.00358   -0.00897
AFIX 137
H7A   2    0.430527   -0.144692    0.289870    11.00000   -1.50000
H7B   2    0.307146   -0.058753    0.271783    11.00000   -1.50000
H7C   2    0.385142   -0.076015    0.352463    11.00000   -1.50000
AFIX   0
C8    1    0.788918    0.024626    0.218993    11.00000    0.01574    0.02016 =
         0.03964   -0.00512    0.00130   -0.00455
AFIX 137
H8A   2    0.868655   -0.026659    0.223093    11.00000   -1.50000
H8B   2    0.820612    0.076047    0.218087    11.00000   -1.50000
H8C   2    0.743975    0.028461    0.169660    11.00000   -1.50000
AFIX   0
C9    1    0.749212    0.016065    0.368773    11.00000    0.02583    0.02042 =
         0.03345   -0.00297   -0.01330   -0.00095
AFIX 137
H9A   2    0.830212   -0.034281    0.374829    11.00000   -1.50000
H9B   2    0.681163    0.012439    0.414160    11.00000   -1.50000
H9C   2    0.778287    0.068550    0.367139    11.00000   -1.50000
AFIX   0
RESI 0
RESI 5 DIPP
C1    1    0.316705    0.108494    0.235848    11.00000    0.01383    0.01711 =
         0.02658   -0.00228   -0.00651   -0.00447
C2    1    0.202323    0.112890    0.292188    11.00000    0.01833    0.02135 =
         0.02764   -0.00358   -0.00504   -0.00579
C3    1    0.069530    0.153481    0.265378    11.00000    0.01636    0.02788 =
         0.03893   -0.00020   -0.00533   -0.00506
AFIX  43
H3    2   -0.009494    0.156657    0.302097    11.00000   -1.20000
AFIX   0
C4    1    0.051436    0.188974    0.186498    11.00000    0.01978    0.02984 =
         0.05169    0.00649   -0.01578   -0.00690
AFIX  43
H4    2   -0.039436    0.214374    0.169018    11.00000   -1.20000
AFIX   0
C5    1    0.164916    0.187394    0.133659    11.00000    0.03420    0.02373 =
         0.03638    0.00299   -0.01859   -0.01256
AFIX  43
H5    2    0.150924    0.212976    0.079943    11.00000   -1.20000
AFIX   0
C6    1    0.301837    0.149055    0.156342    11.00000    0.02216    0.01726 =
         0.02700   -0.00245   -0.00872   -0.00766
C7    1    0.211325    0.081003    0.380708    11.00000    0.01733    0.02240 =
         0.02779   -0.00453   -0.00121   -0.00726
AFIX  13
H7    2    0.310561    0.051056    0.390835    11.00000   -1.20000
AFIX   0
C8    1    0.123239    0.017589    0.411173    11.00000    0.02147    0.02642 =
         0.03759    0.00034   -0.00153   -0.01247
AFIX 137
H8A   2    0.136303   -0.002762    0.467965    11.00000   -1.50000
H8B   2    0.152719   -0.031574    0.380590    11.00000   -1.50000
H8C   2    0.024966    0.046982    0.404239    11.00000   -1.50000
AFIX   0
C9    1    0.161470    0.156516    0.429778    11.00000    0.01998    0.02700 =
         0.03216   -0.00847    0.00019   -0.00742
AFIX 137
H9A   2    0.174678    0.135345    0.486425    11.00000   -1.50000
H9B   2    0.062770    0.184536    0.422859    11.00000   -1.50000
H9C   2    0.214998    0.198080    0.411509    11.00000   -1.50000
AFIX   0
C10   1    0.421366    0.157360    0.095896    11.00000    0.02986    0.02239 =
         0.02170    0.00015   -0.00683   -0.00764
AFIX  13
H10   2    0.510242    0.124620    0.120435    11.00000   -1.20000
AFIX   0
C11   1    0.420253    0.252320    0.076548    11.00000    0.03285    0.02951 =
         0.02577   -0.00285   -0.00581   -0.00984
AFIX 137
H11A  2    0.501374    0.257110    0.040563    11.00000   -1.50000
H11B  2    0.423348    0.275369    0.126136    11.00000   -1.50000
H11C  2    0.335327    0.285108    0.050590    11.00000   -1.50000
AFIX   0
C12   1    0.417214    0.122099    0.018510    11.00000    0.04478    0.03297 =
         0.02436   -0.00442   -0.00619   -0.01258
AFIX 137
H12A  2    0.499230    0.126346   -0.016879    11.00000   -1.50000
H12B  2    0.333137    0.155568   -0.007944    11.00000   -1.50000
H12C  2    0.416599    0.061677    0.030516    11.00000   -1.50000
RESI 0

AFIX   0
HKLF 5


REM  MaDi148_MaDi6_a.res in P-1
REM wR2 = 0.2142, GooF = S = 1.053, Restrained GooF = 1.053 for all data
REM R1 = 0.0735 for 8185 Fo > 4sig(Fo) and 0.0805 for all 9630 data
REM 495 parameters refined using 0 restraints

END

WGHT      0.1057     13.5155

REM Highest difference peak  1.788,  deepest hole -1.294,  1-sigma level  0.197
Q1    1   0.3218  0.2989  0.5398  11.00000  0.05    1.79
Q2    1   0.5182  0.1989  0.4064  11.00000  0.05    1.70
Q3    1   0.5165  0.3468  0.5379  11.00000  0.05    1.63
Q4    1   0.4569  0.1564  0.5441  11.00000  0.05    1.62
Q5    1   0.3643  0.3112  0.4156  11.00000  0.05    1.48
Q6    1   0.6592  0.2027  0.5471  11.00000  0.05    1.39
Q7    1   0.7191  0.2314  0.4093  11.00000  0.05    1.25
Q8    1   0.6780  0.1660  0.5206  11.00000  0.05    1.23
Q9    1   0.5431  0.2845  0.3168  11.00000  0.05    1.23
Q10   1   0.5790  0.3724  0.4148  11.00000  0.05    1.20
Q11   1   0.2374  0.3676  0.5215  11.00000  0.05    1.15
Q12   1   0.2987  0.0730  0.4780  11.00000  0.05    1.14
Q13   1   0.4833  0.1102  0.4741  11.00000  0.05    1.09
Q14   1   0.4393  0.4133  0.5248  11.00000  0.05    1.08
Q15   1   0.9198  0.4844  0.4816  11.00000  0.05    1.04
Q16   1   0.5193  0.3397  0.3639  11.00000  0.05    1.03
Q17   1   0.5845  0.3221  0.2746  11.00000  0.05    0.98
Q18   1   0.5504  0.0639  0.5229  11.00000  0.05    0.96
Q19   1   0.0974  0.0279  0.4746  11.00000  0.05    0.93
Q20   1   0.2846 -0.0019  0.3699  11.00000  0.05    0.91
;
_shelx_res_checksum   31408

_shelx_hkl_file
;
   1   0   0 5970699  142210   1
   2   0   0 1917801   37049   1
   3   0   0   96059    6833   1
   4   0   0   78006    3794   1
   5   0   0 2430763   43999   1
   6   0   0  951645   25057   1
   7   0   0   64717    3661   1
   8   0   0  193777    7060   1
   9   0   0   81505    6171   1
  10   0   0    8466    2805   1
  11   0   0   79387    4329   1
 -11   1   0  169957    6860   1
 -10   1   0   98443   10399   1
  -9   1   0    2395    4646   1
  -8   1   0  234489   16719   1
  -7   1   0   65337    6196   1
  -6   1   0 1501912   53313   1
  -5   1   0  453622   55525   1
  -4   1   0  155144    9526   1
  -3   1   0  122675    4014   1
  -2   1   0   12645     761   1
  -1   1   0    2018     532   1
   0   1   0   12560    1642   1
   1   1   0   42304    1555   1
   2   1   0  452555   10105   1
   3   1   0 6600118  161751   1
   4   1   0  200833    4831   1
   5   1   0    6930    2013   1
   6   1   0 1056206   33020   1
   7   1   0   16012    2502   1
   8   1   0   41152   13491   1
   9   1   0   20752    6405   1
  10   1   0   44367    8885   1
  11   1   0   43641    3336   1
 -11   2   0  108960    6141   1
 -10   2   0   52707    3301   1
  -9   2   0    1474    3883   1
  -8   2   0    6629    3841   1
  -7   2   0  610574   17765   1
  -6   2   0 1528673   70829   1
  -5   2   0 2043320   76544   1
  -4   2   0 1474841   46252   1
  -3   2   0   32422    1022   1
  -2   2   0  935960   31527   1
  -1   2   0  702917   32693   1
   0   2   0 2187008  205988   1
   1   2   0  180501    6780   1
   2   2   0 1974913  132729   1
   3   2   0 1297123   56811   1
   4   2   0 2193357  100217   1
   5   2   0  103690    7698   1
   6   2   0  191773   10357   1
   7   2   0   17600    2179   1
   8   2   0  493711   12278   1
   9   2   0  218709   21223   1
  10   2   0  490719   14573   1
  11   2   0   21393    3059   1
 -10   3   0  303272    8553   1
  -9   3   0  166389    6271   1
  -8   3   0  140766    5702   1
  -7   3   0   24700    3200   1
  -6   3   0   46913    8173   1
  -5   3   0  558671   31345   1
  -4   3   0   24006    4404   1
  -3   3   0    3570     927   1
  -2   3   0   42734    1144   1
  -1   3   0  916135   24116   1
   0   3   0  258243   11635   1
   1   3   0  386906   18586   1
   2   3   0 1198130   32116   1
   3   3   0  769886   25454   1
   4   3   0  241881    5179   1
   5   3   0  622059   60737   1
   6   3   0  229684    6285   1
   7   3   0   92402    4012   1
   8   3   0   43216    8377   1
   9   3   0  150511   10534   1
  10   3   0  374722   27155   1
  11   3   0    3724    3330   1
 -10   4   0  142822    6552   1
  -9   4   0  176822    6499   1
  -8   4   0   -1322    3239   1
  -7   4   0   42018    4386   1
  -6   4   0  133865    5005   1
  -5   4   0  881973   28684   1
  -4   4   0  887362   25952   1
  -3   4   0   26728    1222   1
  -2   4   0 2437929   37162   1
  -1   4   0 3147772   66490   1
   0   4   0    6039     589   1
   1   4   0  675461   24339   1
   2   4   0   69275    1480   1
   3   4   0  991261   32546   1
   4   4   0 2654885   82621   1
   5   4   0  134652    3921   1
   6   4   0    7887    2810   1
   7   4   0   88357    4249   1
   8   4   0   57385    3262   1
   9   4   0    2879    3015   1
  10   4   0  117771    7152   1
  11   4   0    2375    3336   1
  12   4   0    2932    3497   1
 -10   5   0   33330    5894   1
  -9   5   0    3188    3419   1
  -8   5   0   11610    3243   1
  -7   5   0   38636    3693   1
  -6   5   0   16242    4032   1
  -5   5   0   47086    4991   1
  -4   5   0    4814    1404   1
  -3   5   0    8307    1131   1
  -2   5   0   29567    2025   1
  -1   5   0    5079     726   1
   0   5   0  408696    5399   1
   1   5   0 3690460   50802   1
   2   5   0   21859     852   1
   3   5   0  741540   12034   1
   4   5   0  340807    9213   1
   5   5   0 1015427   23635   1
   6   5   0   18375    2454   1
   7   5   0 1192266   26054   1
   8   5   0    3035    3457   1
   9   5   0     -34    3458   1
  10   5   0   38777    5759   1
  11   5   0    4840    3063   1
  12   5   0  225964   44070   1
 -10   6   0   20666    7482   1
  -9   6   0  122096    8622   1
  -8   6   0  246806   10185   1
  -7   6   0   39600    3715   1
  -6   6   0  222694    6765   1
  -5   6   0  142542    3992   1
  -4   6   0  485137   16294   1
  -3   6   0  153390    2388   1
  -2   6   0  393543    4891   1
  -1   6   0 1315949   22372   1
   0   6   0 2203107   49491   1
   1   6   0  294951    4321   1
   2   6   0  828828   10049   1
   3   6   0  398441    6266   1
   4   6   0  242025   11049   1
   5   6   0  806218   18642   1
   6   6   0    9317    2373   1
   7   6   0   87277    6620   1
   8   6   0    5504    3621   1
   9   6   0   13085    3638   1
  10   6   0   15450    5216   1
  11   6   0   66270   23091   1
  12   6   0   24313    4808   1
  -9   7   0   17104    2933   1
  -8   7   0   12217    2963   1
  -7   7   0   29925    3552   1
  -6   7   0   11882    2940   1
  -5   7   0   69175    4363   1
  -4   7   0   19717    2091   1
  -3   7   0    3070    1051   1
  -2   7   0   25094    1189   1
  -1   7   0   33485    3277   1
   0   7   0  130507    3614   1
   1   7   0  780584    8327   1
   2   7   0  402367    4963   1
   3   7   0  945865   15286   1
   4   7   0   39789    2991   1
   5   7   0   10084    2800   1
   6   7   0  382559   13155   1
   7   7   0  722674   14019   1
   8   7   0 1046404   69506   1
   9   7   0  575684   26281   1
  10   7   0  165009    7588   1
  11   7   0    3366    3775   1
  12   7   0   57661    7107   1
  -9   8   0    8896    2516   1
  -8   8   0   39347    3093   1
  -7   8   0  288555   20602   1
  -6   8   0  519718   11613   1
  -5   8   0  121368    4542   1
  -4   8   0  166882    4278   1
  -3   8   0   19767    1531   1
  -2   8   0    9192    1137   1
  -1   8   0  388224    8147   1
   0   8   0   10024    1221   1
   1   8   0  483686    5791   1
   2   8   0 1480582   21649   1
   3   8   0  688705   12285   1
   4   8   0   31433    2065   1
   5   8   0   23322    3172   1
   6   8   0    1868    2546   1
   7   8   0  124458   10779   1
   8   8   0  160106   26301   1
   9   8   0   18370    7769   1
  10   8   0    5366    3193   1
  11   8   0   11746    3111   1
  -8   9   0    6871    3660   1
  -7   9   0    7928    3947   1
  -6   9   0   11036    2866   1
  -5   9   0  175783    9324   1
  -4   9   0   25609    2226   1
  -3   9   0  748647   15561   1
  -2   9   0 1043591   22910   1
  -1   9   0   27121    1320   1
   0   9   0  294296    5036   1
   1   9   0  248814    5184   1
   2   9   0 2234411   26852   1
   3   9   0  700040   12460   1
   4   9   0 1309498   24821   1
   5   9   0   10288    2835   1
   6   9   0   49731    3226   1
   7   9   0  638657   24512   1
   8   9   0 1351421   34689   1
   9   9   0  569187   21078   1
  10   9   0    4661    2843   1
  11   9   0   52477    5694   1
  -8  10   0   46708    5356   1
  -7  10   0    3087    2831   1
  -6  10   0   14676    4329   1
  -5  10   0    1940    3101   1
  -4  10   0  376997   17784   1
  -3  10   0  789821   24884   1
  -2  10   0  996978   17816   1
  -1  10   0   31096    1687   1
   0  10   0  104026    2966   1
   1  10   0  499045   10316   1
   2  10   0  836729   10208   1
   3  10   0  721261   22106   1
   4  10   0   21815    3271   1
   5  10   0    6874    3403   1
   6  10   0  526104   17684   1
   7  10   0    3038    3101   1
   8  10   0   97520    3995   1
   9  10   0   76947    5664   1
  10  10   0    6095    2870   1
  11  10   0   22124    3450   1
  -7  11   0    8153    4112   1
  -6  11   0    -518    2573   1
  -5  11   0   63953    3955   1
  -4  11   0    2824    2522   1
  -3  11   0  351608   13146   1
  -2  11   0  351084    6124   1
  -1  11   0  304906    4414   1
   0  11   0  794652   14658   1
   1  11   0   83122    3106   1
   2  11   0  294102    4633   1
   3  11   0 1139089   19543   1
   4  11   0  179065    4288   1
   5  11   0   62092    3772   1
   6  11   0  317919    9286   1
   7  11   0  428075   13963   1
   8  11   0    6545    3720   1
   9  11   0   29178    3922   1
  10  11   0   35301    2553   1
  11  11   0   41542    3655   1
  -7  12   0   46953    4580   1
  -6  12   0    7289    2899   1
  -5  12   0   11587    3474   1
  -4  12   0   78939    9496   1
  -3  12   0  337371   11734   1
  -2  12   0  811746   11388   1
  -1  12   0   39570    2171   1
   0  12   0   22752    1735   1
   1  12   0  414109    5673   1
   2  12   0    9462    1667   1
   3  12   0   71042    4451   1
   4  12   0  179505    8449   1
   5  12   0  122031    4632   1
   6  12   0  714686   21893   1
   7  12   0   52219    3890   1
   8  12   0   37487    5273   1
   9  12   0   28683    3959   1
  10  12   0   59714    4393   1
  11  12   0   36976    6082   1
  -6  13   0    3692    2544   1
  -5  13   0    6974    3223   1
  -4  13   0   25744    5110   1
  -3  13   0  114273    4208   1
  -2  13   0  328306    6777   1
  -1  13   0   63296    2247   1
   0  13   0    5596    1808   1
   1  13   0  184718    3985   1
   2  13   0   91461    3854   1
   3  13   0    2215    2311   1
   4  13   0  318746    6649   1
   5  13   0  109243    3946   1
   6  13   0  758118   35701   1
   7  13   0  442092   11538   1
   8  13   0  146289    4851   1
   9  13   0   70445    3468   1
  10  13   0   35263    2968   1
  -5  14   0    5289    2901   1
  -4  14   0   25309    3214   1
  -3  14   0    9684    3644   1
  -2  14   0    4743    2386   1
  -1  14   0  157238    3328   1
   0  14   0   56241    2299   1
   1  14   0   99621    2938   1
   2  14   0  165102    4301   1
   3  14   0   99595    4420   1
   4  14   0   54232    3010   1
   5  14   0   38793    3299   1
   6  14   0   98216    5049   1
   7  14   0   20533    3198   1
   8  14   0   34474    4303   1
   9  14   0   51760    3047   1
  10  14   0    9156    2372   1
  -4  15   0    2258    3430   1
  -3  15   0     242    3039   1
  -2  15   0    8796    3296   1
  -1  15   0   15256    2371   1
   0  15   0   54026    2826   1
   1  15   0  231463    4864   1
   2  15   0  301465    6496   1
   3  15   0   81148    3738   1
   4  15   0   18735    3376   1
   5  15   0   87691    5081   1
   6  15   0  196514    7012   1
   7  15   0  446662   16382   1
   8  15   0  248362    6685   1
   9  15   0   69809    3929   1
  -3  16   0   75939    5304   1
  -2  16   0    4556    4347   1
  -1  16   0    -453    4901   1
   0  16   0   78556    7681   1
   1  16   0  318993    7308   1
   2  16   0  195926    4996   1
   3  16   0    8762    3218   1
   4  16   0   49163    3452   1
   5  16   0    9689    3544   1
   6  16   0   31479    4567   1
   7  16   0   68029    4889   1
   8  16   0    4507    2566   1
   9  16   0   31677    3475   1
   0  17   0    3455    9073   1
   1  17   0   30374    3162   1
   2  17   0   51884    4146   1
   3  17   0   49425    4280   1
   4  17   0  120812    4539   1
   5  17   0  168037    5139   1
   6  17   0   42325    3741   1
   7  17   0    4672    2405   1
   8  17   0   36078    4015   1
   1  18   0    2004    7931   1
   2  18   0   70645    4913   1
   3  18   0   57186    3800   1
   4  18   0    1979    3801   1
   5  18   0   85025    4928   1
   6  18   0   63460    4829   1
   7  18   0   13430    3517   1
   2  19   0   32501    7088   1
   3  19   0    6667    4155   1
   4  19   0  161438    6770   1
   5  19   0  284811    9300   1
  -5 -19   1   71450    5322   1
  -4 -19   1   25443    4650   1
  -3 -19   1    -546    4367   1
  -2 -19   1     684    5440   1
  -7 -18   1   -1286    3906   1
  -6 -18   1   69172    4697   1
  -5 -18   1   28527    4778   1
  -4 -18   1   11130    3195   1
  -3 -18   1    1783    3184   1
  -2 -18   1    3878    3225   1
  -1 -18   1   48485    7603   1
  -8 -17   1   34313    4346   1
  -7 -17   1    6376    3859   1
  -6 -17   1    2187    3321   1
  -5 -17   1  107004    5419   1
  -4 -17   1   44822    3586   1
  -3 -17   1   62059    4830   1
  -2 -17   1   40463    4171   1
  -1 -17   1  136487    5901   1
   0 -17   1    3399    5599   1
  -9 -16   1   -2298    3513   1
  -8 -16   1   11914    2662   1
  -7 -16   1   30901    2832   1
  -6 -16   1   17693    4406   1
  -5 -16   1   31785    3823   1
  -4 -16   1    9729    3548   1
  -3 -16   1  180827    6237   1
  -2 -16   1  112913    5337   1
  -1 -16   1   43478    4979   1
   0 -16   1  188884   14663   1
   1 -16   1   56939    3774   1
   2 -16   1    5913    4202   1
   3 -16   1  114274    8970   1
  -9 -15   1    5534    2450   1
  -8 -15   1  384871    8815   1
  -7 -15   1  335136   10862   1
  -6 -15   1  213194    7364   1
  -5 -15   1  123717    6600   1
  -4 -15   1    9393    3036   1
  -3 -15   1  130145    4368   1
  -2 -15   1  509680   12200   1
  -1 -15   1  567106    9790   1
   0 -15   1  169821    4549   1
   1 -15   1    1257    2801   1
   2 -15   1   17485    3577   1
   3 -15   1   20231    3267   1
   4 -15   1   61237    4843   1
 -10 -14   1   72085    4049   1
  -9 -14   1    5551    2066   1
  -8 -14   1   42165    5256   1
  -7 -14   1    8103    2980   1
  -6 -14   1   21177    4511   1
  -5 -14   1   18937    3059   1
  -4 -14   1  155455    4861   1
  -3 -14   1   54193    3379   1
  -2 -14   1  205298    4562   1
  -1 -14   1  459993   10384   1
   0 -14   1  118885    3811   1
   1 -14   1   29194    2340   1
   2 -14   1    4804    2543   1
   3 -14   1   21950    7109   1
   4 -14   1    3188    2803   1
   5 -14   1    4754    3011   1
 -10 -13   1   76520    5851   1
  -9 -13   1   27653    2470   1
  -8 -13   1  502589   12470   1
  -7 -13   1  952493   26248   1
  -6 -13   1  639081   14037   1
  -5 -13   1  496644   19506   1
  -4 -13   1  208344    6273   1
  -3 -13   1  202405    4762   1
  -2 -13   1   65417    3193   1
  -1 -13   1   47454    2362   1
   0 -13   1   66965    2475   1
   1 -13   1   86680    2602   1
   2 -13   1   61909    2761   1
   3 -13   1  148590    4723   1
   4 -13   1   79996    5453   1
   5 -13   1    9621    3445   1
   6 -13   1    5181    2690   1
 -11 -12   1  120313    5565   1
 -10 -12   1   65386    3115   1
  -9 -12   1    4270    2523   1
  -8 -12   1   33720    3738   1
  -7 -12   1  107904    6043   1
  -6 -12   1   27081    3360   1
  -5 -12   1   51575    3644   1
  -4 -12   1   50111    2926   1
  -3 -12   1   27384    2370   1
  -2 -12   1   15832    1922   1
  -1 -12   1   56831    2195   1
   0 -12   1    9629    1694   1
   1 -12   1   49520    2061   1
   2 -12   1  285100    8899   1
   3 -12   1  199741    5239   1
   4 -12   1  120111    6336   1
   5 -12   1   29395    3877   1
   6 -12   1    2531    2957   1
   7 -12   1   73653    3976   1
 -11 -11   1  193648    5090   1
 -10 -11   1   50498    3145   1
  -9 -11   1   20695    2943   1
  -8 -11   1    2575    3187   1
  -7 -11   1  747927   18946   1
  -6 -11   1  566142   12742   1
  -5 -11   1  428618   21302   1
  -4 -11   1  459970   19463   1
  -3 -11   1  892657   13470   1
  -2 -11   1 1041546   21924   1
  -1 -11   1  201560    5149   1
   0 -11   1   57932    2099   1
   1 -11   1  290392    4119   1
   2 -11   1  440025    7512   1
   3 -11   1  312400   11249   1
   4 -11   1   51384    3182   1
   5 -11   1   12530    3135   1
   6 -11   1    3963    3249   1
   7 -11   1   74655    5333   1
 -11 -10   1    2395    2256   1
 -10 -10   1    4123    3229   1
  -9 -10   1  104512    6138   1
  -8 -10   1    6067    3234   1
  -7 -10   1   96358    4390   1
  -6 -10   1   36633    3927   1
  -5 -10   1   27312    3019   1
  -4 -10   1   34021    3252   1
  -3 -10   1    7640    1878   1
  -2 -10   1 1027196   27618   1
  -1 -10   1  223268    6619   1
   0 -10   1   41022    3962   1
   1 -10   1   47774    1727   1
   2 -10   1    6037    1447   1
   3 -10   1  287590   13097   1
   4 -10   1   12237    2718   1
   5 -10   1   20223    3628   1
   6 -10   1   63388    5840   1
   7 -10   1    -233    2904   1
   8 -10   1   29105    7086   1
 -11  -9   1  102389    6022   1
 -10  -9   1    9260    3332   1
  -9  -9   1  313020    8039   1
  -8  -9   1  701073   25150   1
  -7  -9   1  142217    6835   1
  -6  -9   1   25973    2830   1
  -5  -9   1   89198    3504   1
  -4  -9   1  319100    7350   1
  -3  -9   1 2044912   32295   1
  -2  -9   1  705011    9243   1
  -1  -9   1  521548    8120   1
   0  -9   1    4891    1187   1
   1  -9   1   31545    1478   1
   2  -9   1   15593    1591   1
   3  -9   1  490322    8556   1
   4  -9   1   35453    2601   1
   5  -9   1    3656    2478   1
   6  -9   1   19621    3154   1
   7  -9   1   11221    5083   1
   8  -9   1   66635    3430   1
 -11  -8   1   36226    3164   1
 -10  -8   1   26076    4139   1
  -9  -8   1   44981    5110   1
  -8  -8   1   82320   10591   1
  -7  -8   1  102583   18229   1
  -6  -8   1   41156    3301   1
  -5  -8   1   56950    5840   1
  -4  -8   1   46616    2319   1
  -3  -8   1 1503371   27992   1
  -2  -8   1  188868    3052   1
  -1  -8   1   54238    1498   1
   0  -8   1  160508    3672   1
   1  -8   1  650383   13018   1
   2  -8   1   37500    1303   1
   3  -8   1  485053    8266   1
   4  -8   1    2586    1878   1
   5  -8   1   70186    3178   1
   6  -8   1  285316    9423   1
   7  -8   1  331291    9024   1
   8  -8   1    4904    2649   1
   9  -8   1    2431    2782   1
 -11  -7   1    2443    2776   1
 -10  -7   1    1621    4298   1
  -9  -7   1  417796   11953   1
  -8  -7   1 1383712   50391   1
  -7  -7   1  518943   23032   1
  -6  -7   1  150386    7262   1
  -5  -7   1    9242    3142   1
  -4  -7   1   40209    7267   1
  -3  -7   1  293518    4777   1
  -2  -7   1 1298771   18893   1
  -1  -7   1  343569    4600   1
   0  -7   1   13146    1213   1
   1  -7   1  127613    2205   1
   2  -7   1   54559    1570   1
   3  -7   1    7534    1093   1
   4  -7   1   15650    1822   1
   5  -7   1  204469    4998   1
   6  -7   1   36904    3783   1
   7  -7   1   11503    3381   1
   8  -7   1  145173    8731   1
   9  -7   1     353    2963   1
 -11  -6   1   14935    3645   1
 -10  -6   1   95739   19720   1
  -9  -6   1    8528    3007   1
  -8  -6   1     -63    3693   1
  -7  -6   1   75223    7595   1
  -6  -6   1  454388   55845   1
  -5  -6   1  520813   19134   1
  -4  -6   1  573173   11924   1
  -3  -6   1  630772   11304   1
  -2  -6   1   23336    2620   1
  -1  -6   1   32121    1024   1
   0  -6   1  926819   16471   1
   1  -6   1 2982166   57340   1
   2  -6   1 1725914   19817   1
   3  -6   1  325382    5425   1
   4  -6   1    4047    1701   1
   5  -6   1   24477    1963   1
   6  -6   1  116386    4865   1
   7  -6   1  421710   11987   1
   8  -6   1  119417    7948   1
   9  -6   1   44834    3935   1
  10  -6   1   95488   20745   1
 -11  -5   1    5848    3180   1
 -10  -5   1  153541   13114   1
  -9  -5   1  303704   12466   1
  -8  -5   1  129639    5429   1
  -7  -5   1  112945    4165   1
  -6  -5   1   69088    9080   1
  -5  -5   1 1179093   21646   1
  -4  -5   1  129177    9089   1
  -3  -5   1  738230    9988   1
  -2  -5   1  781899   13318   1
  -1  -5   1  196442    4531   1
   0  -5   1  273193    8475   1
   1  -5   1  115886    1679   1
   2  -5   1  780962   12180   1
   3  -5   1 1288978   29864   1
   4  -5   1    6047    1584   1
   5  -5   1   71893    4002   1
   6  -5   1    6156    3371   1
   7  -5   1   28474    4388   1
   8  -5   1   19068    4965   1
   9  -5   1   44744    4195   1
  10  -5   1   93085   11344   1
 -11  -4   1    1679    2764   1
 -10  -4   1  323086   22374   1
  -9  -4   1    6641    3507   1
  -8  -4   1  298311    8358   1
  -7  -4   1    8247    2680   1
  -6  -4   1    9504    3476   1
  -5  -4   1 1888152   36941   1
  -4  -4   1 1036123   39464   1
  -3  -4   1 2145084   54253   1
  -2  -4   1  167793    2317   1
  -1  -4   1  468924    6239   1
   0  -4   1  148099    3156   1
   1  -4   1 1536755   39178   1
   2  -4   1   55194    1737   1
   3  -4   1  806423   10568   1
   4  -4   1  541074   19251   1
   5  -4   1 1495241   47301   1
   6  -4   1  116427    4779   1
   7  -4   1   79695    4261   1
   8  -4   1   15661    5111   1
   9  -4   1  308617   11082   1
  10  -4   1  201035    7860   1
 -11  -3   1   16620    2745   1
 -10  -3   1  148984   11073   1
  -9  -3   1  319012   16194   1
  -8  -3   1   20875    3518   1
  -7  -3   1   22261    2364   1
  -6  -3   1    4031    2768   1
  -5  -3   1  635377   16141   1
  -4  -3   1  132274    3182   1
  -3  -3   1  682810   14255   1
  -2  -3   1  173696   10910   1
  -1  -3   1 2758894   40194   1
   0  -3   1  133270    4484   1
   1  -3   1 4310451  105126   1
   2  -3   1   24976    1288   1
   3  -3   1    9901     997   1
   4  -3   1  772245   31736   1
   5  -3   1   93492    7969   1
   6  -3   1   82114    6343   1
   7  -3   1   13932    2978   1
   8  -3   1   43718    4371   1
   9  -3   1   19691    3554   1
  10  -3   1  111874    5024   1
 -11  -2   1   21788    2804   1
 -10  -2   1  304700    9788   1
  -9  -2   1  367351   31659   1
  -8  -2   1  936430   26934   1
  -7  -2   1  130771    4394   1
  -6  -2   1   32195    3205   1
  -5  -2   1  518979   19207   1
  -4  -2   1  257517    4872   1
  -3  -2   1 1157143   21633   1
  -2  -2   1  291707   18209   1
  -1  -2   1 3989092  134948   1
   0  -2   1 3890779  269232   1
   1  -2   1  579910   24954   1
   2  -2   1  129698    7984   1
   3  -2   1   22767    1247   1
   4  -2   1 2322875  137976   1
   5  -2   1 2548407   77077   1
   6  -2   1 1627850   33163   1
   7  -2   1 1334101   27379   1
   8  -2   1  349633   18047   1
   9  -2   1  206467   10152   1
  10  -2   1   91409    4455   1
  11  -2   1  184747    8295   1
 -11  -1   1    8356    2591   1
 -10  -1   1  226981   10138   1
  -9  -1   1  237157   58869   1
  -8  -1   1  246936    7355   1
  -7  -1   1   29336    2365   1
  -6  -1   1 1320419   60629   1
  -5  -1   1  109486    3608   1
  -4  -1   1   16199    1148   1
  -3  -1   1 1028411   32271   1
  -2  -1   1 1198878   21502   1
  -1  -1   1  727508   16931   1
   0  -1   1  995364   75035   1
   1  -1   1 4567754  698614   1
   2  -1   1  390514   14911   1
   3  -1   1  371345   22753   1
   4  -1   1   27365    4868   1
   5  -1   1  273292   23924   1
   6  -1   1  258440   11195   1
   7  -1   1   49412    4104   1
   8  -1   1     989    3196   1
   9  -1   1    1601    5458   1
  10  -1   1     855    3360   1
  11  -1   1  186093    9744   1
 -11   0   1    1611    1970   1
 -10   0   1   44130    3529   1
  -9   0   1  503922   17761   1
  -8   0   1  295134    9397   1
  -7   0   1    2502    2540   1
  -6   0   1  663623   17138   1
  -5   0   1  818640   50790   1
  -4   0   1   73203    3547   1
  -3   0   1   16344     905   1
  -2   0   1  407310    7748   1
  -1   0   1 3038409   77673   1
   0   0   1 3429332  106067   1
   1   0   1 8587898  325087   1
   2   0   1 1603624   41204   1
   3   0   1  148671    2631   1
   4   0   1   65191    2738   1
   5   0   1 3283929   59961   1
   6   0   1 1318474   43195   1
   7   0   1 1366310   31089   1
   8   0   1   78324    4165   1
   9   0   1    1925    3827   1
  10   0   1    1204    3603   1
  11   0   1    4242    2949   1
 -11   1   1  234671    7532   1
 -10   1   1     500    2993   1
  -9   1   1    6501    4122   1
  -8   1   1   24990    5027   1
  -7   1   1  367268   12964   1
  -6   1   1 1979290  103300   1
  -5   1   1  637303   31380   1
  -4   1   1 2084349   50694   1
  -3   1   1 1066925   27134   1
  -2   1   1  290514   14931   1
  -1   1   1 3539849  188667   1
   0   1   1  405996   22097   1
   1   1   1    8644     754   1
   2   1   1   68138    2247   1
   3   1   1 5042109  113906   1
   4   1   1  267909    6918   1
   5   1   1  193048    5163   1
   6   1   1   97493    6532   1
   7   1   1   22286    2993   1
   8   1   1    8420    3457   1
   9   1   1   56879    9233   1
  10   1   1  244487   10315   1
  11   1   1    7773    3861   1
 -11   2   1   82921    5688   1
 -10   2   1  104071    3804   1
  -9   2   1   25029    3801   1
  -8   2   1   30601    3379   1
  -7   2   1  135052   10858   1
  -6   2   1  854894   22983   1
  -5   2   1 2869879  122363   1
  -4   2   1 1481039   64221   1
  -3   2   1   57086    1917   1
  -2   2   1  156120    3618   1
  -1   2   1  606256   14500   1
   0   2   1 3275317   75324   1
   1   2   1  239819    9471   1
   2   2   1 2241911   75836   1
   3   2   1   42676    3301   1
   4   2   1 3978493  112586   1
   5   2   1   22466    2051   1
   6   2   1  888709   52588   1
   7   2   1  358740   16135   1
   8   2   1    9935    3413   1
   9   2   1  352279   11114   1
  10   2   1   95110    8221   1
  11   2   1    8788    3324   1
 -10   3   1  233039    6770   1
  -9   3   1   87314    5619   1
  -8   3   1  131959    6580   1
  -7   3   1  277997    9570   1
  -6   3   1  478424   18370   1
  -5   3   1  230098    6718   1
  -4   3   1  162831   15648   1
  -3   3   1   52566    1217   1
  -2   3   1   82527    1240   1
  -1   3   1 3259187   78492   1
   0   3   1  367214   14511   1
   1   3   1   42519   11123   1
   2   3   1  495724   12980   1
   3   3   1  193132   10678   1
   4   3   1  439895   10799   1
   5   3   1   61263   12794   1
   6   3   1   29780    3281   1
   7   3   1  108606    4600   1
   8   3   1    3034    2952   1
   9   3   1  722280   28114   1
  10   3   1  356982   26359   1
  11   3   1   10252    3775   1
  12   3   1    4174    3707   1
 -10   4   1  173117    6623   1
  -9   4   1   19543    3409   1
  -8   4   1   55903    3805   1
  -7   4   1   11858    3407   1
  -6   4   1    6092    2999   1
  -5   4   1 1753031   35321   1
  -4   4   1  207251    7690   1
  -3   4   1  285987    5728   1
  -2   4   1  634036   11558   1
  -1   4   1 3801464   81581   1
   0   4   1   57235    1167   1
   1   4   1 1361599   17901   1
   2   4   1  412061    7907   1
   3   4   1 1707569  109351   1
   4   4   1 3883383  156641   1
   5   4   1  424501    9545   1
   6   4   1  511377   25971   1
   7   4   1   82773    2864   1
   8   4   1   67682    3480   1
   9   4   1  307546   12497   1
  10   4   1   20006    5291   1
  11   4   1    5426    3757   1
  12   4   1    5610    3326   1
 -10   5   1  206023    9277   1
  -9   5   1    2525    2558   1
  -8   5   1    6557    2992   1
  -7   5   1  126967    4743   1
  -6   5   1   10976    2510   1
  -5   5   1   18159    3013   1
  -4   5   1   69029    2512   1
  -3   5   1   54681    1761   1
  -2   5   1    8079     921   1
  -1   5   1   24310    1069   1
   0   5   1    1781     604   1
   1   5   1  107019    5143   1
   2   5   1   20093     748   1
   3   5   1  751236   14931   1
   4   5   1  299483    5589   1
   5   5   1  374370    9980   1
   6   5   1   94265    3796   1
   7   5   1  546807   30606   1
   8   5   1   91762    4250   1
   9   5   1  705218  109775   1
  10   5   1   15015    4591   1
  11   5   1   21013    5143   1
  12   5   1   91594    5300   1
  -9   6   1    1413    2124   1
  -8   6   1   96811    6869   1
  -7   6   1  373931   10403   1
  -6   6   1  200600    6140   1
  -5   6   1    8429    2142   1
  -4   6   1  239946   16133   1
  -3   6   1  191636    3406   1
  -2   6   1   91120    3192   1
  -1   6   1 1214328   21894   1
   0   6   1   16381     869   1
   1   6   1    2260     798   1
   2   6   1  270373    5801   1
   3   6   1 1032849   25446   1
   4   6   1  611988   10688   1
   5   6   1  132067    9162   1
   6   6   1   31070    2655   1
   7   6   1  355501   12736   1
   8   6   1  284665    6822   1
   9   6   1   65781    5548   1
  10   6   1    4910    3104   1
  11   6   1     288    5173   1
  12   6   1    1554    2901   1
  -9   7   1    4460    2626   1
  -8   7   1   24921    3592   1
  -7   7   1   66116    5734   1
  -6   7   1   34610    3061   1
  -5   7   1  100004    3297   1
  -4   7   1    1240    1652   1
  -3   7   1   15935    1246   1
  -2   7   1   36493    1285   1
  -1   7   1   30522    1334   1
   0   7   1  101868    3761   1
   1   7   1   93480    2819   1
   2   7   1  108161    2759   1
   3   7   1    7884    1764   1
   4   7   1  843604   20385   1
   5   7   1    6106    1942   1
   6   7   1   90678    4465   1
   7   7   1  724488   29777   1
   8   7   1  814970   26906   1
   9   7   1  721431   37810   1
  10   7   1   23157    3966   1
  11   7   1   23630    4691   1
  12   7   1   94796    5755   1
  -9   8   1   17318    2465   1
  -8   8   1    7485    2472   1
  -7   8   1  302767    9116   1
  -6   8   1  349526    8456   1
  -5   8   1  117415    4036   1
  -4   8   1  345723    9385   1
  -3   8   1   17277    1486   1
  -2   8   1   51539    1484   1
  -1   8   1  628523   18189   1
   0   8   1   13908    1271   1
   1   8   1  323163    6813   1
   2   8   1 1127263   25338   1
   3   8   1 1176422   20772   1
   4   8   1   21332    2058   1
   5   8   1  146412    6075   1
   6   8   1   30600    2392   1
   7   8   1  522428   20770   1
   8   8   1  187248   24576   1
   9   8   1  294147   12755   1
  10   8   1   10232    3392   1
  11   8   1   36149    7304   1
  12   8   1    3287    6583   1
  -8   9   1   23949    3063   1
  -7   9   1   41368    5903   1
  -6   9   1   30699    3062   1
  -5   9   1   60017    4091   1
  -4   9   1    2564    2156   1
  -3   9   1    1837    1508   1
  -2   9   1   45549    4209   1
  -1   9   1    5102    1226   1
   0   9   1   36578    1487   1
   1   9   1   40187    1509   1
   2   9   1 3441441   48041   1
   3   9   1  773152   11132   1
   4   9   1  750558   21667   1
   5   9   1  165651    5058   1
   6   9   1   74486    4073   1
   7   9   1  634835   13702   1
   8   9   1  306476    8470   1
   9   9   1  976591   55555   1
  10   9   1   22309    3514   1
  11   9   1   17140    3375   1
  -8  10   1   29945    6531   1
  -7  10   1    6039    2633   1
  -6  10   1   38983    7306   1
  -5  10   1    2425    2765   1
  -4  10   1  931118   52821   1
  -3  10   1 2627420   93159   1
  -2  10   1 1001667   30351   1
  -1  10   1  297005    5048   1
   0  10   1   20423    1870   1
   1  10   1  310220    5852   1
   2  10   1  493651    6774   1
   3  10   1 1827735   88935   1
   4  10   1  262655    8188   1
   5  10   1   44562    3156   1
   6  10   1   93882    5309   1
   7  10   1    1678    3151   1
   8  10   1   40944    4798   1
   9  10   1  109125    7903   1
  10  10   1   96898    4880   1
  11  10   1   68660    7500   1
  -7  11   1    2537    2372   1
  -6  11   1    4700    2908   1
  -5  11   1   -2084    2955   1
  -4  11   1    1538    2961   1
  -3  11   1   77682    3346   1
  -2  11   1  161204    5241   1
  -1  11   1   95034    3084   1
   0  11   1  142203    5155   1
   1  11   1   72302    2951   1
   2  11   1  171448    6224   1
   3  11   1  808556   13896   1
   4  11   1  557667    9954   1
   5  11   1  295430    6185   1
   6  11   1   25378    4460   1
   7  11   1   89473    7838   1
   8  11   1   51410    4896   1
   9  11   1   70622    7025   1
  10  11   1   16120    2876   1
  11  11   1   81573    6647   1
  -7  12   1   90911    8245   1
  -6  12   1   23069    3012   1
  -5  12   1   15056    3006   1
  -4  12   1  387380   11358   1
  -3  12   1  825902   31701   1
  -2  12   1  397235    8381   1
  -1  12   1  452720   11854   1
   0  12   1    9778    1641   1
   1  12   1    6462    1534   1
   2  12   1   24868    1741   1
   3  12   1  163102    6017   1
   4  12   1    7263    1921   1
   5  12   1   83034    3606   1
   6  12   1  181363    9125   1
   7  12   1   60895    3529   1
   8  12   1   22262    3894   1
   9  12   1   39312    4284   1
  10  12   1   54869    3127   1
  11  12   1   45298    4081   1
  -6  13   1    3607    4648   1
  -5  13   1   12844    2682   1
  -4  13   1   10640    3913   1
  -3  13   1   52640    3207   1
  -2  13   1   86605    2733   1
  -1  13   1   28987    1935   1
   0  13   1   67893    2207   1
   1  13   1  170481    3677   1
   2  13   1   21326    2217   1
   3  13   1   91480    2972   1
   4  13   1   24238    2231   1
   5  13   1   20277    2923   1
   6  13   1  397941   13415   1
   7  13   1  581569   23621   1
   8  13   1   99869    4661   1
   9  13   1   11877    2799   1
  10  13   1   35925    2454   1
  -5  14   1   71542    7199   1
  -4  14   1    4543    2837   1
  -3  14   1   10888    4302   1
  -2  14   1  332488    9485   1
  -1  14   1    2236    2012   1
   0  14   1  123994    3587   1
   1  14   1  379304    9382   1
   2  14   1   50428    3687   1
   3  14   1    8163    2299   1
   4  14   1    5672    2848   1
   5  14   1    1742    2657   1
   6  14   1  167579    7823   1
   7  14   1  315090    8561   1
   8  14   1   13050    5056   1
   9  14   1    2791    2734   1
  10  14   1    2427    2369   1
  -4  15   1    5846    3204   1
  -3  15   1   13413    3117   1
  -2  15   1  125031    7568   1
  -1  15   1     306    2209   1
   0  15   1   10989    2005   1
   1  15   1  204643    5499   1
   2  15   1  316076    6667   1
   3  15   1    9698    2729   1
   4  15   1  180629    6352   1
   5  15   1   -2357    3402   1
   6  15   1   99891    5641   1
   7  15   1  284796    8497   1
   8  15   1   69185    3628   1
   9  15   1   41932    2962   1
  10  15   1   98694    4289   1
  -3  16   1   41977    6358   1
  -2  16   1    6645    3912   1
  -1  16   1    6047    4086   1
   0  16   1   10431    5228   1
   1  16   1  146877    5120   1
   2  16   1  267709    7993   1
   3  16   1    -160    3501   1
   4  16   1   54080    3495   1
   5  16   1    7540    3234   1
   6  16   1   51160    7629   1
   7  16   1   20694    4009   1
   8  16   1   12461    3543   1
   9  16   1   69265    4726   1
   0  17   1   29673    5562   1
   1  17   1   90657    5010   1
   2  17   1   64268    3609   1
   3  17   1   11340    3591   1
   4  17   1   97296    4244   1
   5  17   1  166294    6772   1
   6  17   1   95129    5281   1
   7  17   1   29139    3872   1
   8  17   1   16236    3579   1
   1  18   1   11152    7716   1
   2  18   1   77905    4437   1
   3  18   1     382    3258   1
   4  18   1   74170    4670   1
   5  18   1   44938    4509   1
   6  18   1   47442    4741   1
   7  18   1   14579    3660   1
   2  19   1   -2715    6732   1
   3  19   1   49064    4913   1
   4  19   1  177249    7275   1
   5  19   1  313308   10152   1
   6  19   1  156560    7418   1
  -4 -19   2    8561    3175   1
  -3 -19   2   10796    3810   1
  -6 -18   2   65087    5068   1
  -5 -18   2    9573    4038   1
  -4 -18   2   12611    3067   1
  -3 -18   2    3125    3039   1
  -2 -18   2    4075    3362   1
  -1 -18   2   36976    4310   1
  -8 -17   2    6732    5216   1
  -7 -17   2   66961    4467   1
  -6 -17   2    6704    3733   1
  -5 -17   2    1846    2968   1
  -4 -17   2   62925    4532   1
  -3 -17   2   71520    4717   1
  -2 -17   2  545028   16222   1
  -1 -17   2  295164    9414   1
   0 -17   2    3241    4039   1
  -8 -16   2    4931    3203   1
  -7 -16   2  134560   12804   1
  -6 -16   2    3447    3658   1
  -5 -16   2   26927    3920   1
  -4 -16   2   12268    4524   1
  -3 -16   2  140712   10827   1
  -2 -16   2   39534    8616   1
  -1 -16   2  127997   21527   1
   0 -16   2   19438    3400   1
   1 -16   2   11296    3251   1
   2 -16   2   34197    3544   1
   3 -16   2   56013    6957   1
  -9 -15   2   54348    4823   1
  -8 -15   2   92501    4274   1
  -7 -15   2  367519   10320   1
  -6 -15   2  165605    6746   1
  -5 -15   2    1295    3409   1
  -4 -15   2    8319    3934   1
  -3 -15   2  455487   12423   1
  -2 -15   2  376228   10246   1
  -1 -15   2  728900   15733   1
   0 -15   2  226495    5465   1
   1 -15   2   -1077   10553   1
   2 -15   2   48022    3379   1
   3 -15   2    1871    2583   1
   4 -15   2   70437    5184   1
 -10 -14   2   22055    3588   1
  -9 -14   2    6667    2529   1
  -8 -14   2   24880    3113   1
  -7 -14   2   45630    5340   1
  -6 -14   2   97967    6346   1
  -5 -14   2   71583    7337   1
  -4 -14   2   31784    3184   1
  -3 -14   2  396205   10537   1
  -2 -14   2   41753    3078   1
  -1 -14   2  656409   21129   1
   0 -14   2  105040    3352   1
   1 -14   2   22135    2685   1
   2 -14   2    8100    2739   1
   3 -14   2    8581    3136   1
   4 -14   2   70305    3809   1
   5 -14   2   14024    3106   1
 -10 -13   2   53229    3140   1
  -9 -13   2   78971    5278   1
  -8 -13   2  422188   14760   1
  -7 -13   2  932704   22418   1
  -6 -13   2 1585227   35361   1
  -5 -13   2  470917   10645   1
  -4 -13   2   14159    2981   1
  -3 -13   2    5896    2610   1
  -2 -13   2  301388    6220   1
  -1 -13   2  449742   10287   1
   0 -13   2  194561    4839   1
   1 -13   2  123347    3966   1
   2 -13   2   11448    2424   1
   3 -13   2   65313    3637   1
   4 -13   2   12774    3698   1
   5 -13   2   17162    2736   1
   6 -13   2   17360    2819   1
 -10 -12   2    3472    2378   1
  -9 -12   2   52205    3203   1
  -8 -12   2    9103    3239   1
  -7 -12   2   60280    6196   1
  -6 -12   2  114781   16543   1
  -5 -12   2   61524    4054   1
  -4 -12   2   34000    2855   1
  -3 -12   2  194658    5806   1
  -2 -12   2   36266    2516   1
  -1 -12   2   46200    2129   1
   0 -12   2  232807    5076   1
   1 -12   2   45948    2198   1
   2 -12   2  209301    4980   1
   3 -12   2  173563    9607   1
   4 -12   2   11359    3117   1
   5 -12   2    9345    3154   1
   6 -12   2    2746    2938   1
 -11 -11   2   99650    6667   1
 -10 -11   2  108964    7857   1
  -9 -11   2    1139    2624   1
  -8 -11   2    1199    3311   1
  -7 -11   2   61777    3412   1
  -6 -11   2  277769    8210   1
  -5 -11   2   30713    2726   1
  -4 -11   2  294038    6035   1
  -3 -11   2  385395   10216   1
  -2 -11   2  656715   11589   1
  -1 -11   2    1493    1615   1
   0 -11   2  107358    2385   1
   1 -11   2   35255    1740   1
   2 -11   2  122737    2777   1
   3 -11   2  222987    6644   1
   4 -11   2  165704    6316   1
   5 -11   2    5207    3521   1
   6 -11   2   70924    5109   1
   7 -11   2   24682    3310   1
 -11 -10   2  106843    3878   1
 -10 -10   2    3018    2770   1
  -9 -10   2   12197    2683   1
  -8 -10   2   78787    4083   1
  -7 -10   2     750    2826   1
  -6 -10   2   14491    3539   1
  -5 -10   2   15695    2874   1
  -4 -10   2   21621    2851   1
  -3 -10   2    4319    2860   1
  -2 -10   2   19385    3796   1
  -1 -10   2   76148    5881   1
   0 -10   2   75321    1947   1
   1 -10   2   22733    1486   1
   2 -10   2  208414    5413   1
   3 -10   2  190672    9541   1
   4 -10   2   23997    2706   1
   5 -10   2   78526    4018   1
   6 -10   2  128873   13672   1
   7 -10   2   21413    3101   1
   8 -10   2   10918    2290   1
 -11  -9   2   33426    4255   1
 -10  -9   2   32779    3623   1
  -9  -9   2  272394    8072   1
  -8  -9   2  418636   14875   1
  -7  -9   2   57969    3644   1
  -6  -9   2  217655    7748   1
  -5  -9   2  448814   11480   1
  -4  -9   2  178983    4801   1
  -3  -9   2  960510   16916   1
  -2  -9   2  988342   13309   1
  -1  -9   2   62621    1647   1
   0  -9   2   50306    1503   1
   1  -9   2   77178    2462   1
   2  -9   2   31324    1566   1
   3  -9   2   76337    2338   1
   4  -9   2   31653    2619   1
   5  -9   2   61364    3169   1
   6  -9   2    8916    3611   1
   7  -9   2   17912    5316   1
   8  -9   2   22644    2656   1
 -11  -8   2    7888    2742   1
 -10  -8   2   68925    5765   1
  -9  -8   2    -410    3196   1
  -8  -8   2   49976   17117   1
  -7  -8   2   56928    3830   1
  -6  -8   2   17774    2891   1
  -5  -8   2  254877    8807   1
  -4  -8   2   44521    7006   1
  -3  -8   2   35623    3154   1
  -2  -8   2  826920   11129   1
  -1  -8   2   62615    1543   1
   0  -8   2   47943    1461   1
   1  -8   2  889333   18467   1
   2  -8   2  137141    2486   1
   3  -8   2  125148    4520   1
   4  -8   2    6284    2124   1
   5  -8   2   72443    3345   1
   6  -8   2  440217   12925   1
   7  -8   2  407421   14314   1
   8  -8   2   26678    2956   1
   9  -8   2    4715    2997   1
 -11  -7   2    3162    2271   1
 -10  -7   2    7088    3838   1
  -9  -7   2   62549    3854   1
  -8  -7   2  807896   17816   1
  -7  -7   2  296253   12219   1
  -6  -7   2  140278    7932   1
  -5  -7   2 1177161   35538   1
  -4  -7   2  243284    6597   1
  -3  -7   2  173318    4792   1
  -2  -7   2   48158    1447   1
  -1  -7   2 1712386   18220   1
   0  -7   2  236916    3374   1
   1  -7   2   19787    1249   1
   2  -7   2   54407    1453   1
   3  -7   2  194589    4109   1
   4  -7   2   37009    1990   1
   5  -7   2   17343    2350   1
   6  -7   2    5558    2659   1
   7  -7   2  221137    8540   1
   8  -7   2    4422    3838   1
   9  -7   2     635    3145   1
 -11  -6   2    -888    2529   1
 -10  -6   2   22524    3946   1
  -9  -6   2   14468    2858   1
  -8  -6   2    6326    4945   1
  -7  -6   2    1100    2351   1
  -6  -6   2  169729    9902   1
  -5  -6   2  231705   32700   1
  -4  -6   2  202949    6913   1
  -3  -6   2  857955   14097   1
  -2  -6   2   31638    1360   1
  -1  -6   2   19073    2086   1
   0  -6   2  428336   10194   1
   1  -6   2 2982220   51334   1
   2  -6   2 2743278   29142   1
   3  -6   2  114977    2247   1
   4  -6   2   68769    2393   1
   5  -6   2    1340    1991   1
   6  -6   2  628855   17051   1
   7  -6   2  268369   13591   1
   8  -6   2   42604    6285   1
   9  -6   2    2516    3396   1
 -11  -5   2   29029    3453   1
 -10  -5   2   80908    6333   1
  -9  -5   2   74409    5146   1
  -8  -5   2   14188    3044   1
  -7  -5   2    1850    2739   1
  -6  -5   2    6501    2494   1
  -5  -5   2  407596    8900   1
  -4  -5   2  287911    6124   1
  -3  -5   2  303486    5136   1
  -2  -5   2   10179     775   1
  -1  -5   2  116278    3074   1
   0  -5   2  576933    8872   1
   1  -5   2    9702     848   1
   2  -5   2  172917    4296   1
   3  -5   2  140947    2669   1
   4  -5   2   30126    1737   1
   5  -5   2  101914    4175   1
   6  -5   2   92494    3774   1
   7  -5   2   18902    4308   1
   8  -5   2   80878    5663   1
   9  -5   2   45947    4136   1
  10  -5   2   16107    3309   1
 -11  -4   2   82926    3728   1
 -10  -4   2   88212    9719   1
  -9  -4   2  141864    5690   1
  -8  -4   2   38906    3234   1
  -7  -4   2  272673    9649   1
  -6  -4   2  312585   23077   1
  -5  -4   2  827146   26424   1
  -4  -4   2 3429745   75530   1
  -3  -4   2 3312817   49121   1
  -2  -4   2  128474    5296   1
  -1  -4   2  735795    9998   1
   0  -4   2  976500   16449   1
   1  -4   2  303441    3319   1
   2  -4   2 3634485   51445   1
   3  -4   2    3414    1271   1
   4  -4   2  176767    9555   1
   5  -4   2  767368   15036   1
   6  -4   2  110809    4088   1
   7  -4   2  147526    7086   1
   8  -4   2    9997    4659   1
   9  -4   2  136867    7125   1
  10  -4   2  243567   10916   1
 -11  -3   2  108146    3944   1
 -10  -3   2  286142    7987   1
  -9  -3   2  556065   14817   1
  -8  -3   2  282053    9114   1
  -7  -3   2   11415    2446   1
  -6  -3   2   17494    5557   1
  -5  -3   2   86490    8352   1
  -4  -3   2 1026679   27041   1
  -3  -3   2  925422   16808   1
  -2  -3   2   41299     858   1
  -1  -3   2   48202    4969   1
   0  -3   2  104412    3806   1
   1  -3   2    6173     637   1
   2  -3   2  177985    4281   1
   3  -3   2   22482    2169   1
   4  -3   2  171886   15941   1
   5  -3   2   22205    2869   1
   6  -3   2   71655    6175   1
   7  -3   2   49414    5372   1
   8  -3   2  420543   16682   1
   9  -3   2    9020    3122   1
  10  -3   2   70114    4218   1
 -11  -2   2   74273    3361   1
 -10  -2   2   71119    3890   1
  -9  -2   2  100044   14533   1
  -8  -2   2   71726    4239   1
  -7  -2   2    5029    2169   1
  -6  -2   2   60144    3642   1
  -5  -2   2  572600   17736   1
  -4  -2   2  426806   29905   1
  -3  -2   2 1147372   22988   1
  -2  -2   2 1613104   29200   1
  -1  -2   2 1148578   26619   1
   0  -2   2 2631413  100767   1
   1  -2   2 1014151   15587   1
   2  -2   2   21345     949   1
   3  -2   2  610515   29012   1
   4  -2   2 2556753  123865   1
   5  -2   2 3027983  134015   1
   6  -2   2 1714770   37252   1
   7  -2   2  355336    8583   1
   8  -2   2   57014    4519   1
   9  -2   2    9625    4145   1
  10  -2   2  123309    7179   1
  11  -2   2  229248   14035   1
 -11  -1   2   86713    3532   1
 -10  -1   2  189540   11314   1
  -9  -1   2  944986   59709   1
  -8  -1   2  476164   17294   1
  -7  -1   2   70486    3393   1
  -6  -1   2  133856    5564   1
  -5  -1   2 1121563   20641   1
  -4  -1   2    2885    2070   1
  -3  -1   2  297568    7596   1
  -2  -1   2 1096707   29301   1
  -1  -1   2 2287496   50543   1
   0  -1   2 1005382   35029   1
   1  -1   2  262198   14113   1
   2  -1   2  311609   19401   1
   3  -1   2 1402531   89191   1
   4  -1   2 1538810   78400   1
   5  -1   2  150729   10795   1
   6  -1   2  764838   17622   1
   7  -1   2   62099    4174   1
   8  -1   2  342518   11100   1
   9  -1   2   12140    4901   1
  10  -1   2   34998    3634   1
  11  -1   2   29999    3551   1
 -11   0   2    3614    2713   1
 -10   0   2  234932    7986   1
  -9   0   2   78833    6447   1
  -8   0   2  105505    6216   1
  -7   0   2   33438    2801   1
  -6   0   2   57834   10631   1
  -5   0   2  196215   19735   1
  -4   0   2   36064    1724   1
  -3   0   2   37549    2114   1
  -2   0   2  237459    5883   1
  -1   0   2  149423    5182   1
   0   0   2   61588    1482   1
   1   0   2  611112   69461   1
   2   0   2   15000    1222   1
   3   0   2   12661    2132   1
   4   0   2  368663   10980   1
   5   0   2 1965405   37345   1
   6   0   2 2271575   45569   1
   7   0   2  219905    6730   1
   8   0   2   84892    4940   1
   9   0   2   21556    4165   1
  10   0   2   16847    3614   1
  11   0   2   22250    2574   1
 -11   1   2   76471    3874   1
 -10   1   2   27095    3041   1
  -9   1   2   16647    3890   1
  -8   1   2   91240    6304   1
  -7   1   2    3306    2659   1
  -6   1   2  911565   55398   1
  -5   1   2  306682   47216   1
  -4   1   2  710663   10823   1
  -3   1   2  581827   29876   1
  -2   1   2   95355    4722   1
  -1   1   2  218125    6327   1
   0   1   2 1505062   38299   1
   1   1   2  843760   60609   1
   2   1   2 1523648   99580   1
   3   1   2 1250636   25928   1
   4   1   2  138018    3773   1
   5   1   2  110957    3433   1
   6   1   2  107758    5451   1
   7   1   2   58712    3213   1
   8   1   2  460819   13592   1
   9   1   2  179112    8588   1
  10   1   2   19666    3460   1
  11   1   2    -315    2862   1
 -11   2   2   21844    6681   1
 -10   2   2   46983    3323   1
  -9   2   2    5897    3228   1
  -8   2   2   20666    3069   1
  -7   2   2   51014    5494   1
  -6   2   2  871927   24166   1
  -5   2   2   94315   10960   1
  -4   2   2 1065162   28644   1
  -3   2   2  277787    7860   1
  -2   2   2    4467     664   1
  -1   2   2  693248    8459   1
   0   2   2 3031821   99940   1
   1   2   2 5976458  554636   1
   2   2   2 1961051   37629   1
   3   2   2 4224624  115634   1
   4   2   2 1217364   29113   1
   5   2   2   18560    1962   1
   6   2   2   77224    3892   1
   7   2   2  467790   19553   1
   8   2   2    1567    3156   1
   9   2   2  223877   13247   1
  10   2   2   34966    4772   1
  11   2   2     473    3079   1
 -10   3   2  293775    9500   1
  -9   3   2   81723    4853   1
  -8   3   2   10897    3345   1
  -7   3   2   40127    3969   1
  -6   3   2  608498   29498   1
  -5   3   2  287599    7734   1
  -4   3   2  887950   30390   1
  -3   3   2  112081    1746   1
  -2   3   2  328745    7879   1
  -1   3   2 1967902   23334   1
   0   3   2   38396    1714   1
   1   3   2 2524167  120622   1
   2   3   2   73355    7562   1
   3   3   2    4176    1295   1
   4   3   2  793969   57113   1
   5   3   2  492541   51889   1
   6   3   2    -156    2499   1
   7   3   2   97831    4782   1
   8   3   2   18785    2906   1
   9   3   2  302488   12497   1
  10   3   2  294111   68284   1
  11   3   2    2003    3387   1
  12   3   2    4708    4406   1
 -10   4   2   65307    5230   1
  -9   4   2    4082    2529   1
  -8   4   2  130544    4505   1
  -7   4   2  159961    6388   1
  -6   4   2  115818    4406   1
  -5   4   2   58492    9187   1
  -4   4   2  587040   14701   1
  -3   4   2  323222    5777   1
  -2   4   2  353988    3816   1
  -1   4   2 1745773   26011   1
   0   4   2  354894    4400   1
   1   4   2    4749     712   1
   2   4   2   14542    2657   1
   3   4   2 1067498   28530   1
   4   4   2 3932619  114228   1
   5   4   2  130302    9194   1
   6   4   2  581294   14622   1
   7   4   2  299747    6647   1
   8   4   2  348272   21518   1
   9   4   2  184870    9485   1
  10   4   2   12090    5407   1
  11   4   2   81512    5239   1
  12   4   2   29291    4068   1
 -10   5   2   94559    6262   1
  -9   5   2   72584    3467   1
  -8   5   2   56888    3573   1
  -7   5   2  104215    5458   1
  -6   5   2  129096    4034   1
  -5   5   2   66980    5101   1
  -4   5   2  115272    4130   1
  -3   5   2 1097616   23555   1
  -2   5   2  845062   14065   1
  -1   5   2  110119    2019   1
   0   5   2   26837     799   1
   1   5   2 2727946   56465   1
   2   5   2    3124     608   1
   3   5   2  138213   13694   1
   4   5   2  385102   15819   1
   5   5   2  364772   22966   1
   6   5   2  104629    6045   1
   7   5   2  270888    6622   1
   8   5   2   61219    3436   1
   9   5   2   18621    3916   1
  10   5   2    8895    6302   1
  11   5   2   12748    4577   1
  12   5   2   18378    4439   1
  -9   6   2   41083    3346   1
  -8   6   2   38385    3344   1
  -7   6   2  152894    5577   1
  -6   6   2  444383   10534   1
  -5   6   2   30159    3002   1
  -4   6   2    3726    2264   1
  -3   6   2  428132    6326   1
  -2   6   2 1037284   13444   1
  -1   6   2 2923203   36817   1
   0   6   2 2428825   26154   1
   1   6   2  249452    6492   1
   2   6   2  282885   16161   1
   3   6   2  871991   21286   1
   4   6   2  851690   19920   1
   5   6   2   86542    4537   1
   6   6   2  168907    8393   1
   7   6   2  972464   16990   1
   8   6   2  410498    9475   1
   9   6   2  199557   11518   1
  10   6   2    6279    3953   1
  11   6   2   -2371    6461   1
  12   6   2   43381   21106   1
  -9   7   2     677    2415   1
  -8   7   2   13766    2835   1
  -7   7   2   30641    3256   1
  -6   7   2    9407    2646   1
  -5   7   2   27645    5514   1
  -4   7   2   60230    2217   1
  -3   7   2    4628    1244   1
  -2   7   2   60095    2023   1
  -1   7   2  146527    3260   1
   0   7   2   62485    1498   1
   1   7   2 1049094   11174   1
   2   7   2  319659    4056   1
   3   7   2  352003    6003   1
   4   7   2  493845   27262   1
   5   7   2   13951    2616   1
   6   7   2   34862    2740   1
   7   7   2  554322   13747   1
   8   7   2  784196   18920   1
   9   7   2  485979   14163   1
  10   7   2  129425    7440   1
  11   7   2   84506    8163   1
  12   7   2  217045   10993   1
  -9   8   2    3930    3802   1
  -8   8   2   35265    3728   1
  -7   8   2  224255    9751   1
  -6   8   2  348582   10263   1
  -5   8   2   36222    2785   1
  -4   8   2   10606    1824   1
  -3   8   2  113646    2784   1
  -2   8   2   43750    1432   1
  -1   8   2  541486   12306   1
   0   8   2   11609    1234   1
   1   8   2  663918    9796   1
   2   8   2 1296509   15215   1
   3   8   2 2353208   35302   1
   4   8   2    4960    1985   1
   5   8   2  101312   11073   1
   6   8   2  549847   10843   1
   7   8   2  260915   17247   1
   8   8   2 1773136   48188   1
   9   8   2   42021    3858   1
  10   8   2   26729    5263   1
  11   8   2   -2087    3756   1
  12   8   2   -2735    4685   1
  -8   9   2   63077    4035   1
  -7   9   2    2457    3519   1
  -6   9   2   61804    3894   1
  -5   9   2     724    2511   1
  -4   9   2    8962    2023   1
  -3   9   2  415358   14784   1
  -2   9   2  914536   31833   1
  -1   9   2    2439    1195   1
   0   9   2   64849    1680   1
   1   9   2  115538    2134   1
   2   9   2  515091   22870   1
   3   9   2  409031    6550   1
   4   9   2  425834    9636   1
   5   9   2   68735    4703   1
   6   9   2    1774    2227   1
   7   9   2  454724   10923   1
   8   9   2  465982   15652   1
   9   9   2  200335   12664   1
  10   9   2  247628   17107   1
  11   9   2    3185    3191   1
  -8  10   2     -98    2785   1
  -7  10   2    1961    3567   1
  -6  10   2   30296    4526   1
  -5  10   2   12794    2753   1
  -4  10   2  345311   11496   1
  -3  10   2 1000095   31146   1
  -2  10   2 1885978   43393   1
  -1  10   2  201401    7066   1
   0  10   2    7853    1777   1
   1  10   2  140957    3804   1
   2  10   2 1140146   14413   1
   3  10   2 2493575   43243   1
   4  10   2 1336683   20521   1
   5  10   2    5183    2695   1
   6  10   2   74493    5199   1
   7  10   2   17789    3561   1
   8  10   2  164717   17417   1
   9  10   2   15316    5129   1
  10  10   2   13211    3291   1
  11  10   2    3725    3146   1
  -7  11   2   33134    3742   1
  -6  11   2    -826    3838   1
  -5  11   2   33394    4073   1
  -4  11   2    2252    2709   1
  -3  11   2   13474    2575   1
  -2  11   2   31482    5945   1
  -1  11   2   18307    1551   1
   0  11   2   20319    1558   1
   1  11   2   15307    1606   1
   2  11   2  302492    5008   1
   3  11   2  330803    5748   1
   4  11   2  708398   12953   1
   5  11   2  116478    3264   1
   6  11   2    5473    3771   1
   7  11   2   18055    4059   1
   8  11   2  228316   11049   1
   9  11   2  299383   16839   1
  10  11   2   21463    4263   1
  11  11   2  281645    9410   1
  -7  12   2   20073    3670   1
  -6  12   2   27847    3157   1
  -5  12   2    3248    2731   1
  -4  12   2  327544   12603   1
  -3  12   2  603030   16478   1
  -2  12   2  599810   11273   1
  -1  12   2  540998   13998   1
   0  12   2   95032    3012   1
   1  12   2    5720    1485   1
   2  12   2  149901    2964   1
   3  12   2  847174   24303   1
   4  12   2  139031    3609   1
   5  12   2   75203    3055   1
   6  12   2  123977    4941   1
   7  12   2   90494    6272   1
   8  12   2    6847    3462   1
   9  12   2    3654    4015   1
  10  12   2    6037    2704   1
  11  12   2    6184    4150   1
  -6  13   2    3419    3452   1
  -5  13   2    5098    2877   1
  -4  13   2    4854    3032   1
  -3  13   2    3771    3078   1
  -2  13   2   58766    2548   1
  -1  13   2    2951    1839   1
   0  13   2    1621    1838   1
   1  13   2  141394    3782   1
   2  13   2   28321    2188   1
   3  13   2    8363    2077   1
   4  13   2   37294    2457   1
   5  13   2   17578    3007   1
   6  13   2 1272770   26831   1
   7  13   2  173961    6012   1
   8  13   2  239312    7127   1
   9  13   2    7141    2800   1
  10  13   2    9442    2495   1
  11  13   2   40868    4863   1
  -5  14   2  110186   10558   1
  -4  14   2     950    2510   1
  -3  14   2    3484    4201   1
  -2  14   2  346776    9940   1
  -1  14   2  621475   10312   1
   0  14   2  232043    5565   1
   1  14   2  167070    4946   1
   2  14   2  409665   14346   1
   3  14   2   28856    2951   1
   4  14   2    7558    2379   1
   5  14   2   17635    3141   1
   6  14   2  229246    8283   1
   7  14   2   70367   12308   1
   8  14   2   80187    8229   1
   9  14   2    4253    2818   1
  10  14   2   48133    3934   1
  -4  15   2   -1571    3992   1
  -3  15   2    2939    2646   1
  -2  15   2   14573    4650   1
  -1  15   2    7383    2383   1
   0  15   2    2247    2083   1
   1  15   2  169885    8451   1
   2  15   2  363890   12401   1
   3  15   2    9828    2756   1
   4  15   2   13833    2808   1
   5  15   2   94147    5123   1
   6  15   2   97057    4638   1
   7  15   2  119874    5237   1
   8  15   2  101844    4305   1
   9  15   2   28394    2775   1
  10  15   2  169586    8004   1
  -3  16   2   25947    5843   1
  -2  16   2   16825    4036   1
  -1  16   2    3988    3234   1
   0  16   2   17313    5171   1
   1  16   2   70361    4299   1
   2  16   2  183393   11769   1
   3  16   2    5269    2834   1
   4  16   2   21295    4043   1
   5  16   2   16875    3797   1
   6  16   2   49669    4248   1
   7  16   2   29596    4102   1
   8  16   2    9030    3417   1
   9  16   2   34676    2754   1
   0  17   2     309    4813   1
   1  17   2   21204    5298   1
   2  17   2   97923    4860   1
   3  17   2   21531    3294   1
   4  17   2   23843    5350   1
   5  17   2  243459   10911   1
   6  17   2  187794    6585   1
   7  17   2    9665    3743   1
   8  17   2    4858    4001   1
   1  18   2   11646    3915   1
   2  18   2   39677    5833   1
   3  18   2   -2396    2727   1
   4  18   2   49180    6104   1
   5  18   2   75515    7846   1
   6  18   2  144315    7025   1
   7  18   2    2214    3625   1
   2  19   2    -847    5204   1
   3  19   2   36892    7431   1
   4  19   2   93503   10147   1
   5  19   2  442922   13475   1
   6  19   2  357691   11801   1
  -6 -18   3    3035    3815   1
  -5 -18   3   11589    7060   1
  -4 -18   3   11501    3579   1
  -3 -18   3    9329    3174   1
  -2 -18   3   19881    3938   1
  -1 -18   3    7978    5281   1
  -7 -17   3   26338    8610   1
  -6 -17   3   67379    4040   1
  -5 -17   3  105009    4942   1
  -4 -17   3    7531    3270   1
  -3 -17   3   13506    3487   1
  -2 -17   3  522489   18324   1
  -1 -17   3   67836    4169   1
   0 -17   3   65875    5208   1
  -8 -16   3    7823    4355   1
  -7 -16   3   26254    5022   1
  -6 -16   3   14991    3527   1
  -5 -16   3   19348    3711   1
  -4 -16   3    3445    3996   1
  -3 -16   3   39328    5988   1
  -2 -16   3   28638    6062   1
  -1 -16   3   33208    4995   1
   0 -16   3    3870    3237   1
   1 -16   3    5886    3443   1
   2 -16   3   19361    4156   1
   3 -16   3    2477    5258   1
  -9 -15   3   12883    4178   1
  -8 -15   3   94349    3770   1
  -7 -15   3  454393   10356   1
  -6 -15   3  115397    5936   1
  -5 -15   3   21878    4667   1
  -4 -15   3   19335    3492   1
  -3 -15   3  131864    5022   1
  -2 -15   3  609485   13935   1
  -1 -15   3  543335   10830   1
   0 -15   3  240036    5917   1
   1 -15   3   97218    7531   1
   2 -15   3    3948    2638   1
   3 -15   3   48123    3675   1
   4 -15   3   57029    4146   1
  -9 -14   3   30847    2663   1
  -8 -14   3   95394    3767   1
  -7 -14   3  212943   11893   1
  -6 -14   3    4791    3002   1
  -5 -14   3  115643    5812   1
  -4 -14   3  101136    4221   1
  -3 -14   3    2997    2931   1
  -2 -14   3    1274    3088   1
  -1 -14   3  303496   10139   1
   0 -14   3    2438    2887   1
   1 -14   3   46615    3340   1
   2 -14   3    -155    3800   1
   3 -14   3   10734    3105   1
   4 -14   3   75580    4301   1
   5 -14   3  154719   19387   1
 -10 -13   3    5551    2876   1
  -9 -13   3   11348    2553   1
  -8 -13   3   57648    3685   1
  -7 -13   3 1012100   37276   1
  -6 -13   3  746780   38589   1
  -5 -13   3  209399    7514   1
  -4 -13   3   91285    4680   1
  -3 -13   3   43115    3129   1
  -2 -13   3  116026    4909   1
  -1 -13   3  782164   18808   1
   0 -13   3  189808    4202   1
   1 -13   3    7905    2520   1
   2 -13   3  127809    3853   1
   3 -13   3   82603    5944   1
   4 -13   3    8759    3616   1
   5 -13   3   18341    2752   1
   6 -13   3    3123    3463   1
 -10 -12   3    7146    2445   1
  -9 -12   3  123461    6429   1
  -8 -12   3    4768    2714   1
  -7 -12   3  156224   24920   1
  -6 -12   3   73199    5377   1
  -5 -12   3   46115    4536   1
  -4 -12   3   54362    2916   1
  -3 -12   3   40395    2704   1
  -2 -12   3   27087    2516   1
  -1 -12   3   12413    2424   1
   0 -12   3    5386    2041   1
   1 -12   3   27613    2247   1
   2 -12   3   44995    2755   1
   3 -12   3  121398    6500   1
   4 -12   3   29674    3384   1
   5 -12   3   36645    3100   1
   6 -12   3    2005    2963   1
 -11 -11   3  263624   14373   1
 -10 -11   3    1535    2554   1
  -9 -11   3    3980    2363   1
  -8 -11   3    2310    2623   1
  -7 -11   3   39358    3352   1
  -6 -11   3  237300    9237   1
  -5 -11   3   65090    4932   1
  -4 -11   3  261704   15319   1
  -3 -11   3  285159    5368   1
  -2 -11   3    5534    2107   1
  -1 -11   3   48750    2104   1
   0 -11   3   17030    1767   1
   1 -11   3   42135    2056   1
   2 -11   3   47382    2415   1
   3 -11   3  369860   10278   1
   4 -11   3   75063    4023   1
   5 -11   3    5025    3427   1
   6 -11   3    5446    3146   1
   7 -11   3    -802    2520   1
 -11 -10   3   64951    4980   1
 -10 -10   3    8254    2613   1
  -9 -10   3   24156    3685   1
  -8 -10   3   13690    2890   1
  -7 -10   3   21359    2958   1
  -6 -10   3    4417    2571   1
  -5 -10   3    5229    2610   1
  -4 -10   3  570262   15723   1
  -3 -10   3  125773    3806   1
  -2 -10   3  133281    3412   1
  -1 -10   3   26136    1765   1
   0 -10   3   71633    2240   1
   1 -10   3   57390    1914   1
   2 -10   3  183033    4301   1
   3 -10   3  367438   12059   1
   4 -10   3  169299   10040   1
   5 -10   3   18248    3085   1
   6 -10   3  171699   10046   1
   7 -10   3   28310    3770   1
   8 -10   3    4823    3806   1
 -11  -9   3  101410    3549   1
 -10  -9   3    7373    3057   1
  -9  -9   3   61301    3882   1
  -8  -9   3  375956    8333   1
  -7  -9   3    5390    3449   1
  -6  -9   3   68539    5054   1
  -5  -9   3   11177    2448   1
  -4  -9   3  342314    8653   1
  -3  -9   3  763865   12870   1
  -2  -9   3 1392838   19299   1
  -1  -9   3  264838    4877   1
   0  -9   3   10713    1500   1
   1  -9   3   22151    1914   1
   2  -9   3   49275    2669   1
   3  -9   3  224829    4523   1
   4  -9   3    2988    2616   1
   5  -9   3   13182    2672   1
   6  -9   3   93157    8500   1
   7  -9   3   52144    3586   1
   8  -9   3   56170   10754   1
 -11  -8   3   58262    8193   1
 -10  -8   3    3702    2678   1
  -9  -8   3   15973    5325   1
  -8  -8   3   83851    7874   1
  -7  -8   3   28152    5371   1
  -6  -8   3  112793    6282   1
  -5  -8   3  281297    8411   1
  -4  -8   3    5204    1643   1
  -3  -8   3   43822    1993   1
  -2  -8   3   10832    1481   1
  -1  -8   3    1519    1206   1
   0  -8   3  915326   12842   1
   1  -8   3  792231   17303   1
   2  -8   3  236407    9355   1
   3  -8   3   46169    1885   1
   4  -8   3  124489    2902   1
   5  -8   3  256130    6361   1
   6  -8   3  656753   31167   1
   7  -8   3  285562   11463   1
   8  -8   3   56085    6211   1
   9  -8   3   20985    5614   1
 -11  -7   3   11861    2304   1
 -10  -7   3   47364    5776   1
  -9  -7   3   42896    3787   1
  -8  -7   3  210220   13667   1
  -7  -7   3  346912   18962   1
  -6  -7   3    -221    2614   1
  -5  -7   3  522340   16441   1
  -4  -7   3   36495    2588   1
  -3  -7   3  267337    5149   1
  -2  -7   3    4764    1244   1
  -1  -7   3  204987    5868   1
   0  -7   3  262816    4052   1
   1  -7   3  549592   11699   1
   2  -7   3  106708    3150   1
   3  -7   3  109385    2882   1
   4  -7   3    1775    1458   1
   5  -7   3   26090    2477   1
   6  -7   3  110206    5076   1
   7  -7   3   18030    3468   1
   8  -7   3   58050    8788   1
   9  -7   3    2890    3064   1
 -11  -6   3   53952    4799   1
 -10  -6   3     188    3563   1
  -9  -6   3   24959    3462   1
  -8  -6   3   38169    4633   1
  -7  -6   3   50127    3948   1
  -6  -6   3   24178    3654   1
  -5  -6   3  102510   23550   1
  -4  -6   3  238116    5531   1
  -3  -6   3   67979    2327   1
  -2  -6   3  123561    2275   1
  -1  -6   3  687393    9708   1
   0  -6   3 1302562   20796   1
   1  -6   3 1528879   27305   1
   2  -6   3 1708854   28870   1
   3  -6   3  503096    7352   1
   4  -6   3   28180    2000   1
   5  -6   3   38636    2445   1
   6  -6   3  564477   21302   1
   7  -6   3  367475   10224   1
   8  -6   3  202422    8975   1
   9  -6   3   21115    3342   1
 -11  -5   3   16925    3027   1
 -10  -5   3  236287    8589   1
  -9  -5   3   51925    4769   1
  -8  -5   3   92490    5976   1
  -7  -5   3   67662    3124   1
  -6  -5   3  172733    6252   1
  -5  -5   3  824104   17380   1
  -4  -5   3 2075857   45760   1
  -3  -5   3  909429   20947   1
  -2  -5   3  143989    4817   1
  -1  -5   3   56890    1757   1
   0  -5   3 1400993   29367   1
   1  -5   3  713484   14929   1
   2  -5   3  252775    7324   1
   3  -5   3  316145    5086   1
   4  -5   3  263628    4941   1
   5  -5   3   19325    3179   1
   6  -5   3   27074    2548   1
   7  -5   3  108774    7113   1
   8  -5   3   68558    5163   1
   9  -5   3   24240    3585   1
  10  -5   3   39504    3433   1
 -11  -4   3    8022    2276   1
 -10  -4   3    3218    3161   1
  -9  -4   3   28022    3444   1
  -8  -4   3   52232    3956   1
  -7  -4   3   20870    2486   1
  -6  -4   3   79661    3775   1
  -5  -4   3 1317336   68696   1
  -4  -4   3 3212340   64119   1
  -3  -4   3  603027    9400   1
  -2  -4   3  248880    6348   1
  -1  -4   3  200951    3525   1
   0  -4   3  973628   19881   1
   1  -4   3 1725010   24905   1
   2  -4   3 2098478   33563   1
   3  -4   3  139698    2985   1
   4  -4   3    7113    1610   1
   5  -4   3   10437    1733   1
   6  -4   3    7327    2550   1
   7  -4   3   68336    4196   1
   8  -4   3  120674    5407   1
   9  -4   3    9278    3535   1
  10  -4   3  420230   10916   1
 -11  -3   3  114103    3709   1
 -10  -3   3  697450   15710   1
  -9  -3   3 1368946   28748   1
  -8  -3   3  167568    5530   1
  -7  -3   3  143369    4240   1
  -6  -3   3    7209    2179   1
  -5  -3   3 1797469   46542   1
  -4  -3   3 1815388   40397   1
  -3  -3   3  111893    2553   1
  -2  -3   3   45666    2715   1
  -1  -3   3   81792    2436   1
   0  -3   3   22409     932   1
   1  -3   3   35873    1535   1
   2  -3   3  681550   13896   1
   3  -3   3   61280    2129   1
   4  -3   3  792437   20283   1
   5  -3   3  425753   17904   1
   6  -3   3    6913    2729   1
   7  -3   3   20809    3303   1
   8  -3   3   30073    4591   1
   9  -3   3    7792    3483   1
  10  -3   3   17995    3911   1
 -11  -2   3   29388    2625   1
 -10  -2   3   80552    6235   1
  -9  -2   3   36138    8207   1
  -8  -2   3    9926    3028   1
  -7  -2   3   13713    2697   1
  -6  -2   3    3773    2361   1
  -5  -2   3  211555   12765   1
  -4  -2   3  735342   18917   1
  -3  -2   3 1924093   46128   1
  -2  -2   3  327213    7985   1
  -1  -2   3   22362    3023   1
   0  -2   3  562801   10592   1
   1  -2   3   38798    1727   1
   2  -2   3 1612413   33921   1
   3  -2   3   33848    3293   1
   4  -2   3  294426    5551   1
   5  -2   3  529434   27578   1
   6  -2   3 1905119   47510   1
   7  -2   3   16279    3135   1
   8  -2   3   75769    3586   1
   9  -2   3  106387   10294   1
  10  -2   3  162778    7361   1
  11  -2   3  404768   14715   1
 -11  -1   3   45830    3329   1
 -10  -1   3  114773    3719   1
  -9  -1   3 1098442   24819   1
  -8  -1   3  118026    5790   1
  -7  -1   3  121525    5111   1
  -6  -1   3   33116    6995   1
  -5  -1   3   57287    3479   1
  -4  -1   3  289345    8419   1
  -3  -1   3  202647    7656   1
  -2  -1   3  191373    4643   1
  -1  -1   3   96073    4969   1
   0  -1   3  653745   13400   1
   1  -1   3 4132026   66862   1
   2  -1   3  353840   26315   1
   3  -1   3 1521749  105934   1
   4  -1   3   21543    3264   1
   5  -1   3   61549    4455   1
   6  -1   3  308152    9922   1
   7  -1   3  179080    6665   1
   8  -1   3    1809    3625   1
   9  -1   3   10710    2971   1
  10  -1   3   17827    3259   1
  11  -1   3   11004    2323   1
 -11   0   3   16232    2423   1
 -10   0   3   35528    2603   1
  -9   0   3    4855    3856   1
  -8   0   3   24325    3001   1
  -7   0   3    4820    2631   1
  -6   0   3  204076    8029   1
  -5   0   3    9953    3561   1
  -4   0   3  873499   18082   1
  -3   0   3 1079410   21454   1
  -2   0   3  686329   22752   1
  -1   0   3  464964   11347   1
   0   0   3  521706   11657   1
   1   0   3  450651   24291   1
   2   0   3    9104    1061   1
   3   0   3  305605   19130   1
   4   0   3   48489    2577   1
   5   0   3 2019578   39490   1
   6   0   3 1436211   29199   1
   7   0   3   60760    3978   1
   8   0   3  208770   10019   1
   9   0   3  258278    8780   1
  10   0   3   24628    2943   1
  11   0   3  191191   15288   1
 -11   1   3   20717    2901   1
 -10   1   3   71563    5103   1
  -9   1   3  192861    8442   1
  -8   1   3   69089    3219   1
  -7   1   3      17    2564   1
  -6   1   3  465980   16695   1
  -5   1   3 1235490   25634   1
  -4   1   3    8824    1581   1
  -3   1   3  157078    4597   1
  -2   1   3   43571    4191   1
  -1   1   3 3069860   54737   1
   0   1   3   28653    1656   1
   1   1   3 2055306   98420   1
   2   1   3   67567    3484   1
   3   1   3 1307328   52969   1
   4   1   3   30342    3747   1
   5   1   3  337828    7577   1
   6   1   3  872228   23669   1
   7   1   3   62709    4644   1
   8   1   3  494698   12537   1
   9   1   3  370527   14529   1
  10   1   3  241289   41915   1
  11   1   3   60616    4713   1
 -10   2   3   10199    3086   1
  -9   2   3   59548    2975   1
  -8   2   3   94816    4420   1
  -7   2   3   43993    5626   1
  -6   2   3  589145   13429   1
  -5   2   3  629412   18090   1
  -4   2   3   14569    1677   1
  -3   2   3  531703   11213   1
  -2   2   3  840470   14193   1
  -1   2   3  324066    5781   1
   0   2   3 2560513  156455   1
   1   2   3 1160612   56884   1
   2   2   3 1815832   36159   1
   3   2   3  520145   16059   1
   4   2   3 1529819   35123   1
   5   2   3   31841    2511   1
   6   2   3   14420    3090   1
   7   2   3   61032    2976   1
   8   2   3  387493   12240   1
   9   2   3  252569    7555   1
  10   2   3  528566   28158   1
  11   2   3    2718    2890   1
 -10   3   3  203626    7798   1
  -9   3   3   29490    3379   1
  -8   3   3  171104    6294   1
  -7   3   3   20776    3469   1
  -6   3   3  329147   10040   1
  -5   3   3 1430499   40969   1
  -4   3   3  940510   23036   1
  -3   3   3  252566    7173   1
  -2   3   3  177870    4534   1
  -1   3   3    4272     525   1
   0   3   3   43731    2222   1
   1   3   3  456117   17785   1
   2   3   3  259718    8929   1
   3   3   3  173580   10239   1
   4   3   3  381018   21205   1
   5   3   3  270432    8143   1
   6   3   3  980659   35887   1
   7   3   3    9463    2443   1
   8   3   3  628486   43990   1
   9   3   3   74645    6485   1
  10   3   3  106779   10380   1
  11   3   3  107529    6319   1
  12   3   3   34346    4279   1
 -10   4   3   15059    3392   1
  -9   4   3    6058    2497   1
  -8   4   3    5353    2671   1
  -7   4   3   64304    4297   1
  -6   4   3    1912    2750   1
  -5   4   3   15891    2120   1
  -4   4   3   41791    1950   1
  -3   4   3    2179    1153   1
  -2   4   3 3334780   36930   1
  -1   4   3  150401    2126   1
   0   4   3  914617   10013   1
   1   4   3  462456   14710   1
   2   4   3   65539    3102   1
   3   4   3 2942571   70307   1
   4   4   3 1921892  104329   1
   5   4   3  500218   19248   1
   6   4   3  100872    5685   1
   7   4   3  317102    7174   1
   8   4   3  290550   15180   1
   9   4   3  475954   17747   1
  10   4   3   -1843    5389   1
  11   4   3   76459    4780   1
  12   4   3   64934    3953   1
 -10   5   3   68377    5244   1
  -9   5   3   81448    3527   1
  -8   5   3   37877    3312   1
  -7   5   3   17624    3303   1
  -6   5   3    6776    2853   1
  -5   5   3   59982    2907   1
  -4   5   3  134606    2988   1
  -3   5   3   39778    2971   1
  -2   5   3   62209    2147   1
  -1   5   3  160895    2771   1
   0   5   3  248256    4871   1
   1   5   3   15425     779   1
   2   5   3  568384   11523   1
   3   5   3   73906   16993   1
   4   5   3  660096   22348   1
   5   5   3    3925    1724   1
   6   5   3  106833    3945   1
   7   5   3  218185   27439   1
   8   5   3    1822    2666   1
   9   5   3  612588   41669   1
  10   5   3   47906    8324   1
  11   5   3   43376    4894   1
  12   5   3  157075    7498   1
  -9   6   3    1953    2326   1
  -8   6   3   89827    4040   1
  -7   6   3  697314   20090   1
  -6   6   3  311019    7877   1
  -5   6   3    2997    2020   1
  -4   6   3    6820    2026   1
  -3   6   3  176747    4038   1
  -2   6   3 3133274   36295   1
  -1   6   3 2515922   36730   1
   0   6   3 1144242   18311   1
   1   6   3    2630     844   1
   2   6   3  477560    6187   1
   3   6   3  476036    7432   1
   4   6   3  207042   13564   1
   5   6   3  987725   54995   1
   6   6   3  102365    7741   1
   7   6   3  857355   17057   1
   8   6   3  575893   13247   1
   9   6   3  325517   10782   1
  10   6   3   45292    8685   1
  11   6   3   -2171    3894   1
  12   6   3  171816   60297   1
  -9   7   3     714    2179   1
  -8   7   3    3791    2780   1
  -7   7   3  260049    8907   1
  -6   7   3  177397    5805   1
  -5   7   3    7849    2126   1
  -4   7   3   23009    1782   1
  -3   7   3  272525    7619   1
  -2   7   3    2577    1174   1
  -1   7   3  257838    4302   1
   0   7   3    8085    1097   1
   1   7   3   47404    1356   1
   2   7   3  157399    2625   1
   3   7   3  259622   19119   1
   4   7   3  349648    8885   1
   5   7   3   77468    2972   1
   6   7   3   28330    2295   1
   7   7   3  219024    7189   1
   8   7   3  720546   23394   1
   9   7   3  297667   11771   1
  10   7   3  238459   22819   1
  11   7   3   -2231    4782   1
  12   7   3   68644    5533   1
  -9   8   3   22849    6475   1
  -8   8   3   29261    3558   1
  -7   8   3  422383   10635   1
  -6   8   3  340785    9851   1
  -5   8   3  168434    8573   1
  -4   8   3   59849    2335   1
  -3   8   3  335906    7064   1
  -2   8   3    4221    1242   1
  -1   8   3  610562   11238   1
   0   8   3  171181    3985   1
   1   8   3  652614    7510   1
   2   8   3 2097275   33297   1
   3   8   3  893675   13735   1
   4   8   3   44079    2034   1
   5   8   3  346470   11407   1
   6   8   3   34051    3056   1
   7   8   3  981478   29785   1
   8   8   3 1745526   46880   1
   9   8   3  230832    8609   1
  10   8   3   26728    3913   1
  11   8   3    6192    3628   1
  12   8   3    -939    4437   1
  -8   9   3   36806    3406   1
  -7   9   3  107744    5245   1
  -6   9   3    7216    2761   1
  -5   9   3   21636    3259   1
  -4   9   3    8084    2190   1
  -3   9   3  466999   20323   1
  -2   9   3   87304    3608   1
  -1   9   3  546764    8793   1
   0   9   3   47642    1495   1
   1   9   3  162207    2841   1
   2   9   3  429515   16987   1
   3   9   3  839199   31098   1
   4   9   3    7767    2272   1
   5   9   3   33168    5298   1
   6   9   3   48552    3684   1
   7   9   3  244799   16364   1
   8   9   3  570321   17369   1
   9   9   3  752954   33804   1
  10   9   3   35459    5751   1
  11   9   3     362    2591   1
  -8  10   3      13    2795   1
  -7  10   3   53319    6272   1
  -6  10   3   86114    5536   1
  -5  10   3  127669   10547   1
  -4  10   3   88771    3385   1
  -3  10   3  266369   10362   1
  -2  10   3  289899    4281   1
  -1  10   3   60582    2014   1
   0  10   3   70901    2157   1
   1  10   3 1312401   15239   1
   2  10   3  412655    6041   1
   3  10   3 3951792   58410   1
   4  10   3  670330   12246   1
   5  10   3  134491    6395   1
   6  10   3  129052    4814   1
   7  10   3   51382    6501   1
   8  10   3  178613   12529   1
   9  10   3   32083    3281   1
  10  10   3  201319   18238   1
  11  10   3    2411    2529   1
  -7  11   3   54251    4315   1
  -6  11   3    4324    2952   1
  -5  11   3   35403    3837   1
  -4  11   3   10618    3095   1
  -3  11   3  268088   13922   1
  -2  11   3   28842    6076   1
  -1  11   3  325116    5412   1
   0  11   3  360498    9174   1
   1  11   3    1799    1371   1
   2  11   3  256896    6508   1
   3  11   3  478848   21144   1
   4  11   3  104815    7889   1
   5  11   3   81566    2987   1
   6  11   3  384027    9373   1
   7  11   3   12012    3619   1
   8  11   3   55609    5320   1
   9  11   3  102554    7900   1
  10  11   3    2976    3607   1
  11  11   3  102487    7869   1
  -7  12   3  107716   24079   1
  -6  12   3     -21    2718   1
  -5  12   3   21981    3698   1
  -4  12   3  167160    6118   1
  -3  12   3  368753   10254   1
  -2  12   3 1114371   23300   1
  -1  12   3  255158    5073   1
   0  12   3   50074    1990   1
   1  12   3   30289    1635   1
   2  12   3    2286    1671   1
   3  12   3  860874   12385   1
   4  12   3   91604    3701   1
   5  12   3  191336    5613   1
   6  12   3   32263    2713   1
   7  12   3  252374    6834   1
   8  12   3   14819    3471   1
   9  12   3   15952    4320   1
  10  12   3    4005    3284   1
  11  12   3   29159    4250   1
  -6  13   3    5244    3387   1
  -5  13   3   17541    2813   1
  -4  13   3   10186    3774   1
  -3  13   3   65684    3544   1
  -2  13   3   60393    7566   1
  -1  13   3   10186    1871   1
   0  13   3    3378    1799   1
   1  13   3   76338    2460   1
   2  13   3   77932    3408   1
   3  13   3   35035    2450   1
   4  13   3    7890    2457   1
   5  13   3    3481    2493   1
   6  13   3  634167   16170   1
   7  13   3  235347    7842   1
   8  13   3  224257    6891   1
   9  13   3    8092    3644   1
  10  13   3   -3012    3012   1
  11  13   3   49751    5353   1
  -5  14   3     732    2778   1
  -4  14   3    6147    2963   1
  -3  14   3   35655    4519   1
  -2  14   3  284629    6748   1
  -1  14   3   79318    2802   1
   0  14   3  310708    5250   1
   1  14   3  291235   10357   1
   2  14   3  509557   13084   1
   3  14   3   27938    2908   1
   4  14   3    4669    2431   1
   5  14   3   95393    3365   1
   6  14   3    -495    3835   1
   7  14   3    2180    3622   1
   8  14   3    9739    4525   1
   9  14   3    1897    3901   1
  10  14   3    1539    3330   1
  -4  15   3   23902    3488   1
  -3  15   3    -818    3048   1
  -2  15   3   65510    8052   1
  -1  15   3    2661    2345   1
   0  15   3  107705    3606   1
   1  15   3  296531    6259   1
   2  15   3  138700   10471   1
   3  15   3   19013    3084   1
   4  15   3   28452    2999   1
   5  15   3   18536    3097   1
   6  15   3  221635    7881   1
   7  15   3   43882    3981   1
   8  15   3   62369    3765   1
   9  15   3   11204    3244   1
  10  15   3  164561   11700   1
  -3  16   3   16511    3703   1
  -2  16   3    3947    3307   1
  -1  16   3     926    2923   1
   0  16   3   13296    4309   1
   1  16   3   55198    3153   1
   2  16   3  171173   13292   1
   3  16   3   24944    3231   1
   4  16   3   56860    4125   1
   5  16   3   19717    3947   1
   6  16   3   76137    7641   1
   7  16   3    2419    2964   1
   8  16   3    5341    2619   1
   9  16   3    8922    5296   1
  -1  17   3    7650    4757   1
   0  17   3    -661    2976   1
   1  17   3   58021    6624   1
   2  17   3   67649    8174   1
   3  17   3    4911    4026   1
   4  17   3   43455    3987   1
   5  17   3  226145   11181   1
   6  17   3  142351    6479   1
   7  17   3   11899    3728   1
   8  17   3    2388    3372   1
   1  18   3   11216    3472   1
   2  18   3   19088    3658   1
   3  18   3   47029    3406   1
   4  18   3   37756    3814   1
   5  18   3   58385    4006   1
   6  18   3   63421   11293   1
   7  18   3   -2945    3507   1
   2  19   3    7045    3372   1
   3  19   3   22548    4973   1
   4  19   3   69418    5351   1
   5  19   3  543164   15914   1
   6  19   3  194647   11663   1
  -5 -18   4   98138    8000   1
  -4 -18   4    7707    3213   1
  -3 -18   4   26688    3476   1
  -2 -18   4    4894    4394   1
  -1 -18   4    1573    5225   1
  -7 -17   4   11684    3671   1
  -6 -17   4   77759    9766   1
  -5 -17   4   84362    4874   1
  -4 -17   4   82479    5053   1
  -3 -17   4    -327    3917   1
  -2 -17   4  180396   10604   1
  -1 -17   4   59262    4841   1
   0 -17   4   13142    4236   1
   1 -17   4    5571    5066   1
  -8 -16   4    4795    3764   1
  -7 -16   4   14463    5496   1
  -6 -16   4   10694    5140   1
  -5 -16   4   13508    4107   1
  -4 -16   4    1870    3731   1
  -3 -16   4   20853    4764   1
  -2 -16   4   83601    5800   1
  -1 -16   4   19566    3191   1
   0 -16   4    4796    3316   1
   1 -16   4   26763    3839   1
   2 -16   4   32449    4308   1
   3 -16   4    7397    4804   1
  -8 -15   4    2444    2777   1
  -7 -15   4  216614   20333   1
  -6 -15   4  133254   13156   1
  -5 -15   4   58046    5414   1
  -4 -15   4   30604    4862   1
  -3 -15   4   38911    4342   1
  -2 -15   4  512109   19277   1
  -1 -15   4  572478   18655   1
   0 -15   4  484522   28634   1
   1 -15   4    8369    2987   1
   2 -15   4   25186    2871   1
   3 -15   4  205240    6940   1
   4 -15   4   96611    5094   1
  -9 -14   4    5536    2792   1
  -8 -14   4  149047    6089   1
  -7 -14   4  190057    9069   1
  -6 -14   4  170233   15619   1
  -5 -14   4    8677    5158   1
  -4 -14   4   16944    3972   1
  -3 -14   4  361375   11965   1
  -2 -14   4  255659    7798   1
  -1 -14   4   81259    4993   1
   0 -14   4   36881    3498   1
   1 -14   4   -1665    3035   1
   2 -14   4   11771    5316   1
   3 -14   4   47082    3202   1
   4 -14   4   18584    3514   1
   5 -14   4   22743    3483   1
 -10 -13   4   73097   15188   1
  -9 -13   4   13780    3698   1
  -8 -13   4    -795    3479   1
  -7 -13   4  666906   19180   1
  -6 -13   4  261744    9111   1
  -5 -13   4   80773    4235   1
  -4 -13   4    5116    3149   1
  -3 -13   4  121850    5352   1
  -2 -13   4  868646   31573   1
  -1 -13   4  469719   13600   1
   0 -13   4  210890    5059   1
   1 -13   4    2066    2887   1
   2 -13   4  136003    4334   1
   3 -13   4    1710    5072   1
   4 -13   4   17787    3133   1
   5 -13   4   26306    3161   1
 -10 -12   4   86095    4370   1
  -9 -12   4   30713    4464   1
  -8 -12   4  188962    9058   1
  -7 -12   4  139160   31939   1
  -6 -12   4  206911   13284   1
  -5 -12   4   43385    4026   1
  -4 -12   4   53611    3243   1
  -3 -12   4  114798    6652   1
  -2 -12   4   41308    2894   1
  -1 -12   4     304    2563   1
   0 -12   4   24144    2647   1
   1 -12   4   44299    2935   1
   2 -12   4   21755    2576   1
   3 -12   4  274545   10148   1
   4 -12   4   15620    5035   1
   5 -12   4   20088    2986   1
   6 -12   4      71    2212   1
 -10 -11   4    5139    3806   1
  -9 -11   4    9205    4351   1
  -8 -11   4    4398    3868   1
  -7 -11   4   70366    3201   1
  -6 -11   4  120723    6458   1
  -5 -11   4    2036    3409   1
  -4 -11   4   21954    2641   1
  -3 -11   4  445513   14936   1
  -2 -11   4  124836    3325   1
  -1 -11   4   30455    2310   1
   0 -11   4  206210    6312   1
   1 -11   4   33685    2421   1
   2 -11   4  295535    6091   1
   3 -11   4  183733    5634   1
   4 -11   4   26818    3909   1
   5 -11   4    2507    4264   1
   6 -11   4   37415    2818   1
   7 -11   4    1972    3264   1
 -11 -10   4   77776    6943   1
 -10 -10   4   60323    4322   1
  -9 -10   4   13913    2843   1
  -8 -10   4    3398    2480   1
  -7 -10   4   23800    2763   1
  -6 -10   4   82244    4039   1
  -5 -10   4   55618    3845   1
  -4 -10   4   22766    2935   1
  -3 -10   4   20657    2214   1
  -2 -10   4  276549    5390   1
  -1 -10   4   44342    2308   1
   0 -10   4   72993    2523   1
   1 -10   4    4989    1738   1
   2 -10   4    5921    1993   1
   3 -10   4 1083158   42597   1
   4 -10   4  122153    6780   1
   5 -10   4   26535    3244   1
   6 -10   4   96333   11484   1
   7 -10   4   46132    5443   1
 -11  -9   4   76489    4975   1
 -10  -9   4   31418    2803   1
  -9  -9   4   99338   11153   1
  -8  -9   4  448040   20537   1
  -7  -9   4  273071    7102   1
  -6  -9   4  186349    5951   1
  -5  -9   4   53187    3150   1
  -4  -9   4  138792    4039   1
  -3  -9   4 1787533   31355   1
  -2  -9   4  486612    8153   1
  -1  -9   4   19210    2493   1
   0  -9   4  196024    5751   1
   1  -9   4   38149    1918   1
   2  -9   4   68185    2299   1
   3  -9   4  255926    8105   1
   4  -9   4   25743    2201   1
   5  -9   4  170057    9254   1
   6  -9   4   21857    2916   1
   7  -9   4   21556    3065   1
   8  -9   4    9684    3148   1
 -11  -8   4   23437    5899   1
 -10  -8   4   49333    3542   1
  -9  -8   4   54467    4508   1
  -8  -8   4   56258    9009   1
  -7  -8   4  140236   14347   1
  -6  -8   4    4615    2356   1
  -5  -8   4     714    2012   1
  -4  -8   4   94863    2862   1
  -3  -8   4   47211    4481   1
  -2  -8   4   38796    2012   1
  -1  -8   4   21748    1511   1
   0  -8   4  119557    3283   1
   1  -8   4   44469    1825   1
   2  -8   4  400296   13545   1
   3  -8   4   14828    1789   1
   4  -8   4   11869    1894   1
   5  -8   4  674991   35716   1
   6  -8   4  465896   26721   1
   7  -8   4  299067   11574   1
   8  -8   4  128713    7668   1
 -11  -7   4    7126    6114   1
 -10  -7   4   67506    5421   1
  -9  -7   4  141708    6149   1
  -8  -7   4  258606   12858   1
  -7  -7   4  464917   11554   1
  -6  -7   4   31696    2940   1
  -5  -7   4   71893    6743   1
  -4  -7   4  206506    4696   1
  -3  -7   4   62742    1835   1
  -2  -7   4  358894    6286   1
  -1  -7   4  141315    3813   1
   0  -7   4 1426641   31721   1
   1  -7   4 1332202   38998   1
   2  -7   4  604063   12408   1
   3  -7   4   24423    1846   1
   4  -7   4   10155    1861   1
   5  -7   4  171934    4533   1
   6  -7   4   23054    2896   1
   7  -7   4   60367    3647   1
   8  -7   4   13417    3501   1
   9  -7   4    8591    2888   1
 -11  -6   4   22072    2383   1
 -10  -6   4    3135    2333   1
  -9  -6   4    5381    3247   1
  -8  -6   4   20459    3486   1
  -7  -6   4   64024    3782   1
  -6  -6   4   18294    2823   1
  -5  -6   4  162475    6119   1
  -4  -6   4   17353    1866   1
  -3  -6   4   37231    1511   1
  -2  -6   4    9605    1367   1
  -1  -6   4   28035    2235   1
   0  -6   4   39976    1460   1
   1  -6   4 1957789   57566   1
   2  -6   4 1053397   18101   1
   3  -6   4  309129    4928   1
   4  -6   4  130397    3520   1
   5  -6   4   68399    3083   1
   6  -6   4  501392   14060   1
   7  -6   4 1723282   35207   1
   8  -6   4  165009    7965   1
   9  -6   4    9892    2962   1
 -11  -5   4   64709    4546   1
 -10  -5   4  114250    4327   1
  -9  -5   4   16684    3401   1
  -8  -5   4  107681    4580   1
  -7  -5   4   15300    2838   1
  -6  -5   4  257813    6133   1
  -5  -5   4 2360405   85509   1
  -4  -5   4 2707206   49640   1
  -3  -5   4 1882773   51270   1
  -2  -5   4  590874   13446   1
  -1  -5   4   88676    4976   1
   0  -5   4  786113   17105   1
   1  -5   4  788060   19659   1
   2  -5   4 1937258   35414   1
   3  -5   4   29564    1518   1
   4  -5   4     918    1627   1
   5  -5   4   71635    3717   1
   6  -5   4   55089    3059   1
   7  -5   4   20459    3069   1
   8  -5   4   17771    3764   1
   9  -5   4   55528    3819   1
  10  -5   4   21087    8076   1
 -11  -4   4   52080    3091   1
 -10  -4   4    2905    2178   1
  -9  -4   4   64244    3908   1
  -8  -4   4  271893   12631   1
  -7  -4   4   61400    3439   1
  -6  -4   4  243603    5960   1
  -5  -4   4  609369   22225   1
  -4  -4   4  332689    7873   1
  -3  -4   4  126247    7271   1
  -2  -4   4  112957    2419   1
  -1  -4   4   44898    1133   1
   0  -4   4  412428   13075   1
   1  -4   4  774058   20721   1
   2  -4   4 1936765   38433   1
   3  -4   4  882447   14047   1
   4  -4   4    4215    1775   1
   5  -4   4  379643   19263   1
   6  -4   4  124066   11418   1
   7  -4   4    1849    3187   1
   8  -4   4   34265    3841   1
   9  -4   4    4917    2706   1
  10  -4   4  223751   10420   1
 -11  -3   4  233374   11233   1
 -10  -3   4  432621    8883   1
  -9  -3   4  809016   25647   1
  -8  -3   4  502776   16810   1
  -7  -3   4  158370    6201   1
  -6  -3   4  110401    3891   1
  -5  -3   4  646483   19059   1
  -4  -3   4 3737460  103935   1
  -3  -3   4 1224337   28613   1
  -2  -3   4  558112    8133   1
  -1  -3   4  376690   13157   1
   0  -3   4  106768    2421   1
   1  -3   4  159860    8384   1
   2  -3   4  926954   18682   1
   3  -3   4   18465    1362   1
   4  -3   4  789174   23824   1
   5  -3   4  271604    6600   1
   6  -3   4  162143    4946   1
   7  -3   4    2094    3402   1
   8  -3   4   51494    4200   1
   9  -3   4   31655    3606   1
  10  -3   4   20041    3078   1
 -11  -2   4   34944    3260   1
 -10  -2   4   97480    7150   1
  -9  -2   4   39619    5062   1
  -8  -2   4   81151    5157   1
  -7  -2   4   26697    3464   1
  -6  -2   4    3889    2267   1
  -5  -2   4  141528    3761   1
  -4  -2   4  413381   34055   1
  -3  -2   4 1063972   27040   1
  -2  -2   4 2397637   37512   1
  -1  -2   4  487717   15756   1
   0  -2   4  110037    6031   1
   1  -2   4  103757    4641   1
   2  -2   4  820640   22438   1
   3  -2   4  171274    8136   1
   4  -2   4   73304    2866   1
   5  -2   4 2867536   56195   1
   6  -2   4  775598   41155   1
   7  -2   4   15757    3438   1
   8  -2   4   43387    3241   1
   9  -2   4     780    2794   1
  10  -2   4  251550    8285   1
  11  -2   4   99189    4864   1
 -11  -1   4   11177    2633   1
 -10  -1   4  488821    9961   1
  -9  -1   4  421512   13256   1
  -8  -1   4   45316    4122   1
  -7  -1   4    4872    2718   1
  -6  -1   4   37208    3328   1
  -5  -1   4   37287    5287   1
  -4  -1   4  508674   11935   1
  -3  -1   4  233930    6373   1
  -2  -1   4 1069908   48908   1
  -1  -1   4  824590   37786   1
   0  -1   4  752839   13924   1
   1  -1   4  161380    6119   1
   2  -1   4   72713    4589   1
   3  -1   4   39548    1774   1
   4  -1   4  109844    6769   1
   5  -1   4  348316   19824   1
   6  -1   4   60799    9813   1
   7  -1   4   97187    4591   1
   8  -1   4  494541   15283   1
   9  -1   4   12712    3295   1
  10  -1   4   35279    2841   1
  11  -1   4   20184    2495   1
 -11   0   4    4094    2249   1
 -10   0   4   20389    2945   1
  -9   0   4   22890    4923   1
  -8   0   4   45616    4067   1
  -7   0   4  227681    6288   1
  -6   0   4  203806    5766   1
  -5   0   4    8591    2506   1
  -4   0   4  883457   31749   1
  -3   0   4  415213    9306   1
  -2   0   4   16499    1982   1
  -1   0   4 4311881  114168   1
   0   0   4 2585959   51291   1
   1   0   4 6209320  113745   1
   2   0   4   14984    2696   1
   3   0   4   29339    2234   1
   4   0   4  938664   59245   1
   5   0   4  821973   25996   1
   6   0   4 1003746   30427   1
   7   0   4  113903    5351   1
   8   0   4  128833    5545   1
   9   0   4  761968   35301   1
  10   0   4    6088    2736   1
  11   0   4    3791    2296   1
 -11   1   4   11150    2640   1
 -10   1   4   26890    2652   1
  -9   1   4   40307    3261   1
  -8   1   4  142036    4397   1
  -7   1   4   52042    3237   1
  -6   1   4  593798   27506   1
  -5   1   4 1070765   47887   1
  -4   1   4  148621    4909   1
  -3   1   4  169017    6443   1
  -2   1   4   88658    8196   1
  -1   1   4   73863    2574   1
   0   1   4 1521738   30222   1
   1   1   4  326813   13843   1
   2   1   4  561686   14686   1
   3   1   4  330111   27412   1
   4   1   4   36499    2890   1
   5   1   4  447219   20216   1
   6   1   4  130657    4065   1
   7   1   4  169317    5466   1
   8   1   4   45801    5448   1
   9   1   4   98507    7378   1
  10   1   4  261499   27553   1
  11   1   4   44751    2993   1
 -10   2   4    3405    2601   1
  -9   2   4   15682    2422   1
  -8   2   4   20759    3499   1
  -7   2   4  117135    3477   1
  -6   2   4   50907    5755   1
  -5   2   4  344237   12966   1
  -4   2   4   58077    2242   1
  -3   2   4  104541    2611   1
  -2   2   4  349316   10513   1
  -1   2   4  141946    2983   1
   0   2   4   73553    7491   1
   1   2   4 1500371   43283   1
   2   2   4  134043    5133   1
   3   2   4 1816738   60747   1
   4   2   4 1822859   74853   1
   5   2   4 1558086   36471   1
   6   2   4  360728    8264   1
   7   2   4  120978    3883   1
   8   2   4  838860   38956   1
   9   2   4 1429014   32709   1
  10   2   4  674488   27098   1
  11   2   4    5857    2712   1
 -10   3   4   67926    3146   1
  -9   3   4    2822    2523   1
  -8   3   4   18438    3109   1
  -7   3   4   16548    3494   1
  -6   3   4  128263    5453   1
  -5   3   4  713521   14835   1
  -4   3   4  674885   11131   1
  -3   3   4   45733    2829   1
  -2   3   4   82566    6295   1
  -1   3   4   39433    2659   1
   0   3   4    4877     649   1
   1   3   4   12716    1525   1
   2   3   4  194734    9440   1
   3   3   4   42306    1962   1
   4   3   4  493658   17203   1
   5   3   4  715876   31383   1
   6   3   4    9082    2893   1
   7   3   4    9790    2733   1
   8   3   4  463408   26622   1
   9   3   4  388653   17518   1
  10   3   4  165860   35685   1
  11   3   4  181857    6419   1
 -10   4   4    6412    2091   1
  -9   4   4   22272    2426   1
  -8   4   4   12967    2975   1
  -7   4   4   10071    3077   1
  -6   4   4    6010    2773   1
  -5   4   4   52328    3299   1
  -4   4   4   11084    1876   1
  -3   4   4  778352   12721   1
  -2   4   4 1632532   23757   1
  -1   4   4 1752271   24365   1
   0   4   4 1836892   46906   1
   1   4   4  213286   11133   1
   2   4   4  866021   12203   1
   3   4   4 3002880   71728   1
   4   4   4 5186136  150634   1
   5   4   4 3454980  105573   1
   6   4   4  156373    5334   1
   7   4   4   48653    3291   1
   8   4   4   78338    7468   1
   9   4   4   30127    2950   1
  10   4   4  148866   13882   1
  11   4   4   10310    3366   1
  12   4   4   25277    3577   1
 -10   5   4  108673   11194   1
  -9   5   4   12973    2478   1
  -8   5   4   74829    4546   1
  -7   5   4   50847    3292   1
  -6   5   4  387133   11583   1
  -5   5   4   35193    2270   1
  -4   5   4   14847    1676   1
  -3   5   4   34156    1837   1
  -2   5   4  280356    7232   1
  -1   5   4  197226    8962   1
   0   5   4  790254   15931   1
   1   5   4  400365   12340   1
   2   5   4   37336    1896   1
   3   5   4   89641    3798   1
   4   5   4 1177206   45540   1
   5   5   4   59544    9800   1
   6   5   4  697654   27247   1
   7   5   4  105717    9389   1
   8   5   4    5071    2815   1
   9   5   4  143444    4881   1
  10   5   4  204341   27969   1
  11   5   4   11658    3150   1
  12   5   4  150929   29908   1
  -9   6   4    6910    2283   1
  -8   6   4   44892    6022   1
  -7   6   4 1364801   40920   1
  -6   6   4  115553    6648   1
  -5   6   4   61001    2749   1
  -4   6   4   41993    2104   1
  -3   6   4  451443    9053   1
  -2   6   4 2106970   25394   1
  -1   6   4 2003596   44937   1
   0   6   4 2823880   55778   1
   1   6   4  417041    6126   1
   2   6   4    6484    1017   1
   3   6   4  212037   12879   1
   4   6   4  848206   30283   1
   5   6   4 1343090   53531   1
   6   6   4   71179   13258   1
   7   6   4  566888   22052   1
   8   6   4  436620   10762   1
   9   6   4   25132    3154   1
  10   6   4   11144    3414   1
  11   6   4   48537    7144   1
  12   6   4  176007    8435   1
  -9   7   4    2152    2112   1
  -8   7   4   88123    3567   1
  -7   7   4  122053    6502   1
  -6   7   4  581701   13752   1
  -5   7   4    1058    2463   1
  -4   7   4    4280    2115   1
  -3   7   4    2865    2037   1
  -2   7   4   44794    2288   1
  -1   7   4   67810    2323   1
   0   7   4   83636    2544   1
   1   7   4 1513140   17046   1
   2   7   4   67830    2869   1
   3   7   4   70188    5224   1
   4   7   4  453405   11270   1
   5   7   4  109039    7526   1
   6   7   4  571073   14364   1
   7   7   4  307028    9713   1
   8   7   4  389746   24719   1
   9   7   4  145302   16825   1
  10   7   4  121586    6659   1
  11   7   4   45360    3075   1
  12   7   4   48887    6597   1
  -8   8   4   75377    6209   1
  -7   8   4  367636   19437   1
  -6   8   4  177343    9147   1
  -5   8   4  447209   12595   1
  -4   8   4  207464    7358   1
  -3   8   4   45794    2456   1
  -2   8   4  483090    9589   1
  -1   8   4  422102   11167   1
   0   8   4  318209    6305   1
   1   8   4   44564    1376   1
   2   8   4  440591    8432   1
   3   8   4 3628412   63872   1
   4   8   4  192734    4172   1
   5   8   4   36692    3174   1
   6   8   4   51790    2839   1
   7   8   4  618049   13457   1
   8   8   4  987641   29006   1
   9   8   4  569487   14475   1
  10   8   4  158330    6686   1
  11   8   4   35186    3668   1
  12   8   4   61566    7004   1
  -8   9   4    1614    3072   1
  -7   9   4   24227    3892   1
  -6   9   4   19682    3561   1
  -5   9   4   39146    3874   1
  -4   9   4    1426    2565   1
  -3   9   4  228435    9781   1
  -2   9   4    6085    1896   1
  -1   9   4   16954    1596   1
   0   9   4    5210    1158   1
   1   9   4   49776    3272   1
   2   9   4  112376    4097   1
   3   9   4  249289   19993   1
   4   9   4  222071    4863   1
   5   9   4   77000    7288   1
   6   9   4  165726    6103   1
   7   9   4  117725   14132   1
   8   9   4  410844   11401   1
   9   9   4  311816    9244   1
  10   9   4    4771    4063   1
  11   9   4  112070    4525   1
  -8  10   4   22795    3348   1
  -7  10   4   70973    7518   1
  -6  10   4  133002   10139   1
  -5  10   4   14994    3266   1
  -4  10   4    2259    2745   1
  -3  10   4  558350   23719   1
  -2  10   4    1457    2037   1
  -1  10   4   51286    2034   1
   0  10   4    6530    1509   1
   1  10   4   42774    2055   1
   2  10   4 2391528   38122   1
   3  10   4 2089252   48835   1
   4  10   4  563340   22446   1
   5  10   4   24603    2849   1
   6  10   4   73403    8602   1
   7  10   4  109496    4691   1
   8  10   4  756232   15266   1
   9  10   4   84326    4350   1
  10  10   4   41911    5045   1
  11  10   4    2609    2487   1
  -7  11   4    3032    3410   1
  -6  11   4   68513    3940   1
  -5  11   4    8330    3040   1
  -4  11   4   56136    5270   1
  -3  11   4  148690    9682   1
  -2  11   4   87220    4846   1
  -1  11   4  118880    2640   1
   0  11   4  236544    3830   1
   1  11   4   76337    1943   1
   2  11   4   21282    3151   1
   3  11   4  265964   23818   1
   4  11   4   31852    2165   1
   5  11   4   76882    3267   1
   6  11   4  631902   14477   1
   7  11   4  694591   21989   1
   8  11   4   28122    3255   1
   9  11   4    6226    4553   1
  10  11   4   15732    3684   1
  11  11   4  121576    9696   1
  -6  12   4    3219    2990   1
  -5  12   4    4649    3415   1
  -4  12   4   68342    5197   1
  -3  12   4  471913   13177   1
  -2  12   4  313530    7013   1
  -1  12   4   64610    2391   1
   0  12   4   17664    1727   1
   1  12   4  288530    8939   1
   2  12   4  161750    3614   1
   3  12   4  188359    3864   1
   4  12   4  107069    4135   1
   5  12   4   26181    2515   1
   6  12   4   42533    4400   1
   7  12   4  192609    7543   1
   8  12   4   59945    4891   1
   9  12   4    2563    3926   1
  10  12   4     148    3192   1
  11  12   4    9988    2712   1
  -6  13   4   22897    2625   1
  -5  13   4   32461    3048   1
  -4  13   4   14294    5164   1
  -3  13   4  120404    4304   1
  -2  13   4   15531    2973   1
  -1  13   4   15488    2244   1
   0  13   4  113171    2856   1
   1  13   4   24927    2362   1
   2  13   4  447705    7609   1
   3  13   4    8004    1888   1
   4  13   4   43348    2654   1
   5  13   4  219338    6896   1
   6  13   4  290805   14561   1
   7  13   4  763847   25165   1
   8  13   4   57843    6745   1
   9  13   4   21622    3653   1
  10  13   4   54001    3955   1
  11  13   4   51539    3481   1
  -5  14   4    3371    2632   1
  -4  14   4     507    2860   1
  -3  14   4    1829    5818   1
  -2  14   4    2259    2740   1
  -1  14   4   13505    2510   1
   0  14   4  154607    4010   1
   1  14   4  122189    3928   1
   2  14   4  124065    3835   1
   3  14   4   40282    2619   1
   4  14   4  159605    4437   1
   5  14   4    3981    2512   1
   6  14   4   86946    5475   1
   7  14   4  139078    5978   1
   8  14   4    9236    4746   1
   9  14   4    3071    3655   1
  10  14   4    6154    4909   1
  -4  15   4   17118    2857   1
  -3  15   4    9097    3164   1
  -2  15   4    5468    3349   1
  -1  15   4   18802    2798   1
   0  15   4  133371    4770   1
   1  15   4  103630    5364   1
   2  15   4  267620    9219   1
   3  15   4   36641    3477   1
   4  15   4  100017    4327   1
   5  15   4   75799    3950   1
   6  15   4  109990    5639   1
   7  15   4  464052   14589   1
   8  15   4  109025    5248   1
   9  15   4   54659    3893   1
  10  15   4  226305   14823   1
  -3  16   4  105532    9443   1
  -2  16   4    2870    3177   1
  -1  16   4   50322    3009   1
   0  16   4   12905    4412   1
   1  16   4   48955    3415   1
   2  16   4  413640   13686   1
   3  16   4    2555    3498   1
   4  16   4  117802    4956   1
   5  16   4   17031    3909   1
   6  16   4   77025    5924   1
   7  16   4   20992    3073   1
   8  16   4    2821    2570   1
   9  16   4   37991    5379   1
  -2  17   4    4223    4223   1
  -1  17   4    1462    3390   1
   0  17   4   22516    3121   1
   1  17   4   28598    3834   1
   2  17   4  117270    6225   1
   3  17   4   18673    3757   1
   4  17   4   11507    3282   1
   5  17   4  210583    6754   1
   6  17   4   40458    4299   1
   7  17   4   45844    3942   1
   8  17   4    2020    3097   1
   0  18   4    2818    4588   1
   1  18   4   40716    4289   1
   2  18   4   12138    2943   1
   3  18   4   24931    3156   1
   4  18   4  219067    7209   1
   5  18   4   60395    4336   1
   6  18   4  124535    4547   1
   7  18   4   18957    3482   1
   2  19   4   -1029    3330   1
   3  19   4   71931    3365   1
   4  19   4   63932    3277   1
   5  19   4  557858   13809   1
   6  19   4  224286    7737   1
  -4 -18   5    9698    2769   1
  -3 -18   5    -670    6040   1
  -2 -18   5   12117    4217   1
  -6 -17   5   14882    3644   1
  -5 -17   5  130654    7628   1
  -4 -17   5   54669    4179   1
  -3 -17   5    -593    3484   1
  -2 -17   5   27873    4542   1
  -1 -17   5    6097    4540   1
   0 -17   5    8589    4201   1
   1 -17   5   38129    5918   1
  -7 -16   5   23278   11405   1
  -6 -16   5   66889    9195   1
  -5 -16   5   20834    4005   1
  -4 -16   5   20592    4063   1
  -3 -16   5   43781    4103   1
  -2 -16   5   42454    4602   1
  -1 -16   5   46061    3993   1
   0 -16   5   42946    3681   1
   1 -16   5   32276    3651   1
   2 -16   5    7014    4387   1
  -8 -15   5     535    6358   1
  -7 -15   5   72973   12660   1
  -6 -15   5   29294    5359   1
  -5 -15   5   37728    6045   1
  -4 -15   5   12387    6438   1
  -3 -15   5    8852    5422   1
  -2 -15   5  349470   21799   1
  -1 -15   5  218005   17370   1
   0 -15   5  231840    7560   1
   1 -15   5   17197    3027   1
   2 -15   5   56588    4171   1
   3 -15   5   65388    3888   1
  -9 -14   5   17119    3782   1
  -8 -14   5  194121    8830   1
  -7 -14   5   97461    4991   1
  -6 -14   5  266977   17894   1
  -5 -14   5    8400    5635   1
  -4 -14   5   10806    4459   1
  -3 -14   5   92484    6246   1
  -2 -14   5   46449    3784   1
  -1 -14   5  114224    7309   1
   0 -14   5    4380    3457   1
   1 -14   5    6085    3982   1
   2 -14   5    1071    2946   1
   3 -14   5   38483    3293   1
   4 -14   5    5856    3701   1
  -9 -13   5    9607    3053   1
  -8 -13   5   36045    3795   1
  -7 -13   5  160095    8172   1
  -6 -13   5  174650    9808   1
  -5 -13   5   37394    5072   1
  -4 -13   5    4046    4077   1
  -3 -13   5  140899    5144   1
  -2 -13   5  188768   11594   1
  -1 -13   5  123400    4425   1
   0 -13   5  292255   10548   1
   1 -13   5    4183    3242   1
   2 -13   5   19822    2986   1
   3 -13   5    6966    3873   1
   4 -13   5   97679    5211   1
   5 -13   5   96999    5224   1
 -10 -12   5   13675    3668   1
  -9 -12   5   10546    3971   1
  -8 -12   5   88164    6097   1
  -7 -12   5  197667    9283   1
  -6 -12   5  217679   10024   1
  -5 -12   5  144395    7070   1
  -4 -12   5    2210    4320   1
  -3 -12   5  251645    7413   1
  -2 -12   5   35327    3658   1
  -1 -12   5  119666    4784   1
   0 -12   5   42308    3719   1
   1 -12   5    3670    2735   1
   2 -12   5  179273    4679   1
   3 -12   5  244834   12368   1
   4 -12   5   42968    4848   1
   5 -12   5   51819    3298   1
   6 -12   5    3966    2857   1
 -10 -11   5    2058    3701   1
  -9 -11   5  120094    5488   1
  -8 -11   5   80834    6229   1
  -7 -11   5  263358   11395   1
  -6 -11   5  709831   35872   1
  -5 -11   5  169615    6985   1
  -4 -11   5  152588    7562   1
  -3 -11   5  754402   25564   1
  -2 -11   5  167218    5339   1
  -1 -11   5   22591    2741   1
   0 -11   5   47956    2840   1
   1 -11   5   46485    2754   1
   2 -11   5 1101655   31502   1
   3 -11   5  498990   13798   1
   4 -11   5    2900    2229   1
   5 -11   5   39618    4533   1
   6 -11   5    5836    2471   1
   7 -11   5    9055    3661   1
 -10 -10   5   64463    5346   1
  -9 -10   5   65795    5662   1
  -8 -10   5   10363    4177   1
  -7 -10   5   21806    3738   1
  -6 -10   5    4103    2647   1
  -5 -10   5    9255    3482   1
  -4 -10   5   12384    3262   1
  -3 -10   5  174078    6139   1
  -2 -10   5  173574    7535   1
  -1 -10   5   63278    2620   1
   0 -10   5   49373    2461   1
   1 -10   5    5256    2086   1
   2 -10   5   82870    3084   1
   3 -10   5    1326    2673   1
   4 -10   5    6008    2342   1
   5 -10   5   18747    3077   1
   6 -10   5   53835    6657   1
   7 -10   5   22893    2687   1
 -10  -9   5   92668    6635   1
  -9  -9   5  234288   16260   1
  -8  -9   5  735330   20804   1
  -7  -9   5  186933   11747   1
  -6  -9   5   11156    2670   1
  -5  -9   5    1112    2238   1
  -4  -9   5   39255    4269   1
  -3  -9   5 1857634   37847   1
  -2  -9   5  718228   19546   1
  -1  -9   5     564    1953   1
   0  -9   5    3208    1754   1
   1  -9   5   15221    1935   1
   2  -9   5  180038    6107   1
   3  -9   5   51837    2611   1
   4  -9   5   22842    2641   1
   5  -9   5    1979    2408   1
   6  -9   5  685064   49418   1
   7  -9   5   84418    8137   1
   8  -9   5   21864    3830   1
 -11  -8   5   28550    4672   1
 -10  -8   5   26857    3787   1
  -9  -8   5   73557    4808   1
  -8  -8   5  146866    9214   1
  -7  -8   5  121819    5134   1
  -6  -8   5   20084    2598   1
  -5  -8   5  109209    9008   1
  -4  -8   5  417267   11411   1
  -3  -8   5   61318    4402   1
  -2  -8   5  478544   13089   1
  -1  -8   5  305236    8262   1
   0  -8   5   28468    1755   1
   1  -8   5   30685    2762   1
   2  -8   5   41310    2789   1
   3  -8   5   18595    2099   1
   4  -8   5   25441    2265   1
   5  -8   5   42646    4586   1
   6  -8   5  164771   12460   1
   7  -8   5  289178   36195   1
   8  -8   5  102618    8541   1
 -11  -7   5    4804    4588   1
 -10  -7   5  157207    6852   1
  -9  -7   5  151015   10606   1
  -8  -7   5  883605   26479   1
  -7  -7   5  684486   26266   1
  -6  -7   5   30582    2798   1
  -5  -7   5   14703    1926   1
  -4  -7   5  323226    8499   1
  -3  -7   5  278755    5129   1
  -2  -7   5   44558    2261   1
  -1  -7   5   36773    2048   1
   0  -7   5  480062   13803   1
   1  -7   5 2354296   73180   1
   2  -7   5  516101   26419   1
   3  -7   5  129513    5950   1
   4  -7   5  169836    4555   1
   5  -7   5  115817    3723   1
   6  -7   5  157172    5152   1
   7  -7   5  131635    6709   1
   8  -7   5   24752    4125   1
   9  -7   5    1000    2853   1
 -11  -6   5    9944    5169   1
 -10  -6   5   68627    6427   1
  -9  -6   5    2489    4352   1
  -8  -6   5    8376    4322   1
  -7  -6   5   50415    4402   1
  -6  -6   5   69203    4424   1
  -5  -6   5   13972    2620   1
  -4  -6   5   15087    2091   1
  -3  -6   5   14495    1391   1
  -2  -6   5  211037    4138   1
  -1  -6   5  247365    6347   1
   0  -6   5  382334   12112   1
   1  -6   5  108323    3244   1
   2  -6   5 1394113   41642   1
   3  -6   5   13867    2101   1
   4  -6   5    9663    2106   1
   5  -6   5  356227    7408   1
   6  -6   5  364993    9094   1
   7  -6   5  676825   19691   1
   8  -6   5  211909    9062   1
   9  -6   5    3781    2903   1
 -11  -5   5    7787    3400   1
 -10  -5   5   37763    2841   1
  -9  -5   5   95617    8986   1
  -8  -5   5   18119    3605   1
  -7  -5   5  435770   21438   1
  -6  -5   5  202061    8095   1
  -5  -5   5  880612   21342   1
  -4  -5   5 3022121   64921   1
  -3  -5   5  537567   11889   1
  -2  -5   5   80606    3239   1
  -1  -5   5   38427    2264   1
   0  -5   5 1249398   24127   1
   1  -5   5 1714236   52998   1
   2  -5   5  693866   11016   1
   3  -5   5 1224256   20496   1
   4  -5   5   26292    2090   1
   5  -5   5   58608    2829   1
   6  -5   5   31670    3378   1
   7  -5   5  197053   17963   1
   8  -5   5   13974    3082   1
   9  -5   5      46    2848   1
  10  -5   5   10459    3146   1
 -11  -4   5   51628    4337   1
 -10  -4   5  163327   19463   1
  -9  -4   5  142702   10251   1
  -8  -4   5  100975    4806   1
  -7  -4   5   15266    2893   1
  -6  -4   5  191541    6220   1
  -5  -4   5   36707    2397   1
  -4  -4   5  351939   14657   1
  -3  -4   5   36223    2639   1
  -2  -4   5  188693    4402   1
  -1  -4   5  420926   13088   1
   0  -4   5 1291108   16398   1
   1  -4   5  373702   14174   1
   2  -4   5 1199530   30078   1
   3  -4   5  231188    5999   1
   4  -4   5   20872    2657   1
   5  -4   5   23734    2252   1
   6  -4   5  191020   13048   1
   7  -4   5  206791    6548   1
   8  -4   5   11832    2842   1
   9  -4   5   13767    2764   1
  10  -4   5   76581    5481   1
 -11  -3   5    6264    4822   1
 -10  -3   5  262590    9589   1
  -9  -3   5  116863    6066   1
  -8  -3   5  630579   14899   1
  -7  -3   5   45326    4436   1
  -6  -3   5  227575    7192   1
  -5  -3   5  966139   19944   1
  -4  -3   5 3017298   60178   1
  -3  -3   5 5297698   97933   1
  -2  -3   5  382506    7432   1
  -1  -3   5    4870     664   1
   0  -3   5    6715     777   1
   1  -3   5  437116   18040   1
   2  -3   5  753553   33798   1
   3  -3   5  414060    8306   1
   4  -3   5  122235    2994   1
   5  -3   5   17288    3027   1
   6  -3   5   84790    4371   1
   7  -3   5    1916    3927   1
   8  -3   5   96934    6524   1
   9  -3   5   36661    3096   1
  10  -3   5   24109    4078   1
 -11  -2   5   51913   20909   1
 -10  -2   5   96973   10690   1
  -9  -2   5   61868    3671   1
  -8  -2   5    5994    2834   1
  -7  -2   5    4719    3062   1
  -6  -2   5   16411    2721   1
  -5  -2   5    9815    2650   1
  -4  -2   5  259956    6799   1
  -3  -2   5    7729    2058   1
  -2  -2   5   33797    1821   1
  -1  -2   5  762448   14518   1
   0  -2   5  995355   36019   1
   1  -2   5   27869    2475   1
   2  -2   5 1062150   18152   1
   3  -2   5   51856    2188   1
   4  -2   5  524446   10505   1
   5  -2   5  361511   19742   1
   6  -2   5  379309   13798   1
   7  -2   5   55986    4172   1
   8  -2   5   13354    3043   1
   9  -2   5   47215    3887   1
  10  -2   5   85207    9496   1
 -11  -1   5    6353    4888   1
 -10  -1   5  179302    4302   1
  -9  -1   5  619438   13469   1
  -8  -1   5  568514   11659   1
  -7  -1   5   13644    2921   1
  -6  -1   5   92370    4414   1
  -5  -1   5    3682    2211   1
  -4  -1   5  445105   12874   1
  -3  -1   5 1213735   31642   1
  -2  -1   5  122504    7958   1
  -1  -1   5  216903   12442   1
   0  -1   5 1703142   33947   1
   1  -1   5  951328   29640   1
   2  -1   5   90129    3899   1
   3  -1   5    4075    1433   1
   4  -1   5  222395    7864   1
   5  -1   5  202847   22609   1
   6  -1   5  319678   29249   1
   7  -1   5    7251    3325   1
   8  -1   5   67776    3840   1
   9  -1   5   63676    9519   1
  10  -1   5   11524    2339   1
  11  -1   5   49531    3790   1
 -11   0   5    9467    5440   1
 -10   0   5   20063    2326   1
  -9   0   5    4626    2410   1
  -8   0   5   18790    2706   1
  -7   0   5   29535    3146   1
  -6   0   5  122291   20669   1
  -5   0   5  280785    6770   1
  -4   0   5   11645    2746   1
  -3   0   5    6304    2278   1
  -2   0   5   12109    3068   1
  -1   0   5 2343781   52108   1
   0   0   5 4791370  107500   1
   1   0   5 2037275   62595   1
   2   0   5  819887   35784   1
   3   0   5 1293052  106172   1
   4   0   5  775971   17779   1
   5   0   5  216418    6672   1
   6   0   5  701869   26718   1
   7   0   5    5222    2898   1
   8   0   5   35857    4828   1
   9   0   5  597721   38405   1
  10   0   5   98756    5750   1
  11   0   5   14777    2281   1
 -10   1   5     214    1872   1
  -9   1   5   28472    2652   1
  -8   1   5   69606    3691   1
  -7   1   5    1834    2618   1
  -6   1   5  901266   18850   1
  -5   1   5 1141880   47090   1
  -4   1   5    4581    1969   1
  -3   1   5   44617    5113   1
  -2   1   5   34015    1192   1
  -1   1   5 1186849   22154   1
   0   1   5 1718100   31172   1
   1   1   5   85049    9912   1
   2   1   5   23821    2323   1
   3   1   5  417505   38480   1
   4   1   5   12320    2651   1
   5   1   5    3392    2422   1
   6   1   5  179693    7331   1
   7   1   5   51693    3412   1
   8   1   5   35142    5542   1
   9   1   5   14213    3523   1
  10   1   5   56828    9023   1
  11   1   5   39502    4095   1
 -10   2   5   68694    5507   1
  -9   2   5   35410    2718   1
  -8   2   5  135006    5570   1
  -7   2   5   33144    2673   1
  -6   2   5  195472   11588   1
  -5   2   5  486462    9955   1
  -4   2   5  311655   16449   1
  -3   2   5    6841    1727   1
  -2   2   5  969622   15036   1
  -1   2   5   11055    1749   1
   0   2   5 1695001   38920   1
   1   2   5  311342    7894   1
   2   2   5 1216075   24721   1
   3   2   5 2647408  271765   1
   4   2   5 1922533  195552   1
   5   2   5  406952   15510   1
   6   2   5   10224    2249   1
   7   2   5   99774    3810   1
   8   2   5  250362    7009   1
   9   2   5 1258814   41965   1
  10   2   5  309530    8439   1
  11   2   5   80613    4148   1
 -10   3   5  130299    6133   1
  -9   3   5    9441    2212   1
  -8   3   5    9191    3328   1
  -7   3   5    2956    3194   1
  -6   3   5    5062    2542   1
  -5   3   5  315699   21000   1
  -4   3   5   53854    2239   1
  -3   3   5   44255    3293   1
  -2   3   5 1849621   32457   1
  -1   3   5  527564   11930   1
   0   3   5    4976     819   1
   1   3   5  124619   17188   1
   2   3   5  190432   10773   1
   3   3   5  446392   18226   1
   4   3   5   81405   17310   1
   5   3   5  572297   52904   1
   6   3   5    8923    2991   1
   7   3   5   47739    3076   1
   8   3   5  138717   16458   1
   9   3   5  249465   11264   1
  10   3   5  329421   20012   1
  11   3   5  161253    5620   1
 -10   4   5    5050    2052   1
  -9   4   5   -1410    2178   1
  -8   4   5    9829    2803   1
  -7   4   5   37966    3589   1
  -6   4   5   75745    3778   1
  -5   4   5   38471    2338   1
  -4   4   5   18444    1932   1
  -3   4   5  264688    5601   1
  -2   4   5 2105750   28585   1
  -1   4   5  534057    6395   1
   0   4   5  817984   13995   1
   1   4   5  233909    9113   1
   2   4   5  360826    6664   1
   3   4   5 1965323   38718   1
   4   4   5 8045301  547711   1
   5   4   5 3238456  207671   1
   6   4   5  444091   18477   1
   7   4   5  232152   14264   1
   8   4   5   60827    6257   1
   9   4   5  378220   16156   1
  10   4   5  252325   17515   1
  11   4   5    5204    3066   1
  -9   5   5    2834    2359   1
  -8   5   5  137192    4208   1
  -7   5   5  595212   17120   1
  -6   5   5  310732   11408   1
  -5   5   5  120888    4108   1
  -4   5   5  104400    3831   1
  -3   5   5  132749    4364   1
  -2   5   5 1554542   23695   1
  -1   5   5  555052   19259   1
   0   5   5    6564    1123   1
   1   5   5  282310   17265   1
   2   5   5  409786   15407   1
   3   5   5  191050    5641   1
   4   5   5  353925   22080   1
   5   5   5  678283   17403   1
   6   5   5  160184    6081   1
   7   5   5    2159    3120   1
   8   5   5   33826    3207   1
   9   5   5   33155    2861   1
  10   5   5  104140   21298   1
  11   5   5   30750    3094   1
  12   5   5   12190    2979   1
  -9   6   5    2306    2324   1
  -8   6   5   19492    2984   1
  -7   6   5  105330    6593   1
  -6   6   5  408462    9888   1
  -5   6   5  147793    4008   1
  -4   6   5   63859    2843   1
  -3   6   5  232595    5762   1
  -2   6   5 1623020   23384   1
  -1   6   5 1783148   37303   1
   0   6   5 2198753   66535   1
   1   6   5  121516    3453   1
   2   6   5  311999   10075   1
   3   6   5  728913   24119   1
   4   6   5  316608   11808   1
   5   6   5 1920360   70638   1
   6   6   5   25185    3240   1
   7   6   5  138549    7447   1
   8   6   5  393833   13549   1
   9   6   5  104622    5040   1
  10   6   5   65608    6428   1
  11   6   5    3406    3227   1
  12   6   5   86502   28423   1
  -9   7   5    2432    2965   1
  -8   7   5  133102   10018   1
  -7   7   5  324294    9677   1
  -6   7   5  475589   22267   1
  -5   7   5   81228    3994   1
  -4   7   5    4743    2142   1
  -3   7   5  140064    4622   1
  -2   7   5   56762    4915   1
  -1   7   5  473362   16911   1
   0   7   5  117509    2500   1
   1   7   5  290535    7621   1
   2   7   5    2942    1748   1
   3   7   5    -179    1355   1
   4   7   5   52828    4576   1
   5   7   5   90481   11587   1
   6   7   5  272650    8387   1
   7   7   5   36488    3361   1
   8   7   5  324471   35810   1
   9   7   5   96157   17657   1
  10   7   5    5307    2595   1
  11   7   5   65882    7613   1
  12   7   5    6358    4710   1
  -8   8   5   89150    5746   1
  -7   8   5   68161    7160   1
  -6   8   5  323727   15637   1
  -5   8   5  611129   28613   1
  -4   8   5    6514    2263   1
  -3   8   5    1502    2121   1
  -2   8   5  426413   12600   1
  -1   8   5 1138474   37032   1
   0   8   5 1373166   29301   1
   1   8   5   36830    1524   1
   2   8   5 1735649   35165   1
   3   8   5  341043   14452   1
   4   8   5  595094   12809   1
   5   8   5  410876   10085   1
   6   8   5  393836   15591   1
   7   8   5  365519    8629   1
   8   8   5  901732   23665   1
   9   8   5  499816   14804   1
  10   8   5   73010    6470   1
  11   8   5   39996    4555   1
  -8   9   5   49432    5631   1
  -7   9   5   43472    4120   1
  -6   9   5  122552    9009   1
  -5   9   5  181436   13273   1
  -4   9   5   65050    3384   1
  -3   9   5    8108    2484   1
  -2   9   5   49338    2514   1
  -1   9   5   35529    2812   1
   0   9   5   63848    1656   1
   1   9   5    3386    1283   1
   2   9   5  141569    5204   1
   3   9   5   29413    6311   1
   4   9   5   26870    2767   1
   5   9   5  185575    4683   1
   6   9   5   15121    2801   1
   7   9   5   32094    3403   1
   8   9   5  162467    6643   1
   9   9   5   52317    6054   1
  10   9   5   43525    3801   1
  11   9   5  257656    8792   1
  -7  10   5   11841    3307   1
  -6  10   5  175861    8257   1
  -5  10   5   17111    3321   1
  -4  10   5  201653   10826   1
  -3  10   5  525486   23808   1
  -2  10   5  435590   16960   1
  -1  10   5   33466    2225   1
   0  10   5    3857    1461   1
   1  10   5   33626    2190   1
   2  10   5 1366659   23647   1
   3  10   5  401937   10436   1
   4  10   5  242394   10791   1
   5  10   5  131068    6967   1
   6  10   5   19882    3831   1
   7  10   5    6361    3280   1
   8  10   5  108472   12075   1
   9  10   5  452481   10855   1
  10  10   5   31565    3219   1
  11  10   5    4027    2773   1
  -7  11   5   23920    3411   1
  -6  11   5   30116    2842   1
  -5  11   5   31871    3949   1
  -4  11   5  151159    9318   1
  -3  11   5   39335    3229   1
  -2  11   5   14059    2781   1
  -1  11   5    5150    2043   1
   0  11   5   48012    2430   1
   1  11   5  149103    3101   1
   2  11   5  243326    4804   1
   3  11   5   84578    7086   1
   4  11   5   86641    8727   1
   5  11   5   21800    4536   1
   6  11   5  194559   11965   1
   7  11   5  241612    7839   1
   8  11   5   25229    3439   1
   9  11   5   52856    4056   1
  10  11   5   19653    2735   1
  11  11   5  129733    6985   1
  -6  12   5    4908    2711   1
  -5  12   5   43843    3288   1
  -4  12   5   60560    3673   1
  -3  12   5  468114   18427   1
  -2  12   5  415907   13718   1
  -1  12   5   87885    3090   1
   0  12   5   59279    2599   1
   1  12   5  154318    3515   1
   2  12   5  141760    3409   1
   3  12   5   10181    2041   1
   4  12   5   10862    2445   1
   5  12   5  123924    3841   1
   6  12   5 1131709   48990   1
   7  12   5  207572    7438   1
   8  12   5    8368    3735   1
   9  12   5    -612    3089   1
  10  12   5   83888    5421   1
  11  12   5   17033    2963   1
  -6  13   5    2103    2406   1
  -5  13   5    -345    2584   1
  -4  13   5    9858    3819   1
  -3  13   5   25322    3272   1
  -2  13   5   10126    2925   1
  -1  13   5   32850    2577   1
   0  13   5   26865    2760   1
   1  13   5  194850    6148   1
   2  13   5  392030    7240   1
   3  13   5   41604    2742   1
   4  13   5  136739    7300   1
   5  13   5  220323    7740   1
   6  13   5  658698   44553   1
   7  13   5  616227   16976   1
   8  13   5  113152    6516   1
   9  13   5    2669    3172   1
  10  13   5    8453    3182   1
  -5  14   5   17778    2446   1
  -4  14   5  141885    5918   1
  -3  14   5   26648    3456   1
  -2  14   5   -1194    2905   1
  -1  14   5    2914    2479   1
   0  14   5  195454    4855   1
   1  14   5  556925   15678   1
   2  14   5  229690    5693   1
   3  14   5   26102    2859   1
   4  14   5   80078    3889   1
   5  14   5   96593    4680   1
   6  14   5  203767    5529   1
   7  14   5  407579   12628   1
   8  14   5   14859    4463   1
   9  14   5   -1952    3646   1
  10  14   5   86277    6075   1
  -4  15   5   29452    4861   1
  -3  15   5    3304    3003   1
  -2  15   5   26042    2846   1
  -1  15   5    5499    2955   1
   0  15   5  168216    5341   1
   1  15   5   75039    3445   1
   2  15   5  341257    7089   1
   3  15   5   35849    2958   1
   4  15   5   91722    4042   1
   5  15   5   64285    3717   1
   6  15   5  147134    5150   1
   7  15   5  476751   18376   1
   8  15   5   66559    4482   1
   9  15   5    7235    3118   1
  10  15   5   94839   12383   1
  -3  16   5   79488    5619   1
  -2  16   5   12453    3304   1
  -1  16   5    5613    2619   1
   0  16   5   78918    7451   1
   1  16   5  623435   22808   1
   2  16   5  352853    8741   1
   3  16   5   19180    3482   1
   4  16   5   26606    3121   1
   5  16   5   20121    3629   1
   6  16   5   19828    3232   1
   7  16   5    8385    2913   1
   8  16   5   27731    3488   1
   9  16   5   25533    4793   1
  -2  17   5   23044    4672   1
  -1  17   5     158    3087   1
   0  17   5   84471    4292   1
   1  17   5    6243    2504   1
   2  17   5  158483    5304   1
   3  17   5   20175    3953   1
   4  17   5   24043    3368   1
   5  17   5   54147    6607   1
   6  17   5   67576    3667   1
   7  17   5   25667    3492   1
   8  17   5      56    4823   1
   0  18   5   50461    5993   1
   1  18   5    8976    2691   1
   2  18   5    1525    2938   1
   3  18   5    6190    2853   1
   4  18   5  197214    8183   1
   5  18   5  142954    4334   1
   6  18   5  308942    8528   1
   7  18   5   18112    3226   1
   1  19   5    1863    3802   1
   2  19   5    1318    3041   1
   3  19   5   41211    2875   1
   4  19   5  112113    3920   1
   5  19   5  163514    5556   1
   6  19   5  188707    7215   1
  -5 -17   6  169028    8209   1
  -4 -17   6   10004    3095   1
  -3 -17   6   14988    5095   1
  -2 -17   6   11840    3831   1
  -1 -17   6   59261    7464   1
   0 -17   6    2560    3617   1
  -7 -16   6  117284   14584   1
  -6 -16   6    5266    3769   1
  -5 -16   6   84325    6009   1
  -4 -16   6   26863    3870   1
  -3 -16   6   11778    3381   1
  -2 -16   6   41856    5123   1
  -1 -16   6   47624    4352   1
   0 -16   6     771    3041   1
   1 -16   6   16339    3050   1
   2 -16   6    1306    3387   1
  -8 -15   6   22341    3565   1
  -7 -15   6    4274    3965   1
  -6 -15   6   15871    4662   1
  -5 -15   6   20573    4069   1
  -4 -15   6   30832    4393   1
  -3 -15   6    8013    3745   1
  -2 -15   6   98960    8167   1
  -1 -15   6  349129   10684   1
   0 -15   6   27538    3675   1
   1 -15   6   -1151    3390   1
   2 -15   6     180    2591   1
   3 -15   6    2606    2376   1
  -8 -14   6    4943    3995   1
  -7 -14   6  112807   12632   1
  -6 -14   6  142654   12135   1
  -5 -14   6   41339    6656   1
  -4 -14   6    7898    4324   1
  -3 -14   6   11343    3953   1
  -2 -14   6    8816    4242   1
  -1 -14   6  143011    7704   1
   0 -14   6    5006    3730   1
   1 -14   6     836    5773   1
   2 -14   6   49922    3544   1
   3 -14   6   21211    3020   1
   4 -14   6   19480    3516   1
  -9 -13   6    1617    3635   1
  -8 -13   6   69388    4266   1
  -7 -13   6  165160    6597   1
  -6 -13   6  162364    8775   1
  -5 -13   6  106326    7091   1
  -4 -13   6   10030    4531   1
  -3 -13   6   28813    3559   1
  -2 -13   6    8914    3386   1
  -1 -13   6   36277    4259   1
   0 -13   6   27431    3547   1
   1 -13   6   35665    3621   1
   3 -13   6   95498    4402   1
   4 -13   6     396    2613   1
   5 -13   6    7532    3146   1
  -9 -12   6    8736    3230   1
  -8 -12   6    8407    4195   1
  -7 -12   6   57387    7566   1
  -6 -12   6  292277   15853   1
  -5 -12   6  250354    9812   1
  -4 -12   6   31366    4651   1
  -3 -12   6  108012    8252   1
  -2 -12   6    1837    3306   1
  -1 -12   6  166840    6170   1
   0 -12   6   25941    3279   1
   1 -12   6   60785    3705   1
   2 -12   6   90287    3726   1
   3 -12   6    3154    2951   1
   4 -12   6  144298    5096   1
   5 -12   6   75743    8984   1
   6 -12   6    8810    2828   1
 -10 -11   6    6377    3524   1
  -9 -11   6  150605    6208   1
  -8 -11   6    8877    3611   1
  -7 -11   6    8015    5375   1
  -6 -11   6  133394    7598   1
  -5 -11   6   11908    3684   1
  -4 -11   6  492781   19316   1
  -3 -11   6  999183   25536   1
  -2 -11   6  627753   23642   1
  -1 -11   6  109093    4655   1
   0 -11   6   69173    3765   1
   1 -11   6   24493    3292   1
   2 -11   6  428797    8264   1
   3 -11   6  203181    6307   1
   4 -11   6  173856    5897   1
   5 -11   6  104078    5915   1
   6 -11   6    8808    3341   1
 -10 -10   6   24538    3801   1
  -9 -10   6  163968    8242   1
  -8 -10   6     351    4432   1
  -7 -10   6    3768    3535   1
  -6 -10   6  242066   16101   1
  -5 -10   6   86492    5663   1
  -4 -10   6   39632    5421   1
  -3 -10   6    5705    3892   1
  -2 -10   6   52497    3229   1
  -1 -10   6  114122    3945   1
   0 -10   6  126128    5204   1
   1 -10   6    3534    2491   1
   2 -10   6   19415    2806   1
   3 -10   6  125885    4277   1
   4 -10   6  113018    3913   1
   5 -10   6   11592    6058   1
   6 -10   6   15573    3693   1
   7 -10   6   15250    3032   1
 -10  -9   6   65046    6077   1
  -9  -9   6  323995   12216   1
  -8  -9   6  421695   32918   1
  -7  -9   6  363351   23536   1
  -6  -9   6  147118    7112   1
  -5  -9   6  221484    8240   1
  -4  -9   6  154321    5091   1
  -3  -9   6 1820102   41965   1
  -2  -9   6  698850   23905   1
  -1  -9   6  484795   13847   1
   0  -9   6   53136    2841   1
   1  -9   6  287616    9095   1
   2  -9   6   39276    2588   1
   3  -9   6    2317    2478   1
   4  -9   6   99710    3675   1
   5  -9   6   64248    3289   1
   6  -9   6   70850   15750   1
   7  -9   6   88653    5777   1
   8  -9   6     758    3127   1
 -10  -8   6    7043    3161   1
  -9  -8   6  237766   11054   1
  -8  -8   6   32911    5811   1
  -7  -8   6  121034   16681   1
  -6  -8   6   55321    4353   1
  -5  -8   6  211756    8178   1
  -4  -8   6    2754    2434   1
  -3  -8   6  227281   11008   1
  -2  -8   6    4279    2241   1
  -1  -8   6  144733    5025   1
   0  -8   6    5074    2622   1
   1  -8   6   20009    2243   1
   2  -8   6     927    2013   1
   3  -8   6  135969    3931   1
   4  -8   6  248046    7229   1
   5  -8   6   19832    2352   1
   6  -8   6   67315    8904   1
   7  -8   6  222390   32753   1
   8  -8   6   10241    4719   1
 -11  -7   6    7154    4054   1
 -10  -7   6   11353    2895   1
  -9  -7   6  341824   10927   1
  -8  -7   6  910356   24279   1
  -7  -7   6 1045827   31676   1
  -6  -7   6    6629    4084   1
  -5  -7   6    4876    2752   1
  -4  -7   6   49903    3111   1
  -3  -7   6  222132    7229   1
  -2  -7   6  570632   16594   1
  -1  -7   6  111038    3585   1
   0  -7   6  108408    3808   1
   1  -7   6 1871952   38104   1
   2  -7   6  519111   11323   1
   3  -7   6   59000    2554   1
   4  -7   6    1860    2066   1
   5  -7   6  261741    6719   1
   6  -7   6  454065   13452   1
   7  -7   6  139573    7005   1
   8  -7   6   54895    6554   1
   9  -7   6   33559    3652   1
 -11  -6   6   -3521    4335   1
 -10  -6   6     968    2493   1
  -9  -6   6    7305    3547   1
  -8  -6   6    1131    3636   1
  -7  -6   6   17092    3622   1
  -6  -6   6     982    2790   1
  -5  -6   6  172425    7375   1
  -4  -6   6   37977    2687   1
  -3  -6   6  343951    7296   1
  -2  -6   6  400897    8841   1
  -1  -6   6    9119    2055   1
   0  -6   6     630    1715   1
   1  -6   6   55186    6628   1
   2  -6   6  366451   10153   1
   3  -6   6    9929    1667   1
   4  -6   6   12155    2072   1
   5  -6   6    1664    2264   1
   6  -6   6  115359    7092   1
   7  -6   6  398308   28364   1
   8  -6   6    5398    2610   1
   9  -6   6    -140    3362   1
 -11  -5   6    6995    4813   1
 -10  -5   6     978    3256   1
  -9  -5   6   20502    3695   1
  -8  -5   6   84330    5865   1
  -7  -5   6   23073    3030   1
  -6  -5   6   36165    2627   1
  -5  -5   6   60020    3158   1
  -4  -5   6 1691312   36116   1
  -3  -5   6  326725   11669   1
  -2  -5   6   29933    2424   1
  -1  -5   6  323689    8672   1
   0  -5   6   12145    3067   1
   1  -5   6 3093003   66076   1
   2  -5   6 1026045   42902   1
   3  -5   6  519767   21264   1
   4  -5   6   49968    2945   1
   5  -5   6   38867    2574   1
   6  -5   6  189309    7142   1
   7  -5   6  406895   17341   1
   8  -5   6   38100    3294   1
   9  -5   6   27671    4246   1
 -11  -4   6    5526    5979   1
 -10  -4   6   97482   15366   1
  -9  -4   6  110323    7863   1
  -8  -4   6    4240    3013   1
  -7  -4   6   45091    3168   1
  -6  -4   6    2305    2454   1
  -5  -4   6  116138    8760   1
  -4  -4   6  389928   11822   1
  -3  -4   6   10358    1601   1
  -2  -4   6    3563    1785   1
  -1  -4   6    6403    1705   1
   0  -4   6   96904    7799   1
   1  -4   6   31475    2950   1
   2  -4   6  247350    9108   1
   3  -4   6  378144   10695   1
   4  -4   6  199558   16055   1
   5  -4   6  154156    8354   1
   6  -4   6  223719   11637   1
   7  -4   6   32802    3225   1
   8  -4   6  194057   14820   1
   9  -4   6     468    2510   1
  10  -4   6  111662    6564   1
 -11  -3   6    7332    4738   1
 -10  -3   6  143500    7639   1
  -9  -3   6  286024   12243   1
  -8  -3   6   52969    4257   1
  -7  -3   6   11236    3070   1
  -6  -3   6   60758    3604   1
  -5  -3   6  488562   11936   1
  -4  -3   6 2333566   77166   1
  -3  -3   6 2062065   39574   1
  -2  -3   6   67814    2681   1
  -1  -3   6   10947    1395   1
   0  -3   6  133775   11200   1
   1  -3   6  187718    9960   1
   2  -3   6  962769   24824   1
   3  -3   6  531029   15794   1
   4  -3   6   33319    2180   1
   5  -3   6    2716    2425   1
   6  -3   6  144617    5156   1
   7  -3   6    7422    3497   1
   8  -3   6    1444    2237   1
   9  -3   6     406    2232   1
  10  -3   6    4939    2740   1
 -11  -2   6   26827    5403   1
 -10  -2   6  122344    4880   1
  -9  -2   6   48562    4981   1
  -8  -2   6   52376    4546   1
  -7  -2   6  126413    5060   1
  -6  -2   6  447250   11349   1
  -5  -2   6    7215    2871   1
  -4  -2   6   46325    3946   1
  -3  -2   6   30396    2948   1
  -2  -2   6  182737    6398   1
  -1  -2   6  796329   51309   1
   0  -2   6  283354    7019   1
   1  -2   6   87906    3991   1
   2  -2   6  135237    2828   1
   3  -2   6   40848    3376   1
   4  -2   6  627751   13488   1
   5  -2   6  851451   31779   1
   6  -2   6  943222   25138   1
   7  -2   6   11563    3258   1
   8  -2   6   67801    8675   1
   9  -2   6   11208    2146   1
  10  -2   6   11520    2115   1
 -10  -1   6  158449   11012   1
  -9  -1   6  416829   12835   1
  -8  -1   6  490170   12833   1
  -7  -1   6    7571    3301   1
  -6  -1   6    9244    3032   1
  -5  -1   6   80843    4129   1
  -4  -1   6   49476    5279   1
  -3  -1   6   17909    2581   1
  -2  -1   6   12090    1404   1
  -1  -1   6  157214    7490   1
   0  -1   6  923225   20986   1
   1  -1   6  317665   12836   1
   2  -1   6  214388    7511   1
   3  -1   6  103054    3384   1
   4  -1   6    4835    1901   1
   5  -1   6  498235   19827   1
   6  -1   6  214557   20642   1
   7  -1   6    1771    2997   1
   8  -1   6   98879    3976   1
   9  -1   6   31227    5260   1
  10  -1   6   12459    2255   1
  11  -1   6    2707    2304   1
 -10   0   6   44923    4318   1
  -9   0   6   30350    3944   1
  -8   0   6   19754    3753   1
  -7   0   6    1209    3525   1
  -6   0   6   94463    6947   1
  -5   0   6   29470    2561   1
  -4   0   6  854563   21047   1
  -3   0   6   51781    2711   1
  -2   0   6   37230    1412   1
  -1   0   6  711757   31644   1
   0   0   6   23451    2181   1
   1   0   6 1375338   33313   1
   2   0   6   38956    6651   1
   3   0   6   82907    7975   1
   4   0   6    4506    2213   1
   5   0   6   52110    3099   1
   6   0   6  968003   33445   1
   7   0   6  527037   10605   1
   8   0   6  206080   15007   1
   9   0   6  102517    7098   1
  10   0   6  180240    5568   1
  11   0   6    4416    2329   1
 -10   1   6    8402    2862   1
  -9   1   6     197    2551   1
  -8   1   6  172066    4989   1
  -7   1   6  254973    6111   1
  -6   1   6  318328    8685   1
  -5   1   6  877306   26726   1
  -4   1   6  346587   17369   1
  -3   1   6  106746    4650   1
  -2   1   6  146423    4274   1
  -1   1   6  348805   12189   1
   0   1   6 1249536   25265   1
   1   1   6  558269   31582   1
   2   1   6  101001    3710   1
   3   1   6 1230598   43144   1
   4   1   6   53230    3970   1
   5   1   6  204238    8150   1
   6   1   6   38381    3168   1
   7   1   6    5072    2671   1
   8   1   6  108634    5951   1
   9   1   6  110918   21885   1
  10   1   6   23712    3589   1
  11   1   6    8839    2046   1
 -10   2   6  102120    5763   1
  -9   2   6    5700    2636   1
  -8   2   6   81151    3812   1
  -7   2   6   80201    5988   1
  -6   2   6  214716    5363   1
  -5   2   6  631158   12392   1
  -4   2   6    6238    1756   1
  -3   2   6  167360    3771   1
  -2   2   6   17345    1319   1
  -1   2   6   35707    1323   1
   0   2   6  551570   13597   1
   1   2   6  606560   25309   1
   2   2   6   21388    4748   1
   3   2   6 1002907   25077   1
   4   2   6 1842328   69382   1
   5   2   6  247398    6417   1
   6   2   6    -944    2438   1
   7   2   6   67075    3265   1
   8   2   6  108208    4089   1
   9   2   6 1073149   57805   1
  10   2   6  526797   20109   1
  11   2   6  137432    5304   1
 -10   3   6  124406    5973   1
  -9   3   6   64815    2755   1
  -8   3   6   47628    3300   1
  -7   3   6   20439    2914   1
  -6   3   6  219484   14926   1
  -5   3   6  157936    7987   1
  -4   3   6   60655    4013   1
  -3   3   6  320178    8923   1
  -2   3   6  815577   21331   1
  -1   3   6  361068    5425   1
   0   3   6   17660    1190   1
   1   3   6   13545     928   1
   2   3   6   87190   18691   1
   3   3   6 1920455   32494   1
   4   3   6  354169    9647   1
   5   3   6  399287   67592   1
   6   3   6     738    2433   1
   7   3   6    1045    2972   1
   8   3   6   40867    5562   1
   9   3   6  446192   14089   1
  10   3   6   54758    8429   1
  11   3   6  185599    5775   1
 -10   4   6   13919    2656   1
  -9   4   6   17257    2467   1
  -8   4   6    7027    2807   1
  -7   4   6    2221    3476   1
  -6   4   6   21270    2933   1
  -5   4   6  740410   13599   1
  -4   4   6   25659    2311   1
  -3   4   6   20355    2185   1
  -2   4   6  603838   17445   1
  -1   4   6  851587   11234   1
   0   4   6  711322    8412   1
   1   4   6  355937   16784   1
   2   4   6   16656    4703   1
   3   4   6 1716021   53146   1
   4   4   6 2617522   76555   1
   5   4   6 4076523  206414   1
   6   4   6  242423    9044   1
   7   4   6  190136   10296   1
   8   4   6   71729    3869   1
   9   4   6 1441306   45872   1
  10   4   6  572474   16193   1
  11   4   6   80319    4960   1
  -9   5   6    1706    2479   1
  -8   5   6  183754    8062   1
  -7   5   6  250007    6625   1
  -6   5   6   74228    4871   1
  -5   5   6    7761    2322   1
  -4   5   6   13439    2038   1
  -3   5   6  850563   16174   1
  -2   5   6  419371   10333   1
  -1   5   6 1882133   44591   1
   0   5   6  329819    4790   1
   1   5   6  297504    6346   1
   2   5   6  111173   11117   1
   3   5   6  596323    9731   1
   4   5   6  592980   18986   1
   5   5   6  137924    9650   1
   6   5   6   88276    5795   1
   7   5   6  149748    6106   1
   8   5   6  229015    9400   1
   9   5   6   43812    6436   1
  10   5   6   68895    6053   1
  11   5   6   54946    3665   1
  -9   6   6    5313    2286   1
  -8   6   6     943    2365   1
  -7   6   6   53914   10455   1
  -6   6   6   45450    3088   1
  -5   6   6    5769    2458   1
  -4   6   6   74954    2892   1
  -3   6   6   44352    2332   1
  -2   6   6  816568   25489   1
  -1   6   6 2832252   63304   1
   0   6   6   98667    6069   1
   1   6   6  562685   14783   1
   2   6   6    2797    1702   1
   3   6   6  390895   18554   1
   4   6   6 1222409   31465   1
   5   6   6  673348   14434   1
   6   6   6   80743    4477   1
   7   6   6  205357    8253   1
   8   6   6  433335   13524   1
   9   6   6   11118    2972   1
  10   6   6  101580    4053   1
  11   6   6    7372    2364   1
  -9   7   6   30077    5244   1
  -8   7   6   67720    5058   1
  -7   7   6  443219   15311   1
  -6   7   6  492170   21968   1
  -5   7   6  216615    5222   1
  -4   7   6  246080   10352   1
  -3   7   6   49844    2851   1
  -2   7   6   91239    3057   1
  -1   7   6 1364887   28407   1
   0   7   6  423566   12875   1
   1   7   6  303704    5895   1
   2   7   6    3089    1999   1
   3   7   6  337940    6532   1
   4   7   6  170364    3964   1
   5   7   6   73350   10132   1
   6   7   6  108444    4336   1
   7   7   6   21532    3396   1
   8   7   6  235811   31357   1
   9   7   6   15344    3673   1
  10   7   6   11128    2764   1
  11   7   6   31434    3450   1
  -8   8   6    6835    3186   1
  -7   8   6  103164    6624   1
  -6   8   6   68058    3857   1
  -5   8   6   26778    2662   1
  -4   8   6   41681    2834   1
  -3   8   6    9254    2632   1
  -2   8   6  195619   11054   1
  -1   8   6  193408    6189   1
   0   8   6  505843   14940   1
   1   8   6   67723    2280   1
   2   8   6  295864    6544   1
   3   8   6  256377   15167   1
   4   8   6   40295    3478   1
   5   8   6  511819   16689   1
   6   8   6   11628    2552   1
   7   8   6  461283    9303   1
   8   8   6  437361   10222   1
   9   8   6  503364   21509   1
  10   8   6    5409    2896   1
  11   8   6   13079    2177   1
  -8   9   6   27747    3216   1
  -7   9   6  114725    6648   1
  -6   9   6  679881   22516   1
  -5   9   6   62782    4111   1
  -4   9   6   31298    2994   1
  -3   9   6  189597   10741   1
  -2   9   6   50352    4034   1
  -1   9   6   72732    2806   1
   0   9   6    2467    1757   1
   1   9   6   16751    1947   1
   2   9   6  361553    7270   1
   3   9   6   91474   11018   1
   4   9   6  236943   16083   1
   5   9   6    9311    2796   1
   6   9   6  120411    5908   1
   7   9   6   16925    2607   1
   8   9   6   17398    3301   1
   9   9   6  124359    6497   1
  10   9   6   14490    2426   1
  11   9   6  114472    8619   1
  -7  10   6   11361    3498   1
  -6  10   6   76348    4154   1
  -5  10   6     964    3491   1
  -4  10   6  192488    6535   1
  -3  10   6  949866   55883   1
  -2  10   6  154576    6473   1
  -1  10   6  200616    4737   1
   0  10   6  320098    9279   1
   1  10   6  159235    4275   1
   2  10   6  327395    6534   1
   3  10   6  510622   13074   1
   4  10   6  573673   32244   1
   5  10   6   84650    3470   1
   6  10   6   18028    3282   1
   7  10   6    9127    4146   1
   8  10   6  173743    5650   1
   9  10   6  204639   11054   1
  10  10   6   26598    3147   1
  11  10   6   29355    3274   1
  -7  11   6    5972    3307   1
  -6  11   6   41020    4473   1
  -5  11   6    6807    3493   1
  -4  11   6   27217    3180   1
  -3  11   6   27956    3122   1
  -2  11   6   40916    4670   1
  -1  11   6    2672    2121   1
   0  11   6   22388    2111   1
   1  11   6   77613    2948   1
   2  11   6   24566    2021   1
   3  11   6    4110    2212   1
   4  11   6   46270    3020   1
   5  11   6    3839    2803   1
   6  11   6    8650    2979   1
   7  11   6   39099    4202   1
   8  11   6    5461    3282   1
   9  11   6    2720    2788   1
  10  11   6   19246    2681   1
  11  11   6  350457   12296   1
  -6  12   6    1385    2551   1
  -5  12   6   18604    2857   1
  -4  12   6    4172    2770   1
  -3  12   6  190525    7168   1
  -2  12   6  101987    4084   1
  -1  12   6  185272    4388   1
   0  12   6  239284    5412   1
   1  12   6  151465    3525   1
   2  12   6   35338    2373   1
   3  12   6   90096    3440   1
   4  12   6  583654   18682   1
   5  12   6  207175    5672   1
   6  12   6  537127   16304   1
   7  12   6  502012   10995   1
   8  12   6   70177    3895   1
   9  12   6   14862    2726   1
  10  12   6    5320    2377   1
  11  12   6  105394    5378   1
  -5  13   6   40891    3750   1
  -4  13   6    2555    2891   1
  -3  13   6    8668    2980   1
  -2  13   6  111147    5102   1
  -1  13   6   35656    2844   1
   0  13   6    1040    2588   1
   1  13   6   12829    2609   1
   2  13   6   54041    2774   1
   3  13   6  122107    4243   1
   4  13   6  127467    4310   1
   5  13   6   60349    3590   1
   6  13   6  423737   29609   1
   7  13   6  921894   68079   1
   8  13   6  226968   10410   1
   9  13   6  282724   14882   1
  10  13   6   28161    3832   1
  -5  14   6  155008    5462   1
  -4  14   6  115550    4452   1
  -3  14   6    4222    2723   1
  -2  14   6   18422    2995   1
  -1  14   6   23901    3423   1
   0  14   6  250389    5968   1
   1  14   6 1480639   29241   1
   2  14   6  319442    6690   1
   3  14   6  213617    7805   1
   4  14   6   17665    2598   1
   5  14   6  115215    4214   1
   6  14   6  434137   12995   1
   7  14   6  294493   11547   1
   8  14   6  209201    8273   1
   9  14   6   59642    4100   1
  10  14   6    7471    2930   1
  -4  15   6   11051    3390   1
  -3  15   6    5534    2995   1
  -2  15   6    8364    2640   1
  -1  15   6    1325    5280   1
   0  15   6   35282    4825   1
   1  15   6   64946    3323   1
   2  15   6    5861    2756   1
   3  15   6  179472    6578   1
   4  15   6   63407    3304   1
   5  15   6    8398    3091   1
   6  15   6   44761    3499   1
   7  15   6  432802   13315   1
   8  15   6  179382    6905   1
   9  15   6   43581    4015   1
  10  15   6   26806    3227   1
  -3  16   6   95872    5599   1
  -2  16   6   29044    4532   1
  -1  16   6   74378    3657   1
   0  16   6   69524    3630   1
   1  16   6  532872   14033   1
   2  16   6  357794    7648   1
   3  16   6  148195    6419   1
   4  16   6    6427    2902   1
   5  16   6   64323    5026   1
   6  16   6    8699    2497   1
   7  16   6   42245    3022   1
   8  16   6   38519    3508   1
   9  16   6   63811    3685   1
  -2  17   6    3262    3333   1
  -1  17   6    8815    2596   1
   0  17   6   23431    2636   1
   1  17   6  128272    4669   1
   2  17   6  240718    6479   1
   3  17   6   86012    4779   1
   4  17   6    9804    2858   1
   5  17   6   14678    4705   1
   6  17   6   11481    2385   1
   7  17   6   63536    3948   1
   8  17   6    4309    2551   1
  -1  18   6    2107    3521   1
   0  18   6   53973    4141   1
   1  18   6   21244    2968   1
   2  18   6   55502    3151   1
   3  18   6   26294    3050   1
   4  18   6    5265    2681   1
   5  18   6  303250    6875   1
   6  18   6  129536    4309   1
   7  18   6   55521    5313   1
   1  19   6     449    3970   1
   2  19   6   26451    3520   1
   3  19   6    8326    2730   1
   4  19   6   27968    2636   1
   5  19   6   43763    6008   1
   6  19   6   84949    5272   1
  -4 -17   7   19072    4565   1
  -3 -17   7    8584    4125   1
  -2 -17   7   22551    4814   1
  -1 -17   7    8548    5042   1
  -6 -16   7   48131    4410   1
  -5 -16   7   20213    3144   1
  -4 -16   7   40904   10103   1
  -3 -16   7    8598    3934   1
  -2 -16   7   48960    4743   1
  -1 -16   7    6635    4014   1
   0 -16   7    2934    2876   1
   1 -16   7    -724    2393   1
  -7 -15   7   21113    3677   1
  -6 -15   7  110651   14645   1
  -5 -15   7     878    3628   1
  -4 -15   7    3236    3693   1
  -3 -15   7    1037    4653   1
  -2 -15   7   87230    5717   1
  -1 -15   7  463296   11067   1
   0 -15   7    3459    3282   1
   1 -15   7   -1415    3175   1
   2 -15   7   13717    3314   1
  -8 -14   7    6796    3464   1
  -7 -14   7  107775   10511   1
  -6 -14   7   96770    9078   1
  -5 -14   7   22909    4217   1
  -4 -14   7    3343    9064   1
  -3 -14   7    7978    8830   1
  -2 -14   7   -1554    9345   1
  -1 -14   7   71791   10721   1
   0 -14   7    4551    9073   1
   1 -14   7   93398    3921   1
   2 -14   7   61068    3490   1
   3 -14   7    7740    2728   1
   4 -14   7   29481    3296   1
  -8 -13   7    2053    2731   1
  -7 -13   7   32413    3799   1
  -6 -13   7  310302   18999   1
  -5 -13   7   17286    5174   1
  -4 -13   7   10043    4925   1
  -3 -13   7   20900    4007   1
  -2 -13   7   20075    4031   1
  -1 -13   7  150945    6402   1
   0 -13   7   12098    3545   1
   1 -13   7   39490    3785   1
   2 -13   7  595581   21517   1
   3 -13   7  139426    5140   1
   4 -13   7    3481    2537   1
   5 -13   7   13637    2871   1
  -9 -12   7   31778    5834   1
  -8 -12   7   14054    3531   1
  -7 -12   7  125456   10918   1
  -6 -12   7  137507    9077   1
  -5 -12   7   -3996    4848   1
  -4 -12   7  169454    8016   1
  -3 -12   7   72553    7240   1
  -2 -12   7    5682    3906   1
  -1 -12   7   44747    3759   1
   0 -12   7    6501    3106   1
   1 -12   7   63411    3587   1
   2 -12   7   36148    3180   1
   3 -12   7   46537    8521   1
   4 -12   7  137801    4920   1
   5 -12   7    8653    4401   1
  -9 -11   7   81670    6573   1
  -8 -11   7    2380    3646   1
  -7 -11   7  110138    6949   1
  -6 -11   7     637    4907   1
  -5 -11   7  126919    8676   1
  -4 -11   7  508371   13544   1
  -3 -11   7  807217   29212   1
  -2 -11   7  379706   13433   1
  -1 -11   7    1823    3260   1
   0 -11   7   11433    3293   1
   1 -11   7  121032    4303   1
   2 -11   7  145294    4515   1
   3 -11   7  225713    6409   1
   4 -11   7  361437   17430   1
   5 -11   7   74777    4867   1
   6 -11   7    3366    2948   1
 -10 -10   7    3886    5412   1
  -9 -10   7   85559   11260   1
  -8 -10   7  142591   11676   1
  -7 -10   7   80920   11363   1
  -6 -10   7   53201    4441   1
  -5 -10   7   14995    3873   1
  -4 -10   7    9173    5051   1
  -3 -10   7    3552    3557   1
  -2 -10   7  189586    6955   1
  -1 -10   7  137573    5980   1
   0 -10   7   29156    3095   1
   1 -10   7  114330    4305   1
   2 -10   7  217218    7036   1
   3 -10   7  206838    8838   1
   4 -10   7  245282    9040   1
   5 -10   7    4259    4214   1
   6 -10   7    3464    3353   1
   7 -10   7   19133    3633   1
 -10  -9   7    5671    4083   1
  -9  -9   7  132249    7639   1
  -8  -9   7  180101   12126   1
  -7  -9   7  477730   17651   1
  -6  -9   7   83926    9279   1
  -5  -9   7     981    3206   1
  -4  -9   7  284258   14056   1
  -3  -9   7 1054135   27511   1
  -2  -9   7 1791864   67496   1
  -1  -9   7  765226   19051   1
   0  -9   7    4386    2544   1
   1  -9   7    9352    2575   1
   2  -9   7  170555    4391   1
   3  -9   7   80584    3912   1
   4  -9   7  220837    6553   1
   5  -9   7  113464    4135   1
   6  -9   7   93418    5357   1
   7  -9   7    5575    3034   1
 -10  -8   7   25127    7140   1
  -9  -8   7  238483   52610   1
  -8  -8   7  364685  104133   1
  -7  -8   7  167690    8610   1
  -6  -8   7   27056    4675   1
  -5  -8   7   20088    3181   1
  -4  -8   7   93211    5923   1
  -3  -8   7   85838    6204   1
  -2  -8   7   12599    3736   1
  -1  -8   7   49253    3584   1
   0  -8   7   24477    2426   1
   1  -8   7   84815    3196   1
   2  -8   7   33878    2472   1
   3  -8   7   18431    2777   1
   4  -8   7   55350    2993   1
   5  -8   7   51370    3349   1
   6  -8   7   45510    6480   1
   7  -8   7   30194    4729   1
   8  -8   7    7963    2604   1
 -10  -7   7    1366    4698   1
  -9  -7   7  143880    8262   1
  -8  -7   7  604750   22026   1
  -7  -7   7  447859   16739   1
  -6  -7   7   77881    7013   1
  -5  -7   7   68797    6718   1
  -4  -7   7   10420    3524   1
  -3  -7   7  352205   12391   1
  -2  -7   7  829114   48089   1
  -1  -7   7  280461    8703   1
   0  -7   7  109513    4987   1
   1  -7   7  168438    5067   1
   2  -7   7   97949    3507   1
   3  -7   7    2496    2368   1
   4  -7   7    4281    2206   1
   5  -7   7  134110    4315   1
   6  -7   7  242446    7515   1
   7  -7   7  219846   19926   1
   8  -7   7  264643   21831   1
 -10  -6   7    3340    5020   1
  -9  -6   7   16222    4539   1
  -8  -6   7  148263    8531   1
  -7  -6   7  260516   11646   1
  -6  -6   7    9130    3427   1
  -5  -6   7  221274    6599   1
  -4  -6   7   15630    2603   1
  -3  -6   7   87617    6561   1
  -2  -6   7   16888    3493   1
  -1  -6   7    3137    2047   1
   0  -6   7  205390    6013   1
   1  -6   7  114345    4810   1
   2  -6   7    8996    2868   1
   3  -6   7   36313    2277   1
   4  -6   7   27889    2343   1
   5  -6   7  102806    3771   1
   6  -6   7    2716    2744   1
   7  -6   7  154468    6264   1
   8  -6   7   67830    8146   1
   9  -6   7    -890    2987   1
 -10  -5   7     396    3806   1
  -9  -5   7   29109    4906   1
  -8  -5   7  138170    8587   1
  -7  -5   7  135522    6503   1
  -6  -5   7  110595    4453   1
  -5  -5   7  185367    6330   1
  -4  -5   7 1370544   31250   1
  -3  -5   7  307779    7998   1
  -2  -5   7    4614    2247   1
  -1  -5   7     470    2156   1
   0  -5   7  803875   20784   1
   1  -5   7 1733188   32594   1
   2  -5   7  770365   19816   1
   3  -5   7  216086    6000   1
   4  -5   7   27483    4039   1
   5  -5   7   10722    2744   1
   6  -5   7  195851    9582   1
   7  -5   7    7443    2895   1
   8  -5   7  104021    7264   1
   9  -5   7    6343    2330   1
 -10  -4   7  144144    7586   1
  -9  -4   7   -2804    6234   1
  -8  -4   7    6967    3517   1
  -7  -4   7      98    3239   1
  -6  -4   7   50715    4093   1
  -5  -4   7   59807    3563   1
  -4  -4   7  113809   11438   1
  -3  -4   7    8823    2459   1
  -2  -4   7   57280    3301   1
  -1  -4   7  200452   14489   1
   0  -4   7  919531   25666   1
   1  -4   7   90953    8646   1
   2  -4   7  144868    9862   1
   3  -4   7  394181   14542   1
   4  -4   7  195613   11339   1
   5  -4   7  320037   21562   1
   6  -4   7   10554    3444   1
   7  -4   7   48911    5137   1
   8  -4   7    2420    3221   1
   9  -4   7   35347    3668   1
  10  -4   7   28962    3343   1
 -10  -3   7   97533    9523   1
  -9  -3   7  242414    7367   1
  -8  -3   7   76923    4329   1
  -7  -3   7   75713    4283   1
  -6  -3   7    8315    3692   1
  -5  -3   7   48371    4244   1
  -4  -3   7 1233320   25305   1
  -3  -3   7  224232    7337   1
  -2  -3   7  111208    3697   1
  -1  -3   7   67948    2510   1
   0  -3   7  385555    8258   1
   1  -3   7  584756   12746   1
   2  -3   7  217601    3840   1
   3  -3   7   10452    3125   1
   4  -3   7   92486   15160   1
   5  -3   7  111627    8666   1
   6  -3   7  113299   10838   1
   7  -3   7    2459    3008   1
   8  -3   7    4940    2126   1
   9  -3   7    2147    2109   1
  10  -3   7    4033    2671   1
 -10  -2   7  159655   17746   1
  -9  -2   7  281465   11719   1
  -8  -2   7  260878    7994   1
  -7  -2   7  113884    4632   1
  -6  -2   7   47847    4530   1
  -5  -2   7  186704    5795   1
  -4  -2   7    6262    2450   1
  -3  -2   7   94643    5187   1
  -2  -2   7   60053    3055   1
  -1  -2   7  199219    5666   1
   0  -2   7  252453    5685   1
   1  -2   7  284235    6112   1
   2  -2   7  425576   10931   1
   3  -2   7   55708    2743   1
   4  -2   7  418344   12169   1
   5  -2   7 1278646  164206   1
   6  -2   7  623267   45390   1
   7  -2   7   39043    3633   1
   8  -2   7   20973    2900   1
   9  -2   7    7080    1981   1
  10  -2   7   66331    5002   1
 -10  -1   7   17165    3340   1
  -9  -1   7   78340    7272   1
  -8  -1   7  350756   10989   1
  -7  -1   7   76705    5300   1
  -6  -1   7  157530    6522   1
  -5  -1   7  501794   14821   1
  -4  -1   7  163751    4641   1
  -3  -1   7  409380   10228   1
  -2  -1   7   48295    4171   1
  -1  -1   7  674125   42484   1
   0  -1   7 2775019  108903   1
   1  -1   7   83204    2331   1
   2  -1   7    5249    1881   1
   3  -1   7  132014    4629   1
   4  -1   7   66774   10373   1
   5  -1   7  539979   39126   1
   6  -1   7   96048   11443   1
   7  -1   7   40618    3983   1
   8  -1   7   34624    3760   1
   9  -1   7   16729    2461   1
  10  -1   7   37393    3236   1
 -10   0   7    1595    2738   1
  -9   0   7  147681    6292   1
  -8   0   7   29681    3993   1
  -7   0   7  159438    6693   1
  -6   0   7   32322    6629   1
  -5   0   7  252397    7792   1
  -4   0   7  255922    8078   1
  -3   0   7  140967   15659   1
  -2   0   7   50433    4428   1
  -1   0   7  420987   10425   1
   0   0   7   39399    2814   1
   1   0   7  160816    4215   1
   2   0   7   64915    4698   1
   3   0   7  269594   15477   1
   4   0   7 1169329   22186   1
   5   0   7  360986    8041   1
   6   0   7  762655   20241   1
   7   0   7   34956    2449   1
   8   0   7   63790    4270   1
   9   0   7  180035    8100   1
  10   0   7  106727    9710   1
  11   0   7    3149    2234   1
 -10   1   7   51130    7506   1
  -9   1   7   12571    3709   1
  -8   1   7   43404    3879   1
  -7   1   7  167034    6679   1
  -6   1   7  458218   11917   1
  -5   1   7 1071328   24968   1
  -4   1   7  565719   26248   1
  -3   1   7  449576   10923   1
  -2   1   7  165743    4562   1
  -1   1   7   50279    2059   1
   0   1   7 1332812   27584   1
   1   1   7   29116    3007   1
   2   1   7    5745    2757   1
   3   1   7   25041    3197   1
   4   1   7  402158   20114   1
   5   1   7   10484    2426   1
   6   1   7   53179    3222   1
   7   1   7   10155    2411   1
   8   1   7   28525    2960   1
   9   1   7    8851    2513   1
  10   1   7   92282    5152   1
  11   1   7   18877    2716   1
 -10   2   7  133725    5328   1
  -9   2   7   25503    3574   1
  -8   2   7    7697    6274   1
  -7   2   7  291873   11381   1
  -6   2   7  338611   26388   1
  -5   2   7   91502    9785   1
  -4   2   7  112263    6510   1
  -3   2   7   32092    2398   1
  -2   2   7  529411   12643   1
  -1   2   7  413273    7408   1
   0   2   7  802354   17928   1
   1   2   7 1286510   23646   1
   2   2   7  326561    8112   1
   3   2   7  585678   43770   1
   4   2   7   29852    2256   1
   5   2   7  385658   14638   1
   6   2   7   64187    3274   1
   7   2   7    2734    2555   1
   8   2   7  794326   15306   1
   9   2   7  544215   12286   1
  10   2   7  455430   23705   1
  11   2   7  243429   19860   1
 -10   3   7  229306    6680   1
  -9   3   7   80081    8190   1
  -8   3   7   16015    4564   1
  -7   3   7     921    4332   1
  -6   3   7  307114    9925   1
  -5   3   7  681984   21736   1
  -4   3   7  992241   35226   1
  -3   3   7   66355    2848   1
  -2   3   7  345286    6224   1
  -1   3   7  155331    6507   1
   0   3   7   69707    2180   1
   1   3   7   99569    3269   1
   2   3   7  101661    4320   1
   3   3   7 2380260  133083   1
   4   3   7 1657662   32838   1
   5   3   7  357246   23807   1
   6   3   7  259485   10277   1
   7   3   7    4713    2543   1
   8   3   7  206545   15128   1
   9   3   7  289781   22329   1
  10   3   7   39900   11647   1
  11   3   7    8543    2443   1
  -9   4   7   27518    3496   1
  -8   4   7   88493    5152   1
  -7   4   7    2500    4166   1
  -6   4   7   15563    3831   1
  -5   4   7   41695    4413   1
  -4   4   7  443936   16724   1
  -3   4   7  180843    7770   1
  -2   4   7   99635    3351   1
  -1   4   7  341480    6139   1
   0   4   7   21803    1588   1
   1   4   7   14088    1489   1
   2   4   7   20808    4713   1
   3   4   7 1557938   41242   1
   4   4   7 2255178   61058   1
   5   4   7 1674081   63735   1
   6   4   7  118636    8213   1
   7   4   7   16288    2683   1
   8   4   7  605255   22722   1
   9   4   7  419890    9699   1
  10   4   7  726050   30215   1
  11   4   7  153173    5166   1
  -9   5   7  202901    7995   1
  -8   5   7   34766    4272   1
  -7   5   7   57192   10361   1
  -6   5   7  163427    8719   1
  -5   5   7   16889    2796   1
  -4   5   7    7109    2195   1
  -3   5   7  408830   11682   1
  -2   5   7 1669795   65025   1
  -1   5   7 1064455   50342   1
   0   5   7 1016589   16469   1
   1   5   7    4523    1361   1
   2   5   7   32531    2284   1
   3   5   7  467490   12436   1
   4   5   7  284174   24788   1
   5   5   7  738739   54482   1
   6   5   7  424444   13428   1
   7   5   7    8679    3736   1
   8   5   7   60523    3970   1
   9   5   7    2797    3390   1
  10   5   7   44370    6073   1
  11   5   7   16380    2652   1
  -9   6   7   23257    8020   1
  -8   6   7    7413    3723   1
  -7   6   7   21714    3635   1
  -6   6   7   19245    3181   1
  -5   6   7  135813    4522   1
  -4   6   7   22087    2410   1
  -3   6   7   21595    2558   1
  -2   6   7  520670   26438   1
  -1   6   7  865931   18595   1
   0   6   7  392545    8109   1
   1   6   7   50605    3035   1
   2   6   7    6446    1855   1
   3   6   7  108860    5692   1
   4   6   7 1164345   40639   1
   5   6   7  847300   23320   1
   6   6   7  120806    6937   1
   7   6   7   98547    6770   1
   8   6   7  295292    8314   1
   9   6   7   25545    3342   1
  10   6   7   12099    2942   1
  11   6   7   26532    3822   1
  -8   7   7  177692   18470   1
  -7   7   7  269718   10108   1
  -6   7   7  747279   33373   1
  -5   7   7  351782    9841   1
  -4   7   7    7796    2816   1
  -3   7   7   14615    2292   1
  -2   7   7  602401   15187   1
  -1   7   7 1869130   71383   1
   0   7   7  433455    9618   1
   1   7   7   90734    2638   1
   2   7   7     791    1779   1
   3   7   7  254279    9522   1
   4   7   7   20700    3590   1
   5   7   7   44401    2741   1
   6   7   7     942    2434   1
   7   7   7   19148    3680   1
   8   7   7  192896    8505   1
   9   7   7   26476    3632   1
  10   7   7    4440    2680   1
  11   7   7   23365    2687   1
  -8   8   7   12053    3853   1
  -7   8   7     928    3889   1
  -6   8   7   46705    3109   1
  -5   8   7   56793    3203   1
  -4   8   7   13243    3432   1
  -3   8   7  271520   11476   1
  -2   8   7   33426    2743   1
  -1   8   7  204300    7769   1
   0   8   7   49651    2185   1
   1   8   7   18221    1944   1
   2   8   7  559297   14196   1
   3   8   7  611475   25236   1
   4   8   7  101192    3509   1
   5   8   7  159711    6267   1
   6   8   7  153493   10952   1
   7   8   7  152355    6748   1
   8   8   7  795512   27687   1
   9   8   7   53883    3395   1
  10   8   7   39057    2800   1
  11   8   7   16869    4192   1
  -7   9   7   56107    6251   1
  -6   9   7  197187   12274   1
  -5   9   7   57979    6974   1
  -4   9   7   24810    3213   1
  -3   9   7    2459    2661   1
  -2   9   7  194384    9539   1
  -1   9   7   93263    3252   1
   0   9   7   17462    1958   1
   1   9   7  247502    5791   1
   2   9   7   77597    4653   1
   3   9   7   46587    8193   1
   4   9   7   16425    2838   1
   5   9   7   35753    3232   1
   6   9   7   13980    3637   1
   7   9   7   23822    3604   1
   8   9   7   74506   12566   1
   9   9   7    7216    3259   1
  10   9   7    4977    2396   1
  11   9   7   14979    2971   1
  -7  10   7   12280    3741   1
  -6  10   7   10644    2665   1
  -5  10   7    3670    3171   1
  -4  10   7   15939    3194   1
  -3  10   7   21183    2981   1
  -2  10   7  340982   16126   1
  -1  10   7   29595    2372   1
   0  10   7    6340    2019   1
   1  10   7   35591    2261   1
   2  10   7  891678   26506   1
   3  10   7 1495232   27817   1
   4  10   7 1087437   22972   1
   5  10   7   41188    3397   1
   6  10   7   35148    3305   1
   7  10   7   97773    7004   1
   8  10   7   92042   10668   1
   9  10   7   62539    5881   1
  10  10   7   31449    2394   1
  11  10   7   54199    3559   1
  -6  11   7   11702    2540   1
  -5  11   7   77428    4736   1
  -4  11   7    5089    3036   1
  -3  11   7  217747    8416   1
  -2  11   7  401279   10280   1
  -1  11   7   89952    3372   1
   0  11   7   54824    3393   1
   1  11   7   28913    2129   1
   2  11   7  235104    4720   1
   3  11   7   87573    4467   1
   4  11   7  216398    6810   1
   5  11   7   92698    4465   1
   6  11   7    2376    3768   1
   7  11   7    8055    3728   1
   8  11   7    8758    3748   1
   9  11   7    5191    3775   1
  10  11   7   13705    2296   1
  11  11   7  117219   10656   1
  -6  12   7    4390    2620   1
  -5  12   7    7902    2774   1
  -4  12   7   58206    6005   1
  -3  12   7  338322    9289   1
  -2  12   7  497053   11433   1
  -1  12   7   74284    4126   1
   0  12   7   29631    2679   1
   1  12   7  158115    3729   1
   2  12   7   46140    2580   1
   3  12   7  215068    5247   1
   4  12   7  122320    3795   1
   5  12   7  263709    9335   1
   6  12   7  627609   25217   1
   7  12   7  307912   11537   1
   8  12   7  131270    6354   1
   9  12   7   11161    2806   1
  10  12   7  178860    7408   1
  11  12   7   53245   12365   1
  -5  13   7   52684    3072   1
  -4  13   7    8978    3004   1
  -3  13   7    9813    3994   1
  -2  13   7   78465    5775   1
  -1  13   7    1183    3104   1
   0  13   7    4833    2594   1
   1  13   7   41688    4604   1
   2  13   7   17236    2785   1
   3  13   7  109686    4018   1
   4  13   7  150965    6310   1
   5  13   7   96658    4512   1
   6  13   7  320790   12907   1
   7  13   7  267387   16368   1
   8  13   7  170259   20373   1
   9  13   7    8759    2332   1
  10  13   7   77098    3510   1
  -5  14   7   16909    2467   1
  -4  14   7    1519    2764   1
  -3  14   7    7734    2833   1
  -2  14   7   26811    7093   1
  -1  14   7   81012    4109   1
   0  14   7  159090    5070   1
   1  14   7 1254123   26180   1
   2  14   7  785265   13689   1
   3  14   7  784227   14546   1
   4  14   7  196110    5014   1
   5  14   7  286315    6927   1
   6  14   7  793994   22035   1
   7  14   7  344148   10125   1
   8  14   7  617734   14411   1
   9  14   7    9311    2678   1
  10  14   7   -1923    2639   1
  -4  15   7   29377    3565   1
  -3  15   7   63826    4063   1
  -2  15   7    1346    3014   1
  -1  15   7   34707    5897   1
   0  15   7   50202    7343   1
   1  15   7   15044    2753   1
   2  15   7    4355    2938   1
   3  15   7   44208    5780   1
   4  15   7     -10    2642   1
   5  15   7    3938    3386   1
   6  15   7   63923    5455   1
   7  15   7  127690    4609   1
   8  15   7  161385   10289   1
   9  15   7   19753    3081   1
  -3  16   7  139477    6724   1
  -2  16   7   56247    4085   1
  -1  16   7    7049    2932   1
   0  16   7  172122    5411   1
   1  16   7  465516   12744   1
   2  16   7  299111    9053   1
   3  16   7  570391   13088   1
   4  16   7   41749    4173   1
   5  16   7    8672    4839   1
   6  16   7   50369    3456   1
   7  16   7   67540    3389   1
   8  16   7  109106    5679   1
   9  16   7   19307    2664   1
  -2  17   7   38239    8474   1
  -1  17   7    6777    2502   1
   0  17   7    1131    2412   1
   1  17   7   34572    7049   1
   2  17   7  126241    8170   1
   3  17   7    9961    2537   1
   4  17   7    3877    2734   1
   5  17   7    9524    2565   1
   6  17   7    2543    2617   1
   7  17   7   68876    3441   1
   8  17   7   19319    4171   1
   0  18   7   29053    3445   1
   1  18   7   60916    3728   1
   2  18   7   72447    3666   1
   3  18   7   19294    2524   1
   4  18   7  137088    4530   1
   5  18   7   68229    3659   1
   6  18   7   75886    3587   1
   7  18   7   15474    4168   1
   2  19   7    8059    3189   1
   3  19   7    5182    2804   1
   4  19   7   27213    2824   1
   5  19   7    5367    2546   1
  -5 -16   8    8243    3459   1
  -4 -16   8   96937    6005   1
  -3 -16   8    9894    3235   1
  -2 -16   8   12874    3522   1
  -1 -16   8   28467    4690   1
   0 -16   8    3658    3568   1
  -6 -15   8   63184    5904   1
  -5 -15   8    2172    3004   1
  -4 -15   8    4368    5117   1
  -3 -15   8   12856    4073   1
  -2 -15   8  173836    6464   1
  -1 -15   8  169535    6505   1
   0 -15   8   61102    3759   1
   1 -15   8    2398    2699   1
   2 -15   8   48244    3276   1
  -7 -14   8  111762   10698   1
  -6 -14   8   69762   11279   1
  -5 -14   8    9217    3639   1
  -4 -14   8   10106    6006   1
  -3 -14   8   16080    4044   1
  -2 -14   8   28940    3537   1
  -1 -14   8   70900    4118   1
   0 -14   8    7356    3278   1
   1 -14   8    6413    3035   1
   2 -14   8    4228    2861   1
   3 -14   8   28424    2592   1
  -8 -13   8   44349    4144   1
  -7 -13   8   81916    6114   1
  -6 -13   8   57160    7126   1
  -5 -13   8    4470    6276   1
  -4 -13   8    2715    9167   1
  -3 -13   8    -611    4948   1
  -2 -13   8    4634    4300   1
  -1 -13   8  181159    6102   1
   0 -13   8    4873    6236   1
   1 -13   8    2872    4158   1
   2 -13   8  220551    6647   1
   3 -13   8  196212    6067   1
   4 -13   8   26796    2510   1
  -8 -12   8    1546    2597   1
  -7 -12   8  213266   26092   1
  -6 -12   8    1929    8736   1
  -5 -12   8   23270    5072   1
  -4 -12   8   42796    5403   1
  -3 -12   8  117122    6759   1
  -2 -12   8    6271    4562   1
  -1 -12   8   19951    3790   1
   0 -12   8     -90    2955   1
   1 -12   8   51095    3512   1
   2 -12   8   49241   14429   1
   3 -12   8    2807    2883   1
   4 -12   8   10302    2787   1
   5 -12   8    7515    2972   1
  -9 -11   8    -716    2727   1
  -8 -11   8    5018    3250   1
  -7 -11   8    4935    8493   1
  -6 -11   8    4044    4602   1
  -5 -11   8     788    6344   1
  -4 -11   8  173650    7593   1
  -3 -11   8  486548   16947   1
  -2 -11   8  640099   16660   1
  -1 -11   8   52727    3887   1
   0 -11   8   76877    3713   1
   1 -11   8  139187    4479   1
   2 -11   8  520915   11035   1
   3 -11   8  944848   20169   1
   4 -11   8  152538    4786   1
   5 -11   8   37493    3267   1
   6 -11   8   -1284    2613   1
  -9 -10   8   66271   15647   1
  -8 -10   8  256942   31176   1
  -7 -10   8   14818    5171   1
  -6 -10   8   54916    6480   1
  -5 -10   8   20211    4358   1
  -4 -10   8   11545    6426   1
  -3 -10   8   91300    4629   1
  -2 -10   8  110814    5267   1
  -1 -10   8   36391    3138   1
   0 -10   8    5649    2999   1
   1 -10   8   44516    3388   1
   2 -10   8   67576    3413   1
   3 -10   8   66012    3782   1
   4 -10   8   96107    4406   1
   5 -10   8     245    2727   1
   6 -10   8   12279    3174   1
 -10  -9   8    6392    2418   1
  -9  -9   8   75113    4788   1
  -8  -9   8   78478    6939   1
  -7  -9   8  126157    7895   1
  -6  -9   8   18883    4327   1
  -5  -9   8   12388    3630   1
  -4  -9   8 1355341   53198   1
  -3  -9   8  709904   20605   1
  -2  -9   8 1560186   32515   1
  -1  -9   8  339027    8058   1
   0  -9   8  118462    3950   1
   1  -9   8   97593    3641   1
   2  -9   8  139716    4526   1
   3  -9   8  942570   20105   1
   4  -9   8   29109    3067   1
   5  -9   8     515    6611   1
   6  -9   8   69964    5074   1
   7  -9   8   18643    2930   1
 -10  -8   8   36371    9635   1
  -9  -8   8  124129   32431   1
  -8  -8   8  317887   18390   1
  -7  -8   8  296250   40371   1
  -6  -8   8   83646   11058   1
  -5  -8   8   21263    4161   1
  -4  -8   8  118312    5933   1
  -3  -8   8  315421   10661   1
  -2  -8   8  326112   19516   1
  -1  -8   8   22715    2852   1
   0  -8   8   -1191    2329   1
   1  -8   8   27896    2559   1
   2  -8   8   34408    2668   1
   3  -8   8  182815    6169   1
   4  -8   8   81459    3960   1
   5  -8   8   47314    2724   1
   6  -8   8  117397    6669   1
   7  -8   8   32854    3488   1
   8  -8   8   46579    3048   1
 -10  -7   8    1532    3481   1
  -9  -7   8  161693   11840   1
  -8  -7   8  165513   15174   1
  -7  -7   8  339971   23461   1
  -6  -7   8   37852    5681   1
  -5  -7   8   11129    4731   1
  -4  -7   8   49951    4105   1
  -3  -7   8   80408    4722   1
  -2  -7   8  684110   21123   1
  -1  -7   8    9924    3236   1
   0  -7   8  114185    4112   1
   1  -7   8  419502    8834   1
   2  -7   8  245709    5952   1
   3  -7   8    4706    2258   1
   4  -7   8   12522    2539   1
   5  -7   8     294    2378   1
   6  -7   8  144331    5215   1
   7  -7   8  204282    8218   1
   8  -7   8    8176    2686   1
 -10  -6   8    2485    3834   1
  -9  -6   8   80228   14177   1
  -8  -6   8  285212   35540   1
  -7  -6   8  246390   11313   1
  -6  -6   8   53450    4206   1
  -5  -6   8   12830    3356   1
  -4  -6   8   19008    3164   1
  -3  -6   8  136021    6819   1
  -2  -6   8   75935    3412   1
  -1  -6   8    3864    2165   1
   0  -6   8    6718    2241   1
   1  -6   8   16797    2224   1
   2  -6   8   10225    1900   1
   3  -6   8   13806    2391   1
   4  -6   8  301014    7364   1
   5  -6   8    6960    2638   1
   6  -6   8    6473    2625   1
   7  -6   8   13348    7252   1
   8  -6   8  190766   15417   1
   9  -6   8    2032    2725   1
 -10  -5   8   76065   11176   1
  -9  -5   8   68087    4993   1
  -8  -5   8   48520    4872   1
  -7  -5   8  413035   11334   1
  -6  -5   8   13111    3388   1
  -5  -5   8  302517    7671   1
  -4  -5   8  466422   11838   1
  -3  -5   8  269824    8503   1
  -2  -5   8   22782    3460   1
  -1  -5   8   27962    5225   1
   0  -5   8    2087    2039   1
   1  -5   8 1410339   32044   1
   2  -5   8  615957   16500   1
   3  -5   8  542735   21276   1
   4  -5   8  113923    7125   1
   5  -5   8   15074    2468   1
   6  -5   8   81227    3673   1
   7  -5   8   27396    2606   1
   8  -5   8   60631    4574   1
   9  -5   8   45696    3134   1
 -10  -4   8   14432   13376   1
  -9  -4   8    8674    3145   1
  -8  -4   8    4606    4265   1
  -7  -4   8   36611    4683   1
  -6  -4   8   86739    4572   1
  -5  -4   8  209794    9942   1
  -4  -4   8  198399   18975   1
  -3  -4   8  264589   10145   1
  -2  -4   8   15271    2572   1
  -1  -4   8   37388    2508   1
   0  -4   8   48030    3100   1
   1  -4   8   89557    2672   1
   2  -4   8   26333    2494   1
   3  -4   8  171768    6462   1
   4  -4   8  228142   21696   1
   5  -4   8  119640    4976   1
   6  -4   8  115213   12768   1
   7  -4   8    5223    2537   1
   8  -4   8   11573    2918   1
   9  -4   8  109739   19081   1
 -10  -3   8  340301    9776   1
  -9  -3   8  187177   16152   1
  -8  -3   8   13782    4432   1
  -7  -3   8   -1330    4079   1
  -6  -3   8   68412    4060   1
  -5  -3   8  777534   22191   1
  -4  -3   8  437450   11521   1
  -3  -3   8  337647   10901   1
  -2  -3   8  233474    5312   1
  -1  -3   8  200552    6337   1
   0  -3   8   97701    2757   1
   1  -3   8  359623   14977   1
   2  -3   8   99394    4491   1
   3  -3   8   79068   16803   1
   4  -3   8  687802   25073   1
   5  -3   8  647106   40778   1
   6  -3   8    3701    3478   1
   7  -3   8    5010    3119   1
   8  -3   8   92122    7648   1
   9  -3   8   12666    2471   1
  10  -3   8   26487    2530   1
 -10  -2   8   50849    3542   1
  -9  -2   8  132156    5654   1
  -8  -2   8   59053    4085   1
  -7  -2   8   63389    5428   1
  -6  -2   8   47283    4396   1
  -5  -2   8   82481    5936   1
  -4  -2   8   31519    3648   1
  -3  -2   8    3529    3693   1
  -2  -2   8  522008   12792   1
  -1  -2   8    3739    2746   1
   0  -2   8  140387    5456   1
   1  -2   8    8780    2070   1
   2  -2   8  137365   12246   1
   3  -2   8   40792    3024   1
   4  -2   8   75207    7662   1
   5  -2   8  684946   54145   1
   6  -2   8 1505837  125631   1
   7  -2   8  220384    9142   1
   8  -2   8   28892    3343   1
   9  -2   8   17240    2827   1
  10  -2   8  117908    7026   1
 -10  -1   8   17966    3532   1
  -9  -1   8  150280   13386   1
  -8  -1   8    -784    4049   1
  -7  -1   8   37463    4882   1
  -6  -1   8  463882   11763   1
  -5  -1   8   28593    3213   1
  -4  -1   8    5994    3041   1
  -3  -1   8  280815   12591   1
  -2  -1   8    5536    2867   1
  -1  -1   8 1078910   21294   1
   0  -1   8 1567783   42777   1
   1  -1   8  604438   12771   1
   2  -1   8  486776    9116   1
   3  -1   8    -688    2291   1
   4  -1   8    7497    2550   1
   5  -1   8  749921   69558   1
   6  -1   8   92742    9237   1
   7  -1   8   12126    5527   1
   8  -1   8  138024    7101   1
   9  -1   8   -2373    2915   1
  10  -1   8    3140    2208   1
 -10   0   8    6911    2396   1
  -9   0   8   49151    3917   1
  -8   0   8   34214    4262   1
  -7   0   8  200112   11766   1
  -6   0   8   47949    4827   1
  -5   0   8   19441    3520   1
  -4   0   8   42507    3180   1
  -3   0   8    5315    2804   1
  -2   0   8  782611   19135   1
  -1   0   8  131623   14018   1
   0   0   8 4071571   81318   1
   1   0   8  768640   18483   1
   2   0   8  101178    4112   1
   3   0   8  370644   26216   1
   4   0   8  344898    6933   1
   5   0   8  557449   12965   1
   6   0   8  308850   21722   1
   7   0   8   98905   11627   1
   8   0   8   83224    9166   1
   9   0   8  126274    8595   1
  10   0   8   43212    3820   1
 -10   1   8   53865    2829   1
  -9   1   8   10249    3809   1
  -8   1   8    7473    5442   1
  -7   1   8  312103   12516   1
  -6   1   8  624452   15741   1
  -5   1   8 1764327   46537   1
  -4   1   8  487367   16142   1
  -3   1   8  161710    6085   1
  -2   1   8  458164   21772   1
  -1   1   8  383978    7823   1
   0   1   8  599792   11685   1
   1   1   8 1910651   39967   1
   2   1   8   35263    4422   1
   3   1   8   93893    7138   1
   4   1   8  139888    6381   1
   5   1   8   41293    3368   1
   6   1   8   20048    2867   1
   7   1   8   35221    3391   1
   8   1   8  142944   11793   1
   9   1   8  282637   29065   1
  10   1   8   43749    6139   1
  11   1   8    6309    2518   1
 -10   2   8   60047    2750   1
  -9   2   8   11188    4370   1
  -8   2   8    5174    3791   1
  -7   2   8   68898    5455   1
  -6   2   8   15169    3471   1
  -5   2   8  165414   24945   1
  -4   2   8   32425    3529   1
  -3   2   8    3999    3531   1
  -2   2   8  155490    7986   1
  -1   2   8  216439    5142   1
   0   2   8  187441    4587   1
   1   2   8  460020   11041   1
   2   2   8   45211    3149   1
   3   2   8   25794    3221   1
   4   2   8  690737   23446   1
   5   2   8   17032    5151   1
   6   2   8  244705   10054   1
   7   2   8    1931    2911   1
   8   2   8  422495    9015   1
   9   2   8  683248   25691   1
  10   2   8  513788   20822   1
  11   2   8   13650    2945   1
  -9   3   8   33044    3678   1
  -8   3   8    8717    3693   1
  -7   3   8   43847    4667   1
  -6   3   8  395794   12242   1
  -5   3   8 1764862   59859   1
  -4   3   8  634400   25475   1
  -3   3   8   33121    8048   1
  -2   3   8    9693    1947   1
  -1   3   8  644050   19005   1
   0   3   8  290579    7861   1
   1   3   8    7563    2581   1
   2   3   8  450521   18465   1
   3   3   8  411102   50640   1
   4   3   8 1952210   63159   1
   5   3   8  561931   27470   1
   6   3   8   67232    4519   1
   7   3   8  187467    5212   1
   8   3   8   81520   12296   1
   9   3   8  101171   10813   1
  10   3   8   27205    9494   1
  11   3   8   27948    5393   1
  -9   4   8   61207    5423   1
  -8   4   8    4638    3510   1
  -7   4   8   34212    8577   1
  -6   4   8  117717    5637   1
  -5   4   8  181789    8861   1
  -4   4   8   69955    4028   1
  -3   4   8   59439    3290   1
  -2   4   8  136255    8673   1
  -1   4   8   13594    1712   1
   0   4   8  223470   10997   1
   1   4   8   13670    2357   1
   2   4   8   10040    3984   1
   3   4   8  487019   23557   1
   4   4   8  385086   11036   1
   5   4   8  407121   12978   1
   6   4   8   25169    4229   1
   7   4   8  111558    4154   1
   8   4   8   20316    3402   1
   9   4   8  103389    4366   1
  10   4   8  431286   12997   1
  11   4   8  121864   16223   1
  -9   5   8  143688    9940   1
  -8   5   8   11121    3084   1
  -7   5   8   16787    4522   1
  -6   5   8   41936    4118   1
  -5   5   8    2903    2938   1
  -4   5   8  169076    6209   1
  -3   5   8  218872    9592   1
  -2   5   8  240982   19439   1
  -1   5   8 1719067   39494   1
   0   5   8  380380   11370   1
   1   5   8  376269    9224   1
   2   5   8   77740    4541   1
   3   5   8  121285    6871   1
   4   5   8  938703   36991   1
   5   5   8  552779   16589   1
   6   5   8  131399    5285   1
   7   5   8   74741    7042   1
   8   5   8    2179    3718   1
   9   5   8    5595    3043   1
  10   5   8   25667    9504   1
  11   5   8   28109    5294   1
  -8   6   8    4006    4119   1
  -7   6   8    4104    4181   1
  -6   6   8   48324    5655   1
  -5   6   8   47343    4090   1
  -4   6   8  150559   10174   1
  -3   6   8   18479    3418   1
  -2   6   8  316025   12750   1
  -1   6   8  423215   10067   1
   0   6   8   67591    6968   1
   1   6   8  285682   23713   1
   2   6   8  925344   25571   1
   3   6   8  155779    9188   1
   4   6   8  243086   16133   1
   5   6   8  318052   10633   1
   6   6   8   80261    4747   1
   7   6   8  259111   10132   1
   8   6   8  213762    7759   1
   9   6   8    9012    3393   1
  10   6   8   51755    4024   1
  11   6   8   23344    3874   1
  -8   7   8   30986    4953   1
  -7   7   8  429164   21639   1
  -6   7   8   78492    4627   1
  -5   7   8   97878    6153   1
  -4   7   8    2728    2971   1
  -3   7   8   30439    3119   1
  -2   7   8  277250   14064   1
  -1   7   8  862350   54122   1
   0   7   8  441165   15206   1
   1   7   8   50250    4506   1
   2   7   8    4058    1815   1
   3   7   8    4135    2201   1
   4   7   8  198109    5808   1
   5   7   8    2579    1931   1
   6   7   8   47097    3396   1
   7   7   8    3442    3384   1
   8   7   8  286192   12060   1
   9   7   8   69827    6940   1
  10   7   8  138314    7338   1
  11   7   8    9869    2903   1
  -8   8   8    9414    3092   1
  -7   8   8    9391    4210   1
  -6   8   8   19118    3801   1
  -5   8   8   14073    3186   1
  -4   8   8  109983    9705   1
  -3   8   8   79426    5452   1
  -2   8   8   13548    3089   1
  -1   8   8   86730    7969   1
   0   8   8    2752    3118   1
   1   8   8   82557    5815   1
   2   8   8 1708151   60072   1
   3   8   8  431454   11272   1
   4   8   8  625489   12457   1
   5   8   8   33315    7716   1
   6   8   8   40323    5940   1
   7   8   8 1137194   56790   1
   8   8   8  730509   40511   1
   9   8   8  409372   12447   1
  10   8   8    6912    2305   1
  11   8   8   71503    4333   1
  -7   9   8   85376    6878   1
  -6   9   8   30813    5035   1
  -5   9   8  274365   11262   1
  -4   9   8  198202    7810   1
  -3   9   8    1649    3438   1
  -2   9   8   27099    3030   1
  -1   9   8    9744    2674   1
   0   9   8  114324    4575   1
   1   9   8   31572    2329   1
   2   9   8  115434    9252   1
   3   9   8  176265    4864   1
   4   9   8   34328    2871   1
   5   9   8    2592    2360   1
   6   9   8  452890   11617   1
   7   9   8   10827    5328   1
   8   9   8  213077   11354   1
   9   9   8  139766   10281   1
  10   9   8    5504    2648   1
  11   9   8   16123    2791   1
  -7  10   8   15164    2951   1
  -6  10   8    5644    3172   1
  -5  10   8    4292    4571   1
  -4  10   8  209827    9843   1
  -3  10   8  114302    5923   1
  -2  10   8  289932    8792   1
  -1  10   8   55711    3232   1
   0  10   8   74708    3266   1
   1  10   8  121777    3233   1
   2  10   8  881673   22620   1
   3  10   8 1268021   41991   1
   4  10   8  154453    4614   1
   5  10   8  104611    4589   1
   6  10   8  190569    5768   1
   7  10   8    2691    3197   1
   8  10   8   52943    4345   1
   9  10   8  104620    5934   1
  10  10   8   17785    2912   1
  11  10   8   79445   17763   1
  -6  11   8    4427    2779   1
  -5  11   8   31600    3913   1
  -4  11   8   39636    6659   1
  -3  11   8  171134    9327   1
  -2  11   8  402927   16464   1
  -1  11   8  187219    7966   1
   0  11   8   15184    2591   1
   1  11   8    4748    2043   1
   2  11   8   11371    2138   1
   3  11   8   46066    3159   1
   4  11   8   94533    4315   1
   5  11   8   71071    4021   1
   6  11   8   26527    4581   1
   7  11   8   15766    3451   1
   8  11   8   13711    3327   1
   9  11   8   58771    3432   1
  10  11   8    9300    2293   1
  11  11   8   32750    7856   1
  -6  12   8    -468    2539   1
  -5  12   8  118868    5277   1
  -4  12   8  178115    6388   1
  -3  12   8  138912    4630   1
  -2  12   8  631896   27571   1
  -1  12   8    6488    3277   1
   0  12   8    5437    2727   1
   1  12   8   26893    2651   1
   2  12   8   51750    2876   1
   3  12   8   84390    3463   1
   4  12   8    8693    3173   1
   5  12   8  178625    8731   1
   6  12   8  455339   12323   1
   7  12   8  452175   13621   1
   8  12   8  230177   10261   1
   9  12   8   13974    2552   1
  10  12   8   60184    5905   1
  -5  13   8    9919    2647   1
  -4  13   8   12183    2947   1
  -3  13   8    9380    3275   1
  -2  13   8    7018    3263   1
  -1  13   8   30362    3587   1
   0  13   8   54997    3390   1
   1  13   8  188919    4804   1
   2  13   8  328325    7207   1
   3  13   8   24179    3426   1
   4  13   8   72411    5491   1
   5  13   8   14971    3359   1
   6  13   8  146171   22545   1
   7  13   8   67012    6522   1
   8  13   8   19035    2705   1
   9  13   8   23945    2129   1
  10  13   8   47832    2949   1
  -4  14   8   20071    2915   1
  -3  14   8   44801    3153   1
  -2  14   8   49110    4690   1
  -1  14   8   15425    3549   1
   0  14   8   40723    3607   1
   1  14   8  437896   12460   1
   2  14   8  711294   14219   1
   3  14   8   96680    5840   1
   4  14   8   29417    3109   1
   5  14   8   66139    4362   1
   6  14   8  225593    7133   1
   7  14   8 1088792   32825   1
   8  14   8  303689   13099   1
   9  14   8   17898    1915   1
  10  14   8   13384    2964   1
  -3  15   8  214959   15708   1
  -2  15   8   36871    3285   1
  -1  15   8   44682    3635   1
   0  15   8   64073    7152   1
   1  15   8   46913    3301   1
   2  15   8  101898    4449   1
   3  15   8   12146    2870   1
   4  15   8   32942    3243   1
   5  15   8   34845    2967   1
   6  15   8   76408    5638   1
   7  15   8   74724    4118   1
   8  15   8  156196    3917   1
   9  15   8   24786    3249   1
  -2  16   8    4401    3117   1
  -1  16   8    2422    2726   1
   0  16   8  176344    5437   1
   1  16   8  596181   13563   1
   2  16   8  277652    8776   1
   3  16   8  161370    9783   1
   4  16   8    7131    3133   1
   5  16   8   21880    3270   1
   6  16   8   27662    3117   1
   7  16   8   70409    3369   1
   8  16   8  101035    3685   1
   9  16   8    3667    2599   1
  -1  17   8   63137    3212   1
   0  17   8    7385    2372   1
   1  17   8    7941    3015   1
   2  17   8  174539   16573   1
   3  17   8   13365    2845   1
   4  17   8   16340    2448   1
   5  17   8   13946    2934   1
   6  17   8    9878    2867   1
   7  17   8    3015    2361   1
   8  17   8     665    5122   1
   0  18   8   13257    2910   1
   1  18   8   38247    3198   1
   2  18   8   43596    3436   1
   3  18   8   31865    2689   1
   4  18   8   10930    2997   1
   5  18   8  122662    4624   1
   6  18   8    9459    2474   1
   7  18   8   22817    2850   1
   3  19   8   30149    3614   1
   4  19   8   28801    3677   1
  -3 -16   9   16606    3752   1
  -2 -16   9   53714    3453   1
  -1 -16   9   28784    4457   1
  -5 -15   9   74060    5052   1
  -4 -15   9    2454    4291   1
  -3 -15   9   21428    3494   1
  -2 -15   9   74846    7463   1
  -1 -15   9  150296    6324   1
   0 -15   9   41431    3576   1
   1 -15   9    3847    2175   1
  -7 -14   9  243954   32103   1
  -6 -14   9   96940   10403   1
  -5 -14   9   13935    6363   1
  -4 -14   9   14255    5309   1
  -3 -14   9   45183    4418   1
  -2 -14   9  151668    7010   1
  -1 -14   9   85242    3947   1
   0 -14   9    2945    2813   1
   1 -14   9  136644    5474   1
   2 -14   9     593    2918   1
  -7 -13   9  108810    5741   1
  -6 -13   9   38306    4417   1
  -5 -13   9  165750   10690   1
  -4 -13   9   63097    6913   1
  -3 -13   9    6649    5347   1
  -2 -13   9    3371    8090   1
  -1 -13   9  145227    7791   1
   0 -13   9  176796    6160   1
   1 -13   9    1571    3011   1
   2 -13   9  216587    6219   1
   3 -13   9  139380    4642   1
   4 -13   9    1612    1888   1
  -8 -12   9    6390    3315   1
  -7 -12   9  239893   14434   1
  -6 -12   9   22314    4594   1
  -5 -12   9    4334    5979   1
  -4 -12   9   31387    9092   1
  -3 -12   9  148451    9980   1
  -2 -12   9   -1382    4682   1
  -1 -12   9   25055    3920   1
   0 -12   9    1903    3388   1
   1 -12   9   99436    7404   1
   2 -12   9   21389    2814   1
   3 -12   9    4782    2631   1
   4 -12   9    6324    2442   1
   5 -12   9    4778    2510   1
  -8 -11   9    3825    2817   1
  -7 -11   9   65341    5085   1
  -6 -11   9   90462    8343   1
  -5 -11   9  101513    5826   1
  -4 -11   9   81361   11470   1
  -3 -11   9  157631   11096   1
  -2 -11   9   53938    4907   1
  -1 -11   9     -20    3163   1
   0 -11   9  115699    4070   1
   1 -11   9  201909    5638   1
   2 -11   9  877917   17526   1
   3 -11   9  756039   25590   1
   4 -11   9  116901    4017   1
   5 -11   9   54408    3283   1
  -9 -10   9   38288    4064   1
  -8 -10   9  161995   21813   1
  -7 -10   9   98895   13938   1
  -6 -10   9   64849    9579   1
  -5 -10   9    -117    8680   1
  -4 -10   9  644875   23986   1
  -3 -10   9  876349   25098   1
  -2 -10   9  129177    6242   1
  -1 -10   9   72749    4284   1
   0 -10   9    2968    3108   1
   1 -10   9   33291    3157   1
   2 -10   9   90401    6090   1
   3 -10   9   20347    3054   1
   4 -10   9   14964    5056   1
   5 -10   9    1717    2323   1
   6 -10   9     941    2690   1
  -9  -9   9   58529    6339   1
  -8  -9   9   23720    5070   1
  -7  -9   9  127240   17927   1
  -6  -9   9      39    5239   1
  -5  -9   9   13481    4207   1
  -4  -9   9  301328   15413   1
  -3  -9   9  444744   22838   1
  -2  -9   9 1009404   21882   1
  -1  -9   9  108246    4918   1
   0  -9   9    6568    3023   1
   1  -9   9    3122    2813   1
   2  -9   9  500158   10865   1
   3  -9   9  622611   13829   1
   4  -9   9  258133    6781   1
   5  -9   9   36535    2816   1
   6  -9   9   85351    3938   1
   7  -9   9     361    2959   1
  -9  -8   9  102900    5914   1
  -8  -8   9  973250  271401   1
  -7  -8   9  154020   33854   1
  -6  -8   9  276211   61978   1
  -5  -8   9    5830    4099   1
  -4  -8   9  343552   20347   1
  -3  -8   9  386586   44112   1
  -2  -8   9  265623    8297   1
  -1  -8   9   80085    4274   1
   0  -8   9     610    2695   1
   1  -8   9   20213    2569   1
   2  -8   9   16286    2915   1
   3  -8   9    2668    2787   1
   4  -8   9   78392    3668   1
   5  -8   9   17649    2775   1
   6  -8   9    5775    2501   1
   7  -8   9  174558    6907   1
 -10  -7   9     604    2294   1
  -9  -7   9   37736    7556   1
  -8  -7   9  188550   16681   1
  -7  -7   9  118101    8994   1
  -6  -7   9   58598    7410   1
  -5  -7   9    -201    5585   1
  -4  -7   9    3322    5358   1
  -3  -7   9   30012   11513   1
  -2  -7   9 1239278   32388   1
  -1  -7   9    7226    2719   1
   0  -7   9  223753    6568   1
   1  -7   9  355071   11569   1
   2  -7   9  602019   14823   1
   3  -7   9   10398    3310   1
   4  -7   9   27542    2849   1
   5  -7   9   22283    2567   1
   6  -7   9   49173   10038   1
   7  -7   9  192509    7376   1
   8  -7   9    6876    2357   1
 -10  -6   9   49344   13825   1
  -9  -6   9   -7332    7332   1
  -8  -6   9  255490   33531   1
  -7  -6   9  276366   50405   1
  -6  -6   9  115259    8776   1
  -5  -6   9   22860    4111   1
  -4  -6   9   30932    4995   1
  -3  -6   9   67006    4745   1
  -2  -6   9   75606    5387   1
  -1  -6   9    9318    2441   1
   0  -6   9    1594    3606   1
   1  -6   9   27433    4505   1
   2  -6   9   17559    3250   1
   3  -6   9   21788    2515   1
   4  -6   9   54937    3418   1
   5  -6   9   70683    3386   1
   6  -6   9   37034    2950   1
   7  -6   9   40736    4045   1
   8  -6   9    9841    3006   1
 -10  -5   9   35893    3650   1
  -9  -5   9    1775    3629   1
  -8  -5   9    4407    4704   1
  -7  -5   9   69673    4862   1
  -6  -5   9   22492    3764   1
  -5  -5   9  941675   22858   1
  -4  -5   9  620306   15670   1
  -3  -5   9  241446   10607   1
  -2  -5   9  129412   13696   1
  -1  -5   9   23837    5801   1
   0  -5   9  104067    5158   1
   1  -5   9  667794   24917   1
   2  -5   9 1113175   45705   1
   3  -5   9   38488    2695   1
   4  -5   9   37875    5648   1
   5  -5   9     440    2677   1
   6  -5   9   30341    3395   1
   7  -5   9   37006    3857   1
   8  -5   9    -354    2460   1
   9  -5   9    8794    2289   1
 -10  -4   9    8741    8469   1
  -9  -4   9   62770    5688   1
  -8  -4   9    6131    3836   1
  -7  -4   9   25335    3673   1
  -6  -4   9    3080    3583   1
  -5  -4   9    6960    3426   1
  -4  -4   9  373936   10071   1
  -3  -4   9   60004    4178   1
  -2  -4   9   19653    3441   1
  -1  -4   9   40207    4652   1
   0  -4   9   87640    4434   1
   1  -4   9  224355    8798   1
   2  -4   9    4282    2851   1
   3  -4   9   52909    5721   1
   4  -4   9    6198    2596   1
   5  -4   9  315923    9897   1
   6  -4   9   73595    4100   1
   7  -4   9   20418    3213   1
   8  -4   9    7327    2761   1
   9  -4   9  129453   20944   1
 -10  -3   9   40016    3757   1
  -9  -3   9   90806    4383   1
  -8  -3   9    7407    4190   1
  -7  -3   9    8328    4652   1
  -6  -3   9    4512    3825   1
  -5  -3   9  261320    8218   1
  -4  -3   9  573193   13097   1
  -3  -3   9 1106743   28502   1
  -2  -3   9  163064    5526   1
  -1  -3   9 1221774   46537   1
   0  -3   9  124295   10292   1
   1  -3   9   26395    2872   1
   2  -3   9  345049   12004   1
   3  -3   9  108722    5803   1
   4  -3   9  309472   13872   1
   5  -3   9  841903   23836   1
   6  -3   9  531202   15884   1
   7  -3   9   20575    3108   1
   8  -3   9    6649    4174   1
   9  -3   9    5571    2365   1
 -10  -2   9   63120   25652   1
  -9  -2   9   85477    4893   1
  -8  -2   9    4022    4452   1
  -7  -2   9  143064    7213   1
  -6  -2   9  156286    6020   1
  -5  -2   9   13763    3830   1
  -4  -2   9    3375    3182   1
  -3  -2   9     946    2659   1
  -2  -2   9  147456    8401   1
  -1  -2   9   26486    3202   1
   0  -2   9  368635    9152   1
   1  -2   9   42387    3977   1
   2  -2   9   23654    3379   1
   3  -2   9  252779   22516   1
   4  -2   9   74671    7302   1
   5  -2   9 1393113   37046   1
   6  -2   9  131546    6744   1
   7  -2   9  585977   15223   1
   8  -2   9    1741    2777   1
   9  -2   9    7963    2646   1
  10  -2   9  129016    8778   1
 -10  -1   9  134740    7758   1
  -9  -1   9   33336    3163   1
  -8  -1   9   29569    5484   1
  -7  -1   9   21023    4294   1
  -6  -1   9 1027831   34996   1
  -5  -1   9   29041    5723   1
  -4  -1   9   66276    4343   1
  -3  -1   9   48555    4262   1
  -2  -1   9    7459    3839   1
  -1  -1   9 1624181   51790   1
   0  -1   9 1901448   42840   1
   1  -1   9 1272744   67627   1
   2  -1   9  283473    6217   1
   3  -1   9   72924    7746   1
   4  -1   9  373765   22127   1
   5  -1   9 1295439   49935   1
   6  -1   9  161568   30896   1
   7  -1   9   94147    7933   1
   8  -1   9    4261    3463   1
   9  -1   9   49938    4304   1
  10  -1   9   57698    3439   1
 -10   0   9    9979    1704   1
  -9   0   9    8375    2829   1
  -8   0   9   26551    4141   1
  -7   0   9   32027    4215   1
  -6   0   9   43518    6447   1
  -5   0   9   31430    7141   1
  -4   0   9  276660    9470   1
  -3   0   9   16167    4334   1
  -2   0   9  135514   15736   1
  -1   0   9  120400    5173   1
   0   0   9 2833582   56771   1
   1   0   9  918380   51151   1
   2   0   9  477942   11894   1
   3   0   9   47669    2646   1
   4   0   9  193220    7891   1
   5   0   9 1065790   43992   1
   6   0   9  391090   25587   1
   7   0   9  194185    6812   1
   8   0   9  114240   12142   1
   9   0   9   22724    4280   1
  10   0   9    1109    2356   1
  -9   1   9     452    3391   1
  -8   1   9   49459    4741   1
  -7   1   9  228342    7372   1
  -6   1   9 1054699   38810   1
  -5   1   9 1508965   34755   1
  -4   1   9 1521991   46267   1
  -3   1   9  165865   12426   1
  -2   1   9  119377   15348   1
  -1   1   9 1617230   42101   1
   0   1   9 2389842   44148   1
   1   1   9  884416   23576   1
   2   1   9   16674    2088   1
   3   1   9  307916    7522   1
   4   1   9    3416    2908   1
   5   1   9  290165    8423   1
   6   1   9    -610    2925   1
   7   1   9   17998    3235   1
   8   1   9  155134   16735   1
   9   1   9  194593   13159   1
  10   1   9   31126    6010   1
  -9   2   9    4594    3269   1
  -8   2   9   22895    4196   1
  -7   2   9   55536    6201   1
  -6   2   9  158020    9223   1
  -5   2   9   28720    4066   1
  -4   2   9   34385    2910   1
  -3   2   9   56271    2753   1
  -2   2   9    3322    2032   1
  -1   2   9   31736    3554   1
   0   2   9  392452    9390   1
   1   2   9  157259    4521   1
   2   2   9  372300    9475   1
   3   2   9   19021    3272   1
   4   2   9  140916   20633   1
   5   2   9    7545    3191   1
   6   2   9  233071    6477   1
   7   2   9  113237    4862   1
   8   2   9  150052    8375   1
   9   2   9  433560   44346   1
  10   2   9  352099   17543   1
  11   2   9   26417    4548   1
  -9   3   9   31310    2906   1
  -8   3   9  132209    6329   1
  -7   3   9   57137    5370   1
  -6   3   9  703754   34566   1
  -5   3   9 1224012   40536   1
  -4   3   9  787956   20935   1
  -3   3   9   18142    2950   1
  -2   3   9  193047    5692   1
  -1   3   9  212996    5373   1
   0   3   9   24958    2348   1
   1   3   9   65817    8617   1
   2   3   9   11341    3158   1
   3   3   9   77035    5232   1
   4   3   9  491110   22771   1
   5   3   9   30537    4366   1
   6   3   9   80907    3701   1
   7   3   9    7357    3493   1
   8   3   9  206118    9153   1
   9   3   9  123628   19075   1
  10   3   9   11270    4791   1
  11   3   9   15672    3483   1
  -9   4   9   44494    3290   1
  -8   4   9   40482    4365   1
  -7   4   9   94226    6815   1
  -6   4   9    3329    3949   1
  -5   4   9  108553    8836   1
  -4   4   9   25885    4633   1
  -3   4   9  244584    8081   1
  -2   4   9  206530    4602   1
  -1   4   9  436990   11848   1
   0   4   9   98078    5169   1
   1   4   9  498908   10936   1
   2   4   9   55151    3861   1
   3   4   9   95822    4593   1
   4   4   9  560030   16802   1
   5   4   9  409687   12881   1
   6   4   9    9293    3119   1
   7   4   9   12627    3790   1
   8   4   9    4364    3544   1
   9   4   9    1400    5454   1
  10   4   9  469887   18563   1
  11   4   9   27969    6978   1
  -8   5   9    7667    3452   1
  -7   5   9   94252    4828   1
  -6   5   9   11864    4866   1
  -5   5   9    6737    3761   1
  -4   5   9  216005   11460   1
  -3   5   9  115457    6000   1
  -2   5   9  466092   18054   1
  -1   5   9 1246644   39779   1
   0   5   9  338709   22776   1
   1   5   9   98358    5561   1
   2   5   9  223898    8191   1
   3   5   9   34898    3230   1
   4   5   9  688112   20062   1
   5   5   9   16556    2486   1
   6   5   9   15141    5101   1
   7   5   9   36593    7713   1
   8   5   9    2809    4503   1
   9   5   9   48627    5684   1
  10   5   9  163984    7287   1
  11   5   9   50299    6835   1
  -8   6   9    2813    3620   1
  -7   6   9    8282    4864   1
  -6   6   9   35957    4548   1
  -5   6   9   79395    4799   1
  -4   6   9  200227    9273   1
  -3   6   9    4046    3395   1
  -2   6   9   22178    2889   1
  -1   6   9  359050   24350   1
   0   6   9    6346    2996   1
   1   6   9   16489    4157   1
   2   6   9  146505    5682   1
   3   6   9  111233   12058   1
   4   6   9  747348   47743   1
   5   6   9  136460   14179   1
   6   6   9    1430    3548   1
   7   6   9  694719   16215   1
   8   6   9  292288    8415   1
   9   6   9   24156    5068   1
  10   6   9   17817    4280   1
  11   6   9   10968    3409   1
  -8   7   9   11834    2696   1
  -7   7   9  106406    9584   1
  -6   7   9  186298   12639   1
  -5   7   9    3844    3813   1
  -4   7   9   41278    4236   1
  -3   7   9    5228    3564   1
  -2   7   9   68042    5421   1
  -1   7   9  217823   10939   1
   0   7   9  243442    7915   1
   1   7   9  386841   19167   1
   2   7   9   37628    3118   1
   3   7   9   93812    3653   1
   4   7   9  138947   10512   1
   5   7   9   64883    6787   1
   6   7   9    2018    4806   1
   7   7   9   49085    5081   1
   8   7   9  131873    6942   1
   9   7   9   95259   14701   1
  10   7   9    3191    3757   1
  11   7   9    3365    3237   1
  -7   8   9   45289    4472   1
  -6   8   9    2808    3833   1
  -5   8   9   11883    3452   1
  -4   8   9   29644    4350   1
  -3   8   9   15050    4481   1
  -2   8   9    5032    3908   1
  -1   8   9   93925    5386   1
   0   8   9   60823    3340   1
   1   8   9  141753   14949   1
   2   8   9  995323  149463   1
   3   8   9 1094476   43512   1
   4   8   9  196465    8720   1
   5   8   9  223300   10648   1
   6   8   9    1967    3861   1
   7   8   9 1009685   41965   1
   8   8   9  653241   19344   1
   9   8   9  796229   26229   1
  10   8   9  102657    5519   1
  11   8   9   25750    5122   1
  -7   9   9    2123    2478   1
  -6   9   9  127080    6186   1
  -5   9   9   55468    6070   1
  -4   9   9   12822    3456   1
  -3   9   9  313850   10855   1
  -2   9   9   96631    6136   1
  -1   9   9  125946    6205   1
   0   9   9  278752    9018   1
   1   9   9   48747    3388   1
   2   9   9   88091    5460   1
   3   9   9  364342   19017   1
   4   9   9    3669    4337   1
   5   9   9  210467    8388   1
   6   9   9    9478    5169   1
   7   9   9  119284   15057   1
   8   9   9   11094    4415   1
   9   9   9  110466    5554   1
  10   9   9  121037    7214   1
  11   9   9   20254    5178   1
  -6  10   9   32377    2915   1
  -5  10   9   31873    5096   1
  -4  10   9   28164    3453   1
  -3  10   9  656421   20676   1
  -2  10   9  182422    7945   1
  -1  10   9  318524   11860   1
   0  10   9   71634    3742   1
   1  10   9  177301   10877   1
   2  10   9 1295002   26822   1
   3  10   9 1769857   61716   1
   4  10   9  464506   18227   1
   5  10   9   10572    8174   1
   6  10   9  194352   15722   1
   7  10   9  112823   25989   1
   8  10   9  257604   15061   1
   9  10   9   79308    7674   1
  10  10   9    9166    3678   1
  11  10   9  436740   21724   1
  -6  11   9    8951    2799   1
  -5  11   9    5609    3138   1
  -4  11   9  301894   20094   1
  -3  11   9  117759    7049   1
  -2  11   9  111229   12221   1
  -1  11   9    1820    3354   1
   0  11   9   20393    3111   1
   1  11   9   17413    2961   1
   2  11   9  145408    9492   1
   3  11   9   13853    3669   1
   4  11   9   77707    7073   1
   5  11   9   -2847    9794   1
   6  11   9   33784   10515   1
   7  11   9   53948    7725   1
   8  11   9   33363    6761   1
   9  11   9  126935    9546   1
  10  11   9    2325    3876   1
  -5  12   9   10515    2888   1
  -4  12   9  121889    4754   1
  -3  12   9   92388    6700   1
  -2  12   9  196540    7634   1
  -1  12   9   89643    7098   1
   0  12   9   15972    3554   1
   1  12   9   17284    3044   1
   2  12   9  183003    7892   1
   3  12   9  244997   10912   1
   4  12   9  115468    7350   1
   5  12   9   98801   15141   1
   6  12   9  719016   37258   1
   7  12   9  661102   35235   1
   8  12   9  193009   10623   1
   9  12   9   45369    5236   1
  10  12   9   32871    7767   1
  -5  13   9    3019    2198   1
  -4  13   9    8919    2879   1
  -3  13   9   11381    2871   1
  -1  13   9    -708    3275   1
   0  13   9  134495    5049   1
   1  13   9  302882    8609   1
   2  13   9  229247    6656   1
   3  13   9    4832    4818   1
   4  13   9    7148    4946   1
   5  13   9    5315    4619   1
   6  13   9  156301   18086   1
   7  13   9   15865    4112   1
   8  13   9    6394    2834   1
   9  13   9   41275    5479   1
  10  13   9   11853    4256   1
  -4  14   9    6097    3726   1
  -3  14   9    6157    3287   1
  -2  14   9  199410    6515   1
  -1  14   9   25441    9963   1
   0  14   9   20964    3271   1
   1  14   9  240534    9678   1
   2  14   9  129314    5348   1
   3  14   9   79214    5077   1
   4  14   9    7038    3558   1
   5  14   9    3259    5309   1
   6  14   9  589332   24591   1
   7  14   9  668549   41907   1
   8  14   9  226202   15074   1
   9  14   9   13358    2154   1
  -3  15   9    8626    3915   1
  -2  15   9  109880    7405   1
  -1  15   9   30068    3256   1
   0  15   9  183402   14430   1
   1  15   9   72452    7623   1
   2  15   9   86214    5629   1
   3  15   9   14399    3814   1
   4  15   9   76757    4782   1
   5  15   9    3248    5661   1
   6  15   9    2686    2444   1
   7  15   9   24876    4047   1
   8  15   9   32826    2759   1
   9  15   9   61897    7267   1
  -2  16   9    -930    2770   1
  -1  16   9    6735    2542   1
   0  16   9   26452    2820   1
   1  16   9  104573    4835   1
   2  16   9  633958   23785   1
   3  16   9   24284    3139   1
   4  16   9   42905    3262   1
   5  16   9    4935    2651   1
   6  16   9   29415    3247   1
   7  16   9   44106    2965   1
   8  16   9   17655    4438   1
  -1  17   9    2100    2573   1
   0  17   9   12518    2500   1
   1  17   9    7537    2874   1
   2  17   9  124855    7236   1
   3  17   9     423    2620   1
   4  17   9    4095    2536   1
   5  17   9   87027    5177   1
   6  17   9   21893    3061   1
   7  17   9   58463    4066   1
   1  18   9    -158    2264   1
   2  18   9   98553    5821   1
   3  18   9    6655    2691   1
   4  18   9   14763    2460   1
   5  18   9  245686    7936   1
   6  18   9   69673    4458   1
  -4 -15  10    9208    3510   1
  -3 -15  10   84616    5393   1
  -2 -15  10   51127    3977   1
  -1 -15  10  164319    7721   1
   0 -15  10  140000    5912   1
  -6 -14  10  120140    5788   1
  -5 -14  10   30463    3174   1
  -4 -14  10    1447    4244   1
  -3 -14  10   -1109    4733   1
  -2 -14  10   78109    4674   1
  -1 -14  10  103292    5251   1
   0 -14  10   46449    2841   1
   1 -14  10   20539    2515   1
   2 -14  10   60037    3259   1
  -7 -13  10   30245    5777   1
  -6 -13  10  170222   11489   1
  -5 -13  10  173328    8495   1
  -4 -13  10   -2479    4963   1
  -3 -13  10    7656    3898   1
  -2 -13  10   12773    3473   1
  -1 -13  10   92429    4841   1
   0 -13  10   86065    3855   1
   1 -13  10    5461    2834   1
   2 -13  10   42527    5532   1
   3 -13  10  115319    4535   1
  -7 -12  10  239426   22885   1
  -6 -12  10  223871    9189   1
  -5 -12  10   78030    9368   1
  -4 -12  10   27511    5875   1
  -3 -12  10   15347    8296   1
  -2 -12  10    5159    7819   1
  -1 -12  10   14579    8109   1
   0 -12  10   24404    4780   1
   1 -12  10   84232    3574   1
   2 -12  10   39417    2965   1
   3 -12  10   95758    4071   1
   4 -12  10   18574    2205   1
  -8 -11  10    2616    2140   1
  -7 -11  10  159889    7306   1
  -6 -11  10  127288    9382   1
  -5 -11  10   70229    9462   1
  -4 -11  10   51061    6866   1
  -3 -11  10   48869   10113   1
  -2 -11  10   84480    7422   1
  -1 -11  10    9128    4463   1
   0 -11  10    5303    2913   1
   1 -11  10   40459    3200   1
   2 -11  10  302333   57498   1
   3 -11  10  316555    7629   1
   4 -11  10  112037    3677   1
   5 -11  10    6683    2192   1
  -8 -10  10   13525    3447   1
  -7 -10  10    1523    4141   1
  -6 -10  10    4009    4791   1
  -5 -10  10   25207    6072   1
  -4 -10  10  330855   20619   1
  -3 -10  10  605770   25132   1
  -2 -10  10  206238   12604   1
  -1 -10  10  177418    5941   1
   0 -10  10   39097    3503   1
   1 -10  10  217939    6402   1
   2 -10  10  278210    7692   1
   3 -10  10  216833   14982   1
   4 -10  10   47377    2905   1
   5 -10  10    8095    2334   1
   6 -10  10   29171    2756   1
  -9  -9  10    8527    2881   1
  -8  -9  10   47252    4996   1
  -7  -9  10   26253    5233   1
  -6  -9  10    -941    4046   1
  -5  -9  10   70593    6948   1
  -4  -9  10   13880    4866   1
  -3  -9  10  280345   21649   1
  -2  -9  10  485947   13269   1
  -1  -9  10  129821    5836   1
   0  -9  10   14594    2981   1
   1  -9  10   42021    3537   1
   2  -9  10   15526    3203   1
   3  -9  10  190044    6363   1
   4  -9  10  124518    9860   1
   5  -9  10   17473    2413   1
   6  -9  10  212493    7406   1
  -9  -8  10  128538   10632   1
  -8  -8  10  697168   34252   1
  -7  -8  10  472022   24889   1
  -6  -8  10   16368    4597   1
  -5  -8  10   66716    9273   1
  -4  -8  10   15660    4846   1
  -3  -8  10   55306    6115   1
  -2  -8  10   42690    3388   1
  -1  -8  10  376233   15438   1
   0  -8  10    1655    2876   1
   1  -8  10   67746    4249   1
   2  -8  10   59186    3715   1
   3  -8  10    2972    3248   1
   4  -8  10   81236    3577   1
   5  -8  10    9902    2963   1
   6  -8  10    9798    2300   1
   7  -8  10   16865    2655   1
  -9  -7  10   10108    3922   1
  -8  -7  10  183780   12847   1
  -6  -7  10   -3119    5033   1
  -5  -7  10  196880   15684   1
  -4  -7  10  103835    7299   1
  -3  -7  10  265014   15001   1
  -2  -7  10  153364    6614   1
  -1  -7  10   81562    3652   1
   0  -7  10  142825    6082   1
   1  -7  10  194320    7024   1
   2  -7  10  206290   15188   1
   3  -7  10   11816    3824   1
   4  -7  10    8070    2565   1
   5  -7  10    3200    2378   1
   6  -7  10  263517    6603   1
   7  -7  10  178247    5777   1
  -9  -6  10   27735    4120   1
  -8  -6  10  294585   57277   1
  -7  -6  10  108824   12641   1
  -6  -6  10  125236    7972   1
  -5  -6  10   14362    4336   1
  -4  -6  10  178841   10455   1
  -3  -6  10  164501   13409   1
  -2  -6  10   22106    4555   1
  -1  -6  10   15919    2775   1
   0  -6  10   13998    6695   1
   1  -6  10   27637    3235   1
   2  -6  10   78505   10418   1
   3  -6  10   54625    4985   1
   4  -6  10  186746    5361   1
   5  -6  10   83193    4074   1
   6  -6  10   15378    3970   1
   7  -6  10   35422    3795   1
   8  -6  10   85276   15224   1
  -9  -5  10   39397    7350   1
  -8  -5  10    7894    3136   1
  -7  -5  10    4192    5874   1
  -6  -5  10   23513    3835   1
  -5  -5  10  523578   15305   1
  -4  -5  10  516641   48321   1
  -3  -5  10  320732   16630   1
  -2  -5  10    2707    3231   1
  -1  -5  10    3434    2561   1
   0  -5  10  130496    5840   1
   1  -5  10  404191   15674   1
   2  -5  10 1358915   64438   1
   3  -5  10    6230    3037   1
   4  -5  10    1215    3570   1
   5  -5  10   64427    4476   1
   6  -5  10    8772    2563   1
   7  -5  10  165565    5193   1
   8  -5  10    6446    2282   1
  -9  -4  10   58253   11124   1
  -8  -4  10   41019    4397   1
  -7  -4  10  115649    5440   1
  -6  -4  10    2196    4062   1
  -5  -4  10   52275    4874   1
  -4  -4  10  137517    7767   1
  -3  -4  10   55598    4596   1
  -2  -4  10   34781    6948   1
  -1  -4  10   39371    4972   1
   0  -4  10   32245    6152   1
   1  -4  10    4602    3039   1
   2  -4  10  121210    7951   1
   3  -4  10   25373    4127   1
   4  -4  10    3502    3653   1
   5  -4  10  288084    9443   1
   6  -4  10   96294    5919   1
   7  -4  10    6977    3773   1
   8  -4  10   16952    2711   1
   9  -4  10   22028    4432   1
  -9  -3  10  144677   14346   1
  -8  -3  10   79412    3990   1
  -7  -3  10   24328    4042   1
  -6  -3  10    2202    4382   1
  -5  -3  10  632256   16167   1
  -4  -3  10  798456   20966   1
  -3  -3  10 1110491   45476   1
  -2  -3  10   71021    4916   1
  -1  -3  10  172557    6102   1
   0  -3  10   31191    3179   1
   1  -3  10   19617    3093   1
   2  -3  10  173063    5687   1
   3  -3  10    6381    4417   1
   4  -3  10   25692    6980   1
   5  -3  10  701881   40306   1
   6  -3  10  736083   37897   1
   7  -3  10   16279    3058   1
   8  -3  10   33979    4191   1
   9  -3  10   23931    2357   1
  -9  -2  10  136574   10768   1
  -8  -2  10    -315    3246   1
  -7  -2  10   10184    5188   1
  -6  -2  10   29677    4223   1
  -5  -2  10   44246    4782   1
  -4  -2  10   18009    3918   1
  -3  -2  10    8473    2817   1
  -2  -2  10    3743    2441   1
  -1  -2  10   11469    3558   1
   0  -2  10   47935    2522   1
   1  -2  10   11797    2424   1
   2  -2  10   26945    2225   1
   3  -2  10    6623    3349   1
   4  -2  10  108133    7747   1
   5  -2  10  144879   20001   1
   6  -2  10  133350   24207   1
   7  -2  10  239397   18026   1
   8  -2  10   11105    2812   1
   9  -2  10    4620    2411   1
  -9  -1  10  124929    6097   1
  -8  -1  10  237481    7203   1
  -7  -1  10    9343    4476   1
  -6  -1  10  261196    9754   1
  -5  -1  10  113351    6353   1
  -4  -1  10   39860    4364   1
  -3  -1  10  180605    6887   1
  -2  -1  10  470042   13360   1
  -1  -1  10 1816126   36795   1
   0  -1  10 1483674   33675   1
   1  -1  10 2073346   56099   1
   2  -1  10   43406    4986   1
   3  -1  10   62581    3923   1
   4  -1  10  772053   34341   1
   5  -1  10 1314099   44845   1
   6  -1  10 1058477   67200   1
   7  -1  10  126645   25368   1
   8  -1  10    -804    3695   1
   9  -1  10   12848    3809   1
  10  -1  10    6171    1785   1
  -9   0  10    7741    2874   1
  -8   0  10   12000    3309   1
  -7   0  10  227239   24299   1
  -6   0  10  500514   28443   1
  -5   0  10   70936    6743   1
  -4   0  10  180495    8043   1
  -3   0  10   34069    3140   1
  -2   0  10  101352    5094   1
  -1   0  10   81591    3580   1
   0   0  10  228233    7259   1
   1   0  10   35818    2356   1
   2   0  10   96989   10256   1
   3   0  10   80556    3846   1
   4   0  10   64515    3980   1
   5   0  10  155947    7126   1
   6   0  10  305263    9584   1
   7   0  10  842724   36283   1
   8   0  10   14248    3822   1
   9   0  10   12404    7530   1
  10   0  10    5332    2036   1
  -9   1  10   86248    4198   1
  -8   1  10   -1846    3838   1
  -7   1  10   57264    5138   1
  -6   1  10 1431615  111282   1
  -5   1  10  317363   29700   1
  -4   1  10  450542   47299   1
  -3   1  10   13817    3046   1
  -2   1  10   43553    2882   1
  -1   1  10 2044523   41062   1
   0   1  10 2274186   51233   1
   1   1  10 2506316   50641   1
   2   1  10  236200    7447   1
   3   1  10   18819    2085   1
   4   1  10   33306    5166   1
   5   1  10   47725    6633   1
   6   1  10  118761    7665   1
   7   1  10   15666    3227   1
   8   1  10   65523    9002   1
   9   1  10  126733   10912   1
  10   1  10    5029    2984   1
  -9   2  10    8805    2544   1
  -8   2  10    8305    3829   1
  -7   2  10  296720   35924   1
  -6   2  10   23372    5115   1
  -5   2  10  179959    6932   1
  -4   2  10    4377    3466   1
  -3   2  10    2831    2581   1
  -2   2  10   18804    2282   1
  -1   2  10    2477    2202   1
   0   2  10  310699    7362   1
   1   2  10   89080    3562   1
   2   2  10  122780    3979   1
   3   2  10   90366    9193   1
   4   2  10  334574   24932   1
   5   2  10   11662    4071   1
   6   2  10    8489    3353   1
   7   2  10  274943    8798   1
   8   2  10    2460    3148   1
   9   2  10  104427   10829   1
  10   2  10   96911    6105   1
  -9   3  10    9135    2396   1
  -8   3  10   80098    6617   1
  -7   3  10     912    4419   1
  -6   3  10  239117   13666   1
  -5   3  10  823783   27379   1
  -4   3  10  132720    9164   1
  -3   3  10    5421    2852   1
  -2   3  10  171407    6129   1
  -1   3  10  217664    7251   1
   0   3  10  128987    4545   1
   1   3  10  959182   18283   1
   2   3  10  162422   10107   1
   3   3  10   28553    5053   1
   4   3  10  309923    9038   1
   5   3  10  236211    9049   1
   6   3  10    4650    3492   1
   7   3  10    8505    3706   1
   8   3  10   45133    4536   1
   9   3  10  267112    8537   1
  10   3  10    6434    7833   1
  -8   4  10    9768    3623   1
  -7   4  10    7034    4109   1
  -6   4  10    7068    4459   1
  -5   4  10   20676    5847   1
  -4   4  10    8571    3767   1
  -3   4  10   92860    4724   1
  -2   4  10   33574    2845   1
  -1   4  10  105468    3578   1
   0   4  10    6941    2286   1
   1   4  10   24817    2225   1
   2   4  10  239861    8633   1
   3   4  10   77127    5214   1
   4   4  10 1126291   59465   1
   5   4  10  157548   12996   1
   6   4  10  253217   13275   1
   7   4  10   50559    4191   1
   8   4  10    2420    3473   1
   9   4  10   72758    6632   1
  10   4  10   64490   10113   1
  11   4  10   28636    3438   1
  -8   5  10   13242    3059   1
  -7   5  10  198119   16148   1
  -6   5  10    6285    4883   1
  -5   5  10  250118    8677   1
  -4   5  10   -1649    4411   1
  -3   5  10  117660    6809   1
  -2   5  10  850849   40236   1
  -1   5  10  451492   11031   1
   0   5  10  107847   11919   1
   1   5  10    5209    2037   1
   2   5  10    3971    3298   1
   3   5  10  489395   19759   1
   4   5  10  564939   38441   1
   5   5  10  130922    5770   1
   6   5  10    2945    3088   1
   7   5  10   30347    3562   1
   8   5  10   34446    6094   1
   9   5  10  221781    9552   1
  10   5  10    4792    3968   1
  11   5  10    5576    2199   1
  -8   6  10    8873    2556   1
  -7   6  10   30696    4604   1
  -6   6  10   16336    5050   1
  -5   6  10     160    3483   1
  -4   6  10   26776    3947   1
  -3   6  10    1654    5221   1
  -2   6  10   67372    4231   1
  -1   6  10  129973    8880   1
   0   6  10   98340    3890   1
   1   6  10   81812    4988   1
   2   6  10   34305    6907   1
   3   6  10  130409    4609   1
   4   6  10  139987    8827   1
   5   6  10   52410    4243   1
   6   6  10   86338    6836   1
   7   6  10  302202   12194   1
   8   6  10  758712   26450   1
   9   6  10  183051    9448   1
  10   6  10    2865    3609   1
  11   6  10     758    4223   1
  -7   7  10  266780   11600   1
  -6   7  10  137045    8615   1
  -5   7  10   43368    4868   1
  -4   7  10   94268    5186   1
  -3   7  10    3831    3568   1
  -2   7  10  213145   10236   1
  -1   7  10  566448   16287   1
   0   7  10   72624    4245   1
   1   7  10    8318    3276   1
   2   7  10  310845   16443   1
   3   7  10   74917    5015   1
   4   7  10    9576    3962   1
   5   7  10  121393    7445   1
   6   7  10    3130    4288   1
   7   7  10  244289    8661   1
   8   7  10  335076   12587   1
   9   7  10   52049    8539   1
  10   7  10    9880    3361   1
  11   7  10   13474    3802   1
  -7   8  10   23647    2788   1
  -6   8  10   16862    3193   1
  -5   8  10    4680    4134   1
  -4   8  10  105867    8108   1
  -3   8  10   36326    4464   1
  -2   8  10     267    4903   1
  -1   8  10   65774    6264   1
   0   8  10   15663    2291   1
   1   8  10   99283    3956   1
   2   8  10  585715   28512   1
   3   8  10  679870   22458   1
   4   8  10  408862   17474   1
   5   8  10   17809    4094   1
   6   8  10   92192   22763   1
   7   8  10  274452   11583   1
   8   8  10  934222   25902   1
   9   8  10  660326   17329   1
  10   8  10   82796    4911   1
  11   8  10   -1283    3774   1
  -7   9  10   55422    3299   1
  -6   9  10  132208   11242   1
  -5   9  10   12810    6737   1
  -4   9  10  270983   10629   1
  -3   9  10  180305    6960   1
  -2   9  10  222360    9418   1
  -1   9  10    3207    2783   1
   0   9  10     546    2676   1
   1   9  10  529477   14770   1
   2   9  10  562264   19158   1
   3   9  10  613082   24706   1
   4   9  10   39512    4469   1
   5   9  10    4968    3894   1
   6   9  10   52877    8086   1
   7   9  10   23363   13980   1
   8   9  10    5635    5839   1
   9   9  10    3904    4454   1
  10   9  10   92586    7562   1
  11   9  10   19542    4176   1
  -6  10  10    1521    2477   1
  -5  10  10    5938    3284   1
  -4  10  10  218265   10388   1
  -3  10  10  128911    5399   1
  -2  10  10  731307   24133   1
  -1  10  10   32833    3439   1
   0  10  10   60693    3536   1
   1  10  10  349318    8705   1
   2  10  10  578437   20359   1
   3  10  10  907651   33105   1
   4  10  10  146320   11337   1
   5  10  10   41024    7842   1
   6  10  10    3951    6414   1
   7  10  10  102826    7534   1
   8  10  10  185972   12538   1
   9  10  10  500177   21340   1
  10  10  10   11655    4843   1
  -6  11  10    1187    2069   1
  -5  11  10    7140    2963   1
  -4  11  10  148391    6801   1
  -3  11  10  366429   14373   1
  -2  11  10  121781   10209   1
  -1  11  10  164096   13890   1
   0  11  10   63947    3757   1
   1  11  10   63792    5475   1
   2  11  10    2883    2538   1
   3  11  10  272405    9688   1
   4  11  10   79273   12688   1
   5  11  10  245835   22351   1
   6  11  10  221413   25951   1
   7  11  10  345278   60573   1
   8  11  10   35218    6945   1
   9  11  10   44634    4996   1
  10  11  10   93087    6006   1
  -5  12  10    3725    2358   1
  -4  12  10   45885    6990   1
  -3  12  10  277683   12243   1
  -2  12  10  332960   13217   1
  -1  12  10  263137   14306   1
   0  12  10   13696    3060   1
   1  12  10    4155    2855   1
   2  12  10   51919    5459   1
   3  12  10  560935   20495   1
   4  12  10  178862    9064   1
   5  12  10   44076    6971   1
   6  12  10  638833   30062   1
   7  12  10  220843   10350   1
   8  12  10   16747   10101   1
   9  12  10   43267    5026   1
  10  12  10    7870    2877   1
  -4  13  10    5823    2465   1
  -3  13  10   85277    7491   1
  -2  13  10  319263   13527   1
  -1  13  10  195454    8313   1
   0  13  10   45958    3740   1
   1  13  10     462    2960   1
   2  13  10   30685    4067   1
   3  13  10    4661    4509   1
   4  13  10    3580    4504   1
   5  13  10  133338   12547   1
   6  13  10   26686    5216   1
   7  13  10  119195   17646   1
   8  13  10   11715    3019   1
   9  13  10    9760    2557   1
  10  13  10   12951    3719   1
  -4  14  10    3257    3141   1
  -3  14  10   54071    4409   1
  -2  14  10  117998    4605   1
  -1  14  10    8361    2885   1
   0  14  10   61223    5438   1
   1  14  10  200314   14314   1
   2  14  10   99353   12809   1
   3  14  10   33423    4402   1
   4  14  10   34714    4402   1
   5  14  10   16536    4444   1
   6  14  10  413883   23868   1
   7  14  10  385087   12018   1
   8  14  10  101765   12431   1
   9  14  10   58443    3162   1
  -3  15  10    5096    3329   1
  -2  15  10   21403    3253   1
  -1  15  10   21081    2853   1
   0  15  10   27819    2887   1
   1  15  10  116743    8715   1
   2  15  10   24130    9635   1
   3  15  10   68177   10918   1
   4  15  10   28035    9954   1
   5  15  10   35774    7702   1
   6  15  10   31243    3473   1
   7  15  10   61687    7184   1
   8  15  10   14685    2877   1
   9  15  10   74506   11634   1
  -2  16  10    7469    3178   1
  -1  16  10   10954    2289   1
   0  16  10    2226    2503   1
   1  16  10  136797    6681   1
   2  16  10  209300   11942   1
   3  16  10   55234    4115   1
   4  16  10    4594    3266   1
   5  16  10  123293    8603   1
   6  16  10   19059    2953   1
   7  16  10  101665    5713   1
   8  16  10    7061    2679   1
   0  17  10    1897    1953   1
   1  17  10   13269    2470   1
   2  17  10   12141    3040   1
   3  17  10   22036    3177   1
   4  17  10    6626    2914   1
   5  17  10    5438    2760   1
   6  17  10   21604    8483   1
   7  17  10    2827    2738   1
   2  18  10   15892    2409   1
   3  18  10    -960    2436   1
   4  18  10   67817    5587   1
   5  18  10  206591   19753   1
  -4 -14  11   37502    4078   1
  -3 -14  11    2008    5997   1
  -2 -14  11   89157    4815   1
  -1 -14  11  112074    6109   1
   0 -14  11   19678    2875   1
   1 -14  11     -20    1808   1
  -6 -13  11   28281    3694   1
  -5 -13  11   17054    3102   1
  -4 -13  11    -286    3080   1
  -3 -13  11   19153    3422   1
  -2 -13  11   39597    3373   1
  -1 -13  11   75135    3966   1
   0 -13  11   35935    4016   1
   1 -13  11    1855    2395   1
   2 -13  11   10020    2827   1
  -7 -12  11  102293    8006   1
  -6 -12  11  471539   27473   1
  -5 -12  11   77191   11691   1
  -4 -12  11   14603    3856   1
  -3 -12  11   77092    5903   1
  -2 -12  11   -1104    3231   1
  -1 -12  11   23131    3518   1
   0 -12  11     552    3271   1
   1 -12  11   12992    2888   1
   2 -12  11   67656    4014   1
   3 -12  11   30769    2986   1
  -7 -11  11   -1041    3820   1
  -6 -11  11     150    6835   1
  -5 -11  11   13840    5450   1
  -4 -11  11   17108    5452   1
  -3 -11  11   96418   10085   1
  -2 -11  11   63308    8980   1
  -1 -11  11   23287    7987   1
   0 -11  11  240253   14495   1
   1 -11  11   30474    3038   1
   2 -11  11    5971    2556   1
   3 -11  11  176555    5521   1
   4 -11  11   97306    4163   1
  -8 -10  11   35143    2873   1
  -7 -10  11    5120    2637   1
  -6 -10  11  162739   18980   1
  -5 -10  11   42085    8516   1
  -4 -10  11   -6723    8184   1
  -3 -10  11  339988   49861   1
  -2 -10  11  228291    7659   1
  -1 -10  11   71594    3878   1
   0 -10  11    -837    3502   1
   1 -10  11   38428    3240   1
   2 -10  11  184169   28770   1
   3 -10  11   94949    4202   1
   4 -10  11   25073    2800   1
   5 -10  11    2264    2354   1
  -8  -9  11   49690    3337   1
  -7  -9  11   23798    8095   1
  -6  -9  11   15431    4688   1
  -5  -9  11   96642   10291   1
  -4  -9  11    2852    4815   1
  -3  -9  11   67803    5376   1
  -2  -9  11  303487   17262   1
  -1  -9  11  173218    7574   1
   0  -9  11  137351    5696   1
   1  -9  11   13805    3039   1
   2  -9  11    6633    2877   1
   3  -9  11  125501   10131   1
   4  -9  11   17146    2683   1
   5  -9  11   42485    2873   1
   6  -9  11   66133    5927   1
  -8  -8  11  155614    9563   1
  -7  -8  11  551496   55850   1
  -6  -8  11   19851    8156   1
  -5  -8  11    -376    4884   1
  -4  -8  11   18208    4458   1
  -3  -8  11  280255   16340   1
  -2  -8  11  369519   18821   1
  -1  -8  11  183141    7972   1
   0  -8  11    4426    3123   1
   1  -8  11   46997    3409   1
   2  -8  11   69541    3717   1
   3  -8  11    8780    3106   1
   4  -8  11  182151   11836   1
   5  -8  11    8195    2493   1
   6  -8  11   49917    2933   1
  -9  -7  11    9753    2398   1
  -8  -7  11   11706    3225   1
  -7  -7  11   10043    4829   1
  -6  -7  11    7464    5261   1
  -5  -7  11  176871    7560   1
  -4  -7  11   83722   10464   1
  -3  -7  11   13539    4961   1
  -2  -7  11    8050    4278   1
  -1  -7  11   61747    4347   1
   0  -7  11  216141    6128   1
   1  -7  11  488795   15308   1
   2  -7  11  342246   10500   1
   3  -7  11    5890    3623   1
   4  -7  11   18143    3688   1
   5  -7  11   -1017    4754   1
   6  -7  11  216378    6532   1
   7  -7  11  126127    4651   1
  -9  -6  11    2456    2430   1
  -8  -6  11  129871   17922   1
  -6  -6  11   43391    8586   1
  -5  -6  11   96500   19486   1
  -4  -6  11   90863   15651   1
  -3  -6  11   57799   11400   1
  -2  -6  11  157871   10628   1
  -1  -6  11   10112    2756   1
   0  -6  11   34036    4013   1
   1  -6  11    2755    3022   1
   2  -6  11   20657    6264   1
   3  -6  11   36237    3099   1
   4  -6  11    3364    2889   1
   5  -6  11  133904    4568   1
   6  -6  11   50872    4177   1
   7  -6  11  103884    5487   1
   8  -6  11   38007    3942   1
  -9  -5  11   19343    3989   1
  -8  -5  11   15374    3301   1
  -7  -5  11    7323    4647   1
  -6  -5  11   46052    7243   1
  -5  -5  11   85617   10824   1
  -4  -5  11  262972   11868   1
  -3  -5  11  636698   50882   1
  -2  -5  11   92419    7950   1
  -1  -5  11   36680    5066   1
   0  -5  11  197645   16223   1
   1  -5  11 1370189   81766   1
   2  -5  11  933213   29128   1
   3  -5  11   78898    5169   1
   4  -5  11    1503    2921   1
   5  -5  11  140260    5574   1
   6  -5  11    3662    3807   1
   7  -5  11   29453    2506   1
   8  -5  11    2006    1631   1
  -9  -4  11  149252   48396   1
  -8  -4  11    5650    3026   1
  -7  -4  11    2062    3971   1
  -6  -4  11  133770   12941   1
  -5  -4  11   22803    8036   1
  -4  -4  11  107788    7835   1
  -3  -4  11   21323    5203   1
  -2  -4  11   24163    8001   1
  -1  -4  11  219297   14448   1
   0  -4  11   47115    7360   1
   1  -4  11   25987    3806   1
   2  -4  11    6403    2976   1
   3  -4  11   13877    2986   1
   4  -4  11   12229    4657   1
   5  -4  11   22972    3581   1
   6  -4  11    2720    2888   1
   7  -4  11    8491    3226   1
   8  -4  11   21369    2438   1
  -9  -3  11  193587   17969   1
  -8  -3  11   46455    4075   1
  -7  -3  11  194579    7465   1
  -6  -3  11    8867    3941   1
  -5  -3  11  264671   11373   1
  -4  -3  11  734814   20843   1
  -3  -3  11  801969   30146   1
  -2  -3  11   90750    5908   1
  -1  -3  11   57042    5257   1
   0  -3  11  146461   33339   1
   1  -3  11   65674    3940   1
   2  -3  11  278708    8136   1
   3  -3  11   55454    4423   1
   4  -3  11   66462   10843   1
   5  -3  11  858148   30286   1
   6  -3  11  125100    9103   1
   7  -3  11    3119    3824   1
   8  -3  11   75226    3039   1
   9  -3  11   41279    3288   1
  -9  -2  11  197730    8276   1
  -8  -2  11  117922   11953   1
  -7  -2  11    6330    4257   1
  -6  -2  11   22831    3595   1
  -5  -2  11   11807    4051   1
  -4  -2  11  399413   21351   1
  -3  -2  11   29117    3241   1
  -2  -2  11   33593    2864   1
  -1  -2  11  251106    8467   1
   0  -2  11  104031    3567   1
   1  -2  11   29799    2664   1
   2  -2  11  126996    4015   1
   3  -2  11   30337    5104   1
   4  -2  11   19165    5584   1
   5  -2  11    7419    7847   1
   6  -2  11  162191   25188   1
   7  -2  11   11646    4137   1
   8  -2  11    4570    3032   1
   9  -2  11    8265    2006   1
  -9  -1  11  324775   21874   1
  -8  -1  11  106304    6948   1
  -7  -1  11    7445    4275   1
  -6  -1  11   19537    3712   1
  -5  -1  11    3709    3620   1
  -4  -1  11   41470    5537   1
  -3  -1  11   19303    2937   1
  -2  -1  11   33506    2836   1
  -1  -1  11 1244318   33313   1
   0  -1  11  963129   20235   1
   1  -1  11 1143680   24702   1
   2  -1  11    4130    2424   1
   3  -1  11  117888    5816   1
   4  -1  11  717897   24148   1
   5  -1  11  630465   25651   1
   6  -1  11  621612   50074   1
   7  -1  11  326465   10926   1
   8  -1  11   87383    4978   1
   9  -1  11    1273    2177   1
  -9   0  11    2287    2844   1
  -8   0  11   33371    3668   1
  -7   0  11   54948    4319   1
  -6   0  11  155410    5649   1
  -5   0  11  556326   25035   1
  -4   0  11   10383    3458   1
  -3   0  11   26879    3583   1
  -2   0  11   51329    3444   1
  -1   0  11  291949    6564   1
   0   0  11 1179232   24544   1
   1   0  11   38688    3589   1
   2   0  11  355510    8556   1
   3   0  11   11248    2864   1
   4   0  11  206309    8242   1
   5   0  11    3348    3597   1
   6   0  11  240841   12885   1
   7   0  11  217618   13890   1
   8   0  11    7715    4863   1
   9   0  11    3751    3536   1
  10   0  11    1226    2135   1
  -9   1  11   26905    3488   1
  -8   1  11   54817    3757   1
  -7   1  11    2156    3849   1
  -6   1  11  148406   12505   1
  -5   1  11  787617   48814   1
  -4   1  11  200829    8655   1
  -3   1  11   21186    2557   1
  -2   1  11   58447    3103   1
  -1   1  11  842885   16251   1
   0   1  11 1145252   25083   1
   1   1  11 2947954   74332   1
   2   1  11  337406    8210   1
   3   1  11   88436    3583   1
   4   1  11   26637    2769   1
   5   1  11    3021    3877   1
   6   1  11 1433921   55619   1
   7   1  11   39533    4572   1
   8   1  11     131    4699   1
   9   1  11    2420    3956   1
  10   1  11     369    2482   1
  -8   2  11    1260    2973   1
  -7   2  11   99733    8262   1
  -6   2  11   50253    4855   1
  -5   2  11  250922    8135   1
  -4   2  11  446188   17946   1
  -3   2  11   16297    2537   1
  -2   2  11  178304    4699   1
  -1   2  11    1610    2169   1
   0   2  11   82364    4069   1
   1   2  11   18701    2962   1
   2   2  11    5814    2390   1
   3   2  11    3711    2906   1
   4   2  11  211965   27612   1
   5   2  11    4273    2753   1
   6   2  11   38025    3637   1
   7   2  11     435    3116   1
   8   2  11   13031    4096   1
   9   2  11   95444    8956   1
  10   2  11   75193    5690   1
  -8   3  11    6716    3623   1
  -7   3  11     201    3343   1
  -6   3  11  267555   22160   1
  -5   3  11  245393   16105   1
  -4   3  11  571486   22412   1
  -3   3  11   15939    2852   1
  -2   3  11   96426    3449   1
  -1   3  11    4076    2201   1
   0   3  11   64270    3680   1
   1   3  11  601828   18401   1
   2   3  11   45087    5690   1
   3   3  11 1130139   27599   1
   4   3  11  279797   10258   1
   5   3  11  279556   12917   1
   6   3  11  250718    8718   1
   7   3  11    -237    3217   1
   8   3  11    1795    3651   1
   9   3  11   77629    5813   1
  10   3  11   47061    4913   1
  -8   4  11   19776    3992   1
  -7   4  11    7995    3114   1
  -6   4  11    7691    5552   1
  -5   4  11  176295   10661   1
  -4   4  11   75735    8547   1
  -3   4  11    4276    3772   1
  -2   4  11   21185    2833   1
  -1   4  11  126721    3791   1
   0   4  11    2864    2149   1
   1   4  11   42589    4001   1
   2   4  11   12369    2449   1
   3   4  11   49933    3602   1
   4   4  11  344966   15380   1
   5   4  11   72428    7060   1
   6   4  11   67280    4686   1
   7   4  11   17864    3320   1
   8   4  11    8352    2929   1
   9   4  11  270269   13653   1
  10   4  11   46538    5363   1
  -8   5  11    1117    2315   1
  -7   5  11  119654    7120   1
  -6   5  11   54067    4939   1
  -5   5  11  115035    7430   1
  -4   5  11  112016    7126   1
  -3   5  11    6689    4302   1
  -2   5  11  881675   25845   1
  -1   5  11  960354   24754   1
   0   5  11  160604    7253   1
   1   5  11   99034    5474   1
   2   5  11    5153    2605   1
   3   5  11   30386    4417   1
   4   5  11  496359   25927   1
   5   5  11  167961   16925   1
   6   5  11   67056    6777   1
   7   5  11   79276    5731   1
   8   5  11    6007    3991   1
   9   5  11    6306    3965   1
  10   5  11    2618    3003   1
  -7   6  11   30660    4702   1
  -6   6  11    9887    3679   1
  -5   6  11    2346    4206   1
  -4   6  11   26092    4547   1
  -3   6  11  259093   16675   1
  -2   6  11   59580    5394   1
  -1   6  11  138005    6488   1
   0   6  11    8375    3273   1
   1   6  11  195952   40287   1
   2   6  11   60543    7207   1
   3   6  11   11906    3559   1
   4   6  11  559088   16273   1
   5   6  11   77065    8026   1
   6   6  11   22059    6697   1
   7   6  11  318456   31678   1
   8   6  11  429386   34259   1
   9   6  11   55978    4354   1
  10   6  11    8055    3289   1
  -7   7  11  282032    8433   1
  -6   7  11  176942    6650   1
  -5   7  11  171654   11672   1
  -4   7  11   39917    4673   1
  -3   7  11  134387   10220   1
  -2   7  11  444225   13742   1
  -1   7  11  282822   12258   1
   0   7  11  328894   14403   1
   1   7  11   28651    4455   1
   2   7  11  412526   29388   1
   3   7  11  188088    6641   1
   4   7  11   37283    4508   1
   5   7  11   15132    5759   1
   6   7  11    2062    6827   1
   7   7  11  223806   33041   1
   8   7  11  383321   45761   1
   9   7  11   20602    4542   1
  10   7  11   10982    2943   1
  -7   8  11    2651    2375   1
  -6   8  11   18353    2422   1
  -5   8  11   11944    3615   1
  -4   8  11    1418    4669   1
  -3   8  11    4292    5970   1
  -2   8  11   12851    4680   1
  -1   8  11   23582    3629   1
   0   8  11   22756    3800   1
   1   8  11   21707    4718   1
   2   8  11  128368    6930   1
   3   8  11  198585    7731   1
   4   8  11   11498    4530   1
   5   8  11  187683   16635   1
   6   8  11   13013    8563   1
   7   8  11  610800   63532   1
   8   8  11  896578  140445   1
   9   8  11  404052   17559   1
  10   8  11   95336    4150   1
  -6   9  11  212198    6485   1
  -5   9  11    1350    2771   1
  -4   9  11   85690    6821   1
  -3   9  11  647830   24886   1
  -2   9  11  324174   11249   1
  -1   9  11  179743    8767   1
   0   9  11     826    2323   1
   1   9  11  216863    6117   1
   2   9  11 1226869   38039   1
   3   9  11  839618   28973   1
   4   9  11  135645    6914   1
   5   9  11    1345    5468   1
   6   9  11   78866   17885   1
   7   9  11   43766   13573   1
   8   9  11  168199   12285   1
   9   9  11    6266    3689   1
  10   9  11   10740    3791   1
  -6  10  11    6499    1960   1
  -5  10  11   18226    3017   1
  -4  10  11   47383   14434   1
  -3  10  11    3451    3661   1
  -2  10  11   33903    3581   1
  -1  10  11   17452    3287   1
   0  10  11  113870    3939   1
   1  10  11  140897    4826   1
   2  10  11  147771    6291   1
   3  10  11 1286434   34706   1
   4  10  11 1049828   50030   1
   5  10  11   33708    6170   1
   6  10  11   20463   15946   1
   7  10  11  238435   77208   1
   8  10  11  485542   45918   1
   9  10  11  233907   10172   1
  10  10  11   71624    4686   1
  -5  11  11   39723    2927   1
  -4  11  11   81850    3746   1
  -3  11  11  755220   26956   1
  -2  11  11  682258   25536   1
  -1  11  11  305765   16457   1
   0  11  11   15000    2887   1
   1  11  11    4510    2690   1
   2  11  11  298320   11159   1
   3  11  11  164451   18905   1
   4  11  11  195175   20094   1
   5  11  11    8469    8804   1
   6  11  11  112574   22220   1
   7  11  11   94716    7500   1
   8  11  11   -5684    6423   1
   9  11  11   38539    4087   1
  10  11  11   19030    3534   1
  -5  12  11     656    2665   1
  -4  12  11   20514    2756   1
  -3  12  11   25623    3678   1
  -2  12  11  136241   15272   1
  -1  12  11   81671    5357   1
   0  12  11    -668    2713   1
   1  12  11   96562    4141   1
   2  12  11   11485    4135   1
   3  12  11  439402   13573   1
   4  12  11  417511   28437   1
   5  12  11   22318   12159   1
   6  12  11    7716    5824   1
   7  12  11  209245   44140   1
   8  12  11   28619    4845   1
   9  12  11   64179    8259   1
  10  12  11    3123    1871   1
  -4  13  11   14880    3436   1
  -3  13  11   59711    3996   1
  -2  13  11  279733   11573   1
  -1  13  11  154621   15099   1
   0  13  11    4954    2931   1
   1  13  11   12507    2985   1
   2  13  11   43355    3939   1
   3  13  11    2840    3263   1
   4  13  11   85809    6789   1
   5  13  11  160605    9916   1
   6  13  11   14898   10881   1
   7  13  11    5750    3093   1
   8  13  11    -695    2621   1
   9  13  11    1864    2619   1
  -3  14  11   29353    5908   1
  -2  14  11   63561    4126   1
  -1  14  11  101863    4296   1
   0  14  11    1642    2523   1
   1  14  11  108481    8600   1
   2  14  11  190846   11061   1
   3  14  11   10421    3323   1
   4  14  11   37612    4645   1
   5  14  11   61266   11489   1
   6  14  11  217630   19210   1
   7  14  11  346740   25741   1
   8  14  11   97770    6717   1
   9  14  11    3801    2067   1
  -2  15  11    8427    2506   1
  -1  15  11    4785    2225   1
   0  15  11   21479    2794   1
   1  15  11   68459    3405   1
   2  15  11   87487    5253   1
   3  15  11   16662    3246   1
   4  15  11   22466    3334   1
   5  15  11    6007    2613   1
   6  15  11   -1589    2645   1
   7  15  11   15982    4822   1
   8  15  11   17565    4044   1
  -1  16  11     347    1717   1
   0  16  11    1783    2059   1
   1  16  11  165849    5312   1
   2  16  11  160450    8268   1
   3  16  11   17843    3180   1
   4  16  11   16332    3056   1
   5  16  11  167262   12912   1
   6  16  11   15132    2163   1
   7  16  11  153377    7169   1
   0  17  11    7249    1911   1
   1  17  11    7543    2192   1
   2  17  11   37603    3915   1
   3  17  11     382    2524   1
   4  17  11    8288    2631   1
   5  17  11   13498    2611   1
   6  17  11   13388    2670   1
   3  18  11   41338    2618   1
   4  18  11   25200    2318   1
  -5 -13  12   -1938    3755   1
  -4 -13  12     393    3372   1
  -3 -13  12    6814    3806   1
  -2 -13  12   43352    5220   1
  -1 -13  12   57831    4531   1
   0 -13  12   18074    4612   1
   1 -13  12    4675    2420   1
  -6 -12  12  176496   10225   1
  -5 -12  12   32398    3211   1
  -4 -12  12   15121    2762   1
  -3 -12  12   50110    6276   1
  -2 -12  12   21920    3289   1
  -1 -12  12   24722    3958   1
   0 -12  12    3843    3137   1
   1 -12  12     845    2369   1
   2 -12  12   90199    4009   1
  -6 -11  12     -97    3784   1
  -5 -11  12   15834    3442   1
  -4 -11  12    6825    3577   1
  -3 -11  12   29063    3994   1
  -2 -11  12   30214    3780   1
  -1 -11  12   -1570    3516   1
   0 -11  12  134607    5945   1
   1 -11  12   11021    2503   1
   2 -11  12   33559    2601   1
   3 -11  12   80577    4867   1
   4 -11  12   27478    2455   1
  -7 -10  12    3480    3400   1
  -6 -10  12   96892    7767   1
  -5 -10  12   14607    3318   1
  -4 -10  12   -2532    4015   1
  -3 -10  12   86289    8441   1
  -2 -10  12   44412    7182   1
  -1 -10  12    7089    4765   1
   0 -10  12   -1732    6171   1
   1 -10  12   53295   13376   1
   2 -10  12   11540    2584   1
   3 -10  12    5435    2617   1
   4 -10  12    2309    2568   1
   5 -10  12    3181    1940   1
  -7  -9  12    6276    2766   1
  -6  -9  12   12218    3431   1
  -5  -9  12    2194    3461   1
  -4  -9  12   34983    8062   1
  -3  -9  12   41027    5916   1
  -2  -9  12   97948   13484   1
  -1  -9  12    3587    2872   1
   0  -9  12    4577    3277   1
   1  -9  12   10917    3345   1
   2  -9  12    7425    6302   1
   3  -9  12    8672    2806   1
   4  -9  12   89300    3698   1
   5  -9  12   28665    2767   1
  -8  -8  12  117003    4916   1
  -7  -8  12   93872    7396   1
  -6  -8  12    4739    3652   1
  -5  -8  12    -169    7229   1
  -4  -8  12   47590    4564   1
  -3  -8  12  343611   13764   1
  -2  -8  12  442347   15966   1
  -1  -8  12   63704    4661   1
   0  -8  12   13765    3449   1
   1  -8  12    4160    3373   1
   2  -8  12    8670    2773   1
   3  -8  12   30713    3389   1
   4  -8  12   31715    2996   1
   5  -8  12   27951    2418   1
   6  -8  12    6458    2625   1
  -8  -7  12    8816    2259   1
  -7  -7  12   12375    3379   1
  -6  -7  12   34244    8516   1
  -5  -7  12  141013    8302   1
  -4  -7  12   81689    8521   1
  -3  -7  12   39206    6892   1
  -2  -7  12   16306    4725   1
  -1  -7  12   30376    3334   1
   0  -7  12  374079    9973   1
   1  -7  12  625797   15717   1
   2  -7  12  293150    7872   1
   3  -7  12   93459    4361   1
   4  -7  12    2996    5965   1
   5  -7  12   68842    3209   1
   6  -7  12  145964    6043   1
   7  -7  12  136807   17360   1
  -8  -6  12  112380   12053   1
  -7  -6  12  379974   13325   1
  -6  -6  12   46332    5891   1
  -5  -6  12   49075    7865   1
  -4  -6  12  191824   12819   1
  -3  -6  12   13212    6367   1
  -2  -6  12    1601    4570   1
  -1  -6  12     526    3492   1
   0  -6  12   12568    2774   1
   1  -6  12    5073    4584   1
   2  -6  12   23504    3144   1
   3  -6  12    2436    3407   1
   4  -6  12   16466    3177   1
   5  -6  12    7969    3071   1
   6  -6  12    4227    2219   1
   7  -6  12   20423    2863   1
  -8  -5  12    3386    2859   1
  -7  -5  12    7491    3488   1
  -6  -5  12   67834    6184   1
  -5  -5  12  422806   16086   1
  -4  -5  12  598997   21376   1
  -3  -5  12  261892   15375   1
  -2  -5  12  154479   11897   1
  -1  -5  12    8788    9822   1
   0  -5  12  468751   18840   1
   1  -5  12  453326   18558   1
   2  -5  12 1085505   52623   1
   3  -5  12  267756   10252   1
   4  -5  12    9938    2728   1
   5  -5  12   13231    2502   1
   6  -5  12   33868    3181   1
   7  -5  12   95687    3354   1
   8  -5  12   63255    4505   1
  -8  -4  12   68165    5015   1
  -7  -4  12   13661    3671   1
  -6  -4  12   77037   17796   1
  -5  -4  12  136070   10862   1
  -4  -4  12  513996   27403   1
  -3  -4  12  273789    9664   1
  -2  -4  12   71588    9247   1
  -1  -4  12    1848    4088   1
   0  -4  12    9708    4367   1
   1  -4  12  143048    7801   1
   2  -4  12   23341    3282   1
   3  -4  12      97    4410   1
   4  -4  12  261660    7460   1
   5  -4  12   18500    6019   1
   6  -4  12   76161    4627   1
   7  -4  12   17846    4674   1
   8  -4  12    4691    2099   1
  -8  -3  12   21007    3214   1
  -7  -3  12   70189    4341   1
  -6  -3  12   65489    5202   1
  -5  -3  12  122398    6935   1
  -4  -3  12 1206167   28444   1
  -3  -3  12   31554    4585   1
  -2  -3  12   60583    6056   1
  -1  -3  12   57217    7624   1
   0  -3  12   15713    3677   1
   1  -3  12  236308    7317   1
   2  -3  12   42472    3419   1
   3  -3  12    2955    4146   1
   4  -3  12   90437    9618   1
   5  -3  12  248755    9965   1
   6  -3  12  260377    6378   1
   7  -3  12    -998    3056   1
   8  -3  12   53358    5664   1
  -8  -2  12  273050   10565   1
  -7  -2  12   12316    3324   1
  -6  -2  12   65686    3839   1
  -5  -2  12   14321    3973   1
  -4  -2  12  126346    6885   1
  -3  -2  12   12595    3054   1
  -2  -2  12  114000    4829   1
  -1  -2  12   37765    4294   1
   0  -2  12  142060    8006   1
   1  -2  12   81909    3292   1
   2  -2  12  223215    7769   1
   3  -2  12    9039    4778   1
   4  -2  12  136273    9094   1
   5  -2  12    3511    4640   1
   6  -2  12   61023    9560   1
   7  -2  12   12392    4536   1
   8  -2  12    1368    2561   1
   9  -2  12   20859    2378   1
  -8  -1  12   51169    3605   1
  -7  -1  12    2635    2933   1
  -6  -1  12    6512    2624   1
  -5  -1  12   22821    2964   1
  -4  -1  12  229409    8608   1
  -3  -1  12  470571   10861   1
  -2  -1  12  240680    7679   1
  -1  -1  12   90284    4550   1
   0  -1  12  538098   12878   1
   1  -1  12  222021    6704   1
   2  -1  12    2298    2555   1
   3  -1  12     -34    3068   1
   4  -1  12  177610    8340   1
   5  -1  12  804617   19946   1
   6  -1  12  845810   29444   1
   7  -1  12   95922    8080   1
   8  -1  12   30515    4189   1
   9  -1  12   62086    3413   1
  -8   0  12  173937    8572   1
  -7   0  12      71    2458   1
  -6   0  12   24241    3159   1
  -5   0  12  150305    7898   1
  -4   0  12   63432    3509   1
  -3   0  12   67738    3345   1
  -2   0  12    2341    2545   1
  -1   0  12   89974    4115   1
   0   0  12  337224    8160   1
   1   0  12   24509    2501   1
   2   0  12   26866    3490   1
   3   0  12    4150    2814   1
   4   0  12    6796    3646   1
   5   0  12   24324    4094   1
   6   0  12    8330    4349   1
   7   0  12   68106    6447   1
   8   0  12    7563    3821   1
   9   0  12  165735    7456   1
  -8   1  12   16241    3451   1
  -7   1  12   15347    2552   1
  -6   1  12  121503    8259   1
  -5   1  12  570806   16057   1
  -4   1  12   33815    3529   1
  -3   1  12   25380    2648   1
  -2   1  12   12233    2606   1
  -1   1  12  202878    7152   1
   0   1  12  748185   16190   1
   1   1  12  517284   11713   1
   2   1  12   50463    4808   1
   3   1  12   56579    5791   1
   4   1  12    7619    3753   1
   5   1  12  401507   13167   1
   6   1  12  555146   16310   1
   7   1  12   66092    4772   1
   8   1  12    3667    3517   1
   9   1  12   43974    3674   1
  10   1  12    1453    2116   1
  -8   2  12    3221    3135   1
  -7   2  12    6195    3494   1
  -6   2  12  114842   16152   1
  -5   2  12  676272   36461   1
  -4   2  12   72950    4070   1
  -3   2  12  148852    7663   1
  -2   2  12   67651    3467   1
  -1   2  12   12158    2495   1
   0   2  12  105162    4075   1
   1   2  12   33275    3313   1
   2   2  12  198924    5996   1
   3   2  12  151890    6356   1
   4   2  12   18082    4444   1
   5   2  12  258069    7447   1
   6   2  12   89402    4140   1
   7   2  12    5453    3477   1
   8   2  12  236893    7628   1
   9   2  12   66458    5010   1
  10   2  12  139620    6402   1
  -8   3  12   66047    4592   1
  -7   3  12    8294    3374   1
  -6   3  12   97830    5228   1
  -5   3  12  339000   10313   1
  -4   3  12  266265    9138   1
  -3   3  12   13830    3127   1
  -2   3  12   90171    3569   1
  -1   3  12   20333    2235   1
   0   3  12   15082    2763   1
   1   3  12  338080   10815   1
   2   3  12   48153    3003   1
   3   3  12  654146   23198   1
   4   3  12  828454   23801   1
   5   3  12  526490   19689   1
   6   3  12   73270    4785   1
   7   3  12    1710    2711   1
   8   3  12    5514    2882   1
   9   3  12   69794    4990   1
  10   3  12   65198    3798   1
  -8   4  12    5259    2209   1
  -7   4  12    7997    3715   1
  -6   4  12    5346    3865   1
  -5   4  12  202056   13617   1
  -4   4  12   17779    4389   1
  -3   4  12    2006    3683   1
  -2   4  12    8474    2810   1
  -1   4  12    5451    2091   1
   0   4  12   98107    5602   1
   1   4  12   19846    3110   1
   2   4  12   46750    4958   1
   3   4  12  302894   16034   1
   4   4  12  330506   32514   1
   5   4  12  243881   20994   1
   6   4  12   29359    3423   1
   7   4  12   42174    4083   1
   8   4  12    2258    3002   1
   9   4  12    8397    3030   1
  10   4  12   80637    5697   1
  -7   5  12  144707    6945   1
  -6   5  12   89740    4774   1
  -5   5  12   12356    4679   1
  -4   5  12   21249    4321   1
  -3   5  12    5785    4037   1
  -2   5  12 1141458   37538   1
  -1   5  12  660424   20095   1
   0   5  12  355836   11724   1
   1   5  12   73566    4664   1
   2   5  12    1303    2622   1
   3   5  12  125892    4755   1
   4   5  12  217204    6709   1
   5   5  12  853170   57426   1
   6   5  12    1740    4042   1
   7   5  12  172980   12302   1
   8   5  12   73463    5307   1
   9   5  12    5875    2683   1
  10   5  12    1263    3485   1
  -7   6  12    3588    2073   1
  -6   6  12   35387    3271   1
  -5   6  12    2031    4546   1
  -4   6  12   19637    4074   1
  -3   6  12   14333    4043   1
  -2   6  12  132799    8381   1
  -1   6  12   34305    4100   1
   0   6  12  275202   32239   1
   1   6  12   14128    3862   1
   2   6  12   53608    3792   1
   3   6  12   78797    4796   1
   4   6  12  200340    7705   1
   5   6  12  398784   22579   1
   6   6  12    4425    4900   1
   7   6  12   45380    5993   1
   8   6  12   88074    8064   1
   9   6  12   45810    3491   1
  10   6  12    3022    3167   1
  -7   7  12  162451    6328   1
  -6   7  12  330339   10928   1
  -5   7  12   12700    3315   1
  -4   7  12   10179    3617   1
  -3   7  12   -1312    5734   1
  -2   7  12  468080   28054   1
  -1   7  12  143737    5143   1
   0   7  12  323610   17215   1
   1   7  12   14539    3749   1
   2   7  12  581034   21865   1
   3   7  12   47488    3643   1
   4   7  12   76863    6291   1
   5   7  12     188    5427   1
   6   7  12  219886   25998   1
   7   7  12  223693   23519   1
   8   7  12  180933   13215   1
   9   7  12  144818    5270   1
  10   7  12    4784    2579   1
  -6   8  12    3628    1663   1
  -5   8  12    6653    2680   1
  -4   8  12  187502    6856   1
  -3   8  12   -2779    5711   1
  -2   8  12   73635    6897   1
  -1   8  12  122768   10586   1
   0   8  12   43136    4578   1
   1   8  12   23082    2675   1
   2   8  12   17729    2555   1
   3   8  12  194228    9944   1
   4   8  12  125147    8162   1
   5   8  12   20167    6594   1
   6   8  12   38536    7932   1
   7   8  12  154251   16635   1
   8   8  12  991120   29564   1
   9   8  12  180180   11597   1
  10   8  12   93555    5734   1
  -6   9  12  119780    5646   1
  -5   9  12   15909    2409   1
  -4   9  12   -1503    5048   1
  -3   9  12  297391   13402   1
  -2   9  12   40242    3555   1
  -1   9  12    4723    3122   1
   0   9  12    6278    2919   1
   1   9  12   95912    3873   1
   2   9  12  901919   30261   1
   3   9  12  227884    8587   1
   4   9  12 1127712   54665   1
   5   9  12   25938    5420   1
   6   9  12  105523   17557   1
   7   9  12   57607   15689   1
   8   9  12  127298   11867   1
   9   9  12   31023    7974   1
  10   9  12    1366    2790   1
  -5  10  12    2765    1921   1
  -4  10  12   84752    8254   1
  -3  10  12   33576    7463   1
  -2  10  12   76828    6818   1
  -1  10  12   30461    3354   1
   0  10  12    8124    2938   1
   1  10  12   28025    2801   1
   2  10  12  248455    8323   1
   3  10  12  719082   37169   1
   4  10  12  712105   42946   1
   5  10  12   99717    9348   1
   6  10  12   17030    8465   1
   7  10  12    5861    6318   1
   8  10  12  325993   13780   1
   9  10  12   77500    4233   1
  10  10  12  123745    4883   1
  -5  11  12   -1970    2646   1
  -4  11  12   42744    4294   1
  -3  11  12  486287   13227   1
  -2  11  12  874428   29846   1
  -1  11  12  312379    9317   1
   0  11  12  222617    8523   1
   1  11  12   36743    2998   1
   2  11  12  304768    8746   1
   3  11  12  636569   16180   1
   4  11  12  339524   16496   1
   5  11  12   49207    8247   1
   6  11  12   24580    7294   1
   7  11  12    3895    7761   1
   8  11  12   20430    4369   1
   9  11  12   30025    4097   1
  -4  12  12    2169    3237   1
  -3  12  12    2774    2736   1
  -2  12  12   64654    4519   1
  -1  12  12   16808   10665   1
   0  12  12    1841    3991   1
   1  12  12   46040    3092   1
   2  12  12    8232    2712   1
   3  12  12  216242   11883   1
   4  12  12   12474    3154   1
   5  12  12   22660    4579   1
   6  12  12   19368    7098   1
   7  12  12  217752   10340   1
   8  12  12    6450    2621   1
   9  12  12   17366    2150   1
  -3  13  12  225706   17238   1
  -2  13  12  139560    7413   1
  -1  13  12   27412    3696   1
   0  13  12    2641    2839   1
   1  13  12   25368    3432   1
   2  13  12   37886    3646   1
   3  13  12   24126    5018   1
   4  13  12   15541    3396   1
   5  13  12   -3596   11667   1
   6  13  12   86362    9949   1
   7  13  12   86647    4723   1
   8  13  12    1481    2324   1
   9  13  12    5302    1941   1
  -3  14  12    3662    4087   1
  -2  14  12   13756    2651   1
  -1  14  12   72716    5846   1
   0  14  12  107744    4228   1
   1  14  12   56470    3834   1
   2  14  12  218162   21185   1
   3  14  12   38447   10412   1
   4  14  12   -1791    4280   1
   5  14  12   11351    4088   1
   6  14  12  183906    8538   1
   7  14  12  233777    7910   1
   8  14  12   71712    2853   1
  -2  15  12   12399    2056   1
  -1  15  12   59542    3790   1
   0  15  12   12633    2230   1
   1  15  12  179205    8270   1
   2  15  12   53278    4423   1
   3  15  12    8540    2888   1
   4  15  12   31756    3194   1
   5  15  12    7334    2295   1
   6  15  12   31953    3882   1
   7  15  12    2106    1767   1
   8  15  12   21523    2325   1
   0  16  12   80407    3214   1
   1  16  12   40455    2850   1
   2  16  12  166390    9233   1
   3  16  12    9558    2666   1
   4  16  12   32470    3283   1
   5  16  12    5431    2461   1
   6  16  12    8588    2123   1
   7  16  12   19047    3423   1
   1  17  12    2603    1969   1
   2  17  12   23644    4048   1
   3  17  12   13695    2262   1
   4  17  12   61416    3264   1
   5  17  12   23592    3129   1
  -2 -13  13   10253    4672   1
  -1 -13  13    5177    2170   1
  -4 -12  13   -1856    2995   1
  -3 -12  13   10401    3360   1
  -2 -12  13   21555    6105   1
  -1 -12  13   53442    3446   1
   0 -12  13   82362    4604   1
   1 -12  13     -19    2467   1
  -5 -11  13   23257    2507   1
  -4 -11  13    8166    2972   1
  -3 -11  13   31040    3415   1
  -2 -11  13    7609    3943   1
  -1 -11  13   24852    3995   1
   0 -11  13   22574    3357   1
   1 -11  13    4460    2943   1
   2 -11  13  120431    7644   1
   3 -11  13  203113    6265   1
  -6 -10  13    4121    2021   1
  -5 -10  13    6533    2379   1
  -4 -10  13   25191    4439   1
  -3 -10  13  216162    9702   1
  -2 -10  13   85574    4815   1
  -1 -10  13   39190    5153   1
   0 -10  13   11205    2916   1
   1 -10  13    4244    2854   1
   2 -10  13   64003    3774   1
   3 -10  13   14953    2683   1
   4 -10  13   20548    2370   1
  -7  -9  13     304    1993   1
  -6  -9  13     140    2628   1
  -5  -9  13   82215    5487   1
  -4  -9  13     208    3241   1
  -3  -9  13  154661   12589   1
  -2  -9  13  121910    7151   1
  -1  -9  13   -1901    6517   1
   0  -9  13   13914    6096   1
   1  -9  13    6201    3418   1
   2  -9  13    9033    2228   1
   3  -9  13   93096    3822   1
   4  -9  13   16435    2680   1
   5  -9  13   21804    2231   1
  -7  -8  13   56589    3625   1
  -6  -8  13   24467    3331   1
  -5  -8  13     649    3249   1
  -4  -8  13    7116    7332   1
  -3  -8  13  172583   17562   1
  -2  -8  13  265358   28917   1
  -1  -8  13    4004    3394   1
   0  -8  13    2070    2815   1
   1  -8  13  187317    6250   1
   2  -8  13    5122    5890   1
   3  -8  13     907    2411   1
   4  -8  13    1745    2215   1
   5  -8  13   32423    2924   1
  -7  -7  13   27163    2300   1
  -6  -7  13   34024    3748   1
  -5  -7  13    3949    3529   1
  -4  -7  13   18222    3981   1
  -3  -7  13   41816    7762   1
  -2  -7  13    1685    5141   1
  -1  -7  13   21691    4199   1
   0  -7  13  112952    5094   1
   1  -7  13  804788   18435   1
   2  -7  13  362006   10249   1
   3  -7  13   62168   13348   1
   4  -7  13   14533    2699   1
   5  -7  13  179953    5226   1
   6  -7  13  178606    6603   1
  -8  -6  13   19000    5960   1
  -7  -6  13   99751    5579   1
  -6  -6  13     565    4198   1
  -5  -6  13   51856    8811   1
  -4  -6  13  357564   64394   1
  -3  -6  13  183746   41106   1
  -2  -6  13   38486    5084   1
  -1  -6  13    1785    3197   1
   0  -6  13   20695    6143   1
   1  -6  13  322697   10353   1
   2  -6  13   83994    5127   1
   3  -6  13    1552    2962   1
   4  -6  13    9718    4484   1
   5  -6  13    2631    2343   1
   6  -6  13    2954    1994   1
   7  -6  13   10448    2153   1
  -8  -5  13     622    2555   1
  -7  -5  13     897    2219   1
  -6  -5  13   34972    3956   1
  -5  -5  13  102170   22459   1
  -4  -5  13  240740   14617   1
  -3  -5  13  177934   17618   1
  -2  -5  13  135042   27445   1
  -1  -5  13   26440    3453   1
   0  -5  13  447842   13548   1
   1  -5  13  415712   22309   1
   2  -5  13  647683   24891   1
   3  -5  13  752375   23776   1
   4  -5  13    1557    2919   1
   5  -5  13    9469    3877   1
   6  -5  13   38538    2930   1
   7  -5  13  269771   18240   1
  -8  -4  13   77773   19294   1
  -7  -4  13    3029    2595   1
  -6  -4  13  112454    5555   1
  -5  -4  13  227622   10361   1
  -4  -4  13  870280   57671   1
  -3  -4  13  504289   92499   1
  -2  -4  13    8115    4719   1
  -1  -4  13   80910    5104   1
   0  -4  13    1765    5528   1
   1  -4  13  279579   10972   1
   2  -4  13  121113   12449   1
   3  -4  13   23801    3442   1
   4  -4  13   23649    3542   1
   5  -4  13    4176    2821   1
   6  -4  13    1676    2459   1
   7  -4  13    3751    2395   1
   8  -4  13   42288    4137   1
  -8  -3  13   -1324    2497   1
  -7  -3  13    4542    3225   1
  -6  -3  13   19867    3274   1
  -5  -3  13  280707   11514   1
  -4  -3  13  422897   13181   1
  -3  -3  13  408292   12877   1
  -2  -3  13  258768   16911   1
  -1  -3  13   21138    5525   1
   0  -3  13    3007    5634   1
   1  -3  13  344428    9663   1
   2  -3  13  447452   26256   1
   3  -3  13   94487   10251   1
   4  -3  13  353085   15270   1
   5  -3  13  334480   10612   1
   6  -3  13  132104   12224   1
   7  -3  13    9473    2674   1
   8  -3  13   41650    3860   1
  -8  -2  13  257713   20544   1
  -7  -2  13   66642    4875   1
  -6  -2  13    4906    3438   1
  -5  -2  13   16289    3430   1
  -4  -2  13   15109    3684   1
  -3  -2  13   78870    7681   1
  -2  -2  13   73952    4688   1
  -1  -2  13   29354    3511   1
   0  -2  13    6216    5739   1
   1  -2  13    1521    3453   1
   2  -2  13  193348    5978   1
   3  -2  13   10437    4119   1
   4  -2  13   49992    7112   1
   5  -2  13   18834    6641   1
   6  -2  13   22295    4979   1
   7  -2  13   10042    2837   1
   8  -2  13   12845    3067   1
  -8  -1  13    3719    5763   1
  -7  -1  13   13535    2677   1
  -6  -1  13   17022    3546   1
  -5  -1  13    8976    3166   1
  -4  -1  13  114433    4179   1
  -3  -1  13  244300    9717   1
  -2  -1  13   69680    4617   1
  -1  -1  13   86578    6007   1
   0  -1  13  370416   10237   1
   1  -1  13  288177    7813   1
   2  -1  13   49361    3791   1
   3  -1  13   73020    4944   1
   4  -1  13   60491    5971   1
   5  -1  13  568240   26986   1
   6  -1  13  298694   11954   1
   7  -1  13   35095    4405   1
   8  -1  13   20863    2573   1
   9  -1  13    5695    2041   1
  -8   0  13  276915    9756   1
  -7   0  13   33522    3362   1
  -6   0  13    4167    3197   1
  -5   0  13   40778    4386   1
  -4   0  13   55184    3023   1
  -3   0  13    7542    3285   1
  -2   0  13   68346    6290   1
  -1   0  13   63182    3576   1
   0   0  13  214437    6114   1
   1   0  13   73552    3687   1
   2   0  13   21622    2988   1
   3   0  13   11183    3892   1
   4   0  13  162161    8259   1
   5   0  13    9356    5645   1
   6   0  13   16411    8316   1
   7   0  13   40513    3873   1
   8   0  13   16201    3143   1
   9   0  13  128786    5564   1
  -8   1  13    -112    2762   1
  -7   1  13    -368    2488   1
  -6   1  13   78456    4267   1
  -5   1  13  316352   10332   1
  -4   1  13    2186    2810   1
  -3   1  13   10268    3314   1
  -2   1  13   36031    3018   1
  -1   1  13  293388    7526   1
   0   1  13  433051   10197   1
   1   1  13  162341    5480   1
   2   1  13   20006    3234   1
   3   1  13  437800   19965   1
   4   1  13   80217   12392   1
   5   1  13   14478    4920   1
   6   1  13    5594    6699   1
   7   1  13    3480    6532   1
   8   1  13  106585    5397   1
   9   1  13   77147    4506   1
  -8   2  13    4276    3264   1
  -7   2  13    5081    2738   1
  -6   2  13    4780    2915   1
  -5   2  13  152305    9981   1
  -4   2  13  107565    5225   1
  -3   2  13   -1475    3143   1
  -2   2  13   60416    3351   1
  -1   2  13   50524    3872   1
   0   2  13   62349    3645   1
   1   2  13    7805    2918   1
   2   2  13  369035   16890   1
   3   2  13   33383    4288   1
   4   2  13   49304    5720   1
   5   2  13  140016   11519   1
   6   2  13   10050    6701   1
   7   2  13    5637    6467   1
   8   2  13   15171    4315   1
   9   2  13  212822    7352   1
  -7   3  13   27707    2891   1
  -6   3  13    7497    2974   1
  -5   3  13  356909   19439   1
  -4   3  13   72793    4462   1
  -3   3  13   68964    6412   1
  -2   3  13  130334    4213   1
  -1   3  13  531477   17646   1
   0   3  13    4542    2629   1
   1   3  13   50293    4707   1
   2   3  13    3323    2715   1
   3   3  13  209263   10545   1
   4   3  13 1059131   44790   1
   5   3  13  494113   25239   1
   6   3  13   19434    3900   1
   7   3  13   -2892    6372   1
   8   3  13    5702    3235   1
   9   3  13  112485    5318   1
  -7   4  13    9528    2762   1
  -6   4  13     298    2850   1
  -5   4  13   43680    4937   1
  -4   4  13   81316    5700   1
  -3   4  13   22339    3771   1
  -2   4  13  123102    4520   1
  -1   4  13  187154   15463   1
   0   4  13  237232    7129   1
   1   4  13    4195    2770   1
   2   4  13   20100    3962   1
   3   4  13   12392    3527   1
   4   4  13  510015   45616   1
   5   4  13  435780   54299   1
   6   4  13    1794    3684   1
   7   4  13   48814    5034   1
   8   4  13   19541    3203   1
   9   4  13  112408    6120   1
  10   4  13   49772    4513   1
  -7   5  13   48520    2980   1
  -6   5  13  147700    5484   1
  -5   5  13    7130    3587   1
  -4   5  13   44610    5064   1
  -3   5  13  227030    7389   1
  -2   5  13  762618   25964   1
  -1   5  13 1272688   38680   1
   0   5  13  237926    8656   1
   1   5  13  186183    9670   1
   2   5  13    3768    3236   1
   3   5  13  632953   17578   1
   4   5  13  359999   10744   1
   5   5  13  475697   27341   1
   6   5  13   66205    5664   1
   7   5  13   37499    3492   1
   8   5  13   60160    5548   1
   9   5  13     -12    2234   1
  10   5  13   13100    3942   1
  -7   6  13   30249    2693   1
  -6   6  13   42406    2588   1
  -5   6  13   29069    2929   1
  -4   6  13   11678    4385   1
  -3   6  13   14392    4345   1
  -2   6  13  113880    6024   1
  -1   6  13   34866   11634   1
   0   6  13  145060    7606   1
   1   6  13    2567    3821   1
   2   6  13   16161    3750   1
   3   6  13  411753   10247   1
   4   6  13   18539    3639   1
   5   6  13  247898   11546   1
   6   6  13   42435    4466   1
   7   6  13    4832    3893   1
   8   6  13   56546    6154   1
   9   6  13    8630    2872   1
  10   6  13    8980    3633   1
  -6   7  13   97991    3657   1
  -5   7  13  107427    3821   1
  -4   7  13    5572    3863   1
  -3   7  13   53270    4774   1
  -2   7  13  209584   13451   1
  -1   7  13  585228   21278   1
   0   7  13  225948   11248   1
   1   7  13   10102    6398   1
   2   7  13  271965   11920   1
   3   7  13  197159    8230   1
   4   7  13   18883    4045   1
   5   7  13   17480    6756   1
   6   7  13  119639    9848   1
   7   7  13  215558   10070   1
   8   7  13  249695   19074   1
   9   7  13  150195    5631   1
  -6   8  13   32349    3568   1
  -5   8  13   13199    2060   1
  -4   8  13   36992    2723   1
  -3   8  13   47335    6625   1
  -2   8  13   80642   12014   1
  -1   8  13   91391    6042   1
   0   8  13  127817   10010   1
   1   8  13   52100    4378   1
   2   8  13   22521    2969   1
   3   8  13   59114    9345   1
   4   8  13  151388    7740   1
   5   8  13  132398    8342   1
   6   8  13    8010    6524   1
   7   8  13  160248    8805   1
   8   8  13  516526   26370   1
   9   8  13  266760   11636   1
  10   8  13   17444    3961   1
  -5   9  13   57156    3036   1
  -4   9  13    6847    3232   1
  -3   9  13   90923    6593   1
  -2   9  13    2880    4131   1
  -1   9  13    6285    2901   1
   0   9  13  144045    6270   1
   1   9  13  122160    6345   1
   2   9  13  789465   66758   1
   3   9  13  274345   13082   1
   4   9  13  276202   12328   1
   5   9  13   61984    4839   1
   6   9  13    5088    9087   1
   7   9  13  272871   38517   1
   8   9  13  147254    9017   1
   9   9  13   91859    4215   1
  -5  10  13    1961    2624   1
  -4  10  13    2129    2811   1
  -3  10  13   26964    3635   1
  -2  10  13  108566   17599   1
  -1  10  13   34272    3246   1
   0  10  13   41158    3470   1
   1  10  13   24388    3745   1
   2  10  13   49093    3034   1
   3  10  13  115099    9961   1
   4  10  13   14440    2908   1
   5  10  13    9623    4867   1
   6  10  13   40854    8128   1
   7  10  13   41276   13015   1
   8  10  13   94485    4322   1
   9  10  13  134380    4621   1
  -4  11  13   58248   13236   1
  -3  11  13  245731   13175   1
  -2  11  13  151055    5140   1
  -1  11  13  272356   11629   1
   0  11  13   48222    4233   1
   1  11  13   16122    3073   1
   2  11  13  139819    5694   1
   3  11  13  217165    6511   1
   4  11  13  541849   14563   1
   5  11  13    5104    3096   1
   6  11  13   21949    7267   1
   7  11  13   93291    6731   1
   8  11  13   19758    3053   1
   9  11  13   52405    3638   1
  -4  12  13   19302    4101   1
  -3  12  13    2540    3570   1
  -2  12  13   17322    2983   1
  -1  12  13   51788    5905   1
   0  12  13   31012    9429   1
   1  12  13     847    2576   1
   2  12  13    9306    2215   1
   3  12  13   57609    6737   1
   4  12  13    4591    2801   1
   5  12  13   25021    5883   1
   6  12  13  125469   11307   1
   7  12  13  352766   25447   1
   8  12  13    3978    1965   1
   9  12  13     761    1719   1
  -3  13  13  122347    6021   1
  -2  13  13  172773    8100   1
  -1  13  13   31948    4815   1
   0  13  13   19353    2713   1
   1  13  13  222297   11013   1
   2  13  13    7269    2896   1
   3  13  13    5539    3209   1
   4  13  13   80058   14963   1
   5  13  13    1328    2872   1
   6  13  13   12439    2937   1
   7  13  13   59970    5389   1
   8  13  13     564    1731   1
  -2  14  13   25499    4368   1
  -1  14  13   17078    2781   1
   0  14  13   60590    3710   1
   1  14  13  143838    4267   1
   2  14  13   87108    4988   1
   3  14  13   12507    2724   1
   4  14  13    4895    2145   1
   5  14  13   44022    3426   1
   6  14  13   14997    3413   1
   7  14  13  531353   15391   1
   8  14  13   17757    1763   1
  -1  15  13    1531    1892   1
   0  15  13   17535    3012   1
   1  15  13  177567    5931   1
   2  15  13  139394    8035   1
   3  15  13   42219    4447   1
   4  15  13    5417    2429   1
   5  15  13   48034    3011   1
   6  15  13   14887    1874   1
   7  15  13    9082    1697   1
   1  16  13   69867    3563   1
   2  16  13  131144    6812   1
   3  16  13   73644    6398   1
   4  16  13   20461    2413   1
   5  16  13    9566    2124   1
   6  16  13    6588    1620   1
  -2 -12  14    7847    4495   1
  -1 -12  14  123934    5493   1
  -4 -11  14   15009    2505   1
  -3 -11  14   66009    7964   1
  -2 -11  14    9494    3345   1
  -1 -11  14   22847    4584   1
   0 -11  14   57743    3432   1
   1 -11  14   39961    4391   1
  -5 -10  14    2933    2456   1
  -4 -10  14  172416    6176   1
  -3 -10  14  217804   11372   1
  -2 -10  14  172781   27890   1
  -1 -10  14   35544    4915   1
   0 -10  14    4092    2928   1
   1 -10  14   19558    2576   1
   2 -10  14  142690    6484   1
   3 -10  14   37195    2550   1
  -6  -9  14    2232    2081   1
  -5  -9  14   33730    3356   1
  -4  -9  14    3886    2484   1
  -3  -9  14  166643   15587   1
  -2  -9  14   62805    5377   1
  -1  -9  14   26344    5492   1
   0  -9  14   37632    3112   1
   1  -9  14   92535    4439   1
   2  -9  14   50461    2960   1
   3  -9  14   25040    2747   1
   4  -9  14   35187    2559   1
  -6  -8  14   32914    3967   1
  -5  -8  14   14675    3264   1
  -4  -8  14    3936    2795   1
  -3  -8  14  128738   10118   1
  -2  -8  14   95261    6905   1
  -1  -8  14   12747    2805   1
   0  -8  14   53888    3464   1
   1  -8  14  220335    8250   1
   2  -8  14   14000    2575   1
   3  -8  14   11024    2212   1
   4  -8  14    9310    2464   1
   5  -8  14   36476    2441   1
  -7  -7  14   27026    2940   1
  -6  -7  14    -453    2252   1
  -5  -7  14    6957    2816   1
  -4  -7  14   25312    3312   1
  -3  -7  14   12662    5234   1
  -2  -7  14    8486    5105   1
  -1  -7  14   23514    2914   1
   0  -7  14   46019    4540   1
   1  -7  14  279234   10599   1
   2  -7  14  128263   11765   1
   3  -7  14   17907    2450   1
   4  -7  14    2045    2001   1
   5  -7  14   56083    3111   1
  -7  -6  14   26625    3205   1
  -6  -6  14    2194    2466   1
  -5  -6  14  151258    9655   1
  -4  -6  14  131793    7992   1
  -3  -6  14   46550    4469   1
  -2  -6  14   23464    4077   1
  -1  -6  14   52031    4163   1
   0  -6  14  252164    7532   1
   1  -6  14  741549   15276   1
   2  -6  14  166009    5666   1
   3  -6  14   55722    5667   1
   4  -6  14     744    2245   1
   5  -6  14    4279    2094   1
   6  -6  14    3381    1910   1
  -7  -5  14   17796    3546   1
  -6  -5  14    4348    2564   1
  -5  -5  14   13967    4199   1
  -4  -5  14   80000    5221   1
  -3  -5  14  121507    8506   1
  -2  -5  14   10624    4613   1
  -1  -5  14    1805    3424   1
   0  -5  14   40951    3930   1
   1  -5  14  553177   18562   1
   2  -5  14  280198   14476   1
   3  -5  14  176231    7972   1
   4  -5  14    6317    3076   1
   5  -5  14    4227    2363   1
   6  -5  14   31261    2379   1
   7  -5  14  217829   10108   1
  -7  -4  14    2781    2415   1
  -6  -4  14   33864    2954   1
  -5  -4  14  250308   10757   1
  -4  -4  14  827206   31106   1
  -3  -4  14  405043   59515   1
  -2  -4  14   59133    5590   1
  -1  -4  14  141257    6379   1
   0  -4  14   70517    4788   1
   1  -4  14   27425    4091   1
   2  -4  14   70672    6192   1
   3  -4  14    1750    4165   1
   4  -4  14   56138   16873   1
   5  -4  14    2273    2448   1
   6  -4  14    3428    2202   1
   7  -4  14    8376    2245   1
  -7  -3  14   29526    4504   1
  -6  -3  14    4026    2439   1
  -5  -3  14   93257    7027   1
  -4  -3  14  285380    8486   1
  -3  -3  14  479668   53953   1
  -2  -3  14   40445    4564   1
  -1  -3  14     329    4202   1
   0  -3  14    2099    5602   1
   1  -3  14   47841    6297   1
   2  -3  14  410194   16868   1
   3  -3  14  227676   16841   1
   4  -3  14    7701    3170   1
   5  -3  14   86134    4876   1
   6  -3  14   48861    4875   1
   7  -3  14     311    2301   1
  -7  -2  14    7480    2723   1
  -6  -2  14   24165    3037   1
  -5  -2  14   91952    5797   1
  -4  -2  14  315472   22768   1
  -3  -2  14  616072   36075   1
  -2  -2  14   79279    4366   1
  -1  -2  14    9056    4003   1
   0  -2  14   45388    6591   1
   1  -2  14   83067    5831   1
   2  -2  14   94421    7450   1
   3  -2  14   16662    3822   1
   4  -2  14    8738    3277   1
   5  -2  14   44716    5749   1
   6  -2  14    7092    2844   1
   7  -2  14   47032    2839   1
   8  -2  14    3158    2408   1
  -7  -1  14   25273    3421   1
  -6  -1  14    6568    2876   1
  -5  -1  14   71059    5391   1
  -4  -1  14   27258    3472   1
  -3  -1  14   69767    4268   1
  -2  -1  14    3514    3692   1
  -1  -1  14  418727   15878   1
   0  -1  14  615602   18129   1
   1  -1  14   67579    4615   1
   2  -1  14    4534    3337   1
   3  -1  14   17600    4213   1
   4  -1  14   91972    7916   1
   5  -1  14  293967   11257   1
   6  -1  14  224753   10548   1
   7  -1  14   32406    4312   1
   8  -1  14   23245    2969   1
  -7   0  14   27851    3297   1
  -6   0  14   47178    3253   1
  -5   0  14   33319    3364   1
  -4   0  14   23663    4526   1
  -3   0  14  100269    5780   1
  -2   0  14  165210    7811   1
  -1   0  14   -2518    3254   1
   0   0  14    2562    3563   1
   1   0  14    2594    2923   1
   2   0  14   51827    3535   1
   3   0  14    2813    3087   1
   4   0  14   37599    5492   1
   5   0  14   19504    5377   1
   6   0  14    4552    6189   1
   7   0  14    4428    3435   1
   8   0  14   26377    2937   1
  -7   1  14   74961    5302   1
  -6   1  14  122127    7848   1
  -5   1  14  159390   12287   1
  -4   1  14    4698    3642   1
  -3   1  14    3659    3034   1
  -2   1  14    4176    3516   1
  -1   1  14   68070    3384   1
   0   1  14  678583   17516   1
   1   1  14   74456    3589   1
   2   1  14  179677    6887   1
   3   1  14  491333   23027   1
   4   1  14    9431    3239   1
   5   1  14   32875    5467   1
   6   1  14    -109    6155   1
   7   1  14   11437    4656   1
   8   1  14  250820    7723   1
   9   1  14  231209    6030   1
  -7   2  14    4842    2985   1
  -6   2  14  159522    7750   1
  -5   2  14  146987    5516   1
  -4   2  14  163058    9106   1
  -3   2  14   16709    3196   1
  -2   2  14   14071    3552   1
  -1   2  14    2759    3025   1
   0   2  14     293    2857   1
   1   2  14    4839    2518   1
   2   2  14   90260    4182   1
   3   2  14   25058    4079   1
   4   2  14   18075    6385   1
   5   2  14   39722    5559   1
   6   2  14   18922    5260   1
   7   2  14   77549    5668   1
   8   2  14    2682    3515   1
   9   2  14   97432    4191   1
  -7   3  14    -263    3505   1
  -6   3  14   56247    4246   1
  -5   3  14   46706    3453   1
  -4   3  14   30246    4291   1
  -3   3  14  115397    4522   1
  -2   3  14  733951   17314   1
  -1   3  14  517101   31279   1
   0   3  14   22819    3077   1
   1   3  14   18339    3034   1
   2   3  14   32210    3985   1
   3   3  14  374041   19274   1
   4   3  14  328832    9569   1
   5   3  14  157901   19144   1
   6   3  14   -1004    4363   1
   7   3  14   -2235    4568   1
   8   3  14  184663    6100   1
   9   3  14  139712    5097   1
  -7   4  14   52249    5581   1
  -6   4  14    1418    2732   1
  -5   4  14   23612    2587   1
  -4   4  14   15428    4910   1
  -3   4  14   13641    4067   1
  -2   4  14   59240    5990   1
  -1   4  14   55817    3617   1
   0   4  14   31029    6089   1
   1   4  14    2317    2923   1
   2   4  14    7681    2981   1
   3   4  14    6124    4161   1
   4   4  14  121508    6231   1
   5   4  14  271535   24425   1
   6   4  14   36122    3264   1
   7   4  14  227248   13353   1
   8   4  14    5407    3076   1
   9   4  14   65892    4249   1
  -6   5  14   36777    2919   1
  -5   5  14    2552    2475   1
  -4   5  14    4480    3382   1
  -3   5  14  198987    7844   1
  -2   5  14  734385   21004   1
  -1   5  14  570246   21472   1
   0   5  14  234987    7967   1
   1   5  14  139952    8205   1
   2   5  14  119614    4594   1
   3   5  14  280430    9709   1
   4   5  14 1243483   45907   1
   5   5  14  209938    9966   1
   6   5  14   31414    4501   1
   7   5  14    4431    2623   1
   8   5  14    4484    2458   1
   9   5  14     762    2725   1
  -6   6  14   82308    3960   1
  -5   6  14    6150    2318   1
  -4   6  14    1979    3259   1
  -3   6  14    4342    4982   1
  -2   6  14   88241    7678   1
  -1   6  14    -690    5182   1
   0   6  14  103819    8984   1
   1   6  14    4235    4513   1
   2   6  14   31000    4848   1
   3   6  14   50489    4839   1
   4   6  14  135117    7255   1
   5   6  14  132792   11222   1
   6   6  14   82948    6241   1
   7   6  14    7833    2641   1
   8   6  14   37313    4206   1
   9   6  14    9234    2068   1
  -6   7  14  286713    7118   1
  -5   7  14   37757    2278   1
  -4   7  14   27993    3076   1
  -3   7  14   46396    3857   1
  -2   7  14  232260   10919   1
  -1   7  14 1075742   65948   1
   0   7  14  469676   18882   1
   1   7  14   16158    3887   1
   2   7  14   16289    5361   1
   3   7  14   10169    6040   1
   4   7  14   63349    4507   1
   5   7  14   86564    5092   1
   6   7  14    4387    4031   1
   7   7  14   45382    6882   1
   8   7  14  506996   11389   1
   9   7  14   64904    3690   1
  -5   8  14   36031    2880   1
  -4   8  14    1405    2896   1
  -3   8  14      73    4626   1
  -2   8  14   47961    4787   1
  -1   8  14   25584    6227   1
   0   8  14   59631    5113   1
   1   8  14    1509    3982   1
   2   8  14    7351    3889   1
   3   8  14   59036    6254   1
   4   8  14    9955    4302   1
   5   8  14  114845   10076   1
   6   8  14    1894    4504   1
   7   8  14  133777    6243   1
   8   8  14  143779   29268   1
   9   8  14   52624    4276   1
  -5   9  14   56982   12074   1
  -4   9  14    1458    2650   1
  -3   9  14   35828    3926   1
  -2   9  14   10307    4839   1
  -1   9  14   69935    6518   1
   0   9  14    9087    2610   1
   1   9  14   35147    3262   1
   2   9  14  699976   18107   1
   3   9  14  736097   21789   1
   4   9  14  149675    9041   1
   5   9  14    5939    3480   1
   6   9  14   31121    4371   1
   7   9  14  126917    7267   1
   8   9  14  264027   10077   1
   9   9  14  112926    5778   1
  -4  10  14   19399    5370   1
  -3  10  14    4553    2999   1
  -2  10  14   68464    7216   1
  -1  10  14   48999    5346   1
   0  10  14    4453    2766   1
   1  10  14   20325    2473   1
   2  10  14   50509    6634   1
   3  10  14   62215    3252   1
   4  10  14    8820    2589   1
   5  10  14  173227   34393   1
   6  10  14   59946    7243   1
   7  10  14   28132    3224   1
   8  10  14    2473    2212   1
   9  10  14  101001    5353   1
  -4  11  14   69053    7004   1
  -3  11  14   68684    7388   1
  -2  11  14  109972   10314   1
  -1  11  14   14706    2533   1
   0  11  14   56084    4802   1
   1  11  14    2418    2881   1
   2  11  14  244559    8532   1
   3  11  14  187097    7228   1
   4  11  14  134041    5238   1
   5  11  14    6300    3592   1
   6  11  14   95228    5019   1
   7  11  14   32089    3068   1
   8  11  14    3241    2271   1
   9  11  14   26610    2152   1
  -3  12  14    -894    2869   1
  -2  12  14   11253    2650   1
  -1  12  14    4192    2675   1
   0  12  14   54790    3206   1
   1  12  14   54600    4943   1
   2  12  14   65117    2911   1
   3  12  14   15603    3021   1
   4  12  14   75161    8051   1
   5  12  14   95014    4566   1
   6  12  14  386210   22782   1
   7  12  14  292417   15378   1
   8  12  14   51782    5152   1
  -2  13  14   63547    3866   1
  -1  13  14   11800    2097   1
   0  13  14   18163    2379   1
   1  13  14  173849    5521   1
   2  13  14    1468    2132   1
   3  13  14    -232    1890   1
   4  13  14   40481    3757   1
   5  13  14    7345    2669   1
   6  13  14   22764    2760   1
   7  13  14    8034    2258   1
   8  13  14   40391    2583   1
  -1  14  14   45245    4019   1
   0  14  14    9334    2270   1
   1  14  14  102355   13179   1
   2  14  14   13793    2384   1
   3  14  14   15342    2875   1
   4  14  14   28319    2236   1
   5  14  14  122492    5519   1
   6  14  14  172911    7647   1
   7  14  14  263322    6171   1
   0  15  14   44724    3336   1
   1  15  14  112870    7088   1
   2  15  14  101323    3931   1
   3  15  14   18726    2317   1
   4  15  14   22968    2369   1
   5  15  14   39567    2606   1
   6  15  14   42031    2280   1
   2  16  14  143104    9462   1
   3  16  14   24725    2103   1
   4  16  14   29537    2192   1
  -1 -11  15    8727    4401   1
  -4 -10  15  114761    7753   1
  -3 -10  15   75323    4631   1
  -2 -10  15  193440   41664   1
  -1 -10  15   32696    3507   1
   0 -10  15    3255    2375   1
   1 -10  15    2284    2262   1
  -5  -9  15     557    1647   1
  -4  -9  15    3262    2039   1
  -3  -9  15   32326    2604   1
  -2  -9  15   76872    5136   1
  -1  -9  15   72863    5408   1
   0  -9  15   88213    5382   1
   1  -9  15   26588    2587   1
   2  -9  15   15394    2583   1
   3  -9  15   14791    2920   1
  -5  -8  15    1349    2016   1
  -4  -8  15    8693    2509   1
  -3  -8  15   38443    2999   1
  -2  -8  15  169155   14430   1
  -1  -8  15   54985    3724   1
   0  -8  15   53192    3888   1
   1  -8  15    2999    2484   1
   2  -8  15   12888    2228   1
   3  -8  15   35767    2992   1
   4  -8  15    4218    1951   1
  -6  -7  15    2741    2601   1
  -5  -7  15   14534    2472   1
  -4  -7  15   11260    2721   1
  -3  -7  15   91537    6337   1
  -2  -7  15   35985    3278   1
  -1  -7  15   50217    5371   1
   0  -7  15   15759    2741   1
   1  -7  15   47690    2702   1
   2  -7  15   40518    3580   1
   3  -7  15   64779    3747   1
   4  -7  15     718    1994   1
   5  -7  15    4464    1859   1
  -6  -6  15    7525    3292   1
  -5  -6  15  132148    5546   1
  -4  -6  15  101523    9636   1
  -3  -6  15   39881    8376   1
  -2  -6  15    6344    5053   1
  -1  -6  15    2449    4846   1
   0  -6  15  128393    7603   1
   1  -6  15  339959   13909   1
   2  -6  15  291089   11140   1
   3  -6  15   84188    4586   1
   4  -6  15    3028    1908   1
   5  -6  15   52873    2954   1
  -6  -5  15    -866    2512   1
  -5  -5  15   12408    3303   1
  -4  -5  15   27885    3846   1
  -3  -5  15    9445    5197   1
  -2  -5  15    4831    3654   1
  -1  -5  15   12057    3652   1
   0  -5  15    3561    2971   1
   1  -5  15  298858   11858   1
   2  -5  15  237830   12430   1
   3  -5  15  118928   21976   1
   4  -5  15    9507    2345   1
   5  -5  15    8459    1881   1
   6  -5  15    6310    1833   1
  -7  -4  15    1714    2987   1
  -6  -4  15    5805    2608   1
  -5  -4  15  191813    6938   1
  -4  -4  15  425980   16052   1
  -3  -4  15  446200   18754   1
  -2  -4  15   38663    8160   1
  -1  -4  15   39042    4867   1
   0  -4  15   41676   13456   1
   1  -4  15  426122   16277   1
   2  -4  15  180638    8382   1
   3  -4  15   68386    7182   1
   4  -4  15   13905    2608   1
   5  -4  15    5668    2243   1
   6  -4  15   95448    4548   1
  -7  -3  15  156532    8671   1
  -6  -3  15    8108    3354   1
  -5  -3  15   13915    4409   1
  -4  -3  15   27221    5302   1
  -3  -3  15   50142    4625   1
  -2  -3  15    8979    4542   1
  -1  -3  15    8154    7360   1
   0  -3  15   84090   16639   1
   1  -3  15   32810    8474   1
   2  -3  15   39077    4378   1
   3  -3  15  137343   20240   1
   4  -3  15   18001    4212   1
   5  -3  15   79830    5970   1
   6  -3  15   88369    7673   1
   7  -3  15    2515    2535   1
  -7  -2  15   14746    5305   1
  -6  -2  15     156    2637   1
  -5  -2  15  176448    6614   1
  -4  -2  15  324755   13005   1
  -3  -2  15  330752   14667   1
  -2  -2  15  113012    7412   1
  -1  -2  15    4393    4359   1
   0  -2  15   82228   20179   1
   1  -2  15   20984    8165   1
   2  -2  15  202606   22927   1
   3  -2  15   24799    3829   1
   4  -2  15    6710    4722   1
   5  -2  15   59365    3388   1
   6  -2  15   27457    5989   1
   7  -2  15     754    2291   1
  -7  -1  15   15173    5731   1
  -6  -1  15    1185    2580   1
  -5  -1  15   11351    3531   1
  -4  -1  15     604    3194   1
  -3  -1  15    3602    2983   1
  -2  -1  15  102320    8427   1
  -1  -1  15   40726    8011   1
   0  -1  15  356776   15314   1
   1  -1  15  253918   11758   1
   2  -1  15   -1831    3814   1
   3  -1  15    5169    3304   1
   4  -1  15   -1383    4285   1
   5  -1  15  159979    6091   1
   6  -1  15  389705   21453   1
   7  -1  15   13525    2053   1
   8  -1  15   26539    2841   1
  -7   0  15   36997   13240   1
  -6   0  15   51216    5085   1
  -5   0  15  112917    5460   1
  -4   0  15   14362    3652   1
  -3   0  15  103127    6124   1
  -2   0  15    -233    3632   1
  -1   0  15   26659    3561   1
   0   0  15  140191    6787   1
   1   0  15   59306    5238   1
   2   0  15    7684    3348   1
   3   0  15   32194    7429   1
   4   0  15    7069    4129   1
   5   0  15   47193    6493   1
   6   0  15    3994    3571   1
   7   0  15   92119    4165   1
   8   0  15   66560    6948   1
  -7   1  15   33822    5337   1
  -6   1  15  148817    8300   1
  -5   1  15  109031    4089   1
  -4   1  15   36064    4337   1
  -3   1  15    9635    3246   1
  -2   1  15    5672    2862   1
  -1   1  15  219918    6242   1
   0   1  15  732929   16228   1
   1   1  15  545869   16421   1
   2   1  15   50133    4318   1
   3   1  15   66520    5433   1
   4   1  15  146465    6197   1
   5   1  15   17585    6084   1
   6   1  15   30419    4260   1
   7   1  15   28650    3398   1
   8   1  15   88654    3629   1
  -6   2  15   24687    3038   1
  -5   2  15  105518    5306   1
  -4   2  15   26997    3986   1
  -3   2  15    6910    2855   1
  -2   2  15   82158    7331   1
  -1   2  15   19467    2949   1
   0   2  15   42402    2767   1
   1   2  15  106638    5208   1
   2   2  15   63170    3802   1
   3   2  15  110778    5317   1
   4   2  15     110    3372   1
   5   2  15   11428    4299   1
   6   2  15   37491    4401   1
   7   2  15   26885    4239   1
   8   2  15    3296    3419   1
  -6   3  15   56853    4785   1
  -5   3  15   77461    3723   1
  -4   3  15   15945    4199   1
  -3   3  15   23990    3750   1
  -2   3  15   97890    4109   1
  -1   3  15     579    3117   1
   0   3  15   10374    3087   1
   1   3  15    7094    2785   1
   2   3  15   63758    5343   1
   3   3  15  978702   31086   1
   4   3  15 1035113   51543   1
   5   3  15  457832   32538   1
   6   3  15   62490    4577   1
   7   3  15   30829    3655   1
   8   3  15  174619    8679   1
  -6   4  15    8260    3605   1
  -5   4  15    2430    2408   1
  -4   4  15    4614    3918   1
  -3   4  15   55526    7931   1
  -2   4  15   84069    6499   1
  -1   4  15  104095    6910   1
   0   4  15   14903    4835   1
   1   4  15    3396    4311   1
   2   4  15    4488    4110   1
   3   4  15   20069    4762   1
   4   4  15   62567    7747   1
   5   4  15    5417    3142   1
   6   4  15   47820    3771   1
   7   4  15   11400    2891   1
   8   4  15    7661    2805   1
   9   4  15   16036    2990   1
  -6   5  15    2833    1937   1
  -5   5  15   56134    3110   1
  -4   5  15    1863    2699   1
  -3   5  15   64246    6770   1
  -2   5  15  462780   14230   1
  -1   5  15  417202   15661   1
   0   5  15  280989   11665   1
   1   5  15  243321   10960   1
   2   5  15   15031    5288   1
   3   5  15  427950   16793   1
   4   5  15 1009700   28181   1
   5   5  15  674718   52137   1
   6   5  15  426451   17007   1
   7   5  15   34510    3392   1
   8   5  15    1186    2449   1
   9   5  15   40105    5553   1
  -5   6  15  127277    4667   1
  -4   6  15    8730    2703   1
  -3   6  15   41773    4446   1
  -2   6  15   75274    8483   1
  -1   6  15  127317    8152   1
   0   6  15   69117    6808   1
   1   6  15    9790    4267   1
   2   6  15   34588    5477   1
   3   6  15    8921    5523   1
   4   6  15    3664    3611   1
   5   6  15  193338   27225   1
   6   6  15   19816    3427   1
   7   6  15    1657    2743   1
   8   6  15    7268    4032   1
   9   6  15    6339    4738   1
  -5   7  15   75065    3755   1
  -4   7  15    9553    2497   1
  -3   7  15   58357    4216   1
  -2   7  15  130913   10131   1
  -1   7  15 1147676   75363   1
   0   7  15  399124   15708   1
   1   7  15   16187    4356   1
   2   7  15  106057    7531   1
   3   7  15    6992    4703   1
   4   7  15  234064   14061   1
   5   7  15  180634   11901   1
   6   7  15   33403    8807   1
   7   7  15  297668   10271   1
   8   7  15  190843    8377   1
   9   7  15   35685    4373   1
  -5   8  15  127166   13413   1
  -4   8  15   32284    3024   1
  -3   8  15    5400    3149   1
  -2   8  15    2877    4642   1
  -1   8  15   34973    6920   1
   0   8  15    6304    3451   1
   1   8  15    1390    3475   1
   2   8  15   58459    4598   1
   3   8  15   69390    6231   1
   4   8  15    2910    4066   1
   5   8  15  136531   24037   1
   6   8  15   17487    4875   1
   7   8  15   97673    6231   1
   8   8  15    6497    2870   1
   9   8  15   51714    3474   1
  -4   9  15   11056    2923   1
  -3   9  15    4251    2805   1
  -2   9  15   10682    3352   1
  -1   9  15  129723   16349   1
   0   9  15   10225    3129   1
   1   9  15    6454    2546   1
   2   9  15  248032    8577   1
   3   9  15  411072   17228   1
   4   9  15  128202    6544   1
   5   9  15    4402    3974   1
   6   9  15   21231   10867   1
   7   9  15  180655    6807   1
   8   9  15  107019    3601   1
  -4  10  15   -1395    2786   1
  -3  10  15    8203    3489   1
  -2  10  15    1304    2883   1
  -1  10  15    9623    3177   1
   0  10  15    2132    2430   1
   1  10  15    6733    2523   1
   2  10  15    9308    3522   1
   3  10  15    7877    5017   1
   4  10  15   49846    5103   1
   5  10  15   21893    4551   1
   6  10  15    2450    3813   1
   7  10  15   70242    7280   1
   8  10  15   57564    5891   1
  -3  11  15  102958    9003   1
  -2  11  15  279759   25577   1
  -1  11  15    1501    2402   1
   0  11  15   94802    4578   1
   1  11  15    4259    2150   1
   2  11  15   14200    2854   1
   3  11  15  340895   11565   1
   4  11  15   43669    4273   1
   5  11  15   16082    2481   1
   6  11  15  119404    9603   1
   7  11  15  162907    5338   1
   8  11  15    5607    1669   1
  -2  12  15    8963    2892   1
  -1  12  15    1191    1868   1
   0  12  15    7957    1975   1
   1  12  15   18555    2156   1
   2  12  15    7402    2107   1
   3  12  15   22803    2792   1
   4  12  15    8361    2075   1
   5  12  15    4754    2171   1
   6  12  15  179455    7831   1
   7  12  15  148118    5533   1
  -1  13  15   37685    3250   1
   0  13  15    7982    1875   1
   1  13  15   55500    3053   1
   2  13  15  102520    4779   1
   3  13  15    5804    1728   1
   4  13  15    2292    1698   1
   5  13  15   75556    4871   1
   6  13  15  227275    9313   1
   7  13  15  215719    7102   1
   0  14  15   32959    2213   1
   1  14  15   55143    4672   1
   2  14  15   41187    3500   1
   3  14  15   77303    4283   1
   4  14  15   32287    2453   1
   5  14  15   50557    2763   1
   6  14  15  348229    8808   1
   2  15  15   96146    6077   1
   3  15  15   39502    2341   1
   4  15  15    2255    1705   1
   5  15  15    8058    1691   1
  -3  -9  16    2191    4317   1
  -2  -9  16   28020    4939   1
  -1  -9  16   32361    5525   1
   0  -9  16   26629    2643   1
   1  -9  16     767    2055   1
  -4  -8  16   73249    3645   1
  -3  -8  16  202334    5746   1
  -2  -8  16  532061   49369   1
  -1  -8  16   69404    5829   1
   0  -8  16    3242    2612   1
   1  -8  16   34591    2539   1
   2  -8  16    7060    2395   1
   3  -8  16   22527    2880   1
  -5  -7  16     110    2491   1
  -4  -7  16    7725    2287   1
  -3  -7  16    2782    2429   1
  -2  -7  16   36567    3564   1
  -1  -7  16   55593    6021   1
   0  -7  16    7747    2364   1
   1  -7  16   87382    3649   1
   2  -7  16    1373    2261   1
   3  -7  16    3564    2467   1
   4  -7  16   24929    2898   1
  -5  -6  16   47454    3239   1
  -4  -6  16     934    2438   1
  -3  -6  16    7963    2756   1
  -2  -6  16   51025    6244   1
  -1  -6  16    3134    2767   1
   0  -6  16  181640    5699   1
   1  -6  16  129793    4542   1
   2  -6  16  262246   10098   1
   3  -6  16   34735    3216   1
   4  -6  16   46379    3348   1
  -5  -5  16   10556    2389   1
  -4  -5  16    7059    3094   1
  -3  -5  16    2987    3312   1
  -2  -5  16    5466    3431   1
  -1  -5  16    3300    3337   1
   0  -5  16    2479    2699   1
   1  -5  16  146640   10308   1
   2  -5  16   27711    2113   1
   3  -5  16   49286    2769   1
   4  -5  16    9967    1757   1
   5  -5  16   59400    2906   1
  -6  -4  16   59006   21007   1
  -5  -4  16  170580    6222   1
  -4  -4  16  206348    9536   1
  -3  -4  16  312313   13426   1
  -2  -4  16   41980    5993   1
  -1  -4  16   -1833    5086   1
   0  -4  16  145615    8087   1
   1  -4  16  393948   21199   1
   2  -4  16  419175   17462   1
   3  -4  16   35017    3721   1
   4  -4  16   19040    4894   1
   5  -4  16    2894    1993   1
   6  -4  16    5010    1642   1
  -6  -3  16     906    2226   1
  -5  -3  16   19646    4935   1
  -4  -3  16   34719    7865   1
  -3  -3  16    1988    3571   1
  -2  -3  16   31088    5724   1
  -1  -3  16   81120    4940   1
   0  -3  16  151559    9420   1
   1  -3  16   12654    4094   1
   2  -3  16    1881    3276   1
   3  -3  16    6129    3711   1
   4  -3  16   43137    3637   1
   5  -3  16  233030   15766   1
   6  -3  16   22352    2426   1
  -6  -2  16   11965    5379   1
  -5  -2  16   31645    3874   1
  -4  -2  16  197699    9433   1
  -3  -2  16  204551    9653   1
  -2  -2  16   38333    5477   1
  -1  -2  16  115830    8965   1
   0  -2  16   41362    4292   1
   1  -2  16    -590    7613   1
   2  -2  16    9712    4465   1
   3  -2  16   34019    6434   1
   4  -2  16    1028    3339   1
   5  -2  16    9448    2877   1
   6  -2  16   18172    3040   1
   7  -2  16   15913    4855   1
  -6  -1  16   21098    8118   1
  -5  -1  16   87150   11194   1
  -4  -1  16    5444    3239   1
  -3  -1  16    3708    3761   1
  -2  -1  16   41637    3672   1
  -1  -1  16   83201    6338   1
   0  -1  16  386081   50568   1
   1  -1  16   40514    5967   1
   2  -1  16   -1228    5426   1
   3  -1  16    4185    3662   1
   4  -1  16   53461    4058   1
   5  -1  16  291798   13443   1
   6  -1  16  213664   14053   1
   7  -1  16   53019    3502   1
  -6   0  16   77492    9893   1
  -5   0  16  185102   11077   1
  -4   0  16    1734    2629   1
  -3   0  16    6055    3774   1
  -2   0  16    7725    3235   1
  -1   0  16  211411    9471   1
   0   0  16  484610   18975   1
   1   0  16  110325    5940   1
   2   0  16    2429    3809   1
   3   0  16   30441    4900   1
   4   0  16   57596    4190   1
   5   0  16   10846    3478   1
   6   0  16   14307    2335   1
   7   0  16    7710    2177   1
  -6   1  16   14991    4963   1
  -5   1  16  165008    5274   1
  -4   1  16  103673    5549   1
  -3   1  16   13100    3818   1
  -2   1  16   10523    3244   1
  -1   1  16   23657    3211   1
   0   1  16  382649    9124   1
   1   1  16  351813   11749   1
   2   1  16   15414    2902   1
   3   1  16   10092    2652   1
   4   1  16    1700    5238   1
   5   1  16   36709    4871   1
   6   1  16   94300    3947   1
   7   1  16   49289    3055   1
  -6   2  16  181121    7659   1
  -5   2  16  219524   12521   1
  -4   2  16  135091    6626   1
  -3   2  16   39277    2877   1
  -2   2  16   25557    3041   1
  -1   2  16    1136    2884   1
   0   2  16   55143    3082   1
   1   2  16   29750    4331   1
   2   2  16   84772    4468   1
   3   2  16  118849    5004   1
   4   2  16   38773    3983   1
   5   2  16   12564    3961   1
   6   2  16    6565    3489   1
   7   2  16    2116    2414   1
   8   2  16    2984    2013   1
  -6   3  16   69587    4312   1
  -5   3  16   67733    3516   1
  -4   3  16  164046    6602   1
  -3   3  16   10400    4797   1
  -2   3  16    4835    3656   1
  -1   3  16    2540    2952   1
   0   3  16  110360    5356   1
   1   3  16   36984    4442   1
   2   3  16    6855    3250   1
   3   3  16  412918   14505   1
   4   3  16  890804  142805   1
   5   3  16  561391   45728   1
   6   3  16   36204    3700   1
   7   3  16   11587    2870   1
   8   3  16  110105    3686   1
  -5   4  16   12181    2121   1
  -4   4  16   53587    4334   1
  -3   4  16  100787    5599   1
  -2   4  16  145979   10852   1
  -1   4  16  301553    9756   1
   0   4  16  117237    8735   1
   1   4  16    5804    3242   1
   2   4  16  134028    6653   1
   3   4  16   20254    3946   1
   4   4  16  239843   14223   1
   5   4  16    9061    3487   1
   6   4  16   -3145    3638   1
   7   4  16    7348    3237   1
   8   4  16    8446    6105   1
  -5   5  16    6322    2192   1
  -4   5  16  109434    5840   1
  -3   5  16   47203    4393   1
  -2   5  16  221344   10440   1
  -1   5  16 1039542   34860   1
   0   5  16  140614    6812   1
   1   5  16    1556    2527   1
   2   5  16    8704    3749   1
   3   5  16  424640   11394   1
   4   5  16  700485   38101   1
   5   5  16  529136   19950   1
   6   5  16  119224    7586   1
   7   5  16   11330    7322   1
   8   5  16   12294    5993   1
  -5   6  16   82267    4212   1
  -4   6  16    5303    2260   1
  -3   6  16   65166    4483   1
  -2   6  16  187529    9259   1
  -1   6  16  135817    7406   1
   0   6  16  309175   13609   1
   1   6  16    3424    3247   1
   2   6  16  168876    9465   1
   3   6  16    4631    3343   1
   4   6  16    9350    3855   1
   5   6  16     726    4304   1
   6   6  16    4244    2823   1
   7   6  16      84    2798   1
   8   6  16    -243    5890   1
  -4   7  16     254    2340   1
  -3   7  16   21141    3195   1
  -2   7  16  205680    9574   1
  -1   7  16  408062   15247   1
   0   7  16  243388   11976   1
   1   7  16   48179    4577   1
   2   7  16    1494    3652   1
   3   7  16    9185    4472   1
   4   7  16  109704    6720   1
   5   7  16   22502    4627   1
   6   7  16   19925    4415   1
   7   7  16  182010    7832   1
   8   7  16   73038    3837   1
  -4   8  16    4865    2530   1
  -3   8  16   10585    2737   1
  -2   8  16   20681    3254   1
  -1   8  16  112483    5640   1
   0   8  16   83581    5382   1
   1   8  16    1352    2833   1
   2   8  16    3748    4133   1
   3   8  16   20274    7453   1
   4   8  16    2463    3733   1
   5   8  16   -3546    4191   1
   6   8  16   11721    2965   1
   7   8  16   22721    4405   1
   8   8  16   17587    2877   1
  -3   9  16  134296    7219   1
  -2   9  16   29794    6685   1
  -1   9  16   26051    2917   1
   0   9  16   77280    3919   1
   1   9  16   24514    2898   1
   2   9  16  183089    7625   1
   3   9  16  340339   15437   1
   4   9  16   28772    8020   1
   5   9  16   16377    3218   1
   6   9  16   56863    5896   1
   7   9  16   33617    2822   1
   8   9  16  140257    6125   1
  -3  10  16   45361   13769   1
  -2  10  16    5836    2176   1
  -1  10  16   23601    2613   1
   0  10  16   48334    2845   1
   1  10  16    5560    1854   1
   2  10  16    6579    2217   1
   3  10  16  145800    6777   1
   4  10  16   55180    6395   1
   5  10  16   49494    2901   1
   6  10  16     459    2092   1
   7  10  16    3619    1700   1
  -2  11  16  418735   37750   1
  -1  11  16   47645    3527   1
   0  11  16    5183    1868   1
   1  11  16    7774    2126   1
   2  11  16  135587    4089   1
   3  11  16  171012    7227   1
   4  11  16   39610    2766   1
   5  11  16    6713    2038   1
   6  11  16  152252    7232   1
   7  11  16  110946    8373   1
  -1  12  16    1902    2049   1
   0  12  16   21546    1819   1
   1  12  16   16681    1998   1
   2  12  16    2549    1768   1
   3  12  16    9686    2239   1
   4  12  16   23428    1980   1
   5  12  16   17367    1985   1
   6  12  16    8934    1836   1
   7  12  16   43261    4730   1
   0  13  16   12336    1511   1
   1  13  16  123093    6761   1
   2  13  16  140114    5944   1
   3  13  16    5773    2738   1
   4  13  16    6510    1832   1
   5  13  16   66319    5164   1
   6  13  16  315100   10470   1
   2  14  16    6358    2772   1
   3  14  16   65646    3720   1
   4  14  16    4240    1576   1
   5  14  16   46702    2317   1
  -2  -8  17  197049   11321   1
  -1  -8  17   60840    4020   1
   0  -8  17   16939    2518   1
  -3  -7  17   34543    3621   1
  -2  -7  17    4153    2016   1
  -1  -7  17   -1299    2245   1
   0  -7  17    4648    1757   1
   1  -7  17    7371    2494   1
   2  -7  17   26566    3295   1
  -4  -6  17   37576    3458   1
  -3  -6  17   14481    2328   1
  -2  -6  17   52034    3027   1
  -1  -6  17   63102    4199   1
   0  -6  17   34578    2562   1
   1  -6  17  106659    4152   1
   2  -6  17  122620    4394   1
   3  -6  17    -775    2234   1
  -4  -5  17   12193    3671   1
  -3  -5  17   -1030    2427   1
  -2  -5  17   48743    3582   1
  -1  -5  17   22360    3140   1
   0  -5  17    1196    2400   1
   1  -5  17   17166    2313   1
   2  -5  17   28388    2584   1
   3  -5  17   20542    2896   1
   4  -5  17   18069    1963   1
  -5  -4  17  101700    4837   1
  -4  -4  17  143423    8431   1
  -3  -4  17  123946    7097   1
  -2  -4  17   15951    3296   1
  -1  -4  17    5956    3206   1
   0  -4  17   56396    3740   1
   1  -4  17    9907    2649   1
   2  -4  17  237861   12434   1
   3  -4  17   40235    2826   1
   4  -4  17   12302    1997   1
   5  -4  17   25065    1977   1
  -5  -3  17   13854    4457   1
  -4  -3  17    1194    2670   1
  -3  -3  17   13805    3393   1
  -2  -3  17   31691    3700   1
  -1  -3  17   48226    4091   1
   0  -3  17    8206    3069   1
   1  -3  17   11256    3243   1
   2  -3  17    6947    3494   1
   3  -3  17    7359    2163   1
   4  -3  17   78983    5549   1
   5  -3  17  181079   13212   1
  -5  -2  17   -1479    3455   1
  -4  -2  17     862    2703   1
  -3  -2  17   81781    8483   1
  -2  -2  17   14263    5975   1
  -1  -2  17   77357    4702   1
   0  -2  17   32970    5313   1
   1  -2  17   47789    5712   1
   2  -2  17   26316    5421   1
   3  -2  17    6801    2956   1
   4  -2  17   31720    3174   1
   5  -2  17    8100    3238   1
   6  -2  17   24518    2976   1
  -5  -1  17    6691    4265   1
  -4  -1  17   16048    2843   1
  -3  -1  17    6999    3198   1
  -2  -1  17   20483    3694   1
  -1  -1  17   32189    4171   1
   0  -1  17  254253   10714   1
   1  -1  17  103046    6864   1
   2  -1  17   67532    7603   1
   3  -1  17   69462    3905   1
   4  -1  17   84115    5062   1
   5  -1  17  311928   10461   1
   6  -1  17  324565   28509   1
  -5   0  17   62090    7346   1
  -4   0  17   12057    6185   1
  -3   0  17   12687    2738   1
  -2   0  17    2153    3377   1
  -1   0  17  133014    9637   1
   0   0  17  202777    8109   1
   1   0  17  156669    6726   1
   2   0  17    6379    4056   1
   3   0  17   24314    3661   1
   4   0  17    7034    3087   1
   5   0  17   30549    3190   1
   6   0  17   13820    2556   1
  -5   1  17   52593    6648   1
  -4   1  17   71046    3920   1
  -3   1  17   10382    2953   1
  -2   1  17  135384    5981   1
  -1   1  17   67794    5643   1
   0   1  17  371583   13755   1
   1   1  17   85018    3967   1
   2   1  17   69110    5073   1
   3   1  17    7125    3517   1
   4   1  17   43020    6056   1
   5   1  17   64364    3790   1
   6   1  17   19909    3212   1
   7   1  17    5946    1814   1
  -5   2  17  229298   11845   1
  -4   2  17  120418    7926   1
  -3   2  17  107173   25146   1
  -2   2  17   43919    3908   1
  -1   2  17    9426    3125   1
   0   2  17    5211    2872   1
   1   2  17   93928    5736   1
   2   2  17    5541    3486   1
   3   2  17    8065    3229   1
   4   2  17  117488    5352   1
   5   2  17   17447    2797   1
   6   2  17   13001    2323   1
   7   2  17    4131    2168   1
  -5   3  17  114338    5426   1
  -4   3  17  106410    6484   1
  -3   3  17   12868    3214   1
  -2   3  17    2175    2916   1
  -1   3  17    -538    3557   1
   0   3  17   85661    6201   1
   1   3  17   98876   11630   1
   2   3  17    9295    3606   1
   3   3  17   61568    3688   1
   4   3  17  556233   20913   1
   5   3  17  110779    6992   1
   6   3  17   32815    4458   1
   7   3  17    9266    4705   1
  -5   4  17   70428    8104   1
  -4   4  17   21494    2686   1
  -3   4  17    -112    3088   1
  -2   4  17  165703    6656   1
  -1   4  17  194207    7633   1
   0   4  17   93661    5067   1
   1   4  17   25016    4697   1
   2   4  17   81996    4937   1
   3   4  17   93568    5526   1
   4   4  17  393849   15094   1
   5   4  17  110625   12589   1
   6   4  17    9738    7697   1
   7   4  17   33887    7032   1
  -4   5  17   68744    4672   1
  -3   5  17   17380    3250   1
  -2   5  17   94886    5115   1
  -1   5  17   59183    4665   1
   0   5  17  117048    5149   1
   1   5  17    9718    3653   1
   2   5  17   13553    3653   1
   3   5  17   70774    5656   1
   4   5  17  334330   39482   1
   5   5  17  282907   36139   1
   6   5  17   94559   19167   1
   7   5  17    -534    6236   1
  -4   6  17   25103    2894   1
  -3   6  17   29227    2555   1
  -2   6  17  166596    6533   1
  -1   6  17  233583   12253   1
   0   6  17  101789    4781   1
   1   6  17   24931    5506   1
   2   6  17    3360    3584   1
   3   6  17   62130    5126   1
   4   6  17   34208    4082   1
   5   6  17   32151    4605   1
   6   6  17   11568    3360   1
   7   6  17   14495    6377   1
  -3   7  17    2247    2081   1
  -2   7  17   32228    2844   1
  -1   7  17  105277    5348   1
   0   7  17  120530    5160   1
   1   7  17    7432    3475   1
   2   7  17   17320    3601   1
   3   7  17   28987    8426   1
   4   7  17    5963    3550   1
   5   7  17  225632   25099   1
   6   7  17    5277    2847   1
   7   7  17   44927    6742   1
  -3   8  17    4808    2581   1
  -2   8  17   17441    2417   1
  -1   8  17    3529    2502   1
   0   8  17   56957    3731   1
   1   8  17   21954    4718   1
   2   8  17   34706    7695   1
   3   8  17   15768    4485   1
   4   8  17    2900    3350   1
   5   8  17   33187   11573   1
   6   8  17     765    1676   1
   7   8  17   93531    4194   1
  -2   9  17   33281    4110   1
  -1   9  17    3997    2309   1
   0   9  17   10147    2323   1
   1   9  17   15995    2436   1
   2   9  17  180277    5812   1
   3   9  17  247120    9539   1
   4   9  17   37518    5390   1
   5   9  17    6890    4939   1
   6   9  17   18266    1805   1
   7   9  17   26639    1798   1
  -2  10  17   20990    2294   1
  -1  10  17   59604    4433   1
   0  10  17   97741    5279   1
   1  10  17    6140    2566   1
   2  10  17   18463    2090   1
   3  10  17   22790    2862   1
   4  10  17    5038    2714   1
   5  10  17   68746    8364   1
   6  10  17    4716    1542   1
   7  10  17    5986    1412   1
  -1  11  17   29145    3357   1
   0  11  17   28697    2931   1
   1  11  17   30427    3034   1
   2  11  17   38674    2192   1
   3  11  17  265909    7592   1
   4  11  17   41804    4741   1
   5  11  17   44925    4517   1
   6  11  17   89746    5940   1
   0  12  17   72872   10909   1
   1  12  17    5698    2127   1
   2  12  17   34827    2912   1
   3  12  17    7332    2187   1
   4  12  17    5113    2133   1
   5  12  17   16386    1894   1
   2  13  17  121709    6704   1
   3  13  17    -519    2095   1
   4  13  17   26981    2646   1
  -2  -6  18   60936    8835   1
  -1  -6  18   25612    4875   1
   0  -6  18   16987    3008   1
   1  -6  18  150419    8998   1
  -3  -5  18    3033    2108   1
  -2  -5  18    6382    2021   1
  -1  -5  18    -515    2119   1
   0  -5  18    3443    2090   1
   1  -5  18    6405    1990   1
   2  -5  18   74625    4387   1
  -3  -4  18  154929   18128   1
  -2  -4  18    2898    2414   1
  -1  -4  18   15390    2721   1
   0  -4  18    6379    2627   1
   1  -4  18   61938    3005   1
   2  -4  18  113728    9503   1
   3  -4  18     906    1724   1
  -4  -3  18    5642    4560   1
  -3  -3  18   71953   14457   1
  -2  -3  18    2752    2539   1
  -1  -3  18   10236    2842   1
   0  -3  18    2419    2759   1
   1  -3  18    9892    2446   1
   2  -3  18   25535    2811   1
   3  -3  18    2782    2457   1
   4  -3  18   75579    5167   1
  -4  -2  18   47427    4532   1
  -3  -2  18   51262   16105   1
  -2  -2  18    2339    3246   1
  -1  -2  18  139181   10679   1
   0  -2  18   54727    7373   1
   1  -2  18   54747    5616   1
   2  -2  18   17354    4058   1
   3  -2  18   38693    3174   1
   4  -2  18  136931    4213   1
   5  -2  18   42461    2349   1
  -4  -1  18    6470    3380   1
  -3  -1  18     218    2881   1
  -2  -1  18   10362    4949   1
  -1  -1  18  116111    9056   1
   0  -1  18  110891    6722   1
   1  -1  18  157296    8361   1
   2  -1  18   25776    3197   1
   3  -1  18   23741    3572   1
   4  -1  18   57827    5255   1
   5  -1  18  210043   11164   1
  -4   0  18  120188   21396   1
  -3   0  18   14924    4307   1
  -2   0  18    2171    3329   1
  -1   0  18  270430   36439   1
   0   0  18  199780    9197   1
   1   0  18  240850   39945   1
   2   0  18   10622    3019   1
   3   0  18    -758    3422   1
   4   0  18    2648    4692   1
   5   0  18    4490    3152   1
  -4   1  18   47569   20675   1
  -3   1  18   65521    7041   1
  -2   1  18    6473    3340   1
  -1   1  18  150253    6967   1
   0   1  18  127027    6320   1
   1   1  18  252159   19064   1
   2   1  18   19692    2926   1
   3   1  18    2015    3813   1
   4   1  18   17834    4970   1
   5   1  18   34743    4013   1
   6   1  18   69010    7603   1
  -4   2  18  237500   13512   1
  -3   2  18   91647    8563   1
  -2   2  18    6523    3017   1
  -1   2  18   56184    4277   1
   0   2  18   87392    4388   1
   1   2  18   50500    4198   1
   2   2  18    5847    3346   1
   3   2  18  113264    8014   1
   4   2  18    6738    3904   1
   5   2  18   30441    4845   1
   6   2  18    5103    6217   1
  -4   3  18    9486    2338   1
  -3   3  18   11151    2956   1
  -2   3  18    7800    2151   1
  -1   3  18     411    2447   1
   0   3  18   19509    2750   1
   1   3  18   53859    3759   1
   2   3  18   33539    2822   1
   3   3  18    9403    4812   1
   4   3  18   93863    6645   1
   5   3  18   12783    8582   1
   6   3  18    3839    6320   1
  -4   4  18  116521    4891   1
  -3   4  18   13199    2929   1
  -2   4  18  104432    4215   1
  -1   4  18   31116    3711   1
   0   4  18    2027    2551   1
   1   4  18    1430    2813   1
   2   4  18    3722    2390   1
   3   4  18  173587    9824   1
   4   4  18  165110   10044   1
   5   4  18   82112   25535   1
   6   4  18     534    6292   1
  -3   5  18    2625    2612   1
  -2   5  18   11013    2639   1
  -1   5  18   45395    3417   1
   0   5  18   19437    3717   1
   1   5  18   12666    4586   1
   2   5  18    4930    2454   1
   3   5  18   63452    3913   1
   4   5  18  260143   25638   1
   5   5  18  165261    9215   1
   6   5  18    2107    6349   1
  -3   6  18    1492    2396   1
  -2   6  18   88962    3805   1
  -1   6  18   81895    3894   1
   0   6  18  100972    5152   1
   1   6  18    8150    4423   1
   2   6  18    6557    3281   1
   3   6  18   16997    3526   1
   4   6  18   37042    4790   1
   5   6  18   25490    3695   1
   6   6  18   10356    6255   1
  -2   7  18     843    2306   1
  -1   7  18   77238    3725   1
   0   7  18   73101    4405   1
   1   7  18   24113    4494   1
   2   7  18   58802    5705   1
   3   7  18  138678    8891   1
   4   7  18    2009    3589   1
   5   7  18   25706    3232   1
   6   7  18    4045    5852   1
  -2   8  18    1787    2095   1
  -1   8  18   38888    2620   1
   0   8  18   38613    3612   1
   1   8  18    2772    3864   1
   2   8  18    1294    2578   1
   3   8  18    2337    3007   1
   4   8  18   97351   25099   1
   5   8  18   25367    2928   1
   6   8  18    2448    3790   1
  -1   9  18   10826    2230   1
   0   9  18   15631    2351   1
   1   9  18  206534    6847   1
   2   9  18  256445   12257   1
   3   9  18  412923   11110   1
   4   9  18   71432    5910   1
   5   9  18    4327    2238   1
   6   9  18    6256    2693   1
   0  10  18   63165    4178   1
   1  10  18   10045    2168   1
   2  10  18     900    1984   1
   3  10  18    6511    1724   1
   4  10  18   14182    2705   1
   5  10  18   15765    2460   1
   1  11  18   11873    4186   1
   2  11  18   40294    2790   1
   3  11  18  127096    4490   1
   4  11  18  118086    4314   1
  -1  -4  19   20681    2688   1
   0  -4  19    2695    2376   1
   1  -4  19   28913    2196   1
  -2  -3  19    6347    2553   1
  -1  -3  19    4955    2736   1
   0  -3  19   11457    2766   1
   1  -3  19    7846    1896   1
   2  -3  19   49727    3176   1
  -2  -2  19   19046    2873   1
  -1  -2  19   75545    4390   1
   0  -2  19  136575   33690   1
   1  -2  19   32250    3136   1
   2  -2  19    2305    1921   1
   3  -2  19    6364    2094   1
  -3  -1  19     731    2394   1
  -2  -1  19    9074    2817   1
  -1  -1  19   58255    4079   1
   0  -1  19   40482    3556   1
   1  -1  19  177672   12739   1
   2  -1  19    4403    2411   1
   3  -1  19    2132    2252   1
   4  -1  19   18602    2197   1
  -3   0  19   13255    2623   1
  -2   0  19   57671    4935   1
  -1   0  19  190419   10478   1
   0   0  19  528279   25076   1
   1   0  19  212848   32871   1
   2   0  19   78127   19523   1
   3   0  19   41893    3495   1
   4   0  19  122434    6821   1
  -3   1  19   25311    2725   1
  -2   1  19   15492    3071   1
  -1   1  19  109058    7098   1
   0   1  19  118085    7547   1
   1   1  19  196761   39140   1
   2   1  19   44298    9677   1
   3   1  19    3905    2813   1
   4   1  19   13517    2518   1
   5   1  19    5113    5375   1
  -3   2  19   16190    4916   1
  -2   2  19   19966    3413   1
  -1   2  19   56835    3340   1
   0   2  19   93464    4269   1
   1   2  19  150133   10459   1
   2   2  19    5232    3047   1
   3   2  19   33015    2684   1
   4   2  19    8720    3923   1
   5   2  19     112    5571   1
  -2   3  19   24798    3624   1
  -1   3  19    5498    2379   1
   0   3  19    9630    2587   1
   1   3  19   35125    3009   1
   2   3  19   28258    2907   1
   3   3  19    9468    2381   1
   4   3  19   29298   10309   1
   5   3  19   14233    6058   1
  -2   4  19   77857    4803   1
  -1   4  19    5965    3507   1
   0   4  19   21228    2421   1
   1   4  19    2218    2478   1
   2   4  19    5244    2852   1
   3   4  19   16939    2979   1
   4   4  19   73001   31204   1
   5   4  19   51285    7023   1
  -2   5  19   43293    3794   1
  -1   5  19   31471    3931   1
   0   5  19    9150    2946   1
   1   5  19   22278    4958   1
   2   5  19    5054    2429   1
   3   5  19    8093    2670   1
   4   5  19  126696    6582   1
   5   5  19   94320    8128   1
  -2   6  19  117446    7425   1
  -1   6  19   94200    5256   1
   0   6  19  107614    4712   1
   1   6  19    2835    3847   1
   2   6  19    4918    4093   1
   3   6  19   38406    7692   1
   4   6  19    1317    2142   1
   5   6  19   21575    3226   1
  -1   7  19   62467    6081   1
   0   7  19   11239    2420   1
   1   7  19   63037    4826   1
   2   7  19   77901    5505   1
   3   7  19   39027    9893   1
   4   7  19    3048    2632   1
   5   7  19    2697    5206   1
   0   8  19    6470    2325   1
   1   8  19     183    2353   1
   2   8  19   68121    5017   1
   3   8  19   57318   20015   1
   4   8  19     835    2919   1
   5   8  19   12275    3394   1
   1   9  19  105327    4739   1
   2   9  19  195167   11602   1
   3   9  19  396806   27150   1
   4   9  19  151640    5892   1
   0   0  20  840912   38382   1
   1   0  20  347654   16686   1
   2   0  20   45499    3012   1
  -1   1  20    7031    3867   1
   0   1  20    7510    3165   1
   1   1  20   97654    6124   1
   2   1  20    2584    2950   1
   3   1  20   10731    2856   1
  -1   2  20   33940    2712   1
   0   2  20  320359   15459   1
   1   2  20  292961   14308   1
   2   2  20   71351    5010   1
   3   2  20    4420    2744   1
  -1   3  20    5431    3933   1
   0   3  20    2458    2245   1
   1   3  20   29488    7407   1
   2   3  20    5090    2435   1
   3   3  20   90856    5553   1
   0   4  20    2500    4363   1
   1   4  20   18100    5131   1
   2   4  20    3475    2326   1
   3   4  20   28358    4378   1
   0   5  20   26331    4804   1
   1   5  20   13287    5028   1
   2   5  20    -571    4925   1
   3   5  20   71782    6967   1
   1   6  20    7013    4775   1
   2   6  20  104311    8062   1
   3   6  20     552    4925   1
;
_shelx_hkl_checksum   38654

_shelx_fab_file
;
    1    0    0    192.79      0.00
    2    0    0     32.87      0.00
    3    0    0    -23.90      0.00
    4    0    0    -25.82      0.00
    5    0    0    -28.76      0.00
    6    0    0    -18.83      0.00
    7    0    0     -1.02      0.00
    8    0    0      0.08      0.00
    9    0    0     -9.51      0.00
   10    0    0     -7.75      0.00
   11    0    0     -1.00      0.00
  -11    1    0      2.06      0.00
  -10    1    0      6.55      0.00
   -9    1    0      8.31      0.00
   -8    1    0     20.12      0.00
   -7    1    0     33.07      0.00
   -6    1    0     25.35      0.00
   -5    1    0      4.99      0.00
   -4    1    0     -2.25      0.00
   -3    1    0     -4.43      0.00
   -2    1    0    -18.88      0.00
   -1    1    0      7.00      0.00
    0    1    0     76.52      0.00
    1    1    0     54.84      0.00
    2    1    0    -62.88      0.00
    3    1    0   -113.83      0.00
    4    1    0    -72.02      0.00
    5    1    0    -34.57      0.00
    6    1    0    -27.01      0.00
    7    1    0    -18.87      0.00
    8    1    0     -5.83      0.00
    9    1    0     -0.84      0.00
   10    1    0      1.57      0.00
   11    1    0      7.72      0.00
  -11    2    0     -1.38      0.00
  -10    2    0      2.65      0.00
   -9    2    0     -0.19      0.00
   -8    2    0     -5.23      0.00
   -7    2    0      3.74      0.00
   -6    2    0     13.44      0.00
   -5    2    0      0.95      0.00
   -4    2    0    -23.14      0.00
   -3    2    0    -38.80      0.00
   -2    2    0    -71.69      0.00
   -1    2    0   -123.05      0.00
    0    2    0   -105.33      0.00
    1    2    0    -24.65      0.00
    2    2    0      0.80      0.00
    3    2    0    -13.68      0.00
    4    2    0     18.03      0.00
    5    2    0     61.13      0.00
    6    2    0     52.64      0.00
    7    2    0     18.48      0.00
    8    2    0      6.61      0.00
    9    2    0      9.78      0.00
   10    2    0      6.12      0.00
   11    2    0      3.20      0.00
  -10    3    0     -8.44      0.00
   -9    3    0    -10.87      0.00
   -8    3    0    -20.30      0.00
   -7    3    0    -17.50      0.00
   -6    3    0      9.10      0.00
   -5    3    0     29.92      0.00
   -4    3    0     22.37      0.00
   -3    3    0      8.54      0.00
   -2    3    0      4.52      0.00
   -1    3    0    -18.55      0.00
    0    3    0    -38.37      0.00
    1    3    0      6.50      0.00
    2    3    0     60.94      0.00
    3    3    0     51.99      0.00
    4    3    0     31.14      0.00
    5    3    0     41.06      0.00
    6    3    0     37.76      0.00
    7    3    0      1.11      0.00
    8    3    0    -26.58      0.00
    9    3    0    -24.18      0.00
   10    3    0    -15.96      0.00
   11    3    0    -12.25      0.00
  -10    4    0     -7.66      0.00
   -9    4    0     -9.81      0.00
   -8    4    0    -11.00      0.00
   -7    4    0    -14.36      0.00
   -6    4    0     -2.05      0.00
   -5    4    0     22.42      0.00
   -4    4    0     26.85      0.00
   -3    4    0      8.79      0.00
   -2    4    0     10.88      0.00
   -1    4    0     32.29      0.00
    0    4    0     19.37      0.00
    1    4    0     -9.58      0.00
    2    4    0     -8.14      0.00
    3    4    0     -9.98      0.00
    4    4    0    -34.85      0.00
    5    4    0    -38.32      0.00
    6    4    0    -11.84      0.00
    7    4    0      0.11      0.00
    8    4    0    -12.89      0.00
    9    4    0    -17.05      0.00
   10    4    0     -5.94      0.00
   11    4    0     -0.34      0.00
   12    4    0     -0.48      0.00
  -10    5    0     -0.63      0.00
   -9    5    0     -0.74      0.00
   -8    5    0      7.59      0.00
   -7    5    0      6.71      0.00
   -6    5    0     -6.85      0.00
   -5    5    0    -11.03      0.00
   -4    5    0     -5.94      0.00
   -3    5    0    -11.54      0.00
   -2    5    0     -8.25      0.00
   -1    5    0     33.16      0.00
    0    5    0     60.92      0.00
    1    5    0     25.70      0.00
    2    5    0    -18.50      0.00
    3    5    0    -28.56      0.00
    4    5    0    -31.01      0.00
    5    5    0    -30.49      0.00
    6    5    0     -5.38      0.00
    7    5    0     25.83      0.00
    8    5    0     27.81      0.00
    9    5    0     11.82      0.00
   10    5    0      6.33      0.00
   11    5    0      5.64      0.00
   12    5    0      0.36      0.00
  -10    6    0      8.30      0.00
   -9    6    0     13.99      0.00
   -8    6    0     21.77      0.00
   -7    6    0     24.69      0.00
   -6    6    0      6.39      0.00
   -5    6    0    -20.86      0.00
   -4    6    0    -28.28      0.00
   -3    6    0    -21.46      0.00
   -2    6    0    -18.49      0.00
   -1    6    0      1.77      0.00
    0    6    0     39.10      0.00
    1    6    0     36.98      0.00
    2    6    0     -7.55      0.00
    3    6    0    -32.64      0.00
    4    6    0    -21.61      0.00
    5    6    0     -7.63      0.00
    6    6    0     -2.82      0.00
    7    6    0      7.46      0.00
    8    6    0     18.07      0.00
    9    6    0     11.41      0.00
   10    6    0     -1.29      0.00
   11    6    0     -4.11      0.00
   12    6    0     -3.20      0.00
   -9    7    0      3.93      0.00
   -8    7    0      1.36      0.00
   -7    7    0      2.42      0.00
   -6    7    0      1.39      0.00
   -5    7    0    -15.69      0.00
   -4    7    0    -32.81      0.00
   -3    7    0    -27.72      0.00
   -2    7    0    -18.38      0.00
   -1    7    0    -16.53      0.00
    0    7    0      2.99      0.00
    1    7    0     28.37      0.00
    2    7    0     21.40      0.00
    3    7    0     -0.27      0.00
    4    7    0      1.99      0.00
    5    7    0     16.97      0.00
    6    7    0     11.57      0.00
    7    7    0     -4.34      0.00
    8    7    0     -1.64      0.00
    9    7    0      7.17      0.00
   10    7    0      2.99      0.00
   11    7    0     -1.10      0.00
   12    7    0      0.77      0.00
   -9    8    0     -9.53      0.00
   -8    8    0    -15.11      0.00
   -7    8    0    -12.30      0.00
   -6    8    0      6.09      0.00
   -5    8    0     20.80      0.00
   -4    8    0     15.47      0.00
   -3    8    0      9.75      0.00
   -2    8    0     15.04      0.00
   -1    8    0     10.68      0.00
    0    8    0      2.77      0.00
    1    8    0     14.05      0.00
    2    8    0     26.13      0.00
    3    8    0     16.68      0.00
    4    8    0      2.48      0.00
    5    8    0      3.68      0.00
    6    8    0      4.45      0.00
    7    8    0    -13.66      0.00
    8    8    0    -26.34      0.00
    9    8    0    -13.85      0.00
   10    8    0      0.61      0.00
   11    8    0      2.74      0.00
   -8    9    0     -4.26      0.00
   -7    9    0     -2.08      0.00
   -6    9    0     11.18      0.00
   -5    9    0     32.22      0.00
   -4    9    0     35.08      0.00
   -3    9    0     13.26      0.00
   -2    9    0     -4.41      0.00
   -1    9    0    -10.67      0.00
    0    9    0    -22.72      0.00
    1    9    0    -31.74      0.00
    2    9    0    -25.02      0.00
    3    9    0    -17.96      0.00
    4    9    0    -22.54      0.00
    5    9    0    -21.93      0.00
    6    9    0     -6.24      0.00
    7    9    0     -1.85      0.00
    8    9    0    -16.12      0.00
    9    9    0    -16.36      0.00
   10    9    0      0.31      0.00
   11    9    0      7.63      0.00
   -8   10    0      2.86      0.00
   -7   10    0     -0.43      0.00
   -6   10    0     -6.40      0.00
   -5   10    0     -5.19      0.00
   -4   10    0     -2.64      0.00
   -3   10    0    -16.38      0.00
   -2   10    0    -31.86      0.00
   -1   10    0    -22.81      0.00
    0   10    0     -6.68      0.00
    1   10    0     -6.99      0.00
    2   10    0     -9.83      0.00
    3   10    0     -0.76      0.00
    4   10    0      9.39      0.00
    5   10    0     13.16      0.00
    6   10    0     22.91      0.00
    7   10    0     33.46      0.00
    8   10    0     21.68      0.00
    9   10    0      0.09      0.00
   10   10    0     -5.03      0.00
   11   10    0     -0.57      0.00
   -7   11    0      0.24      0.00
   -6   11    0     -7.88      0.00
   -5   11    0    -17.15      0.00
   -4   11    0    -14.27      0.00
   -3   11    0     -4.21      0.00
   -2   11    0      1.80      0.00
   -1   11    0     16.52      0.00
    0   11    0     40.80      0.00
    1   11    0     46.40      0.00
    2   11    0     26.96      0.00
    3   11    0      8.13      0.00
    4   11    0      5.56      0.00
    5   11    0      7.06      0.00
    6   11    0      5.41      0.00
    7   11    0     10.18      0.00
    8   11    0     11.08      0.00
    9   11    0     -4.29      0.00
   10   11    0    -17.14      0.00
   11   11    0    -14.58      0.00
   -7   12    0      2.62      0.00
   -6   12    0      2.59      0.00
   -5   12    0     -3.48      0.00
   -4   12    0     -7.48      0.00
   -3   12    0      1.05      0.00
   -2   12    0      9.30      0.00
   -1   12    0     10.31      0.00
    0   12    0     16.50      0.00
    1   12    0     19.89      0.00
    2   12    0      1.52      0.00
    3   12    0    -28.34      0.00
    4   12    0    -40.53      0.00
    5   12    0    -30.66      0.00
    6   12    0    -21.39      0.00
    7   12    0    -14.44      0.00
    8   12    0     -0.40      0.00
    9   12    0      6.76      0.00
   10   12    0      2.55      0.00
   11   12    0     -0.23      0.00
   -6   13    0      3.68      0.00
   -5   13    0      5.78      0.00
   -4   13    0      1.13      0.00
   -3   13    0     -4.09      0.00
   -2   13    0     -4.99      0.00
   -1   13    0     -8.99      0.00
    0   13    0    -11.74      0.00
    1   13    0     -6.61      0.00
    2   13    0     -4.08      0.00
    3   13    0    -12.07      0.00
    4   13    0    -19.17      0.00
    5   13    0     -9.96      0.00
    6   13    0      4.12      0.00
    7   13    0      6.35      0.00
    8   13    0      9.37      0.00
    9   13    0     17.41      0.00
   10   13    0     17.11      0.00
   -5   14    0      5.13      0.00
   -4   14    0      6.62      0.00
   -3   14    0     -1.50      0.00
   -2   14    0     -8.79      0.00
   -1   14    0     -9.57      0.00
    0   14    0     -8.05      0.00
    1   14    0     -1.57      0.00
    2   14    0     11.12      0.00
    3   14    0     20.15      0.00
    4   14    0     15.77      0.00
    5   14    0      7.83      0.00
    6   14    0      8.59      0.00
    7   14    0      4.66      0.00
    8   14    0     -6.35      0.00
    9   14    0     -8.19      0.00
   10   14    0     -4.33      0.00
   -4   15    0      0.25      0.00
   -3   15    0     -1.66      0.00
   -2   15    0     -6.55      0.00
   -1   15    0     -6.17      0.00
    0   15    0     -1.82      0.00
    1   15    0      1.46      0.00
    2   15    0      5.96      0.00
    3   15    0     12.40      0.00
    4   15    0     12.59      0.00
    5   15    0      3.10      0.00
    6   15    0     -2.21      0.00
    7   15    0     -2.37      0.00
    8   15    0    -10.06      0.00
    9   15    0    -16.01      0.00
   -3   16    0      1.82      0.00
   -2   16    0      3.44      0.00
   -1   16    0      3.92      0.00
    0   16    0      5.93      0.00
    1   16    0      4.56      0.00
    2   16    0     -1.97      0.00
    3   16    0     -6.07      0.00
    4   16    0     -2.79      0.00
    5   16    0      0.16      0.00
    6   16    0     -0.30      0.00
    7   16    0      3.05      0.00
    8   16    0      4.37      0.00
    9   16    0     -0.11      0.00
    0   17    0      4.20      0.00
    1   17    0      3.13      0.00
    2   17    0     -4.57      0.00
    3   17    0    -14.84      0.00
    4   17    0    -16.44      0.00
    5   17    0     -8.19      0.00
    6   17    0     -1.17      0.00
    7   17    0      3.82      0.00
    8   17    0      9.10      0.00
    1   18    0      3.33      0.00
    2   18    0      3.88      0.00
    3   18    0     -3.25      0.00
    4   18    0     -9.95      0.00
    5   18    0     -6.84      0.00
    6   18    0      0.74      0.00
    7   18    0      4.10      0.00
    2   19    0     13.13      0.00
    3   19    0     10.37      0.00
    4   19    0      2.70      0.00
    5   19    0     -1.87      0.00
   -5  -19    1     -0.31      0.00
   -4  -19    1      0.94      0.00
   -3  -19    1      1.97      0.00
   -2  -19    1     -0.13      0.00
   -7  -18    1     -7.24      0.00
   -6  -18    1     -5.62      0.00
   -5  -18    1     -5.78      0.00
   -4  -18    1     -2.02      0.00
   -3  -18    1      5.94      0.00
   -2  -18    1      8.80      0.00
   -1  -18    1      3.13      0.00
   -8  -17    1     -2.51      0.00
   -7  -17    1     -8.98      0.00
   -6  -17    1     -8.47      0.00
   -5  -17    1     -6.79      0.00
   -4  -17    1     -3.46      0.00
   -3  -17    1      7.65      0.00
   -2  -17    1     17.46      0.00
   -1  -17    1     14.57      0.00
    0  -17    1      4.12      0.00
   -9  -16    1     14.89      0.00
   -8  -16    1     17.77      0.00
   -7  -16    1      9.10      0.00
   -6  -16    1      0.90      0.00
   -5  -16    1     -1.75      0.00
   -4  -16    1     -5.51      0.00
   -3  -16    1     -4.21      0.00
   -2  -16    1      4.94      0.00
   -1  -16    1     10.07      0.00
    0  -16    1      4.79      0.00
    1  -16    1     -1.73      0.00
    2  -16    1     -2.63      0.00
    3  -16    1     -2.45      0.00
   -9  -15    1      6.83      0.00
   -8  -15    1     13.74      0.00
   -7  -15    1     10.12      0.00
   -6  -15    1     -5.28      0.00
   -5  -15    1    -13.77      0.00
   -4  -15    1    -16.01      0.00
   -3  -15    1    -18.19      0.00
   -2  -15    1    -13.93      0.00
   -1  -15    1     -4.46      0.00
    0  -15    1     -0.19      0.00
    1  -15    1     -2.04      0.00
    2  -15    1     -0.76      0.00
    3  -15    1      3.12      0.00
    4  -15    1      2.42      0.00
  -10  -14    1    -14.81      0.00
   -9  -14    1    -19.93      0.00
   -8  -14    1    -13.20      0.00
   -7  -14    1      0.18      0.00
   -6  -14    1     -0.21      0.00
   -5  -14    1     -3.52      0.00
   -4  -14    1      4.57      0.00
   -3  -14    1      9.76      0.00
   -2  -14    1      5.46      0.00
   -1  -14    1      2.30      0.00
    0  -14    1      4.45      0.00
    1  -14    1      5.53      0.00
    2  -14    1      4.87      0.00
    3  -14    1      7.60      0.00
    4  -14    1      8.39      0.00
    5  -14    1      2.42      0.00
  -10  -13    1     -6.64      0.00
   -9  -13    1     -9.16      0.00
   -8  -13    1     -8.14      0.00
   -7  -13    1      8.23      0.00
   -6  -13    1     22.61      0.00
   -5  -13    1     21.50      0.00
   -4  -13    1     22.00      0.00
   -3  -13    1     25.08      0.00
   -2  -13    1     15.41      0.00
   -1  -13    1     -2.77      0.00
    0  -13    1    -12.26      0.00
    1  -13    1     -9.94      0.00
    2  -13    1     -7.16      0.00
    3  -13    1     -4.97      0.00
    4  -13    1      0.49      0.00
    5  -13    1      1.01      0.00
    6  -13    1     -3.79      0.00
  -11  -12    1      6.06      0.00
  -10  -12    1     11.10      0.00
   -9  -12    1     12.04      0.00
   -8  -12    1      0.15      0.00
   -7  -12    1     -8.12      0.00
   -6  -12    1     -3.35      0.00
   -5  -12    1     -6.22      0.00
   -4  -12    1    -16.24      0.00
   -3  -12    1    -14.12      0.00
   -2  -12    1     -6.71      0.00
   -1  -12    1    -11.83      0.00
    0  -12    1    -23.45      0.00
    1  -12    1    -21.98      0.00
    2  -12    1    -10.45      0.00
    3  -12    1     -4.60      0.00
    4  -12    1     -0.99      0.00
    5  -12    1      4.94      0.00
    6  -12    1      5.71      0.00
    7  -12    1      2.54      0.00
  -11  -11    1      4.81      0.00
  -10  -11    1      5.94      0.00
   -9  -11    1     10.68      0.00
   -8  -11    1      4.60      0.00
   -7  -11    1    -16.08      0.00
   -6  -11    1    -26.75      0.00
   -5  -11    1    -25.40      0.00
   -4  -11    1    -25.91      0.00
   -3  -11    1    -15.92      0.00
   -2  -11    1     11.99      0.00
   -1  -11    1     32.25      0.00
    0  -11    1     25.06      0.00
    1  -11    1      9.84      0.00
    2  -11    1      8.43      0.00
    3  -11    1      8.73      0.00
    4  -11    1      2.11      0.00
    5  -11    1      2.06      0.00
    6  -11    1      8.28      0.00
    7  -11    1      7.96      0.00
  -11  -10    1      0.43      0.00
  -10  -10    1     -2.68      0.00
   -9  -10    1      4.17      0.00
   -8  -10    1     18.67      0.00
   -7  -10    1     14.38      0.00
   -6  -10    1     -3.62      0.00
   -5  -10    1     -8.19      0.00
   -4  -10    1     -1.53      0.00
   -3  -10    1      7.23      0.00
   -2  -10    1     24.66      0.00
   -1  -10    1     43.69      0.00
    0  -10    1     37.71      0.00
    1  -10    1      5.77      0.00
    2  -10    1    -16.35      0.00
    3  -10    1    -15.47      0.00
    4  -10    1    -12.78      0.00
    5  -10    1    -12.96      0.00
    6  -10    1     -5.98      0.00
    7  -10    1      2.52      0.00
    8  -10    1      3.77      0.00
  -11   -9    1     -4.87      0.00
  -10   -9    1     -8.38      0.00
   -9   -9    1    -11.35      0.00
   -8   -9    1      3.98      0.00
   -7   -9    1     20.50      0.00
   -6   -9    1     10.07      0.00
   -5   -9    1     -7.41      0.00
   -4   -9    1     -7.01      0.00
   -3   -9    1     -1.37      0.00
   -2   -9    1     -3.31      0.00
   -1   -9    1     -3.42      0.00
    0   -9    1     -1.87      0.00
    1   -9    1    -14.92      0.00
    2   -9    1    -30.31      0.00
    3   -9    1    -20.33      0.00
    4   -9    1      0.25      0.00
    5   -9    1      2.29      0.00
    6   -9    1     -5.40      0.00
    7   -9    1     -2.93      0.00
    8   -9    1      4.07      0.00
  -11   -8    1     -3.17      0.00
  -10   -8    1     -1.68      0.00
   -9   -8    1    -10.22      0.00
   -8   -8    1     -9.81      0.00
   -7   -8    1     12.66      0.00
   -6   -8    1     23.11      0.00
   -5   -8    1      7.83      0.00
   -4   -8    1     -2.73      0.00
   -3   -8    1      0.15      0.00
   -2   -8    1     -6.28      0.00
   -1   -8    1    -23.39      0.00
    0   -8    1    -23.47      0.00
    1   -8    1     -5.94      0.00
    2   -8    1      3.51      0.00
    3   -8    1      9.85      0.00
    4   -8    1     23.83      0.00
    5   -8    1     23.85      0.00
    6   -8    1      2.19      0.00
    7   -8    1    -13.14      0.00
    8   -8    1     -8.96      0.00
    9   -8    1     -1.63      0.00
  -11   -7    1      4.22      0.00
  -10   -7    1      5.63      0.00
   -9   -7    1      1.15      0.00
   -8   -7    1    -12.25      0.00
   -7   -7    1    -10.40      0.00
   -6   -7    1      5.48      0.00
   -5   -7    1      4.81      0.00
   -4   -7    1    -10.93      0.00
   -3   -7    1    -15.04      0.00
   -2   -7    1     -7.95      0.00
   -1   -7    1    -14.33      0.00
    0   -7    1    -24.87      0.00
    1   -7    1     -7.72      0.00
    2   -7    1     18.63      0.00
    3   -7    1     21.74      0.00
    4   -7    1     16.45      0.00
    5   -7    1     16.42      0.00
    6   -7    1      5.73      0.00
    7   -7    1    -13.84      0.00
    8   -7    1    -18.60      0.00
    9   -7    1     -8.70      0.00
  -11   -6    1     -3.60      0.00
  -10   -6    1     -9.13      0.00
   -9   -6    1     -6.04      0.00
   -8   -6    1    -12.61      0.00
   -7   -6    1    -25.87      0.00
   -6   -6    1    -19.26      0.00
   -5   -6    1     -3.49      0.00
   -4   -6    1     -4.50      0.00
   -3   -6    1     -7.40      0.00
   -2   -6    1     15.56      0.00
   -1   -6    1     40.06      0.00
    0   -6    1     25.75      0.00
    1   -6    1      1.32      0.00
    2   -6    1      4.08      0.00
    3   -6    1      7.86      0.00
    4   -6    1     -2.78      0.00
    5   -6    1     -2.00      0.00
    6   -6    1     11.14      0.00
    7   -6    1     10.12      0.00
    8   -6    1     -2.04      0.00
    9   -6    1     -4.33      0.00
   10   -6    1     -1.05      0.00
  -11   -5    1      1.16      0.00
  -10   -5    1      0.94      0.00
   -9   -5    1     11.08      0.00
   -8   -5    1     24.86      0.00
   -7   -5    1     19.95      0.00
   -6   -5    1      6.79      0.00
   -5   -5    1      9.34      0.00
   -4   -5    1     21.28      0.00
   -3   -5    1     26.39      0.00
   -2   -5    1     36.42      0.00
   -1   -5    1     57.65      0.00
    0   -5    1     44.52      0.00
    1   -5    1    -15.81      0.00
    2   -5    1    -57.10      0.00
    3   -5    1    -52.51      0.00
    4   -5    1    -38.13      0.00
    5   -5    1    -24.51      0.00
    6   -5    1      1.30      0.00
    7   -5    1     23.43      0.00
    8   -5    1     19.18      0.00
    9   -5    1      3.86      0.00
   10   -5    1     -1.37      0.00
  -11   -4    1     10.70      0.00
  -10   -4    1     15.38      0.00
   -9   -4    1     14.20      0.00
   -8   -4    1     23.15      0.00
   -7   -4    1     24.87      0.00
   -6   -4    1     -6.98      0.00
   -5   -4    1    -43.69      0.00
   -4   -4    1    -41.98      0.00
   -3   -4    1    -19.21      0.00
   -2   -4    1    -14.28      0.00
   -1   -4    1     -9.52      0.00
    0   -4    1      3.40      0.00
    1   -4    1    -19.21      0.00
    2   -4    1    -58.88      0.00
    3   -4    1    -54.36      0.00
    4   -4    1    -18.78      0.00
    5   -4    1      1.67      0.00
    6   -4    1      7.57      0.00
    7   -4    1     19.55      0.00
    8   -4    1     26.31      0.00
    9   -4    1     14.33      0.00
   10   -4    1      2.69      0.00
  -11   -3    1     -6.11      0.00
  -10   -3    1     -6.12      0.00
   -9   -3    1    -16.60      0.00
   -8   -3    1    -20.46      0.00
   -7   -3    1     -8.15      0.00
   -6   -3    1    -13.05      0.00
   -5   -3    1    -45.37      0.00
   -4   -3    1    -54.40      0.00
   -3   -3    1    -11.21      0.00
   -2   -3    1     29.91      0.00
   -1   -3    1     33.18      0.00
    0   -3    1     44.09      0.00
    1   -3    1     63.16      0.00
    2   -3    1     49.88      0.00
    3   -3    1     32.68      0.00
    4   -3    1     38.80      0.00
    5   -3    1     36.24      0.00
    6   -3    1      7.88      0.00
    7   -3    1    -14.50      0.00
    8   -3    1    -10.21      0.00
    9   -3    1     -2.12      0.00
   10   -3    1     -3.76      0.00
  -11   -2    1    -12.23      0.00
  -10   -2    1    -12.17      0.00
   -9   -2    1     -9.58      0.00
   -8   -2    1     -8.76      0.00
   -7   -2    1     11.09      0.00
   -6   -2    1     45.28      0.00
   -5   -2    1     49.60      0.00
   -4   -2    1     20.10      0.00
   -3   -2    1     19.31      0.00
   -2   -2    1     55.15      0.00
   -1   -2    1     43.23      0.00
    0   -2    1     -9.67      0.00
    1   -2    1    -11.94      0.00
    2   -2    1     17.40      0.00
    3   -2    1     18.72      0.00
    4   -2    1      6.86      0.00
    5   -2    1     -2.60      0.00
    6   -2    1    -23.45      0.00
    7   -2    1    -47.96      0.00
    8   -2    1    -46.89      0.00
    9   -2    1    -21.94      0.00
   10   -2    1     -4.04      0.00
   11   -2    1     -0.60      0.00
  -11   -1    1     -1.43      0.00
  -10   -1    1     -6.13      0.00
   -9   -1    1     -0.56      0.00
   -8   -1    1      2.05      0.00
   -7   -1    1      7.22      0.00
   -6   -1    1     30.98      0.00
   -5   -1    1     43.31      0.00
   -4   -1    1     -0.46      0.00
   -3   -1    1    -64.56      0.00
   -2   -1    1    -66.78      0.00
   -1   -1    1    -46.45      0.00
    0   -1    1    -90.74      0.00
    1   -1    1   -125.71      0.00
    2   -1    1    -75.52      0.00
    3   -1    1    -16.00      0.00
    4   -1    1      0.52      0.00
    5   -1    1      6.01      0.00
    6   -1    1     12.27      0.00
    7   -1    1      4.69      0.00
    8   -1    1     -6.56      0.00
    9   -1    1     -1.10      0.00
   10   -1    1     10.99      0.00
   11   -1    1     10.13      0.00
  -11    0    1      4.27      0.00
  -10    0    1     -2.90      0.00
   -9    0    1     -4.39      0.00
   -8    0    1     -0.51      0.00
   -7    0    1     -5.37      0.00
   -6    0    1    -11.89      0.00
   -5    0    1     -8.73      0.00
   -4    0    1    -14.89      0.00
   -3    0    1    -44.47      0.00
   -2    0    1    -32.68      0.00
   -1    0    1     59.70      0.00
    0    0    1    103.36      0.00
    1    0    1     27.53      0.00
    2    0    1    -32.05      0.00
    3    0    1     -7.09      0.00
    4    0    1     27.70      0.00
    5    0    1     39.24      0.00
    6    0    1     46.47      0.00
    7    0    1     44.20      0.00
    8    0    1     22.56      0.00
    9    0    1      0.24      0.00
   10    0    1     -3.88      0.00
   11    0    1     -0.32      0.00
  -11    1    1      7.09      0.00
  -10    1    1      8.72      0.00
   -9    1    1      3.77      0.00
   -8    1    1      6.28      0.00
   -7    1    1      3.42      0.00
   -6    1    1    -17.81      0.00
   -5    1    1    -31.50      0.00
   -4    1    1    -12.89      0.00
   -3    1    1     14.46      0.00
   -2    1    1     40.01      0.00
   -1    1    1    114.33      0.00
    0    1    1    185.51      0.00
    1    1    1    109.53      0.00
    2    1    1    -49.24      0.00
    3    1    1   -103.63      0.00
    4    1    1    -56.86      0.00
    5    1    1    -17.35      0.00
    6    1    1     -5.53      0.00
    7    1    1      2.67      0.00
    8    1    1      1.91      0.00
    9    1    1    -11.17      0.00
   10    1    1    -16.02      0.00
   11    1    1     -6.59      0.00
  -11    2    1     -1.02      0.00
  -10    2    1      5.61      0.00
   -9    2    1      1.54      0.00
   -8    2    1     -3.32      0.00
   -7    2    1     -2.51      0.00
   -6    2    1    -14.18      0.00
   -5    2    1    -36.71      0.00
   -4    2    1    -37.84      0.00
   -3    2    1     -7.68      0.00
   -2    2    1     14.72      0.00
   -1    2    1     25.24      0.00
    0    2    1     60.86      0.00
    1    2    1     61.95      0.00
    2    2    1    -26.75      0.00
    3    2    1    -98.11      0.00
    4    2    1    -70.02      0.00
    5    2    1    -15.43      0.00
    6    2    1     -0.98      0.00
    7    2    1     -2.56      0.00
    8    2    1      5.35      0.00
    9    2    1     10.02      0.00
   10    2    1      6.21      0.00
   11    2    1      5.09      0.00
  -10    3    1     -1.96      0.00
   -9    3    1      4.66      0.00
   -8    3    1      3.61      0.00
   -7    3    1      9.23      0.00
   -6    3    1     22.02      0.00
   -5    3    1     17.38      0.00
   -4    3    1     -4.56      0.00
   -3    3    1    -10.87      0.00
   -2    3    1     -4.40      0.00
   -1    3    1    -24.49      0.00
    0    3    1    -35.77      0.00
    1    3    1      9.01      0.00
    2    3    1     39.87      0.00
    3    3    1     11.97      0.00
    4    3    1     -3.39      0.00
    5    3    1     20.55      0.00
    6    3    1     25.37      0.00
    7    3    1     -1.12      0.00
    8    3    1    -12.68      0.00
    9    3    1     -0.37      0.00
   10    3    1      6.82      0.00
   11    3    1      3.50      0.00
   12    3    1      2.04      0.00
  -10    4    1     -5.22      0.00
   -9    4    1      1.90      0.00
   -8    4    1      6.31      0.00
   -7    4    1      8.17      0.00
   -6    4    1     24.04      0.00
   -5    4    1     35.59      0.00
   -4    4    1     11.07      0.00
   -3    4    1    -31.96      0.00
   -2    4    1    -50.41      0.00
   -1    4    1    -56.63      0.00
    0    4    1    -71.07      0.00
    1    4    1    -47.44      0.00
    2    4    1     16.66      0.00
    3    4    1     44.30      0.00
    4    4    1     25.54      0.00
    5    4    1     17.60      0.00
    6    4    1     20.10      0.00
    7    4    1     -0.48      0.00
    8    4    1    -23.69      0.00
    9    4    1    -18.67      0.00
   10    4    1     -3.10      0.00
   11    4    1      1.25      0.00
   12    4    1      1.30      0.00
  -10    5    1    -10.83      0.00
   -9    5    1    -16.57      0.00
   -8    5    1    -13.05      0.00
   -7    5    1    -11.52      0.00
   -6    5    1     -8.49      0.00
   -5    5    1      3.99      0.00
   -4    5    1      6.29      0.00
   -3    5    1    -16.25      0.00
   -2    5    1    -26.08      0.00
   -1    5    1      3.39      0.00
    0    5    1     22.92      0.00
    1    5    1      8.64      0.00
    2    5    1      9.01      0.00
    3    5    1     30.08      0.00
    4    5    1     28.90      0.00
    5    5    1     12.25      0.00
    6    5    1     13.00      0.00
    7    5    1     15.85      0.00
    8    5    1     -0.31      0.00
    9    5    1    -13.36      0.00
   10    5    1     -7.61      0.00
   11    5    1      0.55      0.00
   12    5    1      1.52      0.00
   -9    6    1     -4.70      0.00
   -8    6    1     -1.75      0.00
   -7    6    1      4.09      0.00
   -6    6    1     -1.44      0.00
   -5    6    1     -3.40      0.00
   -4    6    1     14.82      0.00
   -3    6    1     30.65      0.00
   -2    6    1     33.46      0.00
   -1    6    1     52.54      0.00
    0    6    1     69.68      0.00
    1    6    1     31.84      0.00
    2    6    1    -32.20      0.00
    3    6    1    -54.44      0.00
    4    6    1    -39.63      0.00
    5    6    1    -27.91      0.00
    6    6    1    -17.38      0.00
    7    6    1      1.32      0.00
    8    6    1      6.63      0.00
    9    6    1     -5.58      0.00
   10    6    1    -10.54      0.00
   11    6    1     -4.54      0.00
   12    6    1     -1.74      0.00
   -9    7    1     13.38      0.00
   -8    7    1     12.94      0.00
   -7    7    1     10.65      0.00
   -6    7    1     -0.75      0.00
   -5    7    1    -20.59      0.00
   -4    7    1    -23.82      0.00
   -3    7    1     -5.10      0.00
   -2    7    1      5.55      0.00
   -1    7    1      5.95      0.00
    0    7    1     11.93      0.00
    1    7    1     -1.01      0.00
    2    7    1    -44.74      0.00
    3    7    1    -72.97      0.00
    4    7    1    -51.82      0.00
    5    7    1    -11.83      0.00
    6    7    1      7.78      0.00
    7    7    1     14.93      0.00
    8    7    1     23.40      0.00
    9    7    1     20.96      0.00
   10    7    1      8.27      0.00
   11    7    1      1.23      0.00
   12    7    1      0.39      0.00
   -9    8    1      5.56      0.00
   -8    8    1      1.73      0.00
   -7    8    1     -6.18      0.00
   -6    8    1     -9.76      0.00
   -5    8    1    -18.71      0.00
   -4    8    1    -33.44      0.00
   -3    8    1    -29.08      0.00
   -2    8    1     -8.44      0.00
   -1    8    1      1.97      0.00
    0    8    1      9.42      0.00
    1    8    1     23.80      0.00
    2    8    1     25.73      0.00
    3    8    1     11.89      0.00
    4    8    1      9.91      0.00
    5    8    1     28.13      0.00
    6    8    1     34.15      0.00
    7    8    1     15.99      0.00
    8    8    1      4.66      0.00
    9    8    1      7.74      0.00
   10    8    1      4.65      0.00
   11    8    1     -3.19      0.00
   12    8    1     -4.46      0.00
   -8    9    1     -3.94      0.00
   -7    9    1     -3.54      0.00
   -6    9    1      6.49      0.00
   -5    9    1     18.78      0.00
   -4    9    1     12.23      0.00
   -3    9    1     -2.50      0.00
   -2    9    1      0.57      0.00
   -1    9    1     10.08      0.00
    0    9    1     11.32      0.00
    1    9    1     16.45      0.00
    2    9    1     24.99      0.00
    3    9    1     18.73      0.00
    4    9    1     -1.93      0.00
    5    9    1    -12.80      0.00
    6    9    1    -10.72      0.00
    7    9    1    -19.67      0.00
    8    9    1    -32.42      0.00
    9    9    1    -23.88      0.00
   10    9    1     -5.96      0.00
   11    9    1      0.54      0.00
   -8   10    1     -1.53      0.00
   -7   10    1      3.95      0.00
   -6   10    1     10.93      0.00
   -5   10    1     21.11      0.00
   -4   10    1     21.07      0.00
   -3   10    1     -0.85      0.00
   -2   10    1    -20.73      0.00
   -1   10    1    -18.99      0.00
    0   10    1    -13.82      0.00
    1   10    1    -16.65      0.00
    2   10    1    -16.45      0.00
    3   10    1    -10.98      0.00
    4   10    1    -12.23      0.00
    5   10    1    -17.40      0.00
    6   10    1     -9.65      0.00
    7   10    1     -0.17      0.00
    8   10    1     -5.78      0.00
    9   10    1     -7.62      0.00
   10   10    1      5.46      0.00
   11   10    1     14.84      0.00
   -7   11    1      3.29      0.00
   -6   11    1      1.55      0.00
   -5   11    1      0.21      0.00
   -4   11    1      5.32      0.00
   -3   11    1      2.08      0.00
   -2   11    1    -10.99      0.00
   -1   11    1     -8.88      0.00
    0   11    1      4.92      0.00
    1   11    1      4.37      0.00
    2   11    1     -6.00      0.00
    3   11    1     -3.43      0.00
    4   11    1     11.22      0.00
    5   11    1     18.46      0.00
    6   11    1     19.21      0.00
    7   11    1     22.54      0.00
    8   11    1     16.51      0.00
    9   11    1      1.45      0.00
   10   11    1     -4.33      0.00
   11   11    1     -0.19      0.00
   -7   12    1     -1.31      0.00
   -6   12    1     -5.79      0.00
   -5   12    1    -13.64      0.00
   -4   12    1    -12.92      0.00
   -3   12    1     -1.34      0.00
   -2   12    1      4.48      0.00
   -1   12    1      6.60      0.00
    0   12    1     15.65      0.00
    1   12    1     17.53      0.00
    2   12    1      2.26      0.00
    3   12    1    -12.40      0.00
    4   12    1     -7.92      0.00
    5   12    1      4.94      0.00
    6   12    1      7.12      0.00
    7   12    1      4.94      0.00
    8   12    1      2.71      0.00
    9   12    1     -7.37      0.00
   10   12    1    -16.73      0.00
   11   12    1    -14.97      0.00
   -6   13    1     -6.19      0.00
   -5   13    1    -10.48      0.00
   -4   13    1    -14.01      0.00
   -3   13    1     -5.41      0.00
   -2   13    1      8.45      0.00
   -1   13    1     11.79      0.00
    0   13    1     11.57      0.00
    1   13    1     13.16      0.00
    2   13    1      4.57      0.00
    3   13    1    -14.79      0.00
    4   13    1    -24.00      0.00
    5   13    1    -11.34      0.00
    6   13    1      2.74      0.00
    7   13    1      4.67      0.00
    8   13    1      4.82      0.00
    9   13    1      3.17      0.00
   10   13    1     -2.11      0.00
   -5   14    1      5.51      0.00
   -4   14    1      5.79      0.00
   -3   14    1      3.18      0.00
   -2   14    1      5.41      0.00
   -1   14    1      7.52      0.00
    0   14    1      5.40      0.00
    1   14    1      4.80      0.00
    2   14    1      3.72      0.00
    3   14    1     -5.11      0.00
    4   14    1    -17.31      0.00
    5   14    1    -16.01      0.00
    6   14    1     -2.19      0.00
    7   14    1      3.99      0.00
    8   14    1      3.97      0.00
    9   14    1      6.18      0.00
   10   14    1      5.97      0.00
   -4   15    1      6.09      0.00
   -3   15    1     -2.22      0.00
   -2   15    1    -11.90      0.00
   -1   15    1    -12.77      0.00
    0   15    1     -9.26      0.00
    1   15    1     -6.49      0.00
    2   15    1     -2.01      0.00
    3   15    1      2.83      0.00
    4   15    1      0.24      0.00
    5   15    1     -6.29      0.00
    6   15    1     -3.18      0.00
    7   15    1      2.43      0.00
    8   15    1      1.22      0.00
    9   15    1      1.46      0.00
[truncated: 411,887 more chars]
