# Supplementary material for: Stable Two‐Legged Parent Piano‐Stool and Mixed Diborabenzene‐E4 (E=P, As) Sandwich Complexes of Group 8
Source: Angew Chem Int Ed Engl. 2022 Jul 27;61(36):e202206840. doi: 10.1002/anie.202206840 (PMC9540419; doi:10.1002/anie.202206840)
Supplement: Supplementary file 3 — Supporting Information [file ANIE-61-0-s005.cif]

 
data_MaDi114_MaDi_a

# 1. Submission Details


_publ_contact_author_name         'Prof. Dr. Holger Braunschweig'
_publ_contact_author_address
;
Institut f\"ur Anorganische Chemie
Universit\"at W\"urzburg
Am Hubland
97074 W\"urzburg, Germany
;
_publ_contact_author_email        H.Braunschweig@uni-wuerzburg.de
_publ_contact_author_fax          +49-931-3184623
_publ_contact_author_phone        +49-931-3185260

_publ_requested_journal           ?
_publ_section_title               ?
_publ_section_abstract            ?

loop_
_publ_author_name
'Dietz, Maximilian'
;Institut f\"ur Anorganische Chemie
Universit\"at W\"urzburg
Am Hubland
97074 W\"urzburg, Germany
;

_audit_creation_method            'CIF-fill 1.2v (K.Radacki, 2005-21)'
_shelx_SHELXL_version_number      '2017/1'
_chemical_name_systematic         ?
_chemical_name_common             ?
_chemical_melting_point           ?
_chemical_formula_moiety          'C46 H66 B2 Fe N2 O2'
_chemical_formula_sum             'C46 H66 B2 Fe N2 O2'
_chemical_formula_weight          756.47

loop_
 _atom_type_symbol
 _atom_type_description
 _atom_type_scat_dispersion_real
 _atom_type_scat_dispersion_imag
 _atom_type_scat_source
 'C'  'C'   0.0181   0.0091
 'International Tables Vol C Tables 4.2.6.8 and 6.1.1.4'
 'H'  'H'   0.0000   0.0000
'International Tables Vol C Tables 4.2.6.8 and 6.1.1.4'
 'B'  'B'   0.0090   0.0039
 'International Tables Vol C Tables 4.2.6.8 and 6.1.1.4'
 'N'  'N'   0.0311   0.0180
 'International Tables Vol C Tables 4.2.6.8 and 6.1.1.4'
 'O'  'O'   0.0492   0.0322
 'International Tables Vol C Tables 4.2.6.8 and 6.1.1.4'
 'Fe'  'Fe'  -1.1336   3.1974
 'International Tables Vol C Tables 4.2.6.8 and 6.1.1.4'
 
_space_group_crystal_system       orthorhombic
_space_group_IT_number            61
_space_group_name_H-M_alt         'P b c a'
_space_group_name_Hall            '-P 2ac 2ab'

_shelx_space_group_comment
;
The symmetry employed for this shelxl refinement is uniquely defined
by the following loop, which should always be used as a source of
symmetry information in preference to the above space-group names.
They are only intended as comments.
;
 
loop_
 _space_group_symop_operation_xyz
 'x, y, z'
 '-x+1/2, -y, z+1/2'
 '-x, y+1/2, -z+1/2'
 'x+1/2, -y+1/2, -z'
 '-x, -y, -z'
 'x-1/2, y, -z-1/2'
 'x, -y-1/2, z-1/2'
 '-x-1/2, y-1/2, z'
 
_cell_length_a                    16.19730(10)
_cell_length_b                    21.45830(10)
_cell_length_c                    24.78820(10)
_cell_angle_alpha                 90
_cell_angle_beta                  90
_cell_angle_gamma                 90
_cell_volume                      8615.55(8)
_cell_formula_units_Z             8
_cell_measurement_temperature     100(2)
_cell_measurement_reflns_used     33338
_cell_measurement_theta_min       3.5570
_cell_measurement_theta_max       73.4770
 

_exptl_special_details
;
The crystal was immersed in a film of perfluoropolyether oil, mounted on a 
polyimide loop and transferred to stream of cold nitrogen (Oxford Cryostream 800).
;
_exptl_crystal_description        block
_exptl_crystal_colour             'clear black'
_exptl_crystal_density_meas       ?
_exptl_crystal_density_method     ?
_exptl_crystal_density_diffrn     1.166          
_exptl_crystal_F_000              3264
_exptl_transmission_factor_min    ?
_exptl_transmission_factor_max    ?
_exptl_crystal_size_max           0.217
_exptl_crystal_size_mid           0.100
_exptl_crystal_size_min           0.046
_exptl_absorpt_coefficient_mu     3.084
_shelx_estimated_absorpt_T_min    0.550
_shelx_estimated_absorpt_T_max    0.861
_exptl_absorpt_correction_type    gaussian
_exptl_absorpt_correction_T_min   0.518
_exptl_absorpt_correction_T_max   1.000
_exptl_absorpt_process_details
;
CrysAlisPro 1.171.41.96a (Rigaku Oxford Diffraction, 2021) Numerical 
absorption correction based on gaussian integration over a multifaceted 
crystal model Empirical absorption correction using spherical harmonics, 
implemented in SCALE3 ABSPACK scaling algorithm.
;
_exptl_absorpt_special_details    ?
loop_
 _exptl_crystal_face_index_h
 _exptl_crystal_face_index_k
 _exptl_crystal_face_index_l
 _exptl_crystal_face_perp_dist
   0    1   -1 0.0676
   0   -1    1 0.0059
   0    1    0 0.0453
   0   -1    0 0.0010
   0   -1   -1 0.0245
   1   -1    1 0.0814
   1   -1    0 0.0885
   1    0    1 0.1134
  -1    0   -1 0.0920
  -1    0    0 0.0843
   1    0    0 0.1329
  -1    0    1 0.0821
   1    0   -1 0.1373
   1    1    1 0.1166
  -1   -1   -1 0.0692
   1    1    0 0.1268
  -1   -1    0 0.0596
  -1   -1    1 0.0544
   1    1   -1 0.1314
   0    0    1 0.0412
   0    0   -1 0.0589

_diffrn_ambient_environment       N~2~
_diffrn_ambient_temperature       100.00(10)
_diffrn_radiation_wavelength      1.54184
_diffrn_radiation_type            CuK\a
_diffrn_radiation_monochromator   'multi-layer mirror'
_diffrn_source                    'rotating-anode X-ray tube'
_diffrn_source_type               'PhotonJet R X-ray Source'
_diffrn_measurement_device        'four-circle diffractometer'
_diffrn_measurement_device_type   'Rigaku XtaLAB Synergy-R'
_diffrn_measurement_details
;
 List of Runs (angles in degrees, time in seconds):
 
   # Type    Start    End  Width  t~exp~   \w     \q     \k     \f   Frames
 --------------------------------------------------------------------------
   1  \w     57.00 132.00   0.50    1.00    --   82.33  15.00   0.00  150
   2  \w     59.00 108.00   0.50    1.00    --   58.97  15.00 120.00   98
   3  \w     57.00 119.00   0.50    1.00    --   82.33  15.00 150.00  124
   4  \w     66.00 105.00   0.50    1.00    --   58.97  15.00 -60.00   78
   5  \w     59.00 109.00   0.50    1.00    --   58.97  15.00-150.00  100
   6  \w     59.00  85.00   0.50    1.00    --   58.97  15.00-180.00   52
   7  \w     55.00  99.00   0.50    1.00    --   82.33-112.00  30.00   88
   8  \w     44.00  82.00   0.50    1.00    --   82.33 -98.00  43.00   76
   9  \w     15.00  69.00   0.50    1.00    --   58.97 -98.00  43.00  108
  10  \w     46.00  72.00   0.50    1.00    --   82.33 -95.00   0.00   52
  11  \w     16.00  68.00   0.50    1.00    --   58.97 -97.00 -54.00  104
  12  \w     32.00  58.00   0.50    1.00    --   71.56 -97.00 -54.00   52
  13  \w     41.00  66.00   0.50    1.00    --   82.33 -97.00 -54.00   50
  14  \w     35.00  82.00   0.50    1.00    --   82.33-112.00-120.00   94
  15  \w     40.00  83.00   0.50    1.00    --   82.33 -95.00-180.00   86
  16  \w     48.00  83.00   0.50    1.00    --   82.33 -95.00-120.00   70
  17  \w     56.00  90.00   0.50    1.00    --   82.33 -95.00 -30.00   68
  18  \w     32.00  72.00   0.50    1.00    --   71.56 -95.00 120.00   80
  19  \w     40.00  90.00   0.50    1.00    --   82.33 -95.00 150.00  100
  20  \w    -76.00 -51.00   0.50    1.00    --  -69.82  97.00  53.00   50
  21  \w    -67.00 -42.00   0.50    1.00    --  -60.22  97.00  53.00   50
  22  \w    -83.00 -57.00   0.50    1.00    --  -76.37  97.00  53.00   52
  23  \w    -69.00 -16.00   0.50    1.00    --  -60.22  98.00 150.00  106
  24  \w    -75.00 -33.00   0.50    1.00    --  -76.37  98.00 150.00   84
  25  \w    -77.00 -52.00   0.50    1.00    --  -69.82  98.00 150.00   50

;
_diffrn_measurement_method        '\w scans'
_diffrn_detector                  HPA
_diffrn_detector_type             'HyPix Arc150'
_diffrn_detector_area_resol_mean  10.0
_diffrn_reflns_number             68610
_diffrn_reflns_av_unetI/netI      0.0170
_diffrn_reflns_av_R_equivalents   0.0262
_diffrn_reflns_limit_h_min        -18
_diffrn_reflns_limit_h_max        19
_diffrn_reflns_limit_k_min        -26
_diffrn_reflns_limit_k_max        26
_diffrn_reflns_limit_l_min        -24
_diffrn_reflns_limit_l_max        30
_diffrn_reflns_theta_min          3.566
_diffrn_reflns_theta_max          72.122
_diffrn_reflns_theta_full         67.693
_diffrn_measured_fraction_theta_max   0.999
_diffrn_measured_fraction_theta_full  0.999
_diffrn_reflns_Laue_measured_fraction_max    0.999
_diffrn_reflns_Laue_measured_fraction_full   0.999
_diffrn_reflns_point_group_measured_fraction_max   0.999
_diffrn_reflns_point_group_measured_fraction_full  0.999
_reflns_number_total              8483
_reflns_number_gt                 7906
_reflns_threshold_expression      'I > 2\s(I)'
_reflns_Friedel_coverage          0.000
_reflns_Friedel_fraction_max      .
_reflns_Friedel_fraction_full     .
 
_reflns_special_details
;
 Reflections were merged by SHELXL according to the crystal
 class for the calculation of statistics and refinement.
 
 _reflns_Friedel_fraction is defined as the number of unique
 Friedel pairs measured divided by the number that would be
 possible theoretically, ignoring centric projections and
 systematic absences.
;
 
_computing_data_collection        'BIS 2011.8 / APEX2 ver. 2014.9 (Bruker AXS)'
_computing_cell_refinement        'CrysAlisPro 1.171.41.96a (Rigaku OD, 2021)'
_computing_data_reduction         'CrysAlisPro 1.171.41.96a (Rigaku OD, 2021)'
_computing_structure_solution     'SHELXT (Sheldrick, 2014)'
_computing_structure_refinement   'SHELXL-2017/1 (Sheldrick, 2017)'
_computing_molecular_graphics     'ShelXLe (Huebschle et all, 2011)'
_computing_publication_material   'SHELXL-2017/1 (Sheldrick, 2017)'
_refine_special_details           ?
_refine_ls_structure_factor_coef  Fsqd
_refine_ls_matrix_type            full
_refine_ls_weighting_scheme       calc
_refine_ls_weighting_details
'w=1/[\s^2^(Fo^2^)+(0.0392P)^2^+4.5411P] where P=(Fo^2^+2Fc^2^)/3'
_atom_sites_solution_primary      ?
_atom_sites_solution_secondary    ?
_atom_sites_solution_hydrogens    geom
_refine_ls_hydrogen_treatment     constr
_refine_ls_extinction_method      none
_refine_ls_extinction_coef        .
_refine_ls_number_reflns          8483
_refine_ls_number_parameters      494
_refine_ls_number_restraints      0
_refine_ls_R_factor_all           0.0380
_refine_ls_R_factor_gt            0.0349
_refine_ls_wR_factor_ref          0.0872
_refine_ls_wR_factor_gt           0.0855
_refine_ls_goodness_of_fit_ref    1.058
_refine_ls_restrained_S_all       1.058
_refine_ls_shift/su_max           0.001
_refine_ls_shift/su_mean          0.000
 
loop_
 _atom_site_label
 _atom_site_type_symbol
 _atom_site_fract_x
 _atom_site_fract_y
 _atom_site_fract_z
 _atom_site_U_iso_or_equiv
 _atom_site_adp_type
 _atom_site_occupancy
 _atom_site_site_symmetry_order  
 _atom_site_calc_flag
 _atom_site_refinement_flags_posn
 _atom_site_refinement_flags_adp
 _atom_site_refinement_flags_occupancy
 _atom_site_disorder_assembly
 _atom_site_disorder_group
B1_1 B 0.42040(10) 0.26845(8) 0.35767(7) 0.0199(3) Uani 1 1 d . . . . .
O1_1 O 0.52188(7) 0.21290(6) 0.20198(4) 0.0304(3) Uani 1 1 d . . . . .
B2_1 B 0.57280(10) 0.35201(7) 0.33931(6) 0.0186(3) Uani 1 1 d . . . . .
O2_1 O 0.65839(7) 0.16042(5) 0.32841(5) 0.0346(3) Uani 1 1 d . . . . .
C3_1 C 0.42812(9) 0.31453(7) 0.31059(5) 0.0191(3) Uani 1 1 d . . . . .
H3_1 H 0.384637 0.316241 0.284909 0.023 Uiso 1 1 calc R U . . .
C5_1 C 0.56531(9) 0.30560(7) 0.38609(6) 0.0199(3) Uani 1 1 d . . . . .
H5_1 H 0.610749 0.301402 0.410050 0.024 Uiso 1 1 calc R U . . .
C4_1 C 0.49653(9) 0.35454(6) 0.30345(6) 0.0189(3) Uani 1 1 d . . . . .
H4_1 H 0.494880 0.384268 0.275071 0.023 Uiso 1 1 calc R U . . .
C6_1 C 0.49458(9) 0.26880(7) 0.39546(6) 0.0199(3) Uani 1 1 d . . . . .
H6_1 H 0.493133 0.243137 0.426678 0.024 Uiso 1 1 calc R U . . .
Fe1_1 Fe 0.53672(2) 0.25789(2) 0.31217(2) 0.01827(7) Uani 1 1 d . . . . .
C7_1 C 0.52687(9) 0.23171(7) 0.24619(7) 0.0247(3) Uani 1 1 d . . . . .
C8_1 C 0.60957(10) 0.19977(7) 0.32246(6) 0.0257(3) Uani 1 1 d . . . . .
C1_2 C 0.34293(9) 0.22463(7) 0.36339(6) 0.0186(3) Uani 1 1 d . . . . .
N1_2 N 0.31646(7) 0.19846(5) 0.40873(5) 0.0187(2) Uani 1 1 d . . . . .
C3_2 C 0.23372(9) 0.16468(7) 0.40439(6) 0.0224(3) Uani 1 1 d . . . . .
C4_2 C 0.22723(9) 0.15810(7) 0.34317(6) 0.0234(3) Uani 1 1 d . . . . .
H4A_2 H 0.169237 0.163407 0.331413 0.028 Uiso 1 1 calc R U . . .
H4AB_2 H 0.246461 0.116357 0.331705 0.028 Uiso 1 1 calc R U . . .
C5_2 C 0.28196(9) 0.20907(7) 0.31825(6) 0.0200(3) Uani 1 1 d . . . . .
C6_2 C 0.16542(10) 0.20422(8) 0.42982(7) 0.0282(3) Uani 1 1 d . . . . .
H6A_2 H 0.112036 0.183565 0.424672 0.042 Uiso 1 1 calc R U . . .
H6B_2 H 0.164254 0.245320 0.412591 0.042 Uiso 1 1 calc R U . . .
H6C_2 H 0.176215 0.209116 0.468491 0.042 Uiso 1 1 calc R U . . .
C7_2 C 0.23354(10) 0.10155(8) 0.43227(6) 0.0281(3) Uani 1 1 d . . . . .
H7A_2 H 0.178935 0.082360 0.428558 0.042 Uiso 1 1 calc R U . . .
H7B_2 H 0.246402 0.107036 0.470609 0.042 Uiso 1 1 calc R U . . .
H7C_2 H 0.275179 0.074576 0.415610 0.042 Uiso 1 1 calc R U . . .
C8_2 C 0.23065(9) 0.26769(7) 0.30515(6) 0.0235(3) Uani 1 1 d . . . . .
H8A_2 H 0.188906 0.257420 0.277955 0.035 Uiso 1 1 calc R U . . .
H8B_2 H 0.267111 0.300363 0.291176 0.035 Uiso 1 1 calc R U . . .
H8C_2 H 0.203343 0.282528 0.338010 0.035 Uiso 1 1 calc R U . . .
C9_2 C 0.32406(10) 0.18472(7) 0.26709(6) 0.0243(3) Uani 1 1 d . . . . .
H9A_2 H 0.282027 0.170198 0.241577 0.036 Uiso 1 1 calc R U . . .
H9B_2 H 0.360803 0.150075 0.276434 0.036 Uiso 1 1 calc R U . . .
H9C_2 H 0.356290 0.218294 0.250513 0.036 Uiso 1 1 calc R U . . .
C1_3 C 0.35666(9) 0.20758(7) 0.46076(6) 0.0198(3) Uani 1 1 d . . . . .
C2_3 C 0.41035(9) 0.16114(7) 0.48002(6) 0.0210(3) Uani 1 1 d . . . . .
C3_3 C 0.44969(9) 0.17152(7) 0.52940(6) 0.0235(3) Uani 1 1 d . . . . .
H3_3 H 0.485878 0.140604 0.543313 0.028 Uiso 1 1 calc R U . . .
C4_3 C 0.43721(10) 0.22565(8) 0.55847(6) 0.0257(3) Uani 1 1 d . . . . .
H4_3 H 0.464299 0.231668 0.592058 0.031 Uiso 1 1 calc R U . . .
C5_3 C 0.38519(10) 0.27081(8) 0.53836(6) 0.0252(3) Uani 1 1 d . . . . .
H5_3 H 0.376578 0.307785 0.558679 0.030 Uiso 1 1 calc R U . . .
C6_3 C 0.34468(9) 0.26381(7) 0.48888(6) 0.0216(3) Uani 1 1 d . . . . .
C7_3 C 0.43232(9) 0.10180(7) 0.44966(6) 0.0234(3) Uani 1 1 d . . . . .
H7_3 H 0.399363 0.100626 0.415561 0.028 Uiso 1 1 calc R U . . .
C8_3 C 0.41088(10) 0.04376(7) 0.48304(7) 0.0289(3) Uani 1 1 d . . . . .
H8A_3 H 0.425057 0.006239 0.462490 0.043 Uiso 1 1 calc R U . . .
H8B_3 H 0.351648 0.043647 0.491099 0.043 Uiso 1 1 calc R U . . .
H8C_3 H 0.442251 0.044335 0.516843 0.043 Uiso 1 1 calc R U . . .
C9_3 C 0.52446(10) 0.10116(8) 0.43472(6) 0.0269(3) Uani 1 1 d . . . . .
H9A_3 H 0.537448 0.062506 0.415452 0.040 Uiso 1 1 calc R U . . .
H9B_3 H 0.557773 0.103627 0.467649 0.040 Uiso 1 1 calc R U . . .
H9C_3 H 0.536865 0.136945 0.411529 0.040 Uiso 1 1 calc R U . . .
C10_3 C 0.29524(10) 0.31910(7) 0.46814(6) 0.0248(3) Uani 1 1 d . . . . .
H10_3 H 0.270340 0.307153 0.432702 0.030 Uiso 1 1 calc R U . . .
C11_3 C 0.35205(11) 0.37544(7) 0.45871(6) 0.0286(3) Uani 1 1 d . . . . .
H11A_3 H 0.319702 0.410093 0.443994 0.043 Uiso 1 1 calc R U . . .
H11B_3 H 0.395619 0.364048 0.433110 0.043 Uiso 1 1 calc R U . . .
H11C_3 H 0.377041 0.388102 0.493003 0.043 Uiso 1 1 calc R U . . .
C12_3 C 0.22483(11) 0.33722(9) 0.50648(7) 0.0350(4) Uani 1 1 d . . . . .
H12A_3 H 0.192148 0.370767 0.490254 0.052 Uiso 1 1 calc R U . . .
H12B_3 H 0.247987 0.351528 0.540844 0.052 Uiso 1 1 calc R U . . .
H12C_3 H 0.189407 0.300931 0.512837 0.052 Uiso 1 1 calc R U . . .
N2_4 N 0.66684(8) 0.43583(6) 0.29590(5) 0.0210(3) Uani 1 1 d . . . . .
C2_4 C 0.65592(9) 0.38672(7) 0.32777(6) 0.0193(3) Uani 1 1 d . . . . .
C3_4 C 0.75439(10) 0.46230(8) 0.29510(7) 0.0292(4) Uani 1 1 d . . . . .
C4_4 C 0.80171(10) 0.40923(8) 0.32174(7) 0.0276(3) Uani 1 1 d . . . . .
H4A_4 H 0.844860 0.426027 0.345994 0.033 Uiso 1 1 calc R U . . .
H4AB_4 H 0.828638 0.382966 0.294014 0.033 Uiso 1 1 calc R U . . .
C5_4 C 0.73882(9) 0.37049(7) 0.35416(6) 0.0225(3) Uani 1 1 d . . . . .
C6_4 C 0.75723(12) 0.52314(8) 0.32689(9) 0.0415(5) Uani 1 1 d . . . . .
H6A_4 H 0.814392 0.537904 0.329042 0.062 Uiso 1 1 calc R U . . .
H6B_4 H 0.735882 0.516055 0.363371 0.062 Uiso 1 1 calc R U . . .
H6C_4 H 0.723254 0.554530 0.308684 0.062 Uiso 1 1 calc R U . . .
C7_4 C 0.78595(11) 0.47418(9) 0.23810(8) 0.0393(4) Uani 1 1 d . . . . .
H7A_4 H 0.843369 0.488459 0.239690 0.059 Uiso 1 1 calc R U . . .
H7B_4 H 0.751846 0.506187 0.220820 0.059 Uiso 1 1 calc R U . . .
H7C_4 H 0.782934 0.435524 0.217134 0.059 Uiso 1 1 calc R U . . .
C8_4 C 0.73723(10) 0.39048(8) 0.41393(6) 0.0284(3) Uani 1 1 d . . . . .
H8A_4 H 0.790399 0.380579 0.430741 0.043 Uiso 1 1 calc R U . . .
H8B_4 H 0.693033 0.368123 0.432758 0.043 Uiso 1 1 calc R U . . .
H8C_4 H 0.727248 0.435446 0.416274 0.043 Uiso 1 1 calc R U . . .
C9_4 C 0.76245(9) 0.30145(7) 0.35023(6) 0.0247(3) Uani 1 1 d . . . . .
H9A_4 H 0.820714 0.296322 0.359928 0.037 Uiso 1 1 calc R U . . .
H9B_4 H 0.753673 0.286795 0.313227 0.037 Uiso 1 1 calc R U . . .
H9C_4 H 0.728083 0.277107 0.375018 0.037 Uiso 1 1 calc R U . . .
C1_5 C 0.60239(9) 0.47126(7) 0.26872(6) 0.0209(3) Uani 1 1 d . . . . .
C2_5 C 0.59071(9) 0.46338(7) 0.21280(6) 0.0221(3) Uani 1 1 d . . . . .
C3_5 C 0.53865(10) 0.50526(8) 0.18642(6) 0.0267(3) Uani 1 1 d . . . . .
H3_5 H 0.530937 0.501380 0.148580 0.032 Uiso 1 1 calc R U . . .
C4_5 C 0.49807(10) 0.55213(7) 0.21371(7) 0.0278(3) Uani 1 1 d . . . . .
H4_5 H 0.465475 0.581573 0.194589 0.033 Uiso 1 1 calc R U . . .
C5_5 C 0.50530(10) 0.55583(7) 0.26913(7) 0.0266(3) Uani 1 1 d . . . . .
H5_5 H 0.474595 0.586548 0.288081 0.032 Uiso 1 1 calc R U . . .
C6_5 C 0.55658(10) 0.51560(7) 0.29800(6) 0.0236(3) Uani 1 1 d . . . . .
C7_5 C 0.62566(10) 0.40932(7) 0.18036(6) 0.0259(3) Uani 1 1 d . . . . .
H7_5 H 0.663247 0.384717 0.204244 0.031 Uiso 1 1 calc R U . . .
C8_5 C 0.67467(12) 0.43030(9) 0.13054(7) 0.0376(4) Uani 1 1 d . . . . .
H8A_5 H 0.703124 0.394347 0.114760 0.056 Uiso 1 1 calc R U . . .
H8B_5 H 0.715384 0.461764 0.141177 0.056 Uiso 1 1 calc R U . . .
H8C_5 H 0.636784 0.448163 0.103873 0.056 Uiso 1 1 calc R U . . .
C9_5 C 0.55549(11) 0.36649(8) 0.16135(6) 0.0297(4) Uani 1 1 d . . . . .
H9A_5 H 0.578144 0.333561 0.138301 0.045 Uiso 1 1 calc R U . . .
H9B_5 H 0.515088 0.390901 0.140867 0.045 Uiso 1 1 calc R U . . .
H9C_5 H 0.528468 0.347685 0.192752 0.045 Uiso 1 1 calc R U . . .
C10_5 C 0.55535(11) 0.51950(8) 0.35933(7) 0.0310(4) Uani 1 1 d . . . . .
H10_5 H 0.598972 0.491055 0.373768 0.037 Uiso 1 1 calc R U . . .
C11_5 C 0.47134(12) 0.49705(9) 0.38023(7) 0.0406(4) Uani 1 1 d . . . . .
H11A_5 H 0.471658 0.497009 0.419764 0.061 Uiso 1 1 calc R U . . .
H11B_5 H 0.460778 0.454738 0.367053 0.061 Uiso 1 1 calc R U . . .
H11C_5 H 0.427892 0.525065 0.367225 0.061 Uiso 1 1 calc R U . . .
C12_5 C 0.57280(15) 0.58564(9) 0.38006(8) 0.0453(5) Uani 1 1 d . . . . .
H12A_5 H 0.575013 0.585249 0.419570 0.068 Uiso 1 1 calc R U . . .
H12B_5 H 0.528725 0.613725 0.368135 0.068 Uiso 1 1 calc R U . . .
H12C_5 H 0.625804 0.600139 0.365714 0.068 Uiso 1 1 calc R U . . .
 
loop_
 _atom_site_aniso_label
 _atom_site_aniso_U_11
 _atom_site_aniso_U_22
 _atom_site_aniso_U_33
 _atom_site_aniso_U_23
 _atom_site_aniso_U_13
 _atom_site_aniso_U_12
B1_1 0.0184(8) 0.0209(8) 0.0204(8) -0.0019(6) 0.0020(6) 0.0010(6)
O1_1 0.0355(6) 0.0320(6) 0.0238(6) -0.0070(5) 0.0031(5) -0.0043(5)
B2_1 0.0199(8) 0.0155(7) 0.0203(7) -0.0022(6) 0.0002(6) 0.0002(6)
O2_1 0.0291(6) 0.0231(6) 0.0515(7) 0.0037(5) 0.0070(5) 0.0063(5)
C3_1 0.0169(7) 0.0211(7) 0.0192(7) -0.0025(5) -0.0018(5) 0.0026(6)
C5_1 0.0188(7) 0.0222(7) 0.0188(7) -0.0024(6) -0.0030(5) 0.0002(6)
C4_1 0.0220(7) 0.0144(6) 0.0201(7) 0.0004(5) -0.0003(6) 0.0023(6)
C6_1 0.0215(7) 0.0221(7) 0.0161(6) 0.0005(5) 0.0023(6) 0.0005(6)
Fe1_1 0.01790(12) 0.01670(12) 0.02020(12) -0.00023(9) 0.00102(9) 0.00037(9)
C7_1 0.0213(8) 0.0210(7) 0.0319(8) 0.0004(6) 0.0033(6) -0.0008(6)
C8_1 0.0259(8) 0.0230(8) 0.0280(8) 0.0006(6) 0.0048(6) -0.0043(7)
C1_2 0.0185(7) 0.0174(7) 0.0199(7) -0.0022(5) -0.0003(5) 0.0046(6)
N1_2 0.0167(6) 0.0200(6) 0.0193(6) -0.0004(5) -0.0018(5) -0.0023(5)
C3_2 0.0170(7) 0.0254(8) 0.0246(7) 0.0002(6) -0.0019(6) -0.0049(6)
C4_2 0.0212(7) 0.0245(7) 0.0245(7) -0.0010(6) -0.0051(6) -0.0043(6)
C5_2 0.0191(7) 0.0220(7) 0.0190(7) -0.0016(6) -0.0027(5) -0.0001(6)
C6_2 0.0195(8) 0.0344(9) 0.0307(8) -0.0005(7) 0.0016(6) -0.0026(7)
C7_2 0.0249(8) 0.0289(8) 0.0303(8) 0.0044(7) -0.0042(6) -0.0087(7)
C8_2 0.0183(7) 0.0277(8) 0.0244(7) 0.0016(6) -0.0023(6) 0.0016(6)
C9_2 0.0237(8) 0.0269(8) 0.0224(7) -0.0048(6) -0.0026(6) 0.0004(6)
C1_3 0.0176(7) 0.0248(7) 0.0170(7) 0.0010(6) 0.0015(5) -0.0042(6)
C2_3 0.0193(7) 0.0240(7) 0.0195(7) 0.0025(6) 0.0009(6) -0.0041(6)
C3_3 0.0218(7) 0.0275(8) 0.0212(7) 0.0043(6) -0.0011(6) -0.0027(6)
C4_3 0.0262(8) 0.0329(8) 0.0181(7) 0.0009(6) -0.0014(6) -0.0059(7)
C5_3 0.0279(8) 0.0280(8) 0.0197(7) -0.0028(6) 0.0023(6) -0.0042(7)
C6_3 0.0196(7) 0.0258(8) 0.0192(7) -0.0003(6) 0.0023(6) -0.0028(6)
C7_3 0.0236(8) 0.0233(7) 0.0233(7) 0.0010(6) -0.0037(6) 0.0000(6)
C8_3 0.0287(8) 0.0246(8) 0.0335(8) 0.0034(7) -0.0032(7) -0.0014(7)
C9_3 0.0254(8) 0.0271(8) 0.0281(8) 0.0006(6) -0.0006(6) 0.0026(6)
C10_3 0.0254(8) 0.0249(8) 0.0240(7) -0.0034(6) 0.0003(6) 0.0016(6)
C11_3 0.0348(9) 0.0246(8) 0.0265(8) -0.0020(6) -0.0037(7) 0.0001(7)
C12_3 0.0333(9) 0.0357(9) 0.0359(9) -0.0053(7) 0.0058(7) 0.0071(8)
N2_4 0.0187(6) 0.0190(6) 0.0253(6) 0.0024(5) -0.0028(5) -0.0027(5)
C2_4 0.0215(7) 0.0183(7) 0.0180(6) -0.0020(5) -0.0017(6) 0.0005(6)
C3_4 0.0204(8) 0.0270(8) 0.0403(9) 0.0068(7) -0.0053(7) -0.0076(6)
C4_4 0.0201(8) 0.0296(8) 0.0330(8) 0.0040(7) -0.0043(6) -0.0036(6)
C5_4 0.0195(7) 0.0230(7) 0.0249(7) 0.0008(6) -0.0042(6) -0.0020(6)
C6_4 0.0344(10) 0.0254(9) 0.0648(12) 0.0027(9) -0.0140(9) -0.0098(8)
C7_4 0.0249(9) 0.0448(11) 0.0482(11) 0.0187(9) -0.0009(8) -0.0099(8)
C8_4 0.0261(8) 0.0320(8) 0.0271(8) -0.0030(7) -0.0077(6) -0.0013(7)
C9_4 0.0205(7) 0.0262(8) 0.0274(8) 0.0023(6) -0.0027(6) 0.0015(6)
C1_5 0.0197(7) 0.0161(7) 0.0267(7) 0.0040(6) -0.0014(6) -0.0027(6)
C2_5 0.0219(7) 0.0192(7) 0.0252(7) 0.0032(6) 0.0012(6) -0.0001(6)
C3_5 0.0288(8) 0.0243(8) 0.0270(8) 0.0047(6) -0.0027(6) 0.0013(6)
C4_5 0.0267(8) 0.0204(7) 0.0363(9) 0.0054(7) -0.0034(7) 0.0017(6)
C5_5 0.0263(8) 0.0174(7) 0.0362(8) -0.0016(6) 0.0014(7) 0.0004(6)
C6_5 0.0263(8) 0.0169(7) 0.0278(8) -0.0016(6) -0.0013(6) -0.0037(6)
C7_5 0.0295(8) 0.0256(8) 0.0226(7) 0.0030(6) 0.0013(6) 0.0055(7)
C8_5 0.0414(10) 0.0413(10) 0.0301(9) 0.0069(8) 0.0099(8) 0.0090(8)
C9_5 0.0354(9) 0.0289(8) 0.0247(8) -0.0042(7) -0.0023(7) 0.0053(7)
C10_5 0.0436(10) 0.0219(8) 0.0275(8) -0.0053(6) -0.0027(7) 0.0029(7)
C11_5 0.0557(12) 0.0329(9) 0.0333(9) -0.0045(8) 0.0141(8) 0.0057(9)
C12_5 0.0684(14) 0.0283(9) 0.0393(10) -0.0129(8) -0.0100(10) 0.0013(9)
 
_geom_special_details
;
 All esds (except the esd in the dihedral angle between two l.s. planes)
 are estimated using the full covariance matrix.  The cell esds are taken
 into account individually in the estimation of esds in distances, angles
 and torsion angles; correlations between esds in cell parameters are only
 used when they are defined by crystal symmetry.  An approximate (isotropic)
 treatment of cell esds is used for estimating esds involving l.s. planes.
;
 
loop_
 _geom_bond_atom_site_label_1
 _geom_bond_atom_site_label_2
 _geom_bond_distance
 _geom_bond_site_symmetry_2
 _geom_bond_publ_flag
B1_1 C6_1 1.523(2) . ?
B1_1 C3_1 1.535(2) . ?
B1_1 C1_2 1.575(2) . ?
B1_1 Fe1_1 2.2075(17) . ?
O1_1 C7_1 1.171(2) . ?
B2_1 C4_1 1.523(2) . ?
B2_1 C5_1 1.533(2) . ?
B2_1 C2_4 1.565(2) . ?
B2_1 Fe1_1 2.2076(16) . ?
O2_1 C8_1 1.1662(19) . ?
C3_1 C4_1 1.413(2) . ?
C3_1 Fe1_1 2.1384(14) . ?
C3_1 H3_1 0.9500 . ?
C5_1 C6_1 1.411(2) . ?
C5_1 Fe1_1 2.1496(14) . ?
C5_1 H5_1 0.9500 . ?
C4_1 Fe1_1 2.1844(14) . ?
C4_1 H4_1 0.9500 . ?
C6_1 Fe1_1 2.1872(14) . ?
C6_1 H6_1 0.9500 . ?
Fe1_1 C8_1 1.7358(16) . ?
Fe1_1 C7_1 1.7366(17) . ?
C1_2 N1_2 1.3276(18) . ?
C1_2 C5_2 1.5292(19) . ?
N1_2 C1_3 1.4580(18) . ?
N1_2 C3_2 1.5275(18) . ?
C3_2 C7_2 1.521(2) . ?
C3_2 C4_2 1.528(2) . ?
C3_2 C6_2 1.530(2) . ?
C4_2 C5_2 1.537(2) . ?
C4_2 H4A_2 0.9900 . ?
C4_2 H4AB_2 0.9900 . ?
C5_2 C9_2 1.532(2) . ?
C5_2 C8_2 1.542(2) . ?
C6_2 H6A_2 0.9800 . ?
C6_2 H6B_2 0.9800 . ?
C6_2 H6C_2 0.9800 . ?
C7_2 H7A_2 0.9800 . ?
C7_2 H7B_2 0.9800 . ?
C7_2 H7C_2 0.9800 . ?
C8_2 H8A_2 0.9800 . ?
C8_2 H8B_2 0.9800 . ?
C8_2 H8C_2 0.9800 . ?
C9_2 H9A_2 0.9800 . ?
C9_2 H9B_2 0.9800 . ?
C9_2 H9C_2 0.9800 . ?
C1_3 C2_3 1.406(2) . ?
C1_3 C6_3 1.407(2) . ?
C2_3 C3_3 1.398(2) . ?
C2_3 C7_3 1.521(2) . ?
C3_3 C4_3 1.382(2) . ?
C3_3 H3_3 0.9500 . ?
C4_3 C5_3 1.378(2) . ?
C4_3 H4_3 0.9500 . ?
C5_3 C6_3 1.399(2) . ?
C5_3 H5_3 0.9500 . ?
C6_3 C10_3 1.521(2) . ?
C7_3 C8_3 1.535(2) . ?
C7_3 C9_3 1.538(2) . ?
C7_3 H7_3 1.0000 . ?
C8_3 H8A_3 0.9800 . ?
C8_3 H8B_3 0.9800 . ?
C8_3 H8C_3 0.9800 . ?
C9_3 H9A_3 0.9800 . ?
C9_3 H9B_3 0.9800 . ?
C9_3 H9C_3 0.9800 . ?
C10_3 C12_3 1.535(2) . ?
C10_3 C11_3 1.537(2) . ?
C10_3 H10_3 1.0000 . ?
C11_3 H11A_3 0.9800 . ?
C11_3 H11B_3 0.9800 . ?
C11_3 H11C_3 0.9800 . ?
C12_3 H12A_3 0.9800 . ?
C12_3 H12B_3 0.9800 . ?
C12_3 H12C_3 0.9800 . ?
N2_4 C2_4 1.3289(18) . ?
N2_4 C1_5 1.4565(18) . ?
N2_4 C3_4 1.5277(19) . ?
C2_4 C5_4 1.534(2) . ?
C3_4 C4_4 1.523(2) . ?
C3_4 C7_4 1.524(2) . ?
C3_4 C6_4 1.526(2) . ?
C4_4 C5_4 1.541(2) . ?
C4_4 H4A_4 0.9900 . ?
C4_4 H4AB_4 0.9900 . ?
C5_4 C9_4 1.533(2) . ?
C5_4 C8_4 1.543(2) . ?
C6_4 H6A_4 0.9800 . ?
C6_4 H6B_4 0.9800 . ?
C6_4 H6C_4 0.9800 . ?
C7_4 H7A_4 0.9800 . ?
C7_4 H7B_4 0.9800 . ?
C7_4 H7C_4 0.9800 . ?
C8_4 H8A_4 0.9800 . ?
C8_4 H8B_4 0.9800 . ?
C8_4 H8C_4 0.9800 . ?
C9_4 H9A_4 0.9800 . ?
C9_4 H9B_4 0.9800 . ?
C9_4 H9C_4 0.9800 . ?
C1_5 C6_5 1.408(2) . ?
C1_5 C2_5 1.409(2) . ?
C2_5 C3_5 1.395(2) . ?
C2_5 C7_5 1.521(2) . ?
C3_5 C4_5 1.379(2) . ?
C3_5 H3_5 0.9500 . ?
C4_5 C5_5 1.381(2) . ?
C4_5 H4_5 0.9500 . ?
C5_5 C6_5 1.395(2) . ?
C5_5 H5_5 0.9500 . ?
C6_5 C10_5 1.523(2) . ?
C7_5 C8_5 1.536(2) . ?
C7_5 C9_5 1.536(2) . ?
C7_5 H7_5 1.0000 . ?
C8_5 H8A_5 0.9800 . ?
C8_5 H8B_5 0.9800 . ?
C8_5 H8C_5 0.9800 . ?
C9_5 H9A_5 0.9800 . ?
C9_5 H9B_5 0.9800 . ?
C9_5 H9C_5 0.9800 . ?
C10_5 C11_5 1.534(3) . ?
C10_5 C12_5 1.535(2) . ?
C10_5 H10_5 1.0000 . ?
C11_5 H11A_5 0.9800 . ?
C11_5 H11B_5 0.9800 . ?
C11_5 H11C_5 0.9800 . ?
C12_5 H12A_5 0.9800 . ?
C12_5 H12B_5 0.9800 . ?
C12_5 H12C_5 0.9800 . ?
 
loop_
 _geom_angle_atom_site_label_1
 _geom_angle_atom_site_label_2
 _geom_angle_atom_site_label_3
 _geom_angle
 _geom_angle_site_symmetry_1
 _geom_angle_site_symmetry_3
 _geom_angle_publ_flag
C6_1 B1_1 C3_1 113.59(13) . . ?
C6_1 B1_1 C1_2 125.17(13) . . ?
C3_1 B1_1 C1_2 121.21(13) . . ?
C6_1 B1_1 Fe1_1 69.00(8) . . ?
C3_1 B1_1 Fe1_1 66.93(8) . . ?
C1_2 B1_1 Fe1_1 131.67(11) . . ?
C4_1 B2_1 C5_1 113.60(13) . . ?
C4_1 B2_1 C2_4 125.04(13) . . ?
C5_1 B2_1 C2_4 121.02(13) . . ?
C4_1 B2_1 Fe1_1 68.89(8) . . ?
C5_1 B2_1 Fe1_1 67.38(8) . . ?
C2_4 B2_1 Fe1_1 127.40(10) . . ?
C4_1 C3_1 B1_1 123.41(13) . . ?
C4_1 C3_1 Fe1_1 72.69(8) . . ?
B1_1 C3_1 Fe1_1 71.75(8) . . ?
C4_1 C3_1 H3_1 118.3 . . ?
B1_1 C3_1 H3_1 118.3 . . ?
Fe1_1 C3_1 H3_1 130.1 . . ?
C6_1 C5_1 B2_1 123.53(13) . . ?
C6_1 C5_1 Fe1_1 72.47(8) . . ?
B2_1 C5_1 Fe1_1 71.44(8) . . ?
C6_1 C5_1 H5_1 118.2 . . ?
B2_1 C5_1 H5_1 118.2 . . ?
Fe1_1 C5_1 H5_1 130.9 . . ?
C3_1 C4_1 B2_1 122.78(13) . . ?
C3_1 C4_1 Fe1_1 69.17(8) . . ?
B2_1 C4_1 Fe1_1 70.53(8) . . ?
C3_1 C4_1 H4_1 118.6 . . ?
B2_1 C4_1 H4_1 118.6 . . ?
Fe1_1 C4_1 H4_1 136.0 . . ?
C5_1 C6_1 B1_1 122.81(13) . . ?
C5_1 C6_1 Fe1_1 69.57(8) . . ?
B1_1 C6_1 Fe1_1 70.43(8) . . ?
C5_1 C6_1 H6_1 118.6 . . ?
B1_1 C6_1 H6_1 118.6 . . ?
Fe1_1 C6_1 H6_1 135.6 . . ?
C8_1 Fe1_1 C7_1 88.19(7) . . ?
C8_1 Fe1_1 C3_1 165.99(6) . . ?
C7_1 Fe1_1 C3_1 95.22(6) . . ?
C8_1 Fe1_1 C5_1 94.04(7) . . ?
C7_1 Fe1_1 C5_1 167.61(6) . . ?
C3_1 Fe1_1 C5_1 85.53(5) . . ?
C8_1 Fe1_1 C4_1 154.07(7) . . ?
C7_1 Fe1_1 C4_1 100.75(6) . . ?
C3_1 Fe1_1 C4_1 38.13(5) . . ?
C5_1 Fe1_1 C4_1 72.32(5) . . ?
C8_1 Fe1_1 C6_1 98.65(6) . . ?
C7_1 Fe1_1 C6_1 153.51(7) . . ?
C3_1 Fe1_1 C6_1 72.53(5) . . ?
C5_1 Fe1_1 C6_1 37.95(5) . . ?
C4_1 Fe1_1 C6_1 84.19(5) . . ?
C8_1 Fe1_1 B1_1 125.37(7) . . ?
C7_1 Fe1_1 B1_1 115.85(7) . . ?
C3_1 Fe1_1 B1_1 41.32(6) . . ?
C5_1 Fe1_1 B1_1 72.50(6) . . ?
C4_1 Fe1_1 B1_1 72.47(6) . . ?
C6_1 Fe1_1 B1_1 40.56(6) . . ?
C8_1 Fe1_1 B2_1 115.63(7) . . ?
C7_1 Fe1_1 B2_1 127.40(7) . . ?
C3_1 Fe1_1 B2_1 72.74(6) . . ?
C5_1 Fe1_1 B2_1 41.18(6) . . ?
C4_1 Fe1_1 B2_1 40.57(6) . . ?
C6_1 Fe1_1 B2_1 72.36(6) . . ?
B1_1 Fe1_1 B2_1 88.64(6) . . ?
O1_1 C7_1 Fe1_1 178.18(15) . . ?
O2_1 C8_1 Fe1_1 178.78(15) . . ?
N1_2 C1_2 C5_2 108.58(12) . . ?
N1_2 C1_2 B1_1 125.88(13) . . ?
C5_2 C1_2 B1_1 125.39(12) . . ?
C1_2 N1_2 C1_3 123.23(12) . . ?
C1_2 N1_2 C3_2 115.11(11) . . ?
C1_3 N1_2 C3_2 121.19(11) . . ?
C7_2 C3_2 N1_2 113.10(12) . . ?
C7_2 C3_2 C4_2 111.65(13) . . ?
N1_2 C3_2 C4_2 100.03(11) . . ?
C7_2 C3_2 C6_2 107.78(13) . . ?
N1_2 C3_2 C6_2 110.01(12) . . ?
C4_2 C3_2 C6_2 114.25(13) . . ?
C3_2 C4_2 C5_2 107.07(11) . . ?
C3_2 C4_2 H4A_2 110.3 . . ?
C5_2 C4_2 H4A_2 110.3 . . ?
C3_2 C4_2 H4AB_2 110.3 . . ?
C5_2 C4_2 H4AB_2 110.3 . . ?
H4A_2 C4_2 H4AB_2 108.6 . . ?
C1_2 C5_2 C9_2 113.12(12) . . ?
C1_2 C5_2 C4_2 103.52(11) . . ?
C9_2 C5_2 C4_2 110.27(12) . . ?
C1_2 C5_2 C8_2 108.91(12) . . ?
C9_2 C5_2 C8_2 110.11(12) . . ?
C4_2 C5_2 C8_2 110.74(12) . . ?
C3_2 C6_2 H6A_2 109.5 . . ?
C3_2 C6_2 H6B_2 109.5 . . ?
H6A_2 C6_2 H6B_2 109.5 . . ?
C3_2 C6_2 H6C_2 109.5 . . ?
H6A_2 C6_2 H6C_2 109.5 . . ?
H6B_2 C6_2 H6C_2 109.5 . . ?
C3_2 C7_2 H7A_2 109.5 . . ?
C3_2 C7_2 H7B_2 109.5 . . ?
H7A_2 C7_2 H7B_2 109.5 . . ?
C3_2 C7_2 H7C_2 109.5 . . ?
H7A_2 C7_2 H7C_2 109.5 . . ?
H7B_2 C7_2 H7C_2 109.5 . . ?
C5_2 C8_2 H8A_2 109.5 . . ?
C5_2 C8_2 H8B_2 109.5 . . ?
H8A_2 C8_2 H8B_2 109.5 . . ?
C5_2 C8_2 H8C_2 109.5 . . ?
H8A_2 C8_2 H8C_2 109.5 . . ?
H8B_2 C8_2 H8C_2 109.5 . . ?
C5_2 C9_2 H9A_2 109.5 . . ?
C5_2 C9_2 H9B_2 109.5 . . ?
H9A_2 C9_2 H9B_2 109.5 . . ?
C5_2 C9_2 H9C_2 109.5 . . ?
H9A_2 C9_2 H9C_2 109.5 . . ?
H9B_2 C9_2 H9C_2 109.5 . . ?
C2_3 C1_3 C6_3 121.66(13) . . ?
C2_3 C1_3 N1_2 118.77(13) . . ?
C6_3 C1_3 N1_2 119.47(13) . . ?
C3_3 C2_3 C1_3 117.79(14) . . ?
C3_3 C2_3 C7_3 117.38(13) . . ?
C1_3 C2_3 C7_3 124.75(13) . . ?
C4_3 C3_3 C2_3 121.59(15) . . ?
C4_3 C3_3 H3_3 119.2 . . ?
C2_3 C3_3 H3_3 119.2 . . ?
C5_3 C4_3 C3_3 119.49(14) . . ?
C5_3 C4_3 H4_3 120.3 . . ?
C3_3 C4_3 H4_3 120.3 . . ?
C4_3 C5_3 C6_3 121.89(15) . . ?
C4_3 C5_3 H5_3 119.1 . . ?
C6_3 C5_3 H5_3 119.1 . . ?
C5_3 C6_3 C1_3 117.51(14) . . ?
C5_3 C6_3 C10_3 117.35(13) . . ?
C1_3 C6_3 C10_3 125.04(13) . . ?
C2_3 C7_3 C8_3 111.07(12) . . ?
C2_3 C7_3 C9_3 110.71(13) . . ?
C8_3 C7_3 C9_3 110.01(13) . . ?
C2_3 C7_3 H7_3 108.3 . . ?
C8_3 C7_3 H7_3 108.3 . . ?
C9_3 C7_3 H7_3 108.3 . . ?
C7_3 C8_3 H8A_3 109.5 . . ?
C7_3 C8_3 H8B_3 109.5 . . ?
H8A_3 C8_3 H8B_3 109.5 . . ?
C7_3 C8_3 H8C_3 109.5 . . ?
H8A_3 C8_3 H8C_3 109.5 . . ?
H8B_3 C8_3 H8C_3 109.5 . . ?
C7_3 C9_3 H9A_3 109.5 . . ?
C7_3 C9_3 H9B_3 109.5 . . ?
H9A_3 C9_3 H9B_3 109.5 . . ?
C7_3 C9_3 H9C_3 109.5 . . ?
H9A_3 C9_3 H9C_3 109.5 . . ?
H9B_3 C9_3 H9C_3 109.5 . . ?
C6_3 C10_3 C12_3 112.31(13) . . ?
C6_3 C10_3 C11_3 110.47(13) . . ?
C12_3 C10_3 C11_3 109.86(13) . . ?
C6_3 C10_3 H10_3 108.0 . . ?
C12_3 C10_3 H10_3 108.0 . . ?
C11_3 C10_3 H10_3 108.0 . . ?
C10_3 C11_3 H11A_3 109.5 . . ?
C10_3 C11_3 H11B_3 109.5 . . ?
H11A_3 C11_3 H11B_3 109.5 . . ?
C10_3 C11_3 H11C_3 109.5 . . ?
H11A_3 C11_3 H11C_3 109.5 . . ?
H11B_3 C11_3 H11C_3 109.5 . . ?
C10_3 C12_3 H12A_3 109.5 . . ?
C10_3 C12_3 H12B_3 109.5 . . ?
H12A_3 C12_3 H12B_3 109.5 . . ?
C10_3 C12_3 H12C_3 109.5 . . ?
H12A_3 C12_3 H12C_3 109.5 . . ?
H12B_3 C12_3 H12C_3 109.5 . . ?
C2_4 N2_4 C1_5 126.40(12) . . ?
C2_4 N2_4 C3_4 115.22(12) . . ?
C1_5 N2_4 C3_4 117.72(11) . . ?
N2_4 C2_4 C5_4 108.48(12) . . ?
N2_4 C2_4 B2_1 126.92(13) . . ?
C5_4 C2_4 B2_1 124.55(12) . . ?
C4_4 C3_4 C7_4 110.99(15) . . ?
C4_4 C3_4 C6_4 113.61(14) . . ?
C7_4 C3_4 C6_4 109.01(15) . . ?
C4_4 C3_4 N2_4 100.57(12) . . ?
C7_4 C3_4 N2_4 112.68(13) . . ?
C6_4 C3_4 N2_4 109.84(14) . . ?
C3_4 C4_4 C5_4 107.27(13) . . ?
C3_4 C4_4 H4A_4 110.3 . . ?
C5_4 C4_4 H4A_4 110.3 . . ?
C3_4 C4_4 H4AB_4 110.3 . . ?
C5_4 C4_4 H4AB_4 110.3 . . ?
H4A_4 C4_4 H4AB_4 108.5 . . ?
C9_4 C5_4 C2_4 114.26(12) . . ?
C9_4 C5_4 C4_4 108.84(13) . . ?
C2_4 C5_4 C4_4 103.52(12) . . ?
C9_4 C5_4 C8_4 109.51(12) . . ?
C2_4 C5_4 C8_4 109.39(12) . . ?
C4_4 C5_4 C8_4 111.22(13) . . ?
C3_4 C6_4 H6A_4 109.5 . . ?
C3_4 C6_4 H6B_4 109.5 . . ?
H6A_4 C6_4 H6B_4 109.5 . . ?
C3_4 C6_4 H6C_4 109.5 . . ?
H6A_4 C6_4 H6C_4 109.5 . . ?
H6B_4 C6_4 H6C_4 109.5 . . ?
C3_4 C7_4 H7A_4 109.5 . . ?
C3_4 C7_4 H7B_4 109.5 . . ?
H7A_4 C7_4 H7B_4 109.5 . . ?
C3_4 C7_4 H7C_4 109.5 . . ?
H7A_4 C7_4 H7C_4 109.5 . . ?
H7B_4 C7_4 H7C_4 109.5 . . ?
C5_4 C8_4 H8A_4 109.5 . . ?
C5_4 C8_4 H8B_4 109.5 . . ?
H8A_4 C8_4 H8B_4 109.5 . . ?
C5_4 C8_4 H8C_4 109.5 . . ?
H8A_4 C8_4 H8C_4 109.5 . . ?
H8B_4 C8_4 H8C_4 109.5 . . ?
C5_4 C9_4 H9A_4 109.5 . . ?
C5_4 C9_4 H9B_4 109.5 . . ?
H9A_4 C9_4 H9B_4 109.5 . . ?
C5_4 C9_4 H9C_4 109.5 . . ?
H9A_4 C9_4 H9C_4 109.5 . . ?
H9B_4 C9_4 H9C_4 109.5 . . ?
C6_5 C1_5 C2_5 121.15(14) . . ?
C6_5 C1_5 N2_4 119.48(13) . . ?
C2_5 C1_5 N2_4 119.24(13) . . ?
C3_5 C2_5 C1_5 117.70(14) . . ?
C3_5 C2_5 C7_5 117.94(14) . . ?
C1_5 C2_5 C7_5 124.17(13) . . ?
C4_5 C3_5 C2_5 121.88(15) . . ?
C4_5 C3_5 H3_5 119.1 . . ?
C2_5 C3_5 H3_5 119.1 . . ?
C3_5 C4_5 C5_5 119.31(15) . . ?
C3_5 C4_5 H4_5 120.3 . . ?
C5_5 C4_5 H4_5 120.3 . . ?
C4_5 C5_5 C6_5 121.67(15) . . ?
C4_5 C5_5 H5_5 119.2 . . ?
C6_5 C5_5 H5_5 119.2 . . ?
C5_5 C6_5 C1_5 117.87(14) . . ?
C5_5 C6_5 C10_5 118.04(14) . . ?
C1_5 C6_5 C10_5 123.96(14) . . ?
C2_5 C7_5 C8_5 113.21(13) . . ?
C2_5 C7_5 C9_5 110.08(13) . . ?
C8_5 C7_5 C9_5 108.13(13) . . ?
C2_5 C7_5 H7_5 108.4 . . ?
C8_5 C7_5 H7_5 108.4 . . ?
C9_5 C7_5 H7_5 108.4 . . ?
C7_5 C8_5 H8A_5 109.5 . . ?
C7_5 C8_5 H8B_5 109.5 . . ?
H8A_5 C8_5 H8B_5 109.5 . . ?
C7_5 C8_5 H8C_5 109.5 . . ?
H8A_5 C8_5 H8C_5 109.5 . . ?
H8B_5 C8_5 H8C_5 109.5 . . ?
C7_5 C9_5 H9A_5 109.5 . . ?
C7_5 C9_5 H9B_5 109.5 . . ?
H9A_5 C9_5 H9B_5 109.5 . . ?
C7_5 C9_5 H9C_5 109.5 . . ?
H9A_5 C9_5 H9C_5 109.5 . . ?
H9B_5 C9_5 H9C_5 109.5 . . ?
C6_5 C10_5 C11_5 109.36(14) . . ?
C6_5 C10_5 C12_5 112.49(14) . . ?
C11_5 C10_5 C12_5 109.92(15) . . ?
C6_5 C10_5 H10_5 108.3 . . ?
C11_5 C10_5 H10_5 108.3 . . ?
C12_5 C10_5 H10_5 108.3 . . ?
C10_5 C11_5 H11A_5 109.5 . . ?
C10_5 C11_5 H11B_5 109.5 . . ?
H11A_5 C11_5 H11B_5 109.5 . . ?
C10_5 C11_5 H11C_5 109.5 . . ?
H11A_5 C11_5 H11C_5 109.5 . . ?
H11B_5 C11_5 H11C_5 109.5 . . ?
C10_5 C12_5 H12A_5 109.5 . . ?
C10_5 C12_5 H12B_5 109.5 . . ?
H12A_5 C12_5 H12B_5 109.5 . . ?
C10_5 C12_5 H12C_5 109.5 . . ?
H12A_5 C12_5 H12C_5 109.5 . . ?
H12B_5 C12_5 H12C_5 109.5 . . ?
 
_refine_diff_density_max    0.261
_refine_diff_density_min   -0.457
_refine_diff_density_rms    0.039

_shelx_res_file
;
TITL MaDi114_MaDi_a.res in Pbca
    MaDi114_MaDi_a.res
    created by SHELXL-2018/3 at 12:28:26 on 23-Nov-2021
REM Old TITL MaDi114_MaDi in Pbca
REM SHELXT solution in Pbca
REM R1 0.111,  Rweak 0.022,  Alpha 0.046,  Orientation as input
REM Formula found by SHELXT:  C48 N2 O2 Fe
CELL  1.54184  16.1973  21.4583  24.7882   90.000   90.000   90.000
ZERR    8.000   0.0001   0.0001   0.0001    0.000    0.000    0.000
LATT  1
SYMM 1/2-X, -Y, 1/2+Z
SYMM -X, 1/2+Y, 1/2-Z
SYMM 1/2+X, 1/2-Y, -Z
SFAC C H B N O FE
UNIT 368.00 528.00 16.00 16.00 16.00 8.00
TEMP -173
SIZE 0.05 0.10 0.22
L.S. 10
BOND $H
LIST 4
ACTA 135.386
SHEL 999 .81
FMAP 2
PLAN 20
WGHT    0.039200    4.541100
FVAR       0.24033
RESI 1 DBB
B1    3    0.420404    0.268453    0.357673    11.00000    0.01838    0.02092 =
         0.02043   -0.00185    0.00201    0.00098
O1    5    0.521880    0.212901    0.201985    11.00000    0.03546    0.03204 =
         0.02375   -0.00696    0.00315   -0.00429
B2    3    0.572796    0.352013    0.339312    11.00000    0.01989    0.01554 =
         0.02026   -0.00219    0.00023    0.00023
O2    5    0.658386    0.160416    0.328413    11.00000    0.02915    0.02311 =
         0.05146    0.00367    0.00701    0.00634
C3    1    0.428119    0.314532    0.310586    11.00000    0.01693    0.02109 =
         0.01921   -0.00245   -0.00182    0.00261
AFIX  43
H3    2    0.384637    0.316241    0.284909    11.00000   -1.20000

AFIX   0
C5    1    0.565311    0.305601    0.386091    11.00000    0.01877    0.02215 =
         0.01880   -0.00242   -0.00295    0.00016
AFIX  43
H5    2    0.610749    0.301402    0.410050    11.00000   -1.20000
AFIX   0
C4    1    0.496526    0.354535    0.303446    11.00000    0.02202    0.01445 =
         0.02009    0.00043   -0.00027    0.00227
AFIX  43
H4    2    0.494880    0.384268    0.275071    11.00000   -1.20000
AFIX   0
C6    1    0.494576    0.268801    0.395464    11.00000    0.02151    0.02213 =
         0.01609    0.00049    0.00231    0.00051
AFIX  43
H6    2    0.493133    0.243137    0.426678    11.00000   -1.20000
AFIX   0
FE6   6    0.536716    0.257889    0.312167    11.00000    0.01790    0.01670 =
         0.02020   -0.00023    0.00102    0.00037
C7    1    0.526865    0.231709    0.246191    11.00000    0.02127    0.02098 =
         0.03187    0.00040    0.00332   -0.00077
C8    1    0.609572    0.199767    0.322459    11.00000    0.02589    0.02304 =
         0.02803    0.00055    0.00481   -0.00428
RESI 0
RESI 2 CAAC
C1    1    0.342927    0.224625    0.363389    11.00000    0.01847    0.01740 =
         0.01995   -0.00224   -0.00034    0.00461
N1    4    0.316464    0.198455    0.408732    11.00000    0.01669    0.01997 =
         0.01931   -0.00041   -0.00178   -0.00231
C3    1    0.233719    0.164679    0.404389    11.00000    0.01701    0.02544 =
         0.02462    0.00019   -0.00194   -0.00489
C4    1    0.227227    0.158100    0.343166    11.00000    0.02120    0.02455 =
         0.02454   -0.00095   -0.00507   -0.00434
AFIX  23
H4A   2    0.169237    0.163407    0.331413    11.00000   -1.20000
H4AB  2    0.246461    0.116357    0.331705    11.00000   -1.20000
AFIX   0
C5    1    0.281957    0.209073    0.318253    11.00000    0.01909    0.02196 =
         0.01901   -0.00160   -0.00274   -0.00008
C6    1    0.165416    0.204225    0.429822    11.00000    0.01950    0.03439 =
         0.03071   -0.00055    0.00161   -0.00256
AFIX 137
H6A   2    0.112036    0.183565    0.424672    11.00000   -1.50000
H6B   2    0.164254    0.245320    0.412591    11.00000   -1.50000
H6C   2    0.176215    0.209116    0.468491    11.00000   -1.50000
AFIX   0
C7    1    0.233543    0.101551    0.432270    11.00000    0.02493    0.02894 =
         0.03028    0.00439   -0.00415   -0.00873
AFIX 137
H7A   2    0.178935    0.082360    0.428558    11.00000   -1.50000
H7B   2    0.246402    0.107036    0.470609    11.00000   -1.50000
H7C   2    0.275179    0.074576    0.415610    11.00000   -1.50000
AFIX   0
C8    1    0.230654    0.267687    0.305155    11.00000    0.01830    0.02767 =
         0.02440    0.00164   -0.00233    0.00164
AFIX 137
H8A   2    0.188906    0.257420    0.277955    11.00000   -1.50000
H8B   2    0.267111    0.300363    0.291176    11.00000   -1.50000
H8C   2    0.203343    0.282528    0.338010    11.00000   -1.50000
AFIX   0
C9    1    0.324062    0.184716    0.267085    11.00000    0.02370    0.02686 =
         0.02242   -0.00480   -0.00257    0.00043
AFIX 137
H9A   2    0.282027    0.170198    0.241577    11.00000   -1.50000
H9B   2    0.360803    0.150075    0.276434    11.00000   -1.50000
H9C   2    0.356290    0.218294    0.250513    11.00000   -1.50000
AFIX   0
RESI 0
RESI 3 DIPP
C1    1    0.356657    0.207579    0.460765    11.00000    0.01758    0.02477 =
         0.01696    0.00095    0.00147   -0.00421
C2    1    0.410351    0.161141    0.480019    11.00000    0.01933    0.02405 =
         0.01949    0.00254    0.00087   -0.00407
C3    1    0.449690    0.171516    0.529401    11.00000    0.02180    0.02754 =
         0.02124    0.00429   -0.00108   -0.00272
AFIX  43
H3    2    0.485878    0.140604    0.543313    11.00000   -1.20000
AFIX   0
C4    1    0.437212    0.225646    0.558467    11.00000    0.02616    0.03294 =
         0.01810    0.00092   -0.00139   -0.00589
AFIX  43
H4    2    0.464299    0.231668    0.592058    11.00000   -1.20000
AFIX   0
C5    1    0.385193    0.270814    0.538363    11.00000    0.02785    0.02803 =
         0.01969   -0.00284    0.00233   -0.00423
AFIX  43
H5    2    0.376578    0.307785    0.558679    11.00000   -1.20000
AFIX   0
C6    1    0.344684    0.263805    0.488883    11.00000    0.01962    0.02580 =
         0.01923   -0.00028    0.00234   -0.00283
C7    1    0.432323    0.101802    0.449658    11.00000    0.02360    0.02325 =
         0.02327    0.00099   -0.00365   -0.00001
AFIX  13
H7    2    0.399363    0.100626    0.415561    11.00000   -1.20000
AFIX   0
C8    1    0.410881    0.043758    0.483040    11.00000    0.02872    0.02457 =
         0.03354    0.00342   -0.00325   -0.00140
AFIX 137
H8A   2    0.425057    0.006239    0.462490    11.00000   -1.50000
H8B   2    0.351648    0.043647    0.491099    11.00000   -1.50000
H8C   2    0.442251    0.044335    0.516843    11.00000   -1.50000
AFIX   0
C9    1    0.524455    0.101162    0.434717    11.00000    0.02535    0.02710 =
         0.02811    0.00057   -0.00064    0.00260
AFIX 137
H9A   2    0.537448    0.062506    0.415452    11.00000   -1.50000
H9B   2    0.557773    0.103627    0.467649    11.00000   -1.50000
H9C   2    0.536865    0.136945    0.411529    11.00000   -1.50000
AFIX   0
C10   1    0.295237    0.319098    0.468141    11.00000    0.02545    0.02487 =
         0.02397   -0.00336    0.00025    0.00157
AFIX  13
H10   2    0.270340    0.307153    0.432702    11.00000   -1.20000
AFIX   0
C11   1    0.352048    0.375441    0.458707    11.00000    0.03477    0.02457 =
         0.02652   -0.00197   -0.00370    0.00014
AFIX 137
H11A  2    0.319702    0.410093    0.443994    11.00000   -1.50000
H11B  2    0.395619    0.364048    0.433110    11.00000   -1.50000
H11C  2    0.377041    0.388102    0.493003    11.00000   -1.50000
AFIX   0
C12   1    0.224834    0.337218    0.506483    11.00000    0.03332    0.03575 =
         0.03585   -0.00533    0.00584    0.00707
AFIX 137
H12A  2    0.192148    0.370767    0.490254    11.00000   -1.50000
H12B  2    0.247987    0.351528    0.540844    11.00000   -1.50000
H12C  2    0.189407    0.300931    0.512837    11.00000   -1.50000
AFIX   0
RESI 0
RESI 4 CAAC
N2    4    0.666840    0.435828    0.295896    11.00000    0.01874    0.01899 =
         0.02533    0.00235   -0.00279   -0.00270
C2    1    0.655915    0.386720    0.327768    11.00000    0.02152    0.01834 =
         0.01799   -0.00205   -0.00172    0.00051
C3    1    0.754389    0.462298    0.295096    11.00000    0.02037    0.02696 =
         0.04032    0.00677   -0.00531   -0.00756
C4    1    0.801706    0.409227    0.321736    11.00000    0.02009    0.02958 =
         0.03304    0.00399   -0.00429   -0.00357
AFIX  23
H4A   2    0.844860    0.426027    0.345994    11.00000   -1.20000
H4AB  2    0.828638    0.382966    0.294014    11.00000   -1.20000
AFIX   0
C5    1    0.738819    0.370493    0.354161    11.00000    0.01954    0.02298 =
         0.02489    0.00085   -0.00417   -0.00197
C6    1    0.757234    0.523136    0.326891    11.00000    0.03436    0.02539 =
         0.06482    0.00268   -0.01397   -0.00980
AFIX 137
H6A   2    0.814392    0.537904    0.329042    11.00000   -1.50000
H6B   2    0.735882    0.516055    0.363371    11.00000   -1.50000
H6C   2    0.723254    0.554530    0.308684    11.00000   -1.50000
AFIX   0
C7    1    0.785951    0.474177    0.238099    11.00000    0.02486    0.04484 =
         0.04817    0.01865   -0.00088   -0.00994
AFIX 137
H7A   2    0.843369    0.488459    0.239690    11.00000   -1.50000
H7B   2    0.751846    0.506187    0.220820    11.00000   -1.50000
H7C   2    0.782934    0.435524    0.217134    11.00000   -1.50000
AFIX   0
C8    1    0.737230    0.390483    0.413934    11.00000    0.02608    0.03200 =
         0.02711   -0.00305   -0.00770   -0.00133
AFIX 137
H8A   2    0.790399    0.380579    0.430741    11.00000   -1.50000
H8B   2    0.693033    0.368123    0.432758    11.00000   -1.50000
H8C   2    0.727248    0.435446    0.416274    11.00000   -1.50000
AFIX   0
C9    1    0.762455    0.301451    0.350229    11.00000    0.02053    0.02623 =
         0.02745    0.00235   -0.00271    0.00153
AFIX 137
H9A   2    0.820714    0.296322    0.359928    11.00000   -1.50000
H9B   2    0.753673    0.286795    0.313227    11.00000   -1.50000
H9C   2    0.728083    0.277107    0.375018    11.00000   -1.50000
AFIX   0
RESI 0
RESI 5 DIPP
C1    1    0.602392    0.471258    0.268721    11.00000    0.01973    0.01613 =
         0.02672    0.00396   -0.00139   -0.00275
C2    1    0.590714    0.463381    0.212799    11.00000    0.02186    0.01915 =
         0.02522    0.00316    0.00117   -0.00010
C3    1    0.538650    0.505264    0.186423    11.00000    0.02878    0.02429 =
         0.02699    0.00474   -0.00270    0.00130
AFIX  43
H3    2    0.530937    0.501380    0.148580    11.00000   -1.20000
AFIX   0
C4    1    0.498070    0.552132    0.213711    11.00000    0.02665    0.02038 =
         0.03626    0.00542   -0.00342    0.00175
AFIX  43
H4    2    0.465475    0.581573    0.194589    11.00000   -1.20000
AFIX   0
C5    1    0.505304    0.555833    0.269131    11.00000    0.02629    0.01741 =
         0.03623   -0.00160    0.00135    0.00036
AFIX  43
H5    2    0.474595    0.586548    0.288081    11.00000   -1.20000
AFIX   0
C6    1    0.556579    0.515598    0.297996    11.00000    0.02627    0.01688 =
         0.02777   -0.00164   -0.00134   -0.00375
C7    1    0.625660    0.409323    0.180357    11.00000    0.02947    0.02557 =
         0.02261    0.00298    0.00127    0.00553
AFIX  13
H7    2    0.663247    0.384717    0.204244    11.00000   -1.20000
AFIX   0
C8    1    0.674671    0.430296    0.130535    11.00000    0.04137    0.04126 =
         0.03015    0.00685    0.00992    0.00901
AFIX 137
H8A   2    0.703124    0.394347    0.114760    11.00000   -1.50000
H8B   2    0.715384    0.461764    0.141177    11.00000   -1.50000
H8C   2    0.636784    0.448163    0.103873    11.00000   -1.50000
AFIX   0
C9    1    0.555493    0.366493    0.161350    11.00000    0.03540    0.02890 =
         0.02472   -0.00418   -0.00234    0.00530
AFIX 137
H9A   2    0.578144    0.333561    0.138301    11.00000   -1.50000
H9B   2    0.515088    0.390901    0.140867    11.00000   -1.50000
H9C   2    0.528468    0.347685    0.192752    11.00000   -1.50000
AFIX   0
C10   1    0.555346    0.519504    0.359334    11.00000    0.04360    0.02188 =
         0.02747   -0.00525   -0.00272    0.00286
AFIX  13
H10   2    0.598972    0.491055    0.373768    11.00000   -1.20000
AFIX   0
C11   1    0.471337    0.497053    0.380230    11.00000    0.05569    0.03288 =
         0.03332   -0.00453    0.01409    0.00569
AFIX 137
H11A  2    0.471658    0.497009    0.419764    11.00000   -1.50000
H11B  2    0.460778    0.454738    0.367053    11.00000   -1.50000
H11C  2    0.427892    0.525065    0.367225    11.00000   -1.50000
AFIX   0
C12   1    0.572801    0.585635    0.380063    11.00000    0.06844    0.02827 =
         0.03930   -0.01289   -0.00998    0.00134
AFIX 137
H12A  2    0.575013    0.585249    0.419570    11.00000   -1.50000
H12B  2    0.528725    0.613725    0.368135    11.00000   -1.50000
H12C  2    0.625804    0.600139    0.365714    11.00000   -1.50000
RESI 0
AFIX   0
HKLF 4


REM  MaDi114_MaDi_a.res in Pbca
REM wR2 = 0.0872, GooF = S = 1.058, Restrained GooF = 1.058 for all data
REM R1 = 0.0349 for 7906 Fo > 4sig(Fo) and 0.0380 for all 8483 data
REM 494 parameters refined using 0 restraints

END

WGHT      0.0392      4.5411

REM Highest difference peak  0.261,  deepest hole -0.457,  1-sigma level  0.039
Q1    1   0.5553  0.5168  0.3289  11.00000  0.05    0.26
Q2    1   0.2606  0.2377  0.3118  11.00000  0.05    0.25
Q3    1   0.5152  0.2281  0.4214  11.00000  0.05    0.24
Q4    1   0.7559  0.4896  0.3173  11.00000  0.05    0.24
Q5    1   0.6119  0.3752  0.3385  11.00000  0.05    0.24
Q6    1   0.3807  0.2477  0.3633  11.00000  0.05    0.23
Q7    1   0.5620  0.3395  0.3677  11.00000  0.05    0.23
Q8    1   0.5037  0.3711  0.2580  11.00000  0.05    0.22
Q9    1   0.6237  0.2815  0.4078  11.00000  0.05    0.22
Q10   1   0.4216  0.1346  0.4629  11.00000  0.05    0.22
Q11   1   0.4767  0.1008  0.4427  11.00000  0.05    0.22
Q12   1   0.3950  0.3096  0.2703  11.00000  0.05    0.21
Q13   1   0.3151  0.2860  0.4780  11.00000  0.05    0.21
Q14   1   0.7001  0.3761  0.3420  11.00000  0.05    0.21
Q15   1   0.5614  0.4792  0.2009  11.00000  0.05    0.21
Q16   1   0.2566  0.1824  0.3294  11.00000  0.05    0.21
Q17   1   0.7690  0.3865  0.3405  11.00000  0.05    0.21
Q18   1   0.5396  0.3538  0.3206  11.00000  0.05    0.20
Q19   1   0.7544  0.3411  0.3524  11.00000  0.05    0.20
Q20   1   0.3640  0.2636  0.5131  11.00000  0.05    0.20
;
_shelx_res_checksum   52928

_shelx_hkl_file
;
   0   0   2 9999.00  251.80
   0   0   2 9961.17  251.80
   0   0  -2 9699.12  251.74
   0   0   2 9958.24  251.74
   0   0   2 9618.55  251.78
   0   0  -3    0.39    0.22
   0   0   3    0.37    0.54
   0   0   3    0.40    0.54
   0   0   3    0.15    0.50
   0   0   3   -0.20    0.44
   0   0   3   -0.05    0.47
   0   0   4   69.67    2.20
   0   0   4   69.29    2.21
   0   0   4   69.98    2.22
   0   0   4   65.96    2.17
   0   0   4   66.27    2.09
   0   0   5    1.37    0.83
   0   0   5    2.15    0.83
   0   0   5    0.90    0.85
   0   0   5    1.19    0.74
   0   0   5    2.16    0.79
   0   0   5    1.04    0.73
   0   0   5    1.38    0.58
   0   0   5    1.51    0.62
   0   0   6 7992.48  208.23
   0   0   6 8008.24  208.23
   0   0   6 7972.89  208.20
   0   0   6 8163.80  208.00
   0   0   6 8250.79  208.10
   0   0   6 8248.95  208.09
   0   0   7    0.94    1.08
   0   0   7    2.39    1.09
   0   0   7    2.59    0.96
   0   0   7    2.00    0.84
   0   0   7    1.36    0.81
   0   0   7    1.97    0.64
   0   0   8 8933.95  224.92
   0   0   8 8534.00  225.60
   0   0   8 8740.84  225.63
   0   0   8 8167.64  225.57
   0   0   8 8781.81  225.47
   0   0   8 8944.13  225.35
   0   0   8 8667.19  225.22
   0   0   9    0.86    0.21
   0   0   9   -0.39    1.24
   0   0   9    0.23    1.31
   0   0   9    0.52    1.11
   0   0   9    0.42    0.94
   0   0   9    0.63    0.69
   0   0   9    0.50    1.05
   0   0   9    1.37    0.80
   0   0  10 1172.43   30.52
   0   0  10 1153.90   29.93
   0   0  10 1112.31   30.29
   0   0  10 1167.29   30.00
   0   0  10 1141.76   30.27
   0   0  11    0.14    0.85
   0   0  11    0.08    1.36
   0   0  11    0.26    0.88
   0   0  11    1.46    1.22
   0   0  11    0.09    1.34
   0   0  12  116.07    3.65
   0   0  12  119.16    4.25
   0   0  12  118.61    3.89
   0   0  12  119.43    3.76
   0   0  12  116.76    4.15
   0   0  12  107.83    4.26
   0   0  13   -0.39    1.48
   0   0  13    0.80    1.63
   0   0  13    0.70    1.49
   0   0  13    0.67    0.96
   0   0  13    1.99    1.18
   0   0  14  631.38   17.24
   0   0  14  603.68   17.42
   0   0  14  627.00   16.90
   0   0  14  639.74   17.29
   0   0  14  596.13   17.19
   0   0  15    1.36    1.81
   0   0  15    0.84    1.71
   0   0  15   -0.28    1.91
   0   0  15    0.09    1.35
   0   0  15    2.22    1.84
   0   0  15    0.47    1.58
   0   0  16  742.95   19.74
   0   0  16  723.60   19.95
   0   0  16  669.47   19.17
   0   0  16  705.88   19.61
   0   0  17   -2.09    1.90
   0   0  17    0.33    2.19
   0   0  17   -0.49    2.11
   0   0  17    2.31    2.01
   0   0  17    1.93    2.09
   0   0  17    0.85    1.93
   0   0  18 1045.85   27.84
   0   0  18  974.75   27.87
   0   0  18  957.19   27.88
   0   0  18 1041.17   27.76
   0   0  18  991.06   27.75
   0   0  18 1040.63   27.71
   0   0  19   -0.53    2.43
   0   0  19    1.34    2.39
   0   0  19    1.15    2.53
   0   0  19    0.51    2.39
   0   0  19    2.42    2.54
   0   0  19   -1.15    2.13
   0   0  20    3.93    2.63
   0   0  20    6.65    2.55
   0   0  20    1.63    2.60
   0   0  20    1.41    2.73
   0   0  20   -1.04    2.33
   0   0  20    3.86    2.77
   0   0  20    1.30    2.64
   0   0  21   -1.48    2.77
   0   0  21    0.58    2.81
   0   0  21    3.28    3.05
   0   0  21    2.18    2.67
   0   0  22  148.14    6.62
   0   0  22  170.88    6.89
   0   0  22  163.89    6.84
   0   0  22  150.34    6.78
   0   0  22  163.54    6.79
   0   0  22  163.51    6.65
   0   0  22  159.80    6.50
   0   0  23   -2.05    2.94
   0   0  23   -1.21    3.01
   0   0  23   -2.19    2.82
   0   0  23    1.10    3.06
   0   0  23   -0.19    2.59
   0   0  24  291.21   10.15
   0   0  24  306.57   10.34
   0   0  24  287.24   10.24
   0   0  24  284.78   10.33
   0   0  24  310.00   10.32
   0   0  24  308.02   10.01
   0   0  25   -1.35    2.97
   0   0  25   -0.78    2.90
   0   0  25    0.62    2.85
   0   0  25    0.63    2.94
   0   0  25    0.36    2.52
   0   0  25    3.48    2.98
   0   0  26   90.82    4.84
   0   0  26   88.74    4.81
   0   0  26   87.89    4.40
   0   0  27    2.60    2.68
   0   0  27   -0.52    2.48
   0   0  27    1.81    2.70
   0   0  27    1.62    2.24
   0   0  28   -0.14    2.46
   0   0  28    3.50    2.36
   0   0  28    0.38    1.88
   0   0  29   -0.48    1.97
   0   0  29   -0.60    1.59
   0   0  29    1.27    1.97
   0   1   0    0.56    0.16
   0  -1   0    0.56    0.15
   0   1   1    0.07    0.13
   0  -1  -1    0.42    0.13
   0  -1  -1    0.10    0.19
   0  -1   1    0.15    0.18
   0   1   1    0.08    0.19
   0   1  -1    0.03    0.18
   0  -1  -1    0.15    0.18
   0   1   1    0.11    0.18
   0  -1   1    0.12    0.16
   0   1   1    0.25    0.20
   0  -1  -1    0.10    0.12
   0   1   2    0.26    0.24
   0   1   2    0.47    0.29
   0  -1   2    0.55    0.35
   0  -1   2    0.79    0.35
   0   1   2    0.10    0.33
   0   1   2    0.62    0.35
   0   1   2    0.56    0.36
   0   1   2    0.15    0.33
   0  -1   2    0.19    0.30
   0  -1  -3    0.21    0.15
   0   1   3    0.13    0.15
   0   1   3    0.39    0.52
   0  -1   3   -0.17    0.48
   0  -1   3    0.53    0.52
   0   1   3   -0.22    0.47
   0  -1   3    0.12    0.49
   0   1   3   -0.02    0.51
   0  -1   3    0.19    0.46
   0   1   3   -0.22    0.51
   0   1   3   -0.04    0.45
   0   1   3    0.01    0.33
   0   1   3    0.04    0.47
   0  -1  -4    0.26    0.22
   0  -1   4   -0.16    0.66
   0  -1   4    0.03    0.70
   0   1   4    0.13    0.65
   0   1   4    0.56    0.66
   0  -1   4    0.23    0.63
   0   1   4    0.10    0.67
   0   1   4    0.32    0.63
   0   1   4   -0.08    0.61
   0  -1   4    0.50    0.58
   0   1   4    0.69    0.44
   0   1   4    0.38    0.61
   0  -1  -5   -0.03    0.27
   0   1   5    0.41    0.79
   0  -1   5    0.41    0.81
   0   1   5    0.36    0.86
   0  -1   5   -0.32    0.85
   0  -1   5    0.32    0.78
   0   1   5    0.37    0.78
   0  -1   5    0.39    0.69
   0   1   5   -0.24    0.80
   0   1   5   -0.06    0.74
   0  -1   5    0.73    0.59
   0   1   5    0.05    0.53
   0  -1   5   -0.26    0.63
   0   1   5   -0.10    0.73
   0   1   5    0.59    0.69
   0   1   5    0.35    0.66
   0   1   5    0.22    0.75
   0   1   6   -0.49    0.96
   0  -1   6    0.78    0.94
   0  -1   6   -0.39    0.90
   0   1   6   -0.05    0.97
   0  -1   6   -0.65    0.90
   0   1   6   -0.15    0.94
   0  -1   6    1.00    0.71
   0   1   6    0.19    0.88
   0   1   6   -0.05    0.54
   0   1   6   -0.03    0.63
   0  -1   6    0.20    0.77
   0   1   6    0.29    0.83
   0   1   6    1.44    0.81
   0   1   6    0.12    0.91
   0   1   6    0.23    0.87
   0   1   6   -0.43    0.66
   0   1   7   -0.58    1.05
   0  -1   7   -0.34    1.03
   0   1   7    0.35    1.03
   0  -1   7    0.06    1.05
   0   1   7    0.11    1.01
   0  -1   7   -0.75    0.78
   0   1   7    0.32    0.96
   0  -1   7   -0.71    0.87
   0  -1   7    0.09    0.84
   0   1   7    0.10    0.64
   0   1   7   -0.09    0.62
   0   1   7    0.92    0.99
   0   1   7    0.60    0.72
   0   1   7   -0.08    0.84
   0   1   7    0.65    0.91
   0   1   8    0.73    1.13
   0   1   8    0.67    1.17
   0  -1   8    0.20    1.17
   0  -1   8   -0.07    1.15
   0  -1   8    1.43    0.89
   0  -1   8    0.95    1.08
   0   1   8    0.32    1.06
   0   1   8    1.02    1.07
   0   1   8    0.71    0.67
   0   1   8    0.45    0.69
   0  -1   8   -0.05    0.95
   0   1   8    0.05    1.02
   0   1   8    1.35    0.77
   0   1   8    1.29    0.91
   0  -1   8    0.44    0.60
   0  -1   9    0.35    0.41
   0  -1   9    0.08    1.18
   0  -1   9    1.06    1.24
   0   1   9   -0.69    1.25
   0   1   9    0.25    1.19
   0  -1   9   -0.35    0.98
   0   1   9    0.29    1.14
   0  -1   9   -0.94    1.09
   0  -1   9    0.19    1.04
   0   1   9    0.04    0.73
   0   1   9   -0.23    0.84
   0   1   9   -0.44    0.96
   0  -1   9    0.07    0.66
   0   1   9    0.65    0.81
   0  -1  10    0.30    0.37
   0  -1  10    1.11    1.37
   0  -1  10   -0.34    1.06
   0   1  10    1.49    1.14
   0   1  10    0.85    0.94
   0  -1  10    0.04    0.73
   0   1  10    0.58    1.16
   0  -1  10    0.07    1.22
   0   1  10    0.11    0.91
   0   1  10   -0.17    0.77
   0  -1  11    1.28    1.48
   0   1  11    0.63    1.28
   0   1  11    0.65    1.35
   0  -1  11    1.52    1.18
   0   1  11    1.39    0.89
   0   1  11   -0.32    1.36
   0  -1  11    0.72    1.26
   0  -1  11    0.09    0.84
   0   1  11   -0.42    1.01
   0  -1  11    0.27    0.81
   0   1  11   -0.12    1.00
   0   1  12   -0.09    1.28
   0  -1  12    0.68    1.46
   0   1  12    0.53    1.45
   0   1  12   -0.10    1.44
   0  -1  12    0.10    1.40
   0   1  12    1.15    1.14
   0   1  12    0.09    1.43
   0  -1  12    2.33    1.46
   0   1  12   -0.11    0.93
   0  -1  12    0.30    0.91
   0   1  12    0.07    1.07
   0  -1  13    1.10    1.29
   0   1  13   -0.20    1.40
   0   1  13    0.20    1.52
   0   1  13    0.92    1.56
   0  -1  13    0.90    1.48
   0  -1  13    0.67    1.39
   0   1  13   -0.20    1.49
   0  -1  13    0.55    0.95
   0   1  13    0.45    1.18
   0   1  13   -0.06    0.95
   0  -1  13    0.70    1.49
   0   1  13    0.15    1.15
   0   1  14   -0.22    1.59
   0   1  14    0.55    1.67
   0  -1  14    0.11    1.65
   0   1  14    2.91    1.85
   0  -1  14    1.50    1.58
   0  -1  14    1.31    1.24
   0   1  14    0.41    1.16
   0  -1  14    0.67    1.75
   0   1  14    0.23    1.70
   0  -1  14    0.92    1.49
   0   1  15   -0.25    1.68
   0   1  15   -0.14    1.80
   0  -1  15    0.69    1.78
   0   1  15    2.07    1.71
   0  -1  15   -1.06    1.64
   0  -1  15    0.74    1.70
   0   1  15    0.45    1.33
   0   1  15   -0.12    1.75
   0  -1  15    1.59    1.63
   0   1  15    0.36    1.61
   0   1  16   -0.14    1.88
   0  -1  16    2.27    1.79
   0   1  16    1.07    1.91
   0  -1  16    1.47    1.32
   0  -1  16    1.63    1.79
   0   1  17   -0.60    1.99
   0  -1  17    0.30    2.03
   0  -1  17   -1.00    2.12
   0   1  17   -0.44    2.02
   0  -1  17    1.14    2.11
   0  -1  17   -1.14    2.01
   0   1  17    3.30    2.11
   0   1  17    1.98    2.06
   0   1  17    1.95    2.11
   0  -1  17    2.50    1.69
   0  -1  17   -2.08    2.09
   0   1  17    0.44    1.91
   0  -1  17    2.74    1.88
   0  -1  18   -0.16    2.15
   0   1  18   -2.95    2.33
   0  -1  18    2.18    2.28
   0   1  18    0.35    2.26
   0  -1  18   -0.18    2.21
   0   1  18    0.48    2.30
   0   1  18    3.20    2.24
   0  -1  18   -1.40    2.28
   0  -1  18    2.25    2.23
   0   1  18    0.16    2.20
   0   1  18    0.16    2.44
   0   1  18    1.57    2.11
   0  -1  18    1.34    2.00
   0   1  19    3.17    2.47
   0  -1  19   -1.40    2.34
   0  -1  19    1.51    2.44
   0  -1  19   -0.38    2.43
   0   1  19   -0.17    2.34
   0  -1  19    3.97    2.59
   0   1  19    0.19    2.52
   0   1  19   -0.19    2.50
   0   1  19   -0.70    2.51
   0  -1  19   -0.17    2.40
   0   1  19    0.35    2.47
   0   1  19    2.36    2.23
   0  -1  19   -1.91    2.14
   0   1  20    2.44    2.52
   0  -1  20    1.50    2.58
   0  -1  20    2.01    2.67
   0   1  20   -1.45    2.57
   0   1  20   -1.42    2.61
   0   1  20   -0.20    2.66
   0  -1  20    2.60    2.61
   0  -1  20    6.05    2.76
   0   1  20    2.03    2.69
   0   1  20   -2.80    2.68
   0   1  20    1.43    2.41
   0  -1  20   -0.17    2.37
   0   1  21   -0.19    2.88
   0   1  21    1.14    2.81
   0   1  21    1.26    2.87
   0  -1  21    2.09    2.80
   0   1  21   -0.39    2.72
   0  -1  21   -0.20    2.89
   0   1  21    2.33    2.92
   0  -1  21    2.65    2.42
   0   1  21   -0.19    2.59
   0   1  22    0.40    3.02
   0   1  22   -2.24    2.86
   0  -1  22    0.20    2.81
   0  -1  22   -1.28    3.00
   0  -1  22    0.87    3.00
   0   1  22   -2.80    3.02
   0   1  22   -0.87    3.03
   0   1  22    3.03    2.97
   0  -1  22   -2.62    3.04
   0   1  22    1.20    2.88
   0  -1  22    1.46    2.62
   0   1  22    1.53    2.62
   0  -1  23    2.23    2.90
   0  -1  23    0.41    2.82
   0   1  23    2.05    2.94
   0   1  23   -3.65    3.02
   0   1  23   -3.71    2.93
   0  -1  23   -2.60    2.93
   0   1  23   -0.66    3.11
   0  -1  23    0.44    3.07
   0   1  23    0.20    2.82
   0  -1  23    2.02    2.56
   0   1  23   -1.93    2.50
   0  -1  24   -1.41    2.91
   0   1  24    0.81    3.01
   0  -1  24    0.65    3.02
   0   1  24    1.08    3.02
   0  -1  24    0.43    3.03
   0   1  24    5.59    3.07
   0  -1  24    2.41    3.09
   0   1  24    1.41    3.12
   0  -1  24   -0.72    2.47
   0   1  24    1.33    2.68
   0  -1  25    4.41    3.00
   0   1  25    0.58    3.01
   0  -1  25    1.75    2.75
   0  -1  25    0.21    2.98
   0   1  25    3.12    2.95
   0   1  25   -0.83    2.83
   0  -1  25   -1.03    2.77
   0   1  25   -2.01    2.64
   0  -1  25    1.73    2.35
   0   1  25    2.90    3.03
   0  -1  25   -0.77    2.83
   0  -1  26    2.87    2.91
   0   1  26   -2.68    3.07
   0   1  26   -2.35    3.10
   0  -1  26   -3.43    2.85
   0   1  26   -2.71    2.42
   0  -1  26   -0.79    2.31
   0   1  27   -3.24    2.70
   0  -1  27   -0.16    2.69
   0   1  27    1.56    2.53
   0  -1  27   -0.34    2.52
   0  -1  27    0.82    2.67
   0   1  27   -0.16    2.56
   0   1  27    1.82    2.32
   0  -1  27    0.42    2.08
   0  -1  28   -0.85    2.45
   0   1  28   -1.42    2.44
   0  -1  28    2.10    2.39
   0   1  28   -0.60    2.31
   0  -1  28    0.43    2.31
   0   1  28   -0.65    2.02
   0  -1  28    1.07    1.78
   0   1  29    3.69    2.07
   0  -1  29    1.43    2.00
   0  -1  29   -2.25    1.97
   0   1  29    0.88    1.95
   0   1  29   -1.48    1.68
   0  -1  30   -1.13    1.51
   0   2   0 9088.90  232.52
   0   2  -1 1042.42   26.26
   0  -2   1 1019.83   26.26
   0  -2  -1  990.99   26.26
   0  -2   1 1053.63   26.26
   0   2   1 1001.64   26.26
   0   2   1 1047.42   26.31
   0  -2  -1 1013.50   26.31
   0  -2  -2 1936.48   49.21
   0  -2   2 1905.02   49.27
   0  -2   2 1912.22   49.26
   0   2   2 1929.72   49.27
   0   2   2 1910.83   49.27
   0   2   2 1922.33   49.32
   0  -2   2 1876.92   49.25
   0   2   2 1940.95   49.28
   0   2   2 1925.01   49.33
   0  -2  -2 1932.62   49.22
   0  -2  -3  722.49   18.57
   0   2   3  721.22   18.72
   0  -2   3  679.99   18.71
   0  -2   3  736.11   18.72
   0   2   3  718.36   18.73
   0   2   3  734.24   18.73
   0  -2   3  735.77   18.73
   0   2   3  719.73   18.74
   0   2   3  730.30   18.73
   0   2   3  722.81   18.72
   0  -2   3  688.89   18.70
   0   2   3  720.36   18.73
   0   2   3  726.87   18.74
   0   2   3  723.81   18.65
   0  -2  -3  729.25   18.55
   0   2   4   73.92    1.96
   0  -2  -4   74.19    2.00
   0   2   4   74.55    2.35
   0   2   4   73.89    2.34
   0   2   4   72.50    2.29
   0   2   4   73.66    2.29
   0   2   4   72.02    2.33
   0  -2   4   74.13    2.33
   0  -2   4   74.30    2.33
   0  -2   4   76.56    2.33
   0   2   4   78.35    2.32
   0   2   4   70.63    2.30
   0  -2   4   73.16    2.29
   0   2   4   75.38    2.19
   0  -2   4   71.50    2.27
   0   2   4   72.99    2.30
   0   2   4   73.63    2.31
   0   2   4   73.99    2.31
   0  -2  -5 3223.47   82.49
   0   2   5 3237.61   82.80
   0  -2   5 3197.25   82.84
   0   2   5 3306.82   82.86
   0  -2   5 3175.75   82.84
   0   2   5 3311.40   82.86
   0  -2   5 2983.35   82.79
   0   2   5 3174.92   82.78
   0  -2   5 3280.44   82.74
   0   2   5 3290.98   82.85
   0  -2   5 3262.20   82.79
   0   2   5 3186.41   82.66
   0   2   5 3227.65   82.78
   0   2   5 3270.23   82.68
   0   2   5 3172.11   82.78
   0   2   5 3240.21   82.79
   0   2   5 3231.12   82.75
   0   2   5 3230.71   82.79
   0  -2   6 1575.39   41.61
   0   2   6 1643.61   41.64
   0   2   6 1645.55   41.65
   0   2   6 1622.12   41.56
   0  -2   6 1568.68   41.61
   0   2   6 1622.53   41.62
   0  -2   6 1598.90   41.58
   0  -2   6 1618.17   41.50
   0   2   6 1602.74   41.55
   0   2   6 1634.48   41.54
   0  -2   6 1598.46   41.54
   0   2   6 1620.47   41.42
   0   2   6 1584.64   41.39
   0   2   6 1582.69   41.49
   0   2   6 1590.38   41.54
   0   2   6 1589.86   41.54
   0   2   6 1607.12   41.55
   0   2   7  868.13   22.66
   0  -2   7  847.17   22.72
   0  -2   7  847.79   22.73
   0   2   7  891.24   22.77
   0   2   7  905.06   22.79
   0  -2   7  861.39   22.71
   0   2   7  837.12   22.64
   0   2   7  874.75   22.74
   0  -2   7  857.37   22.59
   0   2   7  874.99   22.46
   0  -2   7  856.00   22.64
   0   2   7  859.42   22.49
   0   2   7  860.15   22.61
   0   2   7  860.44   22.57
   0   2   7  871.81   22.66
   0   2   7  851.94   22.65
   0   2   7  846.31   22.64
   0  -2   8 2295.64   59.00
   0   2   8 2241.32   59.00
   0  -2   8 2216.25   58.98
   0   2   8 2297.89   59.02
   0   2   8 2229.74   58.88
   0   2   8 2368.37   59.01
   0   2   8 2248.21   58.88
   0  -2   8 2224.47   58.82
   0  -2   8 2329.05   58.97
   0   2   8 2277.65   58.66
   0  -2   8 2350.78   58.90
   0   2   8 2294.95   58.70
   0   2   8 2296.34   58.84
   0   2   8 2212.30   58.85
   0   2   8 2276.90   58.89
   0   2   8 2277.27   58.89
   0   2   8 2279.25   58.79
   0  -2   9    4.38    0.61
   0   2   9    2.83    1.06
   0  -2   9    5.05    1.23
   0   2   9    4.32    1.31
   0   2   9    4.99    0.93
   0   2   9    4.69    0.88
   0  -2   9    4.24    1.15
   0   2   9    3.31    1.02
   0   2   9    3.74    1.26
   0   2   9    3.35    1.14
   0  -2   9    5.34    0.98
   0   2   9    3.35    1.17
   0  -2   9    4.66    1.12
   0   2   9    3.80    1.21
   0  -2  10  130.06    3.85
   0  -2  10  137.78    4.40
   0   2  10  141.62    4.11
   0   2  10  140.78    4.17
   0  -2  10  128.16    4.39
   0   2  10  140.69    4.37
   0  -2  10  134.38    3.90
   0   2  10  135.98    4.50
   0   2  10  138.04    4.27
   0  -2  11  273.86    7.12
   0  -2  11  249.71    7.62
   0   2  11  261.34    7.80
   0   2  11  259.97    7.92
   0  -2  11  267.05    7.89
   0  -2  11  263.79    7.75
   0   2  11  259.29    7.41
   0   2  11  275.59    7.76
   0   2  11  262.12    7.51
   0  -2  11  274.16    7.83
   0   2  11  262.72    7.85
   0   2  11  258.02    7.82
   0   2  11  266.18    7.63
   0  -2  12  401.76   11.13
   0   2  12  400.04   11.27
   0  -2  12  365.89   11.27
   0   2  12  390.75   11.39
   0   2  12  392.29   11.29
   0  -2  12  409.61   11.23
   0   2  12  394.71   11.30
   0   2  12  390.58   10.81
   0   2  12  398.08   10.93
   0  -2  12  395.02   11.27
   0   2  12  408.37   11.06
   0  -2  13   34.27    2.11
   0   2  13   31.56    2.14
   0   2  13   29.06    2.19
   0  -2  13   31.80    2.30
   0  -2  13   30.28    2.08
   0   2  13   29.31    2.20
   0  -2  13   33.77    2.25
   0   2  13   31.74    2.31
   0   2  13   28.51    1.81
   0   2  13   28.80    1.64
   0  -2  13   30.97    1.59
   0   2  13   33.13    1.95
   0   2  14 1881.44   47.34
   0  -2  14 1674.36   47.29
   0   2  14 1796.99   47.29
   0  -2  14 1845.03   47.21
   0   2  14 1846.22   47.44
   0   2  14 1740.87   46.67
   0   2  14 1835.92   46.87
   0   2  14 1832.18   47.33
   0  -2  14 1834.67   47.29
   0  -2  14 1710.19   47.06
   0   2  15   36.75    2.64
   0   2  15   37.40    2.62
   0  -2  15   35.16    2.48
   0   2  15   37.91    2.75
   0   2  15   33.56    2.56
   0  -2  15   34.90    2.60
   0   2  15   37.49    2.13
   0   2  15   38.33    2.68
   0  -2  15   40.72    2.63
   0  -2  15   36.08    2.41
   0   2  16  339.60   10.03
   0   2  16  320.12    9.96
   0  -2  16  323.37   10.08
   0   2  16  310.32   10.04
   0  -2  16  315.45    9.54
   0  -2  16  327.31    9.79
   0   2  17    5.65    2.09
   0  -2  17    3.55    2.14
   0   2  17    5.74    2.27
   0   2  17    6.86    2.18
   0  -2  17    7.24    2.20
   0  -2  17    2.57    1.94
   0   2  17    3.77    2.14
   0  -2  17    5.23    2.14
   0  -2  17    4.81    1.72
   0   2  17    4.25    2.21
   0   2  17    7.01    2.32
   0  -2  17    4.82    1.95
   0   2  17    3.29    2.05
   0   2  18  718.63   19.86
   0  -2  18  661.26   19.80
   0  -2  18  671.92   19.84
   0   2  18  697.93   19.93
   0   2  18  699.75   19.93
   0  -2  18  688.67   19.68
   0   2  18  707.54   19.78
   0   2  18  714.24   19.84
   0   2  18  697.42   19.80
   0  -2  18  697.67   19.75
   0   2  18  675.52   19.67
   0  -2  18  707.47   19.56
   0   2  19  274.11    9.13
   0   2  19  280.08    9.14
   0  -2  19  271.10    9.07
   0   2  19  258.60    9.06
   0   2  19  265.36    8.99
   0   2  19  274.09    9.29
   0  -2  19  256.09    9.12
   0  -2  19  275.26    9.17
   0   2  19  261.55    9.04
   0  -2  19  286.64    9.10
   0   2  19  266.19    9.06
   0  -2  19  258.51    8.74
   0   2  19  268.18    9.07
   0  -2  20  277.14    9.40
   0   2  20  283.13    9.43
   0   2  20  273.79    9.37
   0  -2  20  260.80    9.31
   0   2  20  266.00    9.28
   0   2  20  273.92    9.45
   0   2  20  261.40    9.41
   0  -2  20  270.17    9.47
   0   2  20  277.84    9.34
   0   2  20  282.47    9.40
   0  -2  20  286.33    9.13
   0   2  20  270.67    9.29
   0   2  21    4.30    2.98
   0   2  21    8.10    2.87
   0   2  21    2.70    2.83
   0  -2  21    3.08    2.87
   0   2  21    8.98    2.86
   0   2  21   11.41    2.91
   0  -2  21    1.89    2.47
   0   2  21    8.77    2.90
   0   2  22  178.93    6.95
   0   2  22  168.91    6.94
   0  -2  22  169.65    6.92
   0  -2  22  180.06    6.95
   0   2  22  162.71    6.83
   0  -2  22  163.41    6.98
   0   2  22  165.50    6.95
   0   2  22  157.01    6.68
   0  -2  22  171.43    6.96
   0   2  22  161.88    6.82
   0   2  22  173.62    6.97
   0  -2  22  172.96    6.62
   0   2  22  163.96    6.81
   0   2  23   42.67    3.88
   0  -2  23   38.20    3.83
   0   2  23   40.06    3.91
   0  -2  23   44.18    3.89
   0   2  23   40.11    3.87
   0  -2  23   37.06    3.84
   0   2  23   41.07    3.79
   0   2  23   37.59    3.58
   0  -2  23   46.73    3.41
   0  -2  24  464.08   14.39
   0  -2  24  440.22   14.32
   0  -2  24  439.71   14.32
   0   2  24  462.58   14.51
   0   2  24  473.18   14.52
   0   2  24  456.02   14.35
   0  -2  24  487.38   14.45
   0   2  24  474.64   14.36
   0  -2  24  468.20   14.00
   0   2  24  466.42   14.25
   0  -2  25   45.88    3.87
   0  -2  25   43.70    3.91
   0   2  25   49.29    4.03
   0  -2  25   44.68    3.83
   0  -2  25   46.45    3.96
   0   2  25   47.32    3.88
   0   2  25   52.39    3.94
   0   2  25   46.66    4.03
   0  -2  25   52.96    4.04
   0   2  25   50.51    3.75
   0  -2  26  223.73    7.97
   0   2  26  219.48    7.89
   0  -2  26  220.54    7.91
   0  -2  26  203.62    7.76
   0  -2  26  214.22    7.38
   0  -2  26  216.47    7.88
   0   2  26  215.64    7.93
   0   2  26  209.24    7.67
   0  -2  27   -0.81    2.73
   0   2  27    1.45    2.59
   0  -2  27    1.85    2.38
   0   2  27    3.40    2.45
   0  -2  27    5.67    2.74
   0  -2  27    7.40    2.13
   0   2  27    3.70    2.25
   0  -2  28   18.93    2.69
   0   2  28   15.31    2.62
   0   2  28   23.53    2.64
   0  -2  28   17.37    2.47
   0  -2  28   19.60    2.63
   0   2  28   21.00    2.45
   0  -2  28   21.46    2.17
   0  -2  29    4.81    2.03
   0  -2  29    6.77    1.90
   0   2  29    3.66    1.85
   0  -2  29    6.79    2.01
   0   2  29    7.06    1.74
   0  -2  30    9.85    1.67
   0   3   0    0.98    0.51
   0   3  -1    0.41    0.53
   0   3   1   -0.07    0.44
   0   3  -1    0.64    0.20
   0  -3  -1    0.10    0.22
   0  -3   1    0.29    0.19
   0   3   1    0.16    0.20
   0   3   2    0.46    0.54
   0   3   2    0.02    0.36
   0  -3   2    1.10    0.36
   0   3   2    1.23    0.37
   0  -3   2    0.26    0.34
   0   3   2   -0.05    0.42
   0  -3  -2    0.17    0.38
   0  -3  -3    0.08    0.35
   0   3   3    0.55    0.52
   0  -3   3    0.11    0.48
   0   3   3   -0.33    0.61
   0  -3   3    0.49    0.51
   0   3   3    0.64    0.52
   0  -3   3    0.32    0.46
   0   3   3    0.04    0.46
   0   3   3    0.06    0.61
   0   3   3   -0.03    0.63
   0  -3  -4    0.28    0.35
   0   3   4    0.75    0.29
   0   3   4    0.74    0.63
   0  -3   4   -0.15    0.65
   0   3   4    0.14    0.65
   0  -3   4    0.66    0.59
   0   3   4    0.31    0.62
   0   3   4    0.87    0.72
   0   3   4   -0.30    0.63
   0  -3   4    0.06    0.59
   0   3   4    0.73    0.81
   0   3   4    0.90    0.71
   0   3   4    0.89    0.61
   0   3   4    0.34    0.72
   0   3   4    1.01    0.67
   0   3   4    0.51    0.82
   0   3   5    0.25    0.20
   0   3   5    0.87    0.74
   0   3   5   -0.23    0.73
   0  -3   5    0.23    0.75
   0   3   5   -0.28    0.77
   0   3   5   -0.19    0.76
   0  -3   5    0.57    0.70
   0   3   5   -0.11    0.84
   0   3   5   -0.04    0.77
   0  -3   5   -0.04    0.75
   0  -3   5    0.23    0.61
   0   3   5   -0.03    0.61
   0   3   5    0.04    0.77
   0   3   5   -0.31    0.62
   0   3   5    0.12    0.79
   0   3   5    0.58    0.77
   0   3   5    0.74    0.86
   0   3   5   -0.40    0.89
   0  -3   6    0.44    0.62
   0   3   6   -0.33    0.84
   0   3   6   -0.05    0.77
   0  -3   6   -0.05    0.87
   0  -3   6   -0.05    0.90
   0   3   6   -0.05    0.87
   0   3   6    0.55    0.81
   0   3   6    0.09    0.91
   0  -3   6    0.35    0.83
   0  -3   6    0.12    0.73
   0   3   6    0.55    0.82
   0   3   6    0.61    0.64
   0   3   6    0.32    0.81
   0  -3   6    0.04    0.84
   0   3   6    0.10    0.62
   0   3   6    0.04    0.86
   0   3   6   -0.50    0.97
   0   3   6   -0.27    0.96
   0   3   6    0.31    0.86
   0  -3   7    0.57    0.69
   0   3   7   -0.22    1.02
   0   3   7   -0.58    0.87
   0  -3   7    0.16    0.96
   0   3   7   -0.22    1.00
   0  -3   7   -0.05    0.94
   0  -3   7    0.72    0.82
   0   3   7   -0.61    1.04
   0  -3   7   -0.57    0.81
   0   3   7    0.87    0.96
   0   3   7    0.04    0.77
   0  -3   7    0.72    0.89
   0   3   7    1.73    0.94
   0   3   7    0.63    0.72
   0   3   7    0.05    1.07
   0   3   7    0.31    1.02
   0   3   7    0.20    0.94
   0   3   7    0.44    0.89
   0   3   7    0.37    1.01
   0  -3   8    3.02    0.89
   0   3   8    0.33    1.16
   0   3   8    0.18    0.97
   0  -3   8   -0.13    1.02
   0  -3   8    0.47    1.01
   0   3   8    1.21    0.83
   0   3   8   -0.30    1.02
   0   3   8   -0.04    0.77
   0   3   8    0.17    1.10
   0   3   8   -0.06    1.18
   0   3   8   -0.59    1.17
   0   3   8    0.24    1.14
   0   3   8    0.60    0.92
   0  -3   8    0.52    0.86
   0  -3   8    0.97    0.92
   0   3   8    0.06    1.01
   0   3   8   -0.18    1.14
   0  -3   9   -0.23    0.65
   0  -3   9   -0.31    0.86
   0  -3   9   -0.48    0.95
   0   3   9    0.14    1.09
   0  -3   9    0.07    1.03
   0   3   9   -0.13    1.22
   0  -3   9    0.07    1.06
   0   3   9    0.46    0.87
   0   3   9   -0.41    1.09
   0   3   9    0.67    0.82
   0   3   9   -0.13    1.25
   0   3   9    0.32    1.10
   0   3   9    0.42    1.08
   0   3   9    0.33    1.25
   0   3   9   -0.27    1.25
   0  -3  10    0.20    0.64
   0  -3  10    0.90    1.03
   0   3  10    0.54    1.12
   0  -3  10    0.07    1.10
   0  -3  10   -0.97    1.20
   0   3  10    0.10    0.93
   0   3  10    0.27    0.87
   0   3  10   -0.23    1.19
   0   3  10    0.50    1.33
   0   3  10    0.47    1.14
   0   3  10   -0.30    1.52
   0   3  10    0.45    1.44
   0  -3  11    0.69    1.08
   0  -3  11    0.50    0.66
   0   3  11   -0.17    1.27
   0  -3  11   -0.38    1.22
   0   3  11    0.25    1.47
   0   3  11    0.28    1.40
   0  -3  11    0.09    1.30
   0   3  11   -0.24    0.97
   0   3  11    0.28    0.99
   0   3  11    0.94    1.33
   0  -3  11    1.09    1.35
   0   3  11   -0.42    1.64
   0   3  11    0.07    1.22
   0   3  11    0.40    1.42
   0  -3  12   -0.15    1.23
   0   3  12    1.15    1.42
   0  -3  12    0.60    1.39
   0   3  12    0.20    1.43
   0   3  12    1.41    1.57
   0  -3  12   -1.28    1.42
   0   3  12    0.36    1.01
   0   3  12    0.47    1.02
   0  -3  12    2.52    1.54
   0   3  12    1.97    1.64
   0   3  12    0.82    1.28
   0   3  12    0.35    1.43
   0   3  13   -0.11    1.53
   0   3  13    2.26    1.63
   0  -3  13   -2.01    1.51
   0   3  13    0.42    1.62
   0  -3  13   -0.33    1.62
   0   3  13   -1.36    1.73
   0  -3  13   -0.62    1.57
   0   3  13    1.03    1.11
   0   3  13   -0.11    1.52
   0   3  13   -0.43    1.63
   0   3  13    0.33    1.09
   0  -3  13    0.43    1.31
   0   3  14    0.35    1.58
   0  -3  14   -0.49    1.61
   0   3  14   -0.12    1.70
   0  -3  14   -1.60    1.48
   0   3  14   -1.00    1.76
   0   3  14    1.38    1.21
   0   3  14   -0.24    1.57
   0   3  14    2.85    1.83
   0   3  14    2.15    1.21
   0  -3  14   -0.57    1.65
   0  -3  14    1.36    1.41
   0   3  15    1.17    1.81
   0  -3  15    0.27    1.65
   0  -3  15   -1.66    1.73
   0   3  15   -0.13    1.88
   0  -3  15    2.53    1.80
   0   3  15    0.97    1.79
   0  -3  15    0.76    1.81
   0   3  15   -0.62    1.24
   0   3  15   -0.26    1.86
   0   3  15   -1.17    1.82
   0  -3  15    0.86    1.47
   0   3  16   -1.86    2.02
   0   3  16    1.99    2.00
   0   3  16   -0.60    1.97
   0  -3  16   -0.29    1.88
   0   3  16    2.28    2.00
   0  -3  16   -1.78    1.76
   0   3  17    0.78    2.20
   0   3  17   -0.31    2.27
   0   3  17    0.15    2.12
   0   3  17    1.94    2.24
   0  -3  17    0.95    2.08
   0  -3  17   -0.48    1.97
   0   3  17    0.81    2.00
   0   3  17    1.24    2.30
   0  -3  17    3.32    1.76
   0   3  17    3.43    2.25
   0  -3  17    0.26    1.82
   0   3  17    0.93    2.05
   0   3  18   -2.67    2.60
   0   3  18   -0.17    2.38
   0   3  18    0.70    2.43
   0   3  18    0.16    2.39
   0  -3  18    1.55    2.30
   0   3  18   -1.40    2.30
   0  -3  18    1.72    2.25
   0   3  18   -1.34    2.56
   0   3  18   -1.85    2.27
   0  -3  18    0.26    1.76
   0  -3  18    0.99    1.98
   0   3  18   -0.67    2.25
   0   3  19   -1.43    2.69
   0   3  19    1.09    2.51
   0  -3  19    1.48    2.44
   0   3  19    3.18    2.63
   0   3  19    1.88    2.61
   0  -3  19    0.55    2.35
   0   3  19    0.94    2.44
   0   3  19   -1.44    2.60
   0   3  19   -1.61    2.66
   0  -3  19    0.15    2.09
   0   3  19    3.20    2.28
   0  -3  20    2.08    2.59
   0   3  20    0.58    2.58
   0   3  20    5.29    2.99
   0   3  20    3.54    2.84
   0  -3  20    2.75    2.68
   0   3  20    0.59    2.63
   0   3  20   -3.59    2.80
   0  -3  20   -1.17    2.62
   0   3  20    3.03    2.89
   0   3  20   -1.90    2.64
   0   3  20    3.94    2.53
   0  -3  20    0.96    2.06
   0   3  21   -1.38    2.88
   0   3  21   -1.44    2.72
   0  -3  21    1.62    2.73
   0   3  21    1.56    2.86
   0   3  21   -0.79    2.91
   0   3  21    2.56    2.80
   0  -3  21   -0.50    2.29
   0   3  21    2.54    2.75
   0  -3  22    1.83    2.71
   0   3  22   -2.63    3.02
   0  -3  22    2.91    2.76
   0   3  22    1.90    2.91
   0  -3  22   -1.05    2.77
   0   3  22    2.35    2.98
   0   3  22   -0.20    2.93
   0   3  22   -0.61    3.06
   0   3  22    0.20    2.96
   0   3  22   -1.59    2.73
   0  -3  22    0.68    2.41
   0   3  23    1.02    3.01
   0  -3  23   -3.06    2.91
   0  -3  23    0.42    2.86
   0  -3  23   -3.35    2.80
   0   3  23    0.21    3.00
   0   3  23    0.86    3.09
   0   3  23   -0.81    3.09
   0   3  23    0.60    2.94
   0  -3  23    2.22    2.26
   0  -3  24   -1.80    2.91
   0   3  24    0.84    2.93
   0   3  24    0.83    2.79
   0  -3  24   -1.65    2.95
   0  -3  24    1.44    2.86
   0   3  24    0.40    3.12
   0  -3  24   -0.80    2.99
   0   3  24   -1.79    2.82
   0  -3  24    5.33    2.50
   0   3  24    3.33    2.70
   0   3  25   -1.90    3.05
   0  -3  25   -2.11    2.85
   0  -3  25   -1.14    2.97
   0   3  25    3.80    2.85
   0  -3  25   -0.99    2.69
   0   3  25   -0.20    2.84
   0  -3  25    1.18    2.68
   0   3  25    1.92    3.05
   0  -3  25    1.52    3.00
   0   3  25   -0.19    2.74
   0  -3  26   -5.90    2.73
   0  -3  26    0.70    2.85
   0   3  26    0.18    2.85
   0   3  26    4.22    2.68
   0  -3  26    1.27    2.56
   0  -3  26   -0.71    2.73
   0  -3  26    2.68    2.08
   0   3  26    0.86    2.64
   0   3  27    1.59    2.64
   0  -3  27    2.76    2.50
   0  -3  27   -0.32    2.57
   0  -3  27    1.95    2.48
   0   3  27   -2.29    2.44
   0  -3  27   -0.96    2.66
   0   3  27    0.31    2.35
   0  -3  28    1.38    2.35
   0   3  28   -1.27    2.18
   0  -3  28    0.98    2.07
   0  -3  28   -0.70    2.33
   0   3  28   -0.67    2.04
   0  -3  29   -1.26    1.91
   0  -3  29   -1.26    1.73
   0   3  29   -0.35    1.75
   0  -3  29    0.81    1.86
   0   3  29    3.28    1.78
   0  -3  30    0.89    1.42
   0   4   0 4749.77  121.77
   0  -4  -1 1310.59   33.45
   0   4   1 1324.29   33.70
   0   4  -1 1257.42   33.75
   0   4   2 7317.61  185.49
   0   4   2 7378.63  185.37
   0  -4   2 7165.00  185.36
   0  -4  -2 7143.76  185.53
   0   4   2 7147.16  185.63
   0  -4  -3 1022.88   27.03
   0   4   3 1070.92   27.02
   0   4   3 1045.74   27.22
   0  -4   3 1053.98   27.00
   0  -4   3 1050.73   26.99
   0   4   3 1042.85   27.00
   0   4   3 1044.54   27.14
   0   4   3 1011.00   27.21
   0   4   3 1058.27   27.16
   0   4   4  697.40   17.83
   0  -4  -4  678.25   17.92
   0  -4   4  676.44   18.00
   0  -4   4  681.16   18.01
   0   4   4  685.07   18.16
   0   4   4  690.40   18.02
   0  -4   4  710.00   18.00
   0   4   4  684.53   18.15
   0   4   4  694.67   18.01
   0   4   4  688.55   18.08
   0   4   4  666.89   18.17
   0   4   4  701.46   18.14
   0   4   4  697.44   18.16
   0   4   4  710.21   18.19
   0  -4  -5   64.44    1.93
   0   4   5   62.96    2.19
   0  -4   5   61.99    2.16
   0   4   5   65.71    2.32
   0  -4   5   62.11    2.19
   0   4   5   68.83    2.34
   0  -4   5   69.10    2.16
   0   4   5   63.61    2.15
   0   4   5   61.63    2.29
   0   4   5   65.02    2.19
   0   4   5   63.98    2.32
   0   4   5   66.84    2.32
   0   4   5   66.48    2.32
   0  -4   6   18.13    0.96
   0   4   6   20.55    1.31
   0   4   6   20.14    1.31
   0   4   6   19.41    1.20
   0  -4   6   16.84    1.15
   0   4   6   19.09    1.37
   0  -4   6   16.51    1.14
   0   4   6   18.14    1.13
   0   4   6   16.98    1.09
   0   4   6   23.34    1.38
   0   4   6   19.39    1.29
   0   4   6   20.82    1.43
   0   4   6   19.51    1.31
   0   4   6   20.37    1.35
   0  -4   7   49.64    1.75
   0  -4  -7   46.26    1.61
   0   4   7   48.75    2.04
   0  -4   7   47.55    1.97
   0   4   7   48.82    2.04
   0  -4   7   48.82    1.94
   0   4   7   47.67    1.95
   0   4   7   45.50    2.05
   0   4   7   47.75    1.85
   0   4   7   47.98    2.04
   0   4   7   48.85    2.06
   0   4   7   49.84    1.83
   0   4   7   49.02    2.06
   0   4   7   46.61    2.11
   0   4   7   49.88    2.12
   0  -4   8   50.31    1.81
   0   4   8   43.45    2.07
   0   4   8   42.84    2.04
   0   4   8   46.77    2.13
   0  -4   8   44.74    1.99
   0   4   8   47.03    2.02
   0   4   8   43.25    1.80
   0   4   8   45.89    1.87
   0   4   8   46.20    2.14
   0   4   8   46.82    2.10
   0   4   8   43.67    2.00
   0   4   8   46.10    2.15
   0   4   8   46.24    2.14
   0   4   8   43.73    2.09
   0  -4   9  289.13    7.96
   0  -4   9  288.17    8.02
   0   4   9  282.70    8.26
   0  -4   9  297.32    8.26
   0   4   9  294.24    8.30
   0  -4   9  284.68    8.14
   0   4   9  300.50    8.04
   0   4   9  291.20    8.29
   0   4   9  283.27    8.00
   0   4   9  294.86    8.30
   0   4   9  287.68    8.32
   0   4   9  283.13    8.31
   0   4   9  281.75    8.30
   0   4   9  278.23    8.22
   0  -4  10 2112.37   54.56
   0  -4  10 2099.31   54.43
   0   4  10 2086.55   54.84
   0   4  10 2118.15   54.86
   0  -4  10 2107.66   54.69
   0   4  10 2124.49   54.82
   0   4  10 2111.67   54.79
   0   4  10 2097.07   54.54
   0   4  10 2085.10   54.52
   0   4  10 2123.17   54.83
   0   4  10 2090.42   54.81
   0   4  10 2095.53   54.83
   0   4  10 2141.18   54.78
   0  -4  11  116.87    3.63
   0  -4  11  114.99    3.86
   0   4  11  119.80    4.17
   0   4  11  124.82    4.20
   0  -4  11  115.23    4.07
   0  -4  11  111.50    4.01
   0   4  11  122.49    4.20
   0   4  11  122.61    4.26
   0   4  11  119.89    4.20
   0   4  11  112.77    3.79
   0   4  11  120.72    3.84
   0   4  11  115.53    4.25
   0   4  11  115.10    4.08
   0   4  11  118.75    4.28
   0  -4  12 1099.89   28.70
   0   4  12 1102.86   29.01
   0   4  12 1113.64   29.03
   0  -4  12 1107.22   28.86
   0   4  12 1087.52   28.97
   0   4  12 1075.90   29.00
   0  -4  12 1077.07   28.95
   0   4  12 1104.23   28.95
   0   4  12 1044.85   28.57
   0   4  12 1074.95   28.56
   0   4  12 1081.73   28.99
   0  -4  13  337.24    9.53
   0   4  13  337.08    9.85
   0   4  13  335.95    9.90
   0  -4  13  312.44    9.76
   0   4  13  327.59    9.86
   0   4  13  330.57    9.38
   0   4  13  339.49    9.86
   0   4  13  329.86    9.77
   0   4  13  326.23    9.34
   0   4  13  330.64    9.87
   0  -4  14  178.69    5.70
   0   4  14  180.98    6.04
   0   4  14  193.35    6.14
   0   4  14  180.43    6.10
   0   4  14  168.56    6.06
   0  -4  14  170.88    5.96
   0   4  14  173.82    5.51
   0   4  14  182.86    6.10
   0   4  14  171.81    5.53
   0   4  14  174.56    6.11
   0   4  15   24.84    2.46
   0   4  15   24.85    2.44
   0   4  15   25.64    2.37
   0  -4  15   29.55    2.40
   0   4  15   25.28    2.42
   0  -4  15   25.93    2.36
   0   4  15   23.08    2.27
   0   4  15   28.19    2.61
   0   4  15   28.16    2.45
   0  -4  15   25.21    2.01
   0   4  16 1369.08   36.34
   0   4  16 1354.98   36.31
   0   4  16 1351.26   36.31
   0   4  16 1353.91   36.26
   0  -4  16 1345.99   36.26
   0   4  16 1348.65   36.31
   0   4  16 1365.71   36.32
   0   4  16 1304.95   36.23
   0  -4  16 1354.12   35.92
   0   4  17   18.99    2.75
   0   4  17   19.58    2.64
   0   4  17   27.13    2.76
   0  -4  17   22.70    2.60
   0   4  17   24.04    2.68
   0   4  17   18.65    2.51
   0  -4  17   19.01    2.55
   0   4  17   17.17    2.56
   0   4  17   20.24    2.63
   0   4  17   21.40    2.60
   0  -4  17   20.27    2.10
   0   4  18 1024.37   27.11
   0   4  18 1011.39   27.15
   0  -4  18  974.82   26.99
   0   4  18  964.64   27.02
   0  -4  18  947.85   26.93
   0   4  18  980.09   27.04
   0   4  18  999.36   27.04
   0   4  18 1012.93   27.11
   0  -4  18  935.05   26.52
   0   4  18  969.66   27.05
   0  -4  18  959.61   26.57
   0   4  18  947.63   27.01
   0   4  19    4.82    2.60
   0   4  19    9.12    2.87
   0  -4  19    7.27    2.55
   0   4  19    7.91    2.70
   0  -4  19    8.58    2.48
   0   4  19    5.93    2.57
   0   4  19    6.15    2.55
   0  -4  19    6.15    2.12
   0   4  19    3.84    2.70
   0   4  19    3.85    2.60
   0  -4  19    6.33    2.07
   0   4  19    6.20    2.54
   0   4  20  120.59    5.55
   0   4  20  115.13    5.48
   0   4  20  117.44    5.40
   0  -4  20  115.71    5.33
   0   4  20  102.37    5.28
   0  -4  20  121.58    5.48
   0   4  20  119.79    5.58
   0   4  20  114.22    5.49
   0  -4  20  118.09    4.95
   0   4  20  113.85    5.43
   0   4  21  201.93    7.58
   0  -4  21  193.53    7.46
   0  -4  21  185.86    7.39
   0   4  21  195.02    7.51
   0   4  21  201.27    7.46
   0   4  21  206.30    7.62
   0   4  21  179.82    7.45
   0  -4  21  184.57    6.92
   0   4  21  198.83    7.49
   0   4  22  203.49    7.97
   0  -4  22  229.78    8.01
   0   4  22  213.51    8.01
   0   4  22  202.45    7.94
   0   4  22  210.72    7.94
   0  -4  22  208.00    7.89
   0  -4  22  207.42    7.99
   0   4  22  230.65    8.13
   0   4  22  204.60    7.99
   0   4  22  219.36    7.91
   0  -4  22  199.43    7.38
   0  -4  23    2.44    2.91
   0   4  23    5.07    3.07
   0   4  23   -2.62    2.86
   0   4  23    6.06    3.01
   0  -4  23    4.73    2.90
   0  -4  23   -2.04    2.83
   0   4  23    4.76    3.01
   0   4  23    4.92    3.14
   0   4  23    6.51    3.14
   0  -4  23    5.87    2.44
   0   4  23    2.02    2.95
   0  -4  24  476.08   13.95
   0  -4  24  447.00   13.83
   0  -4  24  417.06   13.64
   0   4  24  459.27   13.86
   0  -4  24  436.23   13.76
   0   4  24  450.93   13.83
   0   4  24  435.56   13.82
   0   4  24  436.20   13.76
   0   4  24  427.54   13.62
   0   4  25  491.31   14.73
   0  -4  25  489.49   14.72
   0   4  25  479.26   14.65
   0   4  25  467.79   14.56
   0  -4  25  510.16   14.71
   0   4  25  442.68   14.43
   0   4  26   54.22    4.07
   0  -4  26   63.31    4.04
   0  -4  26   53.01    3.83
   0   4  26   54.44    3.78
   0  -4  26   53.81    3.76
   0  -4  26   58.49    4.00
   0   4  26   60.60    3.84
   0  -4  27   23.95    3.07
   0  -4  27   21.70    2.91
   0  -4  27   17.74    2.64
   0   4  27   16.53    2.56
   0  -4  27   19.40    2.86
   0   4  27   20.21    2.71
   0  -4  28   35.92    2.97
   0   4  28   35.79    2.82
   0  -4  28   37.35    2.79
   0  -4  28   42.26    3.01
   0   4  28   31.90    2.78
   0  -4  29    1.79    1.79
   0  -4  29   -0.44    1.82
   0   4  29    1.51    1.74
   0  -4  30   24.25    1.89
   0   5   0    1.56    0.85
   0  -5  -1   -0.04    0.66
   0   5   1   -0.49    0.79
   0   5  -1    0.19    0.87
   0   5   2    0.94    0.70
   0   5  -2    1.79    0.94
   0  -5  -2   -0.65    0.70
   0   5   2    0.44    0.75
   0  -5   2    0.06    0.33
   0   5   2    1.48    0.34
   0   5   3    0.11    0.64
   0   5   3   -0.12    0.44
   0  -5   3    0.12    0.46
   0   5   3   -0.68    0.84
   0  -5  -3    0.46    0.64
   0  -5   4    0.24    0.55
   0   5   4   -0.17    0.54
   0  -5  -4    0.30    0.59
   0   5   4    0.65    0.98
   0   5   4   -0.26    0.98
   0   5   4   -0.15    1.00
   0   5   5    0.07    0.41
   0  -5  -5   -0.11    0.53
   0   5   5    0.11    0.92
   0  -5   5    0.38    0.64
   0   5   5    0.97    1.02
   0   5   5    0.71    0.67
   0   5   5   -0.53    0.85
   0   5   5    0.57    1.03
   0   5   5   -0.45    1.04
   0   5   5   -0.43    1.00
   0  -5  -6    0.08    0.50
   0  -5   6   -0.06    0.55
   0   5   6   -0.23    0.97
   0   5   6   -0.22    0.77
   0  -5   6    0.97    0.77
   0   5   6    1.12    1.11
   0   5   6   -0.76    1.00
   0   5   6    0.24    0.91
   0   5   6   -0.11    0.98
   0   5   6    1.02    1.11
   0   5   6    0.24    1.05
   0  -5   7   -0.11    0.63
   0   5   7    1.40    1.09
   0   5   7    0.21    0.86
   0   5   7    1.11    1.21
   0  -5   7   -0.55    0.82
   0   5   7    0.77    1.05
   0   5   7    1.41    0.95
   0   5   7   -0.50    1.09
   0   5   7    0.77    1.07
   0   5   7   -1.19    1.23
   0   5   7    0.32    1.24
   0  -5   8    0.90    0.75
   0  -5  -8    0.21    0.62
   0   5   8   -0.07    1.16
   0  -5   8    0.29    0.95
   0   5   8    0.66    0.93
   0   5   8    0.43    1.06
   0   5   8    2.13    1.20
   0   5   8   -0.42    1.16
   0   5   8    0.76    1.37
   0   5   8   -0.07    1.23
   0   5   8    0.98    1.22
   0  -5   9   -0.17    0.85
   0  -5   9    1.54    0.85
   0  -5  -9    0.80    0.63
   0   5   9    0.63    1.24
   0   5   9   -0.08    1.31
   0   5   9    1.04    1.10
   0  -5   9   -0.07    1.09
   0   5   9    1.41    1.24
   0   5   9   -0.06    1.07
   0   5   9    0.15    1.27
   0   5   9    0.54    1.34
   0   5   9    0.46    1.35
   0   5   9    0.31    1.45
   0   5   9   -0.69    1.40
   0  -5  10    0.81    0.95
   0  -5  10    0.75    0.91
   0   5  10    1.82    1.37
   0   5  10    1.76    1.28
   0   5  10    1.52    1.51
   0   5  10    0.63    1.12
   0   5  10    0.17    1.31
   0   5  10   -0.69    1.57
   0   5  10   -0.50    1.38
   0   5  10    0.76    1.63
   0   5  10   -0.34    1.65
   0   5  10    0.08    1.37
   0  -5  11    0.92    0.98
   0  -5  11    0.41    0.84
   0   5  11    0.68    1.37
   0   5  11    1.91    1.49
   0   5  11   -0.27    1.31
   0  -5  11   -0.35    1.23
   0   5  11   -1.12    1.61
   0   5  11    1.08    1.20
   0   5  11   -0.66    1.73
   0   5  11    1.94    1.57
   0   5  11   -0.66    1.74
   0  -5  12    0.52    1.08
   0   5  12   -0.43    1.54
   0   5  12   -0.11    1.58
   0   5  12   -0.10    1.34
   0  -5  12    1.07    1.39
   0   5  12    0.31    1.70
   0   5  12    1.09    1.20
   0   5  12    0.64    1.57
   0   5  12    2.39    1.90
   0   5  12   -1.01    1.68
   0  -5  13    0.92    1.19
   0   5  13    2.23    1.81
   0   5  13   -0.68    1.84
   0  -5  13    0.87    1.55
   0   5  13    1.90    1.50
   0   5  13   -0.12    1.76
   0   5  13    0.47    1.27
   0   5  13    1.26    1.89
   0   5  13    3.11    1.92
   0  -5  14   -0.65    1.24
   0   5  14    1.92    1.87
   0   5  14   -0.13    1.79
   0   5  14   -0.13    2.07
   0   5  14   -0.86    1.56
   0  -5  14   -0.36    1.59
   0   5  14    0.74    1.71
   0  -5  14   -0.83    1.60
   0   5  14   -1.15    1.77
   0   5  14   -0.17    1.30
   0   5  14    2.75    2.05
   0   5  14    0.37    1.71
   0   5 -15    0.34    1.67
   0   5  15   -1.41    2.00
   0   5  15    0.14    1.99
   0   5  15   -1.51    2.22
   0   5  15   -0.27    1.78
   0  -5  15    0.53    1.83
   0   5  15   -0.67    1.74
   0  -5  15    2.62    1.77
   0   5  15    4.61    1.91
   0  -5  15    0.93    1.48
   0   5 -16    4.20    1.76
   0   5  16    1.36    2.26
   0   5  16   -0.29    1.95
   0   5  16   -0.30    1.98
   0  -5  16    2.86    1.96
   0   5  16   -0.46    2.12
   0   5  16   -0.15    2.18
   0  -5  16    1.03    1.61
   0   5  16   -1.84    1.99
   0   5  17   -1.64    2.51
   0   5  17    0.48    2.11
   0  -5  17    1.10    2.09
   0   5  17   -1.12    2.18
   0   5  17   -0.81    2.33
   0  -5  17    2.34    2.07
   0   5  17   -1.66    2.26
   0   5  17   -0.16    2.41
   0  -5  17    1.87    1.66
   0   5  17    4.95    2.30
   0   5  18   -1.40    2.54
   0  -5  18   -0.84    2.23
   0   5  18    0.17    2.35
   0   5  18    0.17    2.29
   0  -5  18    1.85    2.20
   0   5  18   -0.17    2.33
   0   5  18    0.53    2.58
   0   5  18   -0.71    2.50
   0   5  18    1.94    2.23
   0  -5  18    1.61    1.84
   0   5  19   -3.90    2.76
   0  -5  19    2.17    2.48
   0   5  19    3.31    2.60
   0   5  19    7.52    2.67
   0  -5  19    2.68    2.47
   0   5  19    0.55    2.48
   0   5  19    0.37    2.61
   0   5  19    0.37    2.80
   0  -5  19    0.15    2.09
   0   5  19    0.56    2.59
   0   5  20    0.19    2.84
   0   5  20    1.91    2.56
   0  -5  20   -2.26    2.44
   0  -5  20   -0.95    2.44
   0   5  20    0.19    2.81
   0   5  20   -1.16    2.64
   0   5  20    0.98    2.74
   0   5  20    0.20    2.88
   0   5  20   -0.98    2.77
   0   5  21   -1.21    3.01
   0   5  21   -1.98    2.80
   0   5  21    0.20    2.75
   0  -5  21    1.95    2.62
   0   5  21    1.61    2.90
   0   5  21    0.61    2.84
   0   5  21   -0.60    2.99
   0  -5  22    1.22    2.93
   0   5  22    0.41    3.02
   0  -5  22    1.00    2.70
   0   5  22   -1.21    3.09
   0   5  22    1.21    2.77
   0   5  22   -0.81    2.91
   0  -5  22   -1.78    2.67
   0   5  22   -0.41    2.86
   0   5  22   -1.64    3.06
   0   5  22    1.22    3.05
   0  -5  23    1.42    2.78
   0   5  23    3.45    3.05
   0   5  23   -0.80    2.88
   0  -5  23    0.20    2.78
   0   5  23   -2.60    2.84
   0   5  23   -0.40    2.95
   0  -5  23   -1.39    2.77
   0   5  23    0.20    3.03
   0   5  23    6.29    2.88
   0   5  24    0.59    3.04
   0  -5  24   -1.38    2.90
   0   5  24   -1.76    2.96
   0  -5  24    2.88    2.69
   0   5  24   -0.39    2.78
   0  -5  24    2.50    2.79
   0   5  24   -0.98    2.81
   0  -5  24    0.99    2.98
   0   5  24    2.96    2.92
   0  -5  25    2.42    2.73
   0  -5  25   -1.31    2.60
   0   5  25    0.37    2.83
   0  -5  26    1.36    2.60
   0  -5  26   -0.52    2.47
   0   5  26    1.83    2.48
   0  -5  26   -0.98    2.34
   0  -5  26   -0.17    2.55
   0   5  26    2.56    2.55
   0  -5  27    0.45    2.48
   0  -5  27   -1.08    2.25
   0  -5  27    0.14    2.12
   0   5  27   -0.29    2.22
   0  -5  27   -0.61    2.49
   0   5  27   -1.82    2.30
   0  -5  28   -3.32    2.04
   0  -5  28   -0.52    2.23
   0   5  28    0.74    1.96
   0  -5  28    0.24    1.87
   0   5  28    1.55    1.98
   0  -5  28   -0.52    2.08
   0  -5  29   -0.11    1.74
   0  -5  29    1.07    1.76
   0   5  29   -1.36    1.66
   0   6   0  296.97    8.16
   0  -6   0  298.51    8.18
   0   6   1  740.75   19.52
   0   6  -1  737.98   19.59
   0  -6  -1  754.97   19.56
   0   6   1  742.66   19.39
   0   6   2   75.79    2.46
   0   6  -2   80.21    2.73
   0   6   2   74.30    2.50
   0  -6  -2   75.55    2.52
   0   6   2   76.84    2.48
   0   6   2   78.96    2.11
   0   6  -3    2.62    1.08
   0   6   3    1.51    0.69
   0   6   3    0.72    0.72
   0  -6  -3    1.17    0.69
   0   6   3    1.16    0.84
   0  -6   3    1.73    0.42
   0   6   3    1.47    0.42
   0   6   4   72.99    2.26
   0   6  -4   74.90    2.67
   0  -6  -4   68.59    2.35
   0   6   4   68.67    2.55
   0   6   4   70.10    2.62
   0  -6   4   74.46    2.21
   0   6   4   73.40    2.21
   0   6   5    5.35    0.65
   0   6   5    4.38    0.70
   0   6   5    4.12    1.18
   0  -6   5    4.57    0.66
   0  -6  -5    4.31    0.68
   0   6   5    4.93    0.55
   0   6   5    4.39    1.09
   0   6   5    5.35    1.13
   0   6   6  353.79    9.38
   0  -6  -6  351.57    9.57
   0   6   6  359.79    9.99
   0  -6   6  362.90    9.66
   0   6   6  359.05    9.98
   0   6   6  368.97    9.68
   0  -6   6  352.70    9.51
   0   6   6  362.98    9.97
   0   6   6  359.57    9.93
   0  -6  -7  871.47   21.47
   0  -6   7  862.56   21.51
   0   6   7  772.44   21.13
   0   6   7  884.07   21.99
   0   6   7  876.62   21.70
   0  -6   7  865.00   21.69
   0   6   7  868.21   21.82
   0   6   7  864.74   21.97
   0   6   7  886.23   21.96
   0  -6   8 2055.16   52.38
   0  -6   8 1985.03   52.13
   0   6   8 1962.44   52.55
   0   6   8 2054.98   52.35
   0  -6   8 2091.21   52.35
   0   6   8 2003.41   52.59
   0   6   8 1975.62   52.54
   0   6   8 2015.46   52.38
   0   6   8 1994.07   52.54
   0   6   8 2042.85   52.58
   0  -6   9    9.35    0.99
   0  -6   9    6.61    1.12
   0  -6  -9    7.84    0.87
   0   6   9    8.25    1.53
   0   6   9    5.23    1.54
   0   6   9    8.07    1.21
   0  -6   9    6.41    1.14
   0   6   9    6.71    1.44
   0   6   9    8.60    1.34
   0   6   9    5.56    1.65
   0   6   9    6.80    1.69
   0   6   9    8.72    1.68
   0  -6  10  366.45    9.98
   0  -6  10  358.41   10.07
   0   6  10  374.01   10.47
   0   6  10  361.60   10.44
   0   6  10  358.14   10.16
   0   6  10  354.49   10.44
   0   6  10  362.29   10.46
   0   6  10  362.14   10.47
   0   6  10  365.17   10.48
   0  -6  11  299.60    8.38
   0   6  11  297.17    8.84
   0   6  11  297.68    8.85
   0   6  11  297.44    8.52
   0   6  11  296.36    8.85
   0   6  11  302.37    8.90
   0   6  11  284.80    8.87
   0  -6  11  293.90    8.59
   0   6  11  294.52    8.64
   0   6  11  288.23    8.85
   0  -6  12  217.92    6.40
   0  -6  12  208.06    6.62
   0   6  12  207.99    6.90
   0  -6  12  212.34    6.66
   0   6  12  213.68    6.71
   0   6  12  207.12    6.84
   0   6  12  221.13    6.91
   0   6  12  215.01    6.50
   0   6  12  213.15    6.94
   0  -6  13  442.40   12.31
   0   6 -13  430.70   12.63
   0   6  13  452.91   12.85
   0  -6  13  430.41   12.59
   0   6  13  445.03   12.83
   0   6  13  448.93   12.67
   0  -6  13  442.44   12.60
   0   6  13  448.31   12.70
   0   6  13  435.27   12.38
   0   6  13  460.90   12.86
   0   6  13  453.13   12.86
   0   6  13  435.31   12.80
   0   6  13  429.50   12.83
   0  -6  14   15.76    1.60
   0   6 -14   18.09    2.04
   0   6  14   15.94    2.25
   0  -6  14   11.88    1.87
   0   6  14   15.71    1.94
   0  -6  14   15.72    1.96
   0   6  14   17.77    2.40
   0   6  14   16.13    2.04
   0   6  14   16.04    2.27
   0   6  14   14.72    1.65
   0   6  14   14.25    2.34
   0   6  14   17.67    2.44
   0  -6  15   72.00    3.11
   0   6 -15   66.57    3.37
   0   6  15   67.94    3.67
   0  -6  15   59.55    3.32
   0   6  15   69.50    3.42
   0   6  15   65.46    3.35
   0  -6  15   65.84    3.35
   0   6  15   71.35    3.75
   0   6  15   70.93    3.75
   0   6  16 1774.44   47.31
   0   6 -16 1717.69   46.94
   0   6  16 1798.25   47.38
   0  -6  16 1790.50   47.18
   0   6  16 1753.52   47.30
   0   6  16 1729.08   47.16
   0   6  16 1774.13   47.19
   0  -6  16 1822.66   47.17
   0   6  16 1835.10   47.43
   0   6  16 1772.51   47.37
   0   6  16 1803.31   47.37
   0   6  17   30.56    3.09
   0   6  17   30.62    2.83
   0   6  17   24.07    2.84
   0  -6  17   21.32    2.60
   0  -6  17   28.95    2.66
   0   6  17   28.12    2.59
   0   6  17   30.32    3.08
   0   6  17   30.55    3.19
   0   6  17   30.55    2.96
   0   6  18  132.02    5.65
   0  -6  18  128.29    5.33
   0   6  18  124.10    5.28
   0  -6  18  130.07    5.38
   0   6  18  127.15    5.35
   0   6  18  120.98    5.47
   0   6  18  123.31    5.60
   0   6  18  129.07    5.60
   0   6  18  124.17    5.49
   0   6  19   64.59    4.19
   0  -6  19   62.89    3.77
   0  -6  19   64.81    3.85
   0   6  19   61.04    3.83
   0   6  19   68.49    4.13
   0   6  19   60.74    3.74
   0   6  19   49.60    3.91
   0   6  19   58.09    4.18
   0   6  19   70.04    4.03
   0   6  20    7.53    3.05
   0  -6  20    7.36    2.67
   0   6  20    9.89    2.77
   0   6  20    9.17    2.94
   0   6  20    9.59    3.06
   0  -6  20    9.59    2.40
   0   6  20    4.02    3.00
   0   6  20    9.84    2.94
   0   6  21  295.50   10.14
   0   6  21  302.46    9.84
   0  -6  21  296.33    9.78
   0   6  21  279.63    9.70
   0  -6  21  269.13    9.68
   0   6  21  304.13   10.09
   0   6  21  290.41   10.01
   0   6  21  285.19    9.87
   0  -6  22  239.16    8.38
   0   6  22  226.26    8.47
   0  -6  22  215.61    8.08
   0   6  22  230.06    8.33
   0  -6  22  212.22    8.02
   0   6  22  218.25    8.14
   0   6  22  231.31    8.26
   0   6  22  226.11    8.39
   0   6  22  233.44    8.34
   0  -6  23   44.55    3.77
   0   6  23   43.70    3.73
   0  -6  23   43.64    3.56
   0   6  23   39.84    3.60
   0  -6  23   40.95    3.55
   0   6  23   48.20    3.74
   0   6  23   37.41    3.76
   0   6  23   37.60    3.64
   0   6  24  101.97    5.45
   0  -6  24  112.10    5.32
   0  -6  24  109.46    5.09
   0   6  24  109.31    5.09
   0   6  24  106.09    5.33
   0   6  24  111.75    5.26
   0  -6  25  163.27    6.39
   0  -6  25  163.69    6.45
   0   6  25  145.46    6.10
   0  -6  25  154.55    6.08
   0  -6  26   14.59    2.71
   0  -6  26   12.95    2.39
   0   6  26   10.49    2.45
   0   6  26   10.78    2.72
   0  -6  26    9.81    2.66
   0   6  26    6.75    2.59
   0  -6  27    6.55    2.59
   0  -6  27    0.15    2.25
   0  -6  27    3.16    1.97
   0   6  27    2.27    2.01
   0  -6  27    3.52    2.34
   0   6  27    1.74    2.23
   0  -6  28   61.10    3.29
   0  -6  28   61.13    3.32
   0   6  28   68.47    3.39
   0   6  29    5.11    1.66
   0  -6  29    8.13    1.79
   0   7   0    0.05    0.92
   0  -7   0    0.47    0.86
   0   7  -1    0.05    1.07
   0   7   1    1.14    0.92
   0   7   1   -0.03    0.73
   0  -7   1   -0.21    0.81
   0  -7  -1   -0.15    0.86
   0   7   2    0.29    0.79
   0   7   2    0.45    0.86
   0   7  -2   -0.17    1.01
   0  -7   2    1.00    0.88
   0  -7  -2    0.20    0.75
   0   7   2    0.24    0.84
   0   7   3    0.20    0.81
   0   7  -3    0.72    1.05
   0   7   3   -0.52    0.85
   0  -7  -3   -0.10    0.69
   0   7   3    0.05    0.84
   0   7   3    0.48    0.36
   0   7   4    0.21    0.77
   0   7   4    0.18    0.72
   0   7  -4   -0.70    1.08
   0  -7  -4   -0.33    0.78
   0   7   4   -0.41    1.03
   0   7   4    1.01    1.08
   0   7   4    0.70    0.49
   0  -7   4   -0.02    0.50
   0   7  -5    1.23    1.26
   0   7   5    0.79    0.71
   0  -7  -5   -0.46    0.78
   0   7   5    0.46    1.17
   0   7   5    0.52    1.14
   0   7   5    0.23    0.57
   0  -7   5    0.38    0.59
   0  -7   5    0.44    0.59
   0   7   5   -0.20    0.55
   0   7   6    1.66    0.68
   0   7   6   -0.21    0.66
   0  -7   6   -0.08    0.71
   0   7   6    0.58    0.72
   0  -7   6   -0.80    0.69
   0   7   6   -0.29    1.19
   0   7   6   -0.13    1.18
   0   7   6    0.40    0.52
   0  -7   6    0.06    0.96
   0  -7  -6    0.88    0.70
   0   7   7    0.05    0.78
   0  -7   7    1.93    0.84
   0  -7   7    0.73    0.80
   0   7   7   -0.08    1.39
   0  -7   7    0.27    0.96
   0  -7   7    0.37    0.62
   0  -7  -7    0.33    0.69
   0   7   7    1.01    0.63
   0   7   7    0.78    1.44
   0   7   7   -0.43    1.28
   0   7  -8    0.67    1.40
   0   7   8   -0.95    1.42
   0   7   8    0.76    1.43
   0  -7   8    0.51    0.87
   0  -7   8    0.34    0.88
   0   7   8   -0.18    0.97
   0  -7   8   -0.12    0.72
   0   7   8    0.08    1.49
   0   7   8    1.28    1.54
   0   7  -9    1.78    1.53
   0  -7  -9    0.21    0.82
   0   7   9   -0.94    1.40
   0   7   9   -0.68    0.96
   0   7   9    0.27    0.93
   0  -7   9   -0.46    0.91
   0  -7   9    0.13    0.99
   0   7   9   -0.64    1.55
   0  -7   9   -0.24    0.76
   0   7   9   -0.53    1.54
   0   7   9    0.64    1.71
   0   7   9    0.28    1.72
   0   7 -10    1.34    1.39
   0   7  10    0.20    1.47
   0  -7  10    0.15    1.10
   0  -7  10    0.17    0.90
   0   7  10   -0.40    1.75
   0   7  10   -0.29    1.71
   0   7  10    0.10    1.64
   0   7  10    0.50    1.68
   0   7  10    0.31    1.12
   0  -7  10   -0.67    1.05
   0   7 -11    1.53    1.58
   0  -7  11    0.31    1.07
   0   7  11    0.98    1.86
   0   7  11   -0.76    1.81
   0   7  11   -0.32    1.78
   0   7  11   -0.18    1.24
   0  -7  11   -0.77    1.18
   0  -7  11   -0.34    1.22
   0   7  11    0.78    1.18
   0   7 -12   -0.66    1.51
   0   7  12    0.49    1.40
   0  -7  12   -0.38    1.36
   0   7  12    0.12    1.90
   0  -7  12    1.14    1.28
   0   7  12    0.49    1.40
   0  -7  12    0.88    1.10
   0   7  12    0.35    1.92
   0   7  12    2.02    1.98
   0   7  12    2.72    2.00
   0   7 -13    0.35    1.71
   0   7  13    0.13    1.85
   0  -7  13    1.17    1.38
   0  -7  13    0.53    1.36
   0   7  13   -0.65    1.42
   0   7  13   -0.13    2.13
   0   7  13   -0.97    1.37
   0   7  13    0.79    1.84
   0   7  13    0.77    2.18
   0   7  13    1.03    2.14
   0   7  13   -0.38    1.91
   0   7 -14    1.11    1.74
   0   7  14   -0.85    2.00
   0  -7  14    0.82    1.58
   0   7  14   -0.48    1.57
   0  -7  14    1.64    1.54
   0   7  14    2.22    2.31
   0   7  14    1.08    1.57
   0   7  14   -2.00    2.08
   0   7  14   -1.81    2.27
   0   7 -15   -1.95    1.98
   0   7  15    1.68    2.20
   0  -7  15    0.26    1.64
   0   7  15   -0.89    1.95
   0   7  15    0.45    2.49
   0   7  15    2.11    1.77
   0   7  15    2.16    2.21
   0   7  15   -0.15    2.25
   0   7  15   -0.45    2.37
   0   7 -16   -0.68    1.90
   0   7  16   -0.66    2.46
   0   7  16   -1.44    1.88
   0  -7  16    0.14    1.81
   0   7  16    1.28    2.24
   0   7  16    0.32    2.64
   0   7  16    0.43    1.85
   0  -7  16    0.99    1.85
   0   7  16    0.48    2.12
   0   7  16    0.81    2.66
   0   7 -17   -0.14    2.00
   0   7  17    1.05    2.63
   0  -7  17    0.15    2.02
   0   7  17   -0.78    2.08
   0   7  17    0.51    2.20
   0  -7  17    1.68    2.07
   0   7  17   -2.26    2.72
   0   7  17    0.16    2.01
   0   7  17    3.92    2.65
   0   7  17   -1.36    2.31
   0   7  18   -0.19    2.65
   0  -7  18    1.14    2.02
   0   7  18    0.66    2.31
   0  -7  18   -1.48    2.22
   0   7  18   -0.50    2.21
   0   7  18    3.09    2.66
   0   7  18    0.19    2.61
   0   7  18    1.99    2.47
   0   7  19    0.58    2.92
   0   7  19    3.05    2.69
   0  -7  19   -3.49    2.41
   0   7  19   -0.71    2.45
   0   7  19    0.87    2.37
   0  -7  19   -3.27    2.23
   0   7  19    1.38    2.77
   0   7  19    2.08    2.73
   0   7  20   -1.01    3.08
   0   7  20    0.59    2.85
   0   7  20    1.64    2.56
   0  -7  20    2.51    2.44
   0   7  20    2.24    2.98
   0   7  20   -0.20    2.78
   0   7  21    4.11    2.99
   0   7  21   -0.56    2.42
   0  -7  21   -3.30    2.64
   0  -7  21   -1.85    2.50
   0   7  21    4.50    2.60
   0   7  21    0.60    2.89
   0   7  21   -2.27    3.07
   0   7  21   -4.19    2.96
   0   7  22   -3.08    3.11
   0  -7  22    0.37    2.48
   0   7  22   -1.60    2.95
   0   7  22    1.31    2.48
   0  -7  22   -0.18    2.54
   0   7  22   -1.68    2.47
   0   7  22    3.71    2.92
   0   7  22   -1.79    2.91
   0  -7  23   -0.20    2.75
   0   7  23    5.30    2.99
   0   7  23   -0.36    2.47
   0  -7  23    1.62    2.40
   0   7  23    1.28    2.48
   0   7  23    2.15    2.72
   0   7  23   -2.81    2.94
   0  -7  24   -2.48    2.75
   0   7  24    3.26    2.86
   0   7  24   -6.35    2.79
   0  -7  25    2.68    2.56
   0  -7  25   -0.16    2.17
   0   7  25    0.95    2.17
   0  -7  25    1.78    2.59
   0   7  25    1.07    2.65
   0   7  25   -0.87    2.60
   0  -7  26    0.97    2.46
   0   7  26    0.70    2.09
   0  -7  26   -0.83    1.98
   0   7  26    1.44    2.43
   0  -7  26    5.13    2.63
   0   7  26   -2.97    2.48
   0  -7  27    1.13    2.15
   0  -7  27   -2.92    2.32
   0   7  27    0.36    1.72
   0   7  27   -0.55    2.02
   0  -7  27    1.96    2.22
   0  -7  28    0.82    1.88
   0   7  28    2.18    1.79
   0  -7  28    2.00    1.88
   0   7  29   -0.27    1.42
   0  -7  29    0.46    1.41
   0   8   0  552.23   14.85
   0   8   0  546.29   14.51
   0  -8   0  565.90   14.89
   0   8  -1   58.27    2.42
   0   8   1   62.90    2.35
   0   8   1   60.04    2.09
   0  -8   1   59.42    2.34
   0  -8  -1   60.29    2.33
   0   8   2  166.70    4.97
   0   8  -2  172.68    5.15
   0   8   2  167.25    4.93
   0   8   2  167.66    4.86
   0  -8  -2  163.45    5.00
   0  -8   2  167.49    5.08
   0   8   3    7.55    0.99
   0   8   3    8.70    1.01
   0   8  -3    6.41    1.36
   0  -8   3    4.88    1.06
   0  -8  -3    5.85    0.99
   0   8   3    6.93    1.09
   0   8   4  444.57   11.69
   0   8   4  450.65   12.07
   0   8   4  455.78   12.00
   0  -8  -4  447.35   12.12
   0   8   4  436.58   12.26
   0   8   4  450.95   12.14
   0   8   5 3954.54  101.85
   0  -8   5 3910.01  101.84
   0   8   5 4001.99  101.86
   0  -8   5 4108.75  101.86
   0   8   5 4024.53  101.99
   0  -8  -5 3864.00  102.14
   0   8   5 3912.03  102.36
   0   8   5 3865.88  102.24
   0   8   6  979.81   25.10
   0   8   6  957.95   25.00
   0  -8  -6  931.30   25.27
   0  -8   6  977.94   25.11
   0   8   6  947.95   25.64
   0   8   6  960.52   25.10
   0   8   6  954.54   25.10
   0  -8   6  982.95   25.11
   0   8  -6  967.71   25.65
   0   8   6  959.61   25.60
   0   8   6  957.16   25.49
   0  -8   7  446.44   12.01
   0  -8  -7  427.95   11.68
   0   8   7  426.25   11.64
   0  -8   7  442.17   11.65
   0   8   7  435.44   11.65
   0  -8   7  422.53   11.63
   0   8   7  430.30   12.16
   0   8  -7  426.98   12.14
   0   8   7  445.11   12.17
   0   8   7  427.25   12.03
   0  -8   8  898.75   23.70
   0   8   8  881.95   23.43
   0   8   8  885.86   23.89
   0  -8   8  889.93   23.43
   0  -8   8  908.40   23.44
   0   8   8  887.40   23.42
   0   8  -8  897.18   23.90
   0   8   8  880.55   23.89
   0   8   8  867.51   23.79
   0  -8   9  198.75    6.06
   0  -8   9  196.87    5.86
   0   8   9  193.07    6.34
   0   8   9  201.50    5.88
   0   8   9  193.97    5.86
   0  -8   9  193.57    5.86
   0   8  -9  197.36    6.30
   0   8   9  197.33    6.35
   0   8   9  205.25    6.32
   0   8   9  196.84    6.42
   0  -8  10   85.90    3.23
   0   8  10   77.99    3.61
   0  -8  10   77.22    3.06
   0   8  10   85.76    3.13
   0   8 -10   89.72    3.64
   0   8  10   83.28    3.71
   0   8  10   89.95    3.65
   0   8 -11   12.43    1.96
   0   8  11    9.72    2.15
   0  -8  11   11.15    1.39
   0   8  11   11.75    1.48
   0   8  11   13.90    1.49
   0  -8  11   14.26    1.47
   0  -8  11   11.62    1.39
   0   8  11   14.80    2.23
   0   8  11   14.71    2.21
   0   8  11   13.72    2.26
   0  -8  12   55.39    2.54
   0   8 -12   52.57    2.92
   0   8  12   58.99    3.16
   0   8  12   51.22    2.61
   0  -8  12   55.43    2.60
   0  -8  12   57.70    2.58
   0   8  12   51.75    3.20
   0   8  12   51.17    2.56
   0   8  12   56.58    3.21
   0   8  12   48.16    3.18
   0   8  12   50.85    3.25
   0   8  13 1120.10   30.54
   0   8  13 1148.17   30.57
   0  -8  13 1104.61   30.11
   0   8  13 1109.40   30.14
   0   8  13 1107.93   30.13
   0  -8  13 1177.58   30.17
   0   8 -13 1139.49   30.41
   0   8  13 1127.92   30.58
   0   8 -14  183.74    6.53
   0   8  14  184.15    6.77
   0   8  14  180.47    6.31
   0  -8  14  199.36    6.38
   0   8  14  200.29    6.39
   0  -8  14  196.94    6.37
   0   8  14  194.08    6.88
   0   8  14  196.15    6.85
   0   8  14  187.70    6.82
   0   8  14  191.97    6.89
   0   8  15    8.87    2.54
   0  -8  15   11.04    1.87
   0   8  15   11.27    2.74
   0   8  15   12.13    1.98
   0   8 -15   10.71    2.25
   0   8  15   10.17    2.64
   0   8  15   10.83    2.79
   0   8 -16  914.08   25.01
   0   8  16  912.00   25.37
   0  -8  16  932.30   24.95
   0   8  16  890.93   25.23
   0   8  16  899.36   24.93
   0  -8  16  902.11   24.90
   0   8  16  920.60   24.96
   0   8  16  901.79   25.32
   0   8  16  902.17   25.22
   0   8  16  901.12   25.34
   0   8  17   33.43    3.01
   0   8 -17   34.40    2.94
   0   8  17   36.54    3.52
   0   8  17   30.45    2.78
   0  -8  17   34.41    2.75
   0   8  17   39.57    3.31
   0   8  17   35.60    2.78
   0  -8  17   38.74    2.90
   0   8  17   36.87    3.54
   0   8  17   30.86    3.44
   0   8  17   32.56    3.67
   0   8  18  128.20    5.98
   0  -8  18  138.78    5.48
   0   8  18  129.51    5.73
   0   8  18  132.76    5.43
   0  -8  18  143.51    5.47
   0   8  18  135.18    5.44
   0   8  18  135.07    5.96
   0   8  18  129.79    5.72
   0   8  19   95.20    5.22
   0  -8  19  107.46    4.80
   0   8  19  102.37    4.77
   0  -8  19  108.62    4.83
   0   8  19  106.67    5.22
   0   8  19   91.20    4.69
   0   8  19  105.54    5.08
   0   8  19  111.04    5.35
   0   8  20  152.26    6.19
   0   8  20  163.20    6.69
   0  -8  20  162.01    6.29
   0   8  20  160.91    6.27
   0  -8  20  161.55    6.22
   0   8  20  164.89    6.54
   0   8  20  160.48    6.79
   0   8  21   10.73    2.71
   0   8  21    9.05    2.58
   0   8  21    7.36    2.82
   0  -8  21    9.47    2.54
   0  -8  21    8.11    2.54
   0   8  21    6.27    2.68
   0   8  21    9.34    3.12
   0   8  22  100.59    4.78
   0   8  22   95.98    5.00
   0  -8  22   93.75    4.66
   0   8  22   92.77    4.63
   0   8  22  100.05    5.30
   0   8  22  101.87    4.99
   0  -8  23  608.30   17.43
   0   8  23  561.61   16.91
   0  -8  23  591.85   16.94
   0   8  23  560.61   17.18
   0   8  23  593.35   17.40
   0   8  23  591.18   17.28
   0  -8  24   91.51    4.46
   0   8  24   97.58    4.55
   0  -8  25    5.01    2.53
   0   8  25    8.84    2.20
   0  -8  25    2.39    2.00
   0   8  25   11.28    2.83
   0   8  25    6.41    2.52
   0  -8  26   71.72    3.84
   0  -8  26   62.58    3.27
   0   8  26   67.70    3.78
   0   8  26   61.98    3.79
   0  -8  26   66.56    3.88
   0  -8  27    2.67    2.01
   0  -8  27    1.05    2.18
   0   8  27   -0.89    2.00
   0  -8  27   -1.45    2.07
   0  -8  28    1.08    1.82
   0   8  28   -0.52    1.67
   0  -8  28    1.41    1.75
   0   8  29   19.77    1.66
   0   9   0   -0.03    0.72
   0   9   0    0.59    1.19
   0   9   1    0.36    0.83
   0   9  -1    0.14    0.64
   0   9   1   -0.13    1.13
   0   9   2    0.31    1.10
   0   9   2   -0.29    1.06
   0   9   2    0.32    0.93
   0  -9  -2    1.51    1.01
   0   9   3    0.98    0.98
   0   9  -3    2.43    1.28
   0   9   3    0.42    1.08
   0   9   3    0.58    1.08
   0  -9   3   -0.07    1.10
   0  -9  -3    0.97    0.99
   0   9   4    1.00    1.10
   0   9   4    1.04    0.96
   0   9  -4   -0.32    1.38
   0   9   4    0.42    1.14
   0   9   4    0.36    1.30
   0  -9   4    1.06    1.09
   0  -9  -4   -0.26    1.00
   0   9   5    1.61    0.93
   0   9  -5    1.10    1.43
   0  -9  -5    0.26    0.99
   0  -9   5    1.02    1.18
   0   9   5   -0.07    1.20
   0   9   5   -0.23    1.32
   0   9   6    0.19    1.60
   0   9  -6   -0.27    1.51
   0   9   6    0.97    0.87
   0  -9  -6    0.50    0.94
   0  -9   6    0.08    1.20
   0   9   6    0.42    1.32
   0   9   6   -0.44    1.36
   0   9   7   -0.20    1.65
   0   9  -7    1.23    1.53
   0  -9  -7   -0.12    0.89
   0  -9   7    1.26    1.17
   0   9   7    0.55    1.61
   0   9   7   -1.14    1.47
   0   9   8    1.14    1.70
   0   9  -8    0.10    1.55
   0  -9   8   -0.09    1.21
   0   9   8    0.09    1.56
   0   9   8   -0.40    1.54
   0   9   9   -0.55    1.78
   0   9  -9    2.77    1.72
   0  -9   9    1.53    1.32
   0   9   9   -1.94    1.86
   0   9   9   -1.08    1.70
   0   9  10    1.42    2.00
   0   9 -10    0.79    1.79
   0  -9  10    0.09    1.25
   0   9  10   -0.12    1.97
   0   9  10    1.41    1.87
   0   9  11    1.65    2.03
   0   9 -11   -1.43    1.91
   0  -9  11   -0.39    1.21
   0   9  11    1.91    2.05
   0   9  11    1.16    2.06
   0   9  11    3.66    1.96
   0   9  12    1.64    2.32
   0   9 -12    1.26    2.00
   0  -9  12    0.10    1.32
   0   9  12   -1.23    2.30
   0   9  13    1.61    2.48
   0   9 -13    2.12    2.00
   0  -9  13    0.72    1.36
   0   9  13    0.44    2.56
   0   9  13   -0.44    2.44
   0   9  13   -0.59    2.28
   0   9  14    1.25    2.47
   0   9 -14   -0.70    2.12
   0   9  14    0.31    2.40
   0   9  14   -1.58    2.58
   0   9  14    1.58    2.56
   0   9  15   -0.17    2.67
   0   9 -15    0.87    2.10
   0   9  15   -1.36    2.01
   0   9  15    3.02    2.65
   0   9  15   -1.68    2.62
   0   9  15   -0.17    2.62
   0   9  16   -0.18    2.87
   0   9  16   -0.68    2.36
   0   9 -16    2.57    2.19
   0   9  16    4.21    2.27
   0   9  16    2.67    2.92
   0   9  17    3.58    2.64
   0   9  17    4.14    3.14
   0   9 -17   -1.24    2.07
   0   9  17   -0.86    2.40
   0   9  17   -2.25    3.05
   0   9 -18   -0.31    2.17
   0   9  18    3.93    3.01
   0   9  18   -2.05    2.51
   0   9  18    3.96    2.61
   0   9  18    1.40    2.84
   0   9  19   -2.50    2.78
   0   9  19    1.87    2.68
   0   9  19   -2.67    2.81
   0   9  20   -4.10    2.91
   0   9  20   -2.85    2.59
   0   9  20    0.42    3.15
   0   9  21    1.17    2.77
   0   9  21   -1.14    2.61
   0   9  21   -0.83    2.82
   0   9  22   -3.04    2.75
   0   9  22   -3.03    3.09
   0   9  22    1.12    2.72
   0  -9  23   -1.73    2.76
   0   9  23   -0.91    2.71
   0   9  23    1.44    2.70
   0   9  23    1.55    2.87
   0  -9  24   -0.90    2.58
   0   9  24    1.85    2.58
   0   9  24   -3.05    2.76
   0  -9  25   -0.49    2.49
   0   9  25    1.84    2.30
   0   9  25   -1.30    2.40
   0  -9  26   -2.91    2.16
   0   9  26    1.22    2.11
   0   9  26    0.43    2.25
   0  -9  26    3.03    2.38
   0  -9  27    1.22    2.02
   0   9  27    1.03    1.87
   0  -9  27    1.84    1.93
   0   9  28    1.56    1.47
   0  -9  28   -0.68    1.56
   0  10   0   33.70    1.95
   0 -10   0   29.37    1.81
   0  10   1  827.64   22.03
   0  10  -1  824.91   22.14
   0  10   1  834.19   21.72
   0 -10  -1  840.44   22.12
   0 -10   1  809.15   22.13
   0  10   2 1147.39   30.38
   0  10  -2 1137.02   30.56
   0  10   2 1147.32   30.18
   0 -10  -2 1170.23   30.50
   0 -10   2 1190.07   30.57
   0  10   3    4.82    1.17
   0  10  -3    2.11    1.40
   0  10   3    4.99    1.29
   0  10   3    4.29    1.14
   0 -10  -3    3.13    1.12
   0 -10   3    6.36    1.29
   0  10   4 1403.96   37.42
   0  10  -4 1446.76   37.71
   0  10   4 1438.92   37.34
   0  10   4 1438.03   37.39
   0  10   4 1413.56   37.59
   0 -10   4 1444.16   37.64
   0 -10  -4 1441.80   37.52
   0  10  -5   18.18    1.88
   0  10   5   17.85    1.35
   0 -10   5   18.11    1.61
   0  10   5   16.79    1.76
   0  10   5   18.84    1.67
   0 -10   6 1441.24   37.52
   0  10   6 1401.34   37.68
   0  10  -6 1408.27   37.60
   0  10   6 1362.19   37.50
   0  10   6 1492.92   37.40
   0 -10   7  219.38    6.46
   0  10   7  196.83    6.67
   0  10  -7  199.63    6.59
   0  10   7  201.32    6.52
   0  10   7  203.67    6.37
   0 -10   8  130.02    4.55
   0  10   8  132.68    4.94
   0  10  -8  134.96    4.84
   0  10   8  131.05    4.81
   0  10   8  127.74    4.63
   0  10   9  208.25    6.77
   0  10  -9  194.99    6.58
   0  10   9  200.26    6.63
   0 -10   9  199.45    6.36
   0 -10  10  555.17   15.15
   0  10  10  529.43   15.49
   0  10 -10  534.04   15.36
   0  10  10  569.87   15.49
   0  10  10  518.81   15.45
   0  10  11  129.31    5.27
   0  10 -11  139.21    5.15
   0 -10  11  134.89    4.75
   0  10  11  130.68    5.31
   0  10  12    1.33    2.32
   0  10 -12    3.24    2.08
   0 -10  12    4.52    1.55
   0  10  12    2.31    2.21
   0  10  12    1.94    2.42
   0  10  12    1.03    2.31
   0 -10  13  164.55    5.70
   0  10  13  163.95    6.44
   0  10 -13  179.06    6.27
   0  10  13  181.49    6.38
   0  10  13  168.90    6.51
   0  10  13  163.43    6.44
   0  10  14   38.53    3.46
   0  10 -14   31.10    2.86
   0  10  14   35.78    2.71
   0  10  14   34.53    3.48
   0  10  14   38.41    3.28
   0  10  14   33.72    3.32
   0  10  15   31.46    3.45
   0  10 -15   28.27    2.95
   0  10  15   32.02    2.79
   0  10  15   34.14    3.57
   0  10  15   31.58    3.46
   0  10  15   29.25    3.38
   0  10  16   56.12    4.25
   0  10  16   69.47    3.98
   0  10 -16   59.87    3.75
   0  10  16   64.49    3.68
   0  10  16   63.12    4.52
   0  10  17   90.35    4.64
   0  10  17   90.50    5.10
   0  10 -17   90.20    4.52
   0  10  17   99.74    4.62
   0  10  17   86.44    5.14
   0  10  18   77.78    4.46
   0  10  18   80.67    4.41
   0  10  18   75.97    4.85
   0  10  19  160.63    6.58
   0  10  19  171.67    6.50
   0  10  19  155.38    6.84
   0  10  20  152.75    6.37
   0  10  20  156.08    6.33
   0  10  20  155.22    6.72
   0  10  21   96.56    4.88
   0  10  21   92.59    4.83
   0  10  21   99.81    5.25
   0  10  22   25.67    3.21
   0  10  22   22.77    3.05
   0  10  22   22.13    3.32
   0 -10  22   27.58    3.00
   0  10  24   75.29    4.14
   0  10  24   74.35    4.33
   0 -10  25   17.41    2.65
   0  10  25   16.45    2.42
   0  10  25   21.09    2.82
   0 -10  26   14.63    2.34
   0 -10  26   16.12    2.39
   0  10  26   16.67    2.35
   0  10  26   10.07    2.14
   0 -10  27  172.35    5.88
   0 -10  27  165.31    5.81
   0  10  27  179.65    5.74
   0 -10  28   80.56    3.21
   0  10  28   78.52    3.07
   0  11   0   -0.08    1.24
   0  11   0    0.67    1.33
   0 -11   0    0.17    1.17
   0  11   1    0.74    1.26
   0  11  -1   -0.17    1.42
   0  11   1    1.68    1.23
   0 -11  -1    1.03    1.21
   0 -11   1   -1.06    1.19
   0  11   2    1.44    1.33
   0  11  -2    1.71    1.42
   0  11   2    0.81    1.28
   0  11   2    1.24    1.31
   0  11   2    0.32    0.99
   0 -11  -2   -0.34    1.14
   0 -11   2    1.08    1.21
   0  11   3    0.14    1.18
   0  11   3    0.63    1.27
   0  11  -3    0.28    1.46
   0  11   3    0.48    1.09
   0  11   3    0.39    1.36
   0 -11  -3   -1.18    1.18
   0 -11   3    0.65    1.30
   0  11   4    0.34    1.14
   0  11   4   -0.23    1.26
   0  11  -4    2.84    1.52
   0  11   4   -0.25    1.44
   0  11   4    0.61    1.23
   0 -11  -4    1.09    1.20
   0 -11   4    1.70    1.31
   0  11  -5    0.41    1.56
   0 -11   5    0.68    1.33
   0 -11  -5    0.17    1.15
   0  11   5    0.75    1.31
   0  11   5   -0.37    1.41
   0  11   6    1.17    1.84
   0  11  -6    0.86    1.79
   0 -11  -6    0.83    1.08
   0 -11   6    1.50    1.44
   0  11   6    0.17    1.47
   0  11   6   -0.49    1.59
   0  11   7   -0.97    2.05
   0  11  -7    0.90    1.81
   0 -11   7    0.93    1.28
   0 -11  -7   -0.41    1.08
   0  11   7    0.18    1.58
   0  11   7    0.11    1.70
   0  11   8   -0.51    2.20
   0  11  -8   -0.36    1.90
   0 -11   8   -0.21    1.36
   0  11   8    0.91    1.87
   0  11   9   -0.13    2.23
   0  11  -9    1.75    1.91
   0 -11   9    0.88    1.43
   0  11   9    2.09    2.07
   0  11  10   -0.85    2.25
   0  11 -10   -1.18    2.10
   0 -11  10    0.11    1.54
   0  11  10    0.29    2.33
   0  11  11    2.69    2.42
   0  11 -11    0.41    2.05
   0 -11  11    0.94    1.62
   0  11  11   -0.57    2.21
   0  11  11   -1.20    2.36
   0  11  12    0.48    2.48
   0  11 -12   -0.58    2.06
   0 -11  12   -0.36    1.58
   0  11  12   -2.09    2.58
   0  11  12   -2.70    2.48
   0  11  12    2.28    2.34
   0  11  13   -3.86    2.80
   0  11 -13    0.75    2.37
   0  11  13    2.26    1.86
   0 -11  13   -0.99    1.72
   0  11  13    0.51    2.80
   0  11  13   -0.16    2.32
   0  11  13   -1.01    2.99
   0  11  14   -1.42    2.84
   0  11 -14    2.50    2.34
   0  11  14    0.57    1.88
   0  11  14    1.78    2.82
   0  11  14   -0.89    2.94
   0  11  14   -0.69    2.60
   0  11  15    3.77    2.37
   0  11  15    2.60    2.99
   0  11 -15    0.65    2.56
   0  11  15    1.07    2.13
   0  11  15   -3.35    3.06
   0  11  15   -3.72    3.22
   0  11  15   -1.27    2.91
   0  11  16    1.75    3.21
   0  11  16    2.58    2.47
   0  11 -16    1.98    2.46
   0  11  16    4.07    3.43
   0  11  16    0.64    2.21
   0  11  17   -0.71    2.46
   0  11  17    2.53    2.35
   0  11  17   -2.40    3.58
   0  11  18    1.22    2.29
   0  11  18    2.46    3.41
   0  11  18    1.82    2.60
   0  11 -18    1.82    2.55
   0  11  18    3.53    2.95
   0  11  18   -0.20    3.65
   0  11 -19    3.23    2.56
   0  11  19   -0.18    2.62
   0  11  19   -1.06    2.51
   0  11  19   -1.67    3.03
   0  11  20    1.27    2.70
   0  11  20   -1.06    2.47
   0  11  20   -1.24    3.16
   0  11  21    3.18    2.70
   0  11  21    0.17    2.46
   0  11  21    1.61    2.97
   0  11  22   -0.96    2.82
   0 -11  22   -0.47    2.29
   0  11  23   -2.03    2.43
   0  11  23    0.93    2.25
   0  11  23    2.48    2.66
   0 -11  24   -2.11    2.47
   0  11  24    1.84    2.10
   0  11  24    3.37    2.58
   0 -11  25   -0.29    2.12
   0  11  25    1.12    1.94
   0  11  25    0.70    2.27
   0  11  26    1.05    1.75
   0 -11  26    0.61    1.95
   0  11  26   -0.36    2.03
   0  11  27   -0.92    1.35
   0 -11  27    3.03    1.59
   0 -12   0  100.73    3.71
   0  12   0   93.38    3.40
   0  12   0  100.76    3.72
   0  12   0   94.77    3.74
   0 -12   1  316.91    9.49
   0 -12  -1  325.14    9.47
   0  12   1  332.74    9.27
   0  12  -1  319.57    9.51
   0  12   1  316.48    9.35
   0  12   1  334.69    9.49
   0 -12  -2   11.73    1.57
   0 -12   2   10.23    1.55
   0  12   2   11.98    1.55
   0  12  -2   14.93    1.91
   0  12   2   11.15    1.59
   0  12   2    8.15    1.56
   0  12   3  383.33   10.91
   0 -12  -3  387.87   10.99
   0 -12   3  376.25   11.04
   0  12   3  383.03   10.80
   0  12   3  383.17   10.90
   0  12  -3  387.51   11.11
   0 -12   4   92.79    3.66
   0 -12  -4   92.87    3.55
   0  12   4   87.54    3.56
   0  12   4   85.65    3.25
   0  12   4   91.22    3.33
   0  12  -4   90.36    3.75
   0 -12  -5  236.73    7.21
   0 -12   5  234.87    7.37
   0  12  -5  235.50    7.47
   0  12   5  234.41    7.30
   0  12   5  239.13    7.09
   0 -12   6  615.51   16.92
   0 -12  -6  620.21   16.72
   0  12   6  607.14   17.19
   0  12  -6  623.72   17.06
   0  12   6  589.74   16.86
   0  12   6  598.05   16.63
   0  12   7  599.56   16.87
   0  12  -7  593.36   16.69
   0  12   7  574.48   16.56
   0 -12   7  609.30   16.61
   0  12   8   77.37    3.93
   0  12  -8   70.20    3.67
   0  12   8   67.93    3.52
   0 -12   8   71.97    3.30
   0  12   9  940.60   26.08
   0  12  -9  972.35   25.97
   0 -12   9  936.35   25.74
   0 -12  10  407.38   12.09
   0  12  10  407.65   12.54
   0  12 -10  420.15   12.38
   0  12  10  417.71   12.36
   0  12  10  415.70   12.64
   0  12  11   -0.65    2.51
   0  12 -11    1.92    2.16
   0 -12  11    1.03    1.76
   0  12  11    1.34    2.33
   0  12  11    1.46    2.64
   0 -12  12   49.29    3.06
   0  12  12   60.14    3.99
   0  12 -12   60.45    3.61
   0  12  12   50.72    3.50
   0  12  12   53.65    3.87
   0  12  12   50.21    3.81
   0  12  13  266.41    8.50
   0 -12  13  271.72    8.51
   0  12  13  269.36    9.17
   0  12 -13  274.39    8.88
   0  12  13  274.44    9.06
   0  12  13  255.71    9.14
   0  12  13  256.90    9.17
   0  12  14  594.70   17.06
   0  12  14  621.44   17.78
   0  12 -14  614.90   17.42
   0  12  14  590.98   17.56
   0  12  14  582.82   17.76
   0  12  14  604.47   17.82
   0  12  15   66.64    3.69
   0  12  15   68.62    4.46
   0  12  15   67.05    3.92
   0  12 -15   65.67    3.95
   0  12  15   76.27    4.53
   0  12  15   71.64    4.80
   0  12  15   63.87    4.62
   0  12  16  790.62   22.47
   0  12  16  805.21   22.35
   0  12  16  820.48   22.94
   0  12  16  772.50   22.86
   0  12  17  263.99    8.63
   0  12  17  247.65    9.03
   0  12 -17  242.98    8.53
   0  12  17  242.71    8.35
   0  12  17  243.86    9.15
   0  12  18  105.27    4.89
   0  12  18  108.94    5.04
   0  12 -18  110.94    5.05
   0  12  18  101.46    5.47
   0  12  18  105.32    5.73
   0  12  18  104.65    5.62
   0  12 -19   13.48    2.76
   0  12  19   14.95    3.35
   0  12  19   21.51    2.80
   0  12  19   13.70    2.87
   0  12 -20   42.91    3.40
   0  12 -20   41.13    3.28
   0  12  20   42.12    3.37
   0  12  20   43.73    3.31
   0  12  20   35.29    3.79
   0  12  21  194.66    7.48
   0  12  22   39.15    3.18
   0  12  22   40.03    3.08
   0 -12  22   40.63    3.12
   0  12  23  168.49    6.09
   0  12  23  166.42    6.47
   0 -12  24  194.44    6.67
   0  12  24  177.81    6.23
   0  12  24  176.44    6.56
   0 -12  25   12.05    2.19
   0  12  25   12.87    2.29
   0  12  25   10.36    1.91
   0  12  26   32.52    2.36
   0  12  26   30.15    2.01
   0 -12  27   10.45    1.56
   0  13   0    4.64    1.58
   0  13   0    2.51    1.73
   0 -13   0    0.76    1.50
   0  13   1    0.95    1.46
   0  13   1    0.41    1.61
   0  13  -1    2.57    1.71
   0  13  -1    0.20    1.57
   0  13   1    0.16    1.36
   0 -13  -1   -1.29    1.55
   0 -13   1    1.54    1.51
   0  13  -2    1.88    1.79
   0  13   2   -0.28    1.56
   0  13   2    1.29    1.50
   0  13   2    1.88    1.36
   0 -13  -2    2.78    1.44
   0 -13   2    1.79    1.57
   0  13   3    1.41    1.39
   0  13  -3    0.80    1.66
   0  13   3   -0.10    1.55
   0  13   3    1.47    1.58
   0 -13   3    0.11    1.54
   0 -13  -3    0.42    1.48
   0  13  -4    0.95    1.84
   0  13   4    0.69    1.69
   0 -13   4    0.23    1.72
   0 -13  -4    0.21    1.46
   0 -13  -5    1.05    1.34
   0 -13   5   -0.24    1.68
   0  13   5    0.53    1.67
   0  13   6   -2.12    2.38
   0  13  -6    4.34    2.04
   0 -13  -6    0.42    1.38
   0 -13   6    0.86    1.59
   0  13   6   -0.34    1.93
   0  13   7    0.59    2.40
   0  13  -7    4.00    2.11
   0 -13   7   -1.88    1.69
   0  13   7    0.12    2.03
   0 -13   8    2.32    1.84
   0  13   8    1.53    2.49
   0  13  -8    0.56    2.19
   0  13   9    1.28    2.44
   0  13  -9   -0.29    2.04
   0 -13   9    2.12    1.76
   0  13   9   -0.83    2.00
   0  13  10    1.34    2.70
   0  13 -10    3.17    2.41
   0 -13  10    2.73    1.94
   0  13  10    3.72    2.86
   0  13  10   -0.29    2.34
   0  13  11   -3.67    2.85
   0  13 -11    1.88    2.37
   0 -13  11    2.66    2.01
   0  13  11    1.09    2.41
   0  13  11   -0.53    3.11
   0  13  12   -1.46    2.88
   0  13 -12    3.24    2.64
   0 -13  12   -2.42    1.91
   0  13  12    1.32    2.63
   0  13  12   -0.74    2.85
   0  13  12   -0.54    3.00
   0  13  13    3.41    3.08
   0  13 -13    2.84    2.56
   0 -13  13    0.43    1.94
   0  13  13    3.47    2.67
   0  13  13    1.71    3.21
   0  13  13    1.33    3.22
   0  13  14    0.20    3.01
   0  13 -14    1.36    2.54
   0  13  14   -0.20    3.39
   0  13  14   -0.36    2.91
   0  13  14    3.15    3.39
   0  13  15   -0.32    2.28
   0  13  15    4.04    3.41
   0  13  15   -2.22    3.31
   0  13  16   -0.21    3.23
   0  13  16    0.99    2.28
   0  13 -16    2.95    2.66
   0  13  16   -0.62    3.36
   0  13  16   -1.85    3.49
   0  13  17    1.01    2.37
   0  13  17    2.08    3.36
   0  13 -17   -0.17    2.54
   0  13  17   -0.16    2.18
   0  13  17   -0.21    3.57
   0  13  18    1.58    2.26
   0  13  18    0.62    3.49
   0  13  18    3.85    2.44
   0  13 -18    2.52    2.73
   0  13  18    0.41    2.95
   0  13  18    5.78    3.65
   0  13 -19    1.48    2.57
   0  13 -19    0.16    2.55
   0  13  19    0.41    2.94
   0  13  19   -0.16    2.20
   0  13  19   -1.83    3.56
   0  13  19   -0.82    2.35
   0  13  20   -1.17    2.85
   0  13 -20    0.90    2.38
   0  13 -20   -3.41    2.45
   0  13 -21    2.12    2.42
   0  13  21   -1.74    2.12
   0  13  21   -2.22    2.24
   0  13 -22    4.33    2.18
   0  13  22    0.81    2.12
   0  13  22    6.56    2.67
   0 -13  22   -1.45    2.16
   0  13  22   -0.54    1.94
   0  13  23    0.75    2.31
   0  13  23    0.85    1.87
   0  13  24    0.39    2.13
   0 -13  24    1.91    2.06
   0  13  25    1.98    1.86
   0  13  26    2.35    1.43
   0 -14   0  433.02   12.24
   0  14   0  414.76   12.08
   0  14   0  412.76   12.15
   0 -14   1   13.57    2.09
   0 -14  -1   10.29    1.82
   0  14  -1    9.45    1.95
   0  14  -1    9.00    1.99
   0  14   1    7.30    1.90
   0  14   1   10.60    1.93
   0 -14  -2   10.91    1.80
   0 -14   2    9.29    1.90
   0  14   2    8.42    1.86
   0  14  -2   10.82    2.08
   0  14   2   13.20    1.95
   0  14  -2   12.27    2.16
   0  14   3  454.87   13.37
   0  14  -3  483.10   13.67
   0 -14  -3  491.59   13.58
   0 -14   3  468.88   13.59
   0  14   3  468.32   13.29
   0  14  -4  583.53   16.51
   0 -14   4  582.94   16.49
   0 -14  -4  584.23   16.33
   0  14   4  580.17   16.19
   0  14  -5  185.02    6.44
   0  14   5  180.80    6.12
   0 -14   5  179.60    6.30
   0 -14  -5  184.02    6.10
   0 -14   6   11.96    2.03
   0 -14  -6   14.65    1.86
   0  14   6   13.87    2.71
   0  14  -6   13.62    2.38
   0  14   7   14.01    2.74
   0  14  -7   15.99    2.51
   0 -14   7   12.52    2.03
   0  14   7   16.85    2.39
   0  14   8  152.92    6.11
   0  14  -8  145.13    5.70
   0  14   8  153.58    5.67
   0 -14   8  140.14    5.47
   0  14   9  774.83   22.40
   0  14  -9  793.94   22.24
   0  14   9  805.78   22.11
   0 -14   9  801.10   22.09
   0 -14  10   95.12    4.23
   0  14  10   83.44    4.74
   0  14 -10   91.85    4.47
   0  14  10   90.00    4.42
   0  14  10   83.08    4.92
   0 -14  11   87.45    4.13
   0  14  11   88.92    4.84
   0  14 -11   89.66    4.57
   0  14  11   91.68    4.56
   0  14  11   85.84    4.96
   0 -14  12   71.79    3.74
   0  14  12   77.72    4.56
   0  14 -12   67.76    4.20
   0  14  12   64.82    4.10
   0  14  12   64.83    4.53
   0  14  12   76.70    4.66
   0 -14  13  136.01    5.56
   0  14  13  153.23    6.53
   0  14 -13  158.67    6.19
   0  14  13  139.73    6.07
   0  14  13  146.87    6.60
   0  14  13  140.71    6.46
   0  14  14   71.62    4.52
   0  14  14   69.78    4.90
   0  14  14   68.12    4.94
   0  14  15  163.13    7.06
   0  14 -15  165.10    6.55
   0  14  15  168.06    7.21
   0  14  15  171.02    7.18
   0  14  16   41.80    4.09
   0  14 -16   39.22    3.62
   0  14  16   41.00    4.20
   0  14  16   43.81    4.14
   0  14  17  119.64    5.96
   0  14 -17  114.93    5.43
   0  14 -17  114.76    5.40
   0  14  17  127.65    6.08
   0  14  18   11.20    3.60
   0  14 -18   24.93    3.10
   0  14 -18   15.21    2.87
   0  14  18   14.43    3.16
   0  14  18   18.50    3.71
   0  14  19   29.61    3.43
   0  14  19   33.09    4.01
   0  14 -19   32.28    3.14
   0  14 -19   39.46    3.29
   0  14 -20   71.60    3.82
   0  14 -21  118.62    4.81
   0  14 -21  113.57    4.66
   0  14  21  109.55    5.11
   0  14 -22   90.31    3.94
   0 -14  22   85.03    4.05
   0  14  23  341.41   10.41
   0  14  24  189.17    6.31
   0  14  25   65.76    2.95
   0 -15   0    0.40    1.82
   0  15   0   -0.38    1.92
   0 -15   1    0.54    1.93
   0 -15  -1   -2.10    1.78
   0  15   1   -0.25    1.87
   0  15  -1    1.55    1.87
   0 -15   2    0.82    1.78
   0 -15  -2    0.13    1.84
   0  15  -2    0.80    1.99
   0  15   2    1.20    1.87
   0  15  -2    2.54    2.03
   0 -15  -3    1.04    1.83
   0 -15   3   -1.80    1.81
   0  15  -3    0.26    2.05
   0  15  -3    2.05    1.99
   0 -15  -4    1.16    1.64
   0 -15   4   -0.42    1.93
   0  15  -4    0.70    2.20
   0  15  -4    2.31    2.06
   0 -15   5    1.58    2.16
   0 -15  -5    0.90    1.72
   0  15   5    0.65    2.59
   0  15  -5   -0.43    2.30
   0  15  -5   -0.42    2.10
   0  15   6    1.17    2.64
   0  15  -6   -2.70    2.25
   0 -15  -6    0.38    1.70
   0 -15   6   -0.29    1.93
   0  15   6    0.13    1.82
   0  15   7    3.08    2.73
   0  15  -7   -0.16    2.42
   0 -15   7    0.90    1.93
   0  15   7    0.40    2.13
   0  15   8   -0.53    2.79
   0  15  -8    0.32    2.41
   0 -15   8   -1.99    2.04
   0  15   8    0.57    2.17
   0  15   9   -0.18    2.89
   0  15  -9   -0.16    2.51
   0 -15   9    0.31    1.99
   0  15   9   -0.30    2.35
   0  15  10   -0.56    3.03
   0  15 -10    1.69    2.63
   0 -15  10    2.36    2.19
   0  15  10   -0.38    3.24
   0  15  10   -2.05    2.61
   0  15  11    3.10    3.17
   0  15 -11    2.43    2.56
   0 -15  11   -1.44    2.18
   0  15  11   -0.50    2.73
   0  15  11    1.74    3.48
   0 -15  12    1.45    2.26
   0  15  12   -1.00    3.44
   0  15  12   -1.21    2.72
   0  15  12   -4.16    3.38
   0  15  13    2.86    2.78
   0  15  13   -2.03    3.40
   0  15  13   -0.20    3.43
   0  15  14   -0.41    3.32
   0  15 -14    2.51    2.86
   0 -15  14    0.79    2.18
   0  15  14    3.50    3.49
   0  15  14   -1.66    3.35
   0  15  15    4.12    3.37
   0  15 -15   -0.18    2.91
   0  15 -15   -0.89    2.75
   0  15  15    0.83    3.38
   0  15  15    1.86    3.40
   0  15  16   -2.05    3.45
   0  15 -16    1.92    2.67
   0  15 -16    0.35    2.64
   0  15  16   -4.52    3.61
   0  15  17    5.25    3.56
   0  15 -17    2.74    2.63
   0  15 -17   -1.52    2.51
   0  15  17    4.24    3.48
   0  15  18   -2.74    3.43
   0  15 -18    0.16    2.72
   0  15 -18    0.80    2.60
   0  15  18   -3.05    2.69
   0  15  18    5.27    3.45
   0  15  19   -3.35    3.12
   0  15 -19   -1.05    2.45
   0  15 -20    0.68    2.26
   0  15 -20    3.62    2.39
   0  15  20    2.34    2.48
   0  15 -21    3.32    2.21
   0  15 -21   -0.94    1.88
   0  15  21    1.21    2.19
   0  15 -22    0.52    1.80
   0  15  22    0.54    2.06
   0 -15  22   -1.07    1.90
   0  15 -23    2.44    1.51
   0  15  23   -4.25    1.89
   0  15  24    2.26    1.60
   0  15  25    1.86    1.19
   0  16   0   54.77    3.35
   0  16   0   58.40    3.16
   0 -16   0   47.76    3.10
   0  16  -1  331.49   10.33
   0  16   1  334.95   10.28
   0  16  -1  342.48   10.27
   0 -16  -1  345.48   10.44
   0 -16   1  329.12   10.35
   0  16  -2  112.20    4.73
   0  16  -2  115.89    4.63
   0 -16   2  105.68    4.64
   0 -16  -2  104.78    4.59
   0  16  -3    6.22    2.24
   0  16  -3    3.68    2.25
   0 -16  -3    3.97    2.00
   0 -16   3    3.48    2.09
   0  16  -4   13.26    2.59
   0  16  -4    9.08    2.47
   0 -16  -4   10.98    2.03
   0 -16   4    9.97    2.28
   0  16   5   91.36    4.69
   0  16  -5   83.11    4.25
   0  16  -5   90.96    4.36
   0 -16   5   85.54    4.21
   0 -16  -5   81.98    3.90
   0  16   6    6.23    2.85
   0  16  -6    9.25    2.68
   0  16  -6    4.34    2.50
   0 -16   6   12.99    2.36
   0  16   7  558.49   16.06
   0  16  -7  520.18   15.71
   0  16  -7  529.87   15.70
   0  16   7  525.74   15.39
   0 -16   7  550.72   15.67
   0  16   8   30.87    3.50
   0  16  -8   29.07    3.19
   0  16  -8   28.63    3.20
   0 -16   8   27.21    2.83
   0  16   8   26.75    2.78
   0  16   9 1114.04   29.64
   0  16   9 1048.93   29.08
   0 -16   9 1065.46   29.22
   0  16  -9 1076.05   29.32
   0  16  -9 1028.34   29.29
   0 -16  10  153.58    6.08
   0  16 -10  154.79    6.35
   0  16  10  156.97    6.73
   0  16  10  159.25    6.09
   0  16 -11  424.94   12.88
   0  16  11  416.01   12.67
   0  16  11  397.50   13.11
   0 -16  12   59.80    3.68
   0  16  12   63.98    4.51
   0  16 -12   61.66    4.20
   0  16 -12   61.10    4.09
   0  16  12   64.93    4.07
   0  16  12   63.93    4.70
   0  16  12   68.43    4.70
   0  16  13   35.68    3.92
   0  16 -13   33.15    3.53
   0  16 -13   31.35    3.40
   0 -16  13   32.71    2.94
   0  16  13   32.77    3.97
   0  16  13   29.92    3.84
   0  16  14   84.67    4.97
   0  16 -14   83.95    4.57
   0  16 -14   85.81    4.73
   0 -16  14   81.05    4.15
   0  16  14   87.00    5.24
   0  16  14   80.57    5.09
   0  16 -15  140.41    5.96
   0  16 -15  122.81    5.77
   0  16  15  133.24    6.36
   0  16  16   42.30    4.14
   0  16 -16   31.82    3.31
   0  16 -16   31.46    3.45
   0  16  16   35.65    3.99
   0  16  16   36.21    4.07
   0  16  17  184.90    7.49
   0  16  17  197.84    7.66
   0  16 -17  197.98    7.20
   0  16 -17  192.67    7.07
   0  16  18  120.00    5.70
   0  16 -18  113.99    5.06
   0  16 -19  114.69    4.88
   0  16 -19  106.22    4.72
   0  16  19  110.34    5.03
   0  16 -20   -0.87    2.02
   0  16 -20    0.13    2.19
   0  16  20   -2.83    2.33
   0  16 -21  114.52    4.49
   0  16  21  115.89    4.73
   0  16 -22   55.78    2.81
   0 -16  22   55.36    2.86
   0  16  22   59.38    3.11
   0  16 -23   49.57    2.34
   0  16  23   61.93    2.77
   0  16  24   30.01    1.84
   0 -17   0    1.25    2.12
   0  17   0    0.73    2.30
   0  17   0    0.95    2.07
   0 -17  -1   -0.31    2.08
   0 -17   1    0.16    2.02
   0  17   1    2.98    2.15
   0  17  -1    2.66    2.36
   0  17  -1    1.19    2.13
   0 -17  -2    2.62    2.01
   0 -17   2   -0.48    2.17
   0  17  -2    1.53    2.38
   0  17  -2    3.62    2.35
   0 -17   3    0.81    2.22
   0 -17  -3    0.15    1.95
   0  17  -3    3.29    2.42
   0  17  -3    1.64    2.39
   0 -17   4   -0.99    2.12
   0 -17  -4    0.30    1.89
   0  17   4   -1.46    2.89
   0  17  -4   -2.15    2.30
   0  17  -4   -1.12    2.29
   0 -17  -5   -0.15    2.00
   0 -17   5   -0.50    2.14
   0  17   5    0.37    2.85
   0  17  -5   -1.43    2.38
   0  17  -5   -0.82    2.48
   0 -17   6   -0.67    2.31
   0  17   6   -0.38    2.86
   0  17  -6    0.16    2.52
   0  17  -6    3.54    2.57
   0 -17   7    1.70    2.16
   0  17   7    0.96    3.04
   0  17  -7    0.86    2.59
   0  17  -7    0.67    2.45
   0  17  -8   -0.68    2.73
   0  17   8    2.36    2.34
   0  17  -9    0.17    2.79
   0  17   9   -0.40    3.29
   0  17   9    0.15    2.34
   0  17  10    0.80    3.22
   0  17 -10    0.71    3.10
   0  17 -10   -0.90    2.84
   0 -17  10    0.86    2.37
   0  17  10   -0.20    3.22
   0  17  10   -1.76    2.68
   0  17  11   -1.61    3.21
   0  17 -11   -1.08    2.96
   0  17 -11    1.96    2.98
   0 -17  11   -2.23    2.27
   0  17  11    2.42    3.37
   0  17  11   -2.31    2.63
   0  17  12   -1.41    3.26
   0  17 -12    3.58    2.95
   0  17 -12   -1.44    2.80
   0 -17  12    3.72    2.47
   0  17  12    1.62    3.43
   0  17  12    0.61    3.49
   0  17  13   -3.62    3.40
   0  17 -13   -0.18    2.98
   0  17 -13    0.72    2.86
   0 -17  13    0.66    2.24
   0  17  13    4.04    3.50
   0  17  14    1.19    3.42
   0  17 -14   -1.58    2.82
   0  17 -14   -0.53    2.91
   0 -17  14    1.91    2.22
   0  17  14   -0.20    3.49
   0  17  15    1.36    3.37
   0  17 -15    1.70    2.70
   0  17 -15    1.88    2.90
   0  17  15   -3.13    3.37
   0  17  15    5.46    3.47
   0  17  16    0.56    3.16
   0  17 -16    3.78    2.58
   0  17 -16    1.79    2.75
   0  17  16    3.02    3.30
   0  17  17    5.56    3.14
   0  17 -17    4.44    2.58
   0  17  18   -0.84    2.94
   0  17  18    0.16    2.41
   0  17  18    2.51    3.09
   0  17 -18   -0.14    2.36
   0  17 -18    1.43    2.45
   0  17 -19   -1.27    2.11
   0  17 -19    0.91    2.27
   0  17  19   -2.02    2.21
   0  17 -20    2.97    2.07
   0  17  20   -1.16    2.05
   0  17 -21   -0.77    1.69
   0  17  21    1.22    1.87
   0  17 -22    2.21    1.43
   0  17  22    0.55    1.47
   0  17  23    1.50    1.14
   0 -18   0   10.33    2.42
   0  18   0   13.10    2.59
   0 -18   1  586.00   17.24
   0 -18  -1  605.42   17.26
   0  18  -1  597.13   17.02
   0  18  -1  591.44   17.15
   0 -18   2  443.00   13.56
   0 -18  -2  436.51   13.42
   0  18  -2  465.18   13.40
   0  18  -2  447.77   13.45
   0 -18  -3  361.55   11.40
   0  18  -3  371.07   11.51
   0  18  -3  377.74   11.45
   0 -18  -4   59.14    3.58
   0  18  -4   62.51    3.85
   0  18  -5    8.64    2.74
   0  18  -6   70.10    4.24
   0 -18   7  804.61   22.69
   0  18   7  821.33   23.05
   0  18  -7  798.78   22.71
   0  18  -7  792.58   22.63
   0 -18   8  123.58    5.36
   0  18   8  119.34    5.87
   0  18  -8  130.29    5.68
   0  18  -8  122.45    5.56
   0  18   9   74.29    4.83
   0  18  -9   81.66    4.66
   0  18  -9   83.02    4.65
   0 -18   9   81.11    4.37
   0  18   9   73.96    4.85
   0  18  10   40.57    4.15
   0  18 -10   39.82    3.62
   0  18 -10   44.21    3.68
   0 -18  10   37.25    3.32
   0  18  10   39.58    4.25
   0  18  11  117.92    5.77
   0  18 -11  111.73    5.27
   0  18 -11  105.53    5.21
   0 -18  11  102.69    4.95
   0  18  11  111.90    5.77
   0  18  12   22.85    3.54
   0  18 -12   18.05    3.23
   0  18 -12   13.10    3.19
   0 -18  12   17.60    2.74
   0  18  12   14.68    3.63
   0  18  13   28.13    3.63
   0  18 -13   24.63    3.37
   0  18 -13   24.84    3.34
   0 -18  13   24.10    2.83
   0  18  13   29.26    3.81
   0  18  13   28.06    3.88
   0  18  14   60.47    4.40
   0  18 -14   62.54    4.00
   0  18 -14   72.22    4.24
   0 -18  14   64.43    3.58
   0  18  14   65.00    4.64
   0  18  14   64.28    4.72
   0  18  15   83.28    4.81
   0  18 -15   82.84    4.51
   0  18  15   94.33    5.08
   0  18  16   77.49    4.44
   0  18  16   73.21    4.46
   0  18 -16   65.56    3.92
   0  18 -16   61.98    3.92
   0  18 -17  153.31    5.91
   0  18 -17  156.63    5.86
   0  18  17  143.96    5.83
   0  18  17  164.63    6.33
   0  18  17  156.12    6.24
   0  18  18   12.36    2.47
   0  18  18   12.18    2.86
   0  18 -18   13.05    2.44
   0  18 -18   12.85    2.35
   0  18 -19    4.02    2.10
   0  18  19    4.64    2.06
   0  18 -20    0.69    1.73
   0  18  20    1.58    1.63
   0  18 -21    3.05    1.49
   0  18  21    2.53    1.45
   0 -19   0    0.17    2.44
   0 -19  -1   -0.51    2.33
   0 -19   1    0.70    2.49
   0 -19   2   -2.11    2.39
   0 -19  -2   -0.67    2.23
   0  19  -2    1.95    2.57
   0  19  -2    1.52    2.46
   0 -19  -3    0.50    2.07
   0 -19   3   -1.77    2.43
   0  19   3    0.58    3.11
   0  19  -3   -1.41    2.57
   0  19  -3   -0.66    2.52
   0 -19   4    0.18    2.54
   0  19   4    2.90    3.06
   0  19  -4    0.48    2.49
   0  19  -4    1.52    2.78
   0 -19   5   -1.25    2.58
   0  19   5   -0.97    3.02
   0  19  -5    2.23    2.75
   0  19  -5    2.30    2.56
   0 -19   6   -1.80    2.52
   0  19   6    4.30    3.14
   0  19  -6    2.09    2.80
   0  19  -6    2.68    2.72
   0 -19   7    0.18    2.53
   0  19   7    0.59    3.18
   0  19  -7    1.19    2.84
   0  19  -7    1.76    2.96
   0  19   8    5.47    3.40
   0  19  -8    3.09    2.89
   0  19  -8   -1.59    2.86
   0 -19   8   -0.53    2.52
   0  19   8   -0.99    3.38
   0 -19   9   -0.88    2.55
   0  19   9    3.90    3.37
   0  19  -9    5.29    2.93
   0  19  -9    0.86    2.90
   0 -19  10    2.07    2.57
   0  19  10   -0.58    3.32
   0  19 -10    1.37    2.75
   0  19 -10   -1.58    2.85
   0  19  11    6.31    3.36
   0  19 -11    1.21    2.83
   0  19 -11    0.68    2.65
   0 -19  11    0.17    2.25
   0  19  11   -1.54    3.27
   0  19  11   -1.53    3.40
   0  19  12    0.56    3.01
   0  19 -12    3.89    2.84
   0  19 -12    3.34    2.80
   0 -19  12    1.30    2.37
   0  19  12    3.21    3.19
   0  19  12    6.39    3.37
   0  19  13   -0.36    3.14
   0  19 -13   -2.94    2.76
   0 -19  13   -0.46    2.25
   0  19  13    4.02    3.40
   0  19  14   -1.40    2.97
   0  19 -14    1.72    2.68
   0  19  14   -1.05    3.23
   0  19  15   -2.49    2.94
   0  19 -15    2.36    2.54
   0  19 -15    3.10    2.53
   0  19  15   -1.16    3.09
   0  19  15   -1.00    3.02
   0  19  16    2.02    2.62
   0  19 -16   -1.51    2.30
   0  19 -16    5.23    2.47
   0  19  16   -3.72    2.79
   0  19  17    3.88    2.55
   0  19  17   -0.13    1.96
   0  19  17   -0.43    2.72
   0  19 -17    1.51    2.16
   0  19 -17   -0.25    2.13
   0  19 -18    0.11    2.04
   0  19  18    1.59    1.85
   0  19 -19   -1.17    1.77
   0  19  19    3.71    1.62
   0  19 -20   -1.70    1.52
   0  19 -21    2.54    1.13
   0 -20   0  163.03    6.37
   0 -20  -1 1554.69   41.80
   0 -20   1 1552.29   41.86
   0 -20   2   25.52    2.99
   0  20   2   22.29    3.61
   0  20  -2   22.62    2.88
   0 -20   3   71.14    4.06
   0  20   3   80.36    4.70
   0  20  -3   74.29    4.04
   0  20  -3   73.51    4.22
   0 -20   4   22.17    3.03
   0  20   4   25.49    3.57
   0  20  -4   22.28    3.01
   0  20  -4   16.66    2.99
   0 -20   5  166.07    6.46
   0  20   5  167.75    6.90
   0  20  -5  170.59    6.51
   0  20  -5  155.27    6.31
   0 -20   6   34.19    3.27
   0  20   6   33.88    3.93
   0  20  -6   34.16    3.42
   0  20  -6   35.30    3.28
   0 -20   7 1038.01   28.89
   0  20   7 1058.45   29.11
   0 -20  -7 1053.12   28.62
   0  20  -7 1042.32   28.73
   0  20  -7 1032.57   28.80
   0  20   8  572.61   16.65
   0  20  -8  548.53   16.23
   0  20  -8  540.27   16.27
   0 -20   8  553.63   16.32
   0  20   8  562.08   16.64
   0  20   9  403.13   12.48
   0  20  -9  387.11   12.20
   0  20  -9  402.60   12.18
   0 -20   9  376.03   12.09
   0  20   9  396.17   12.54
   0  20  10  230.39    8.69
   0  20 -10  247.52    8.44
   0  20 -10  248.22    8.47
   0 -20  10  245.04    8.39
   0  20  10  253.87    8.85
   0  20  10  251.64    8.83
   0  20  11  144.22    6.20
   0  20 -11  151.12    5.97
   0 -20  11  139.51    5.78
   0  20  11  154.34    6.48
   0  20  12   67.39    4.40
   0  20 -12   73.90    4.25
   0  20  12   80.52    4.69
   0  20  13   27.78    3.32
   0  20 -13   24.24    2.96
   0  20 -13   20.22    2.93
   0  20  13   26.85    3.52
   0  20  13   28.65    3.44
   0  20  14   11.74    2.97
   0  20 -14   13.16    2.62
   0  20 -14   11.49    2.63
   0  20  14    7.52    2.98
   0  20  14    7.67    2.94
   0  20  15   53.85    3.62
   0  20 -15   53.26    3.35
   0  20 -15   56.40    3.47
   0  20  15   53.12    3.74
   0  20  16  107.00    4.63
   0  20 -16  105.46    4.33
   0  20 -16  114.30    4.45
   0  20  16  108.63    4.74
   0  20  17   82.24    3.60
   0  20 -17   92.84    3.87
   0  20 -18   22.52    2.09
   0  20 -19   32.23    2.04
   0  20 -20   15.87    1.38
   0 -21   1   -1.55    2.61
   0  21   1    1.86    3.21
   0 -21   2    1.91    2.54
   0  21   2    1.30    3.27
   0 -21   3   -0.87    2.56
   0  21   3   -1.11    3.22
   0 -21   4   -1.40    2.39
   0  21  -4    3.85    2.46
   0  21   4   -2.40    3.03
   0 -21   5    3.47    2.53
   0  21  -5    0.15    2.46
   0  21   5    3.49    3.23
   0 -21   6   -3.10    2.43
   0 -21  -6    4.13    2.36
   0  21  -6    2.73    2.61
   0  21  -6    0.30    2.36
   0  21   6   -3.45    3.08
   0  21  -7   -0.16    2.62
   0 -21   7   -1.36    2.53
   0  21   7    3.62    3.09
   0  21   7    2.51    2.99
   0  21  -8   -0.79    2.65
   0 -21   8   -2.99    2.29
   0  21   8    1.59    3.07
   0  21   8    0.35    3.09
   0  21  -9    0.47    2.42
   0 -21   9    1.45    2.34
   0  21   9   -1.89    3.11
   0  21   9    3.96    3.07
   0  21 -10   -1.67    2.52
   0  21 -10   -0.29    2.43
   0  21  10    2.84    3.11
   0  21  10    1.52    3.06
   0  21  10   -2.01    2.91
   0  21 -11    2.00    2.42
   0  21 -11    0.88    2.41
   0  21  11    4.69    2.85
   0  21  11   -5.01    2.96
   0  21  11    3.23    2.84
   0  21 -12    2.32    2.40
   0  21 -12    3.23    2.42
   0  21  12   -2.31    2.81
   0  21  12    2.01    2.81
   0  21  12    5.24    2.71
   0  21 -13    2.59    2.31
   0  21 -13    1.99    2.22
   0  21  13   -2.61    2.64
   0  21  13   -2.90    2.60
   0  21  13   -0.15    2.51
   0  21 -14   -0.12    2.03
   0  21 -14    2.30    2.18
   0  21  14   -1.35    2.57
   0  21  14   -1.08    2.51
   0  21  14    1.76    2.37
   0  21 -15    1.22    2.00
   0  21  15    4.82    2.45
   0  21 -16   -1.30    1.76
   0  21  16   -0.11    2.06
   0  21 -17    1.48    1.60
   0  21 -18    0.29    1.33
   0  22   0   43.43    3.80
   0  22   1   59.19    4.24
   0  22  -1   61.40    4.25
   0  22   2   24.82    3.49
   0  22   3    2.42    3.04
   0  22  -4   18.00    2.56
   0  22   4   15.26    3.28
   0 -22  -5  500.81   14.73
   0  22  -5  491.13   14.60
   0  22   5  537.40   15.19
   0 -22  -6   41.89    3.04
   0  22  -6   49.30    3.25
   0  22   6   51.19    4.14
   0  22   6   48.12    3.77
   0  22  -7  103.45    4.62
   0  22   7  105.39    5.16
   0  22   7  110.34    5.14
   0  22  -8  102.69    4.52
   0  22   8  104.46    4.96
   0  22   8   99.30    4.86
   0  22  -9  229.39    7.53
   0  22   9  220.53    7.81
   0  22   9  227.43    7.88
   0  22   9  215.93    7.75
   0  22 -10   26.21    2.76
   0  22  10   24.52    3.18
   0  22  10   21.58    3.15
   0  22  10   27.18    3.08
   0  22 -11  198.91    6.72
   0  22  11  192.41    6.95
   0  22  11  202.72    7.04
   0  22  11  194.38    6.91
   0  22 -12  129.92    4.92
   0  22  12  122.83    5.18
   0  22  12  130.20    5.22
   0  22  12  124.04    5.06
   0  22 -13  141.30    5.23
   0  22  13  146.34    5.52
   0  22  13  155.19    5.63
   0  22 -14    3.39    1.82
   0  22  14    4.78    2.13
   0  22 -15  101.28    3.81
   0  22  15   95.23    3.91
   0  22 -16    9.06    1.56
   0  22 -17  149.61    4.69
   0  23   0    0.78    2.72
   0  23   1    0.47    2.80
   0  23  -1    0.63    2.76
   0  23   2   -2.04    2.71
   0  23  -2   -3.43    2.77
   0 -23  -3    1.38    2.22
   0  23  -3    1.55    2.66
   0  23   3   -0.16    2.71
   0 -23  -4    2.39    2.04
   0  23   4   -0.31    2.61
   0 -23  -5   -0.50    1.92
   0  23   5    4.84    2.87
   0  23   5   -0.15    2.61
   0  23  -6    3.89    1.98
   0 -23  -6    0.23    1.78
   0  23   6    5.14    2.82
   0  23   6    2.20    2.66
   0  23  -7    0.46    1.93
   0  23   7    2.56    2.67
   0  23   7    4.14    2.48
   0  23  -8   -0.11    1.95
   0  23   8    2.06    2.58
   0  23   8    1.93    2.64
   0  23   8    2.62    2.45
   0  23  -9    2.19    2.01
   0  23   9    2.10    2.47
   0  23   9    0.13    2.49
   0  23   9    4.22    2.30
   0  23 -10   -0.32    1.88
   0  23  10   -1.99    2.39
   0  23  10    3.25    2.40
   0  23  10    2.87    2.23
   0  23 -11    1.10    1.76
   0  23  11    2.10    2.18
   0  23  11    1.98    2.20
   0  23 -12    1.49    1.70
   0  23  12   -1.29    2.05
   0  23  12    0.75    2.05
   0  23 -13    1.28    1.59
   0  23  13    1.26    1.84
   0  23 -14    0.15    1.40
   0  23  14    0.26    1.63
   0  23 -15    0.86    1.16
   0 -24   0   24.80    2.52
   0  24   0   30.37    2.98
   0 -24  -1  387.30   11.53
   0  24  -1  396.21   11.71
   0  24   1  385.16   11.70
   0 -24  -2   28.12    2.52
   0  24  -2   32.39    2.97
   0 -24  -3  144.54    5.32
   0  24   3  151.94    5.74
   0  24   3  150.76    5.64
   0  24  -3  149.58    5.64
   0 -24  -4   -0.33    1.81
   0  24   4    0.65    2.37
   0  24   4   -2.22    2.27
   0  24  -4   -1.04    2.26
   0 -24  -5    4.70    1.71
   0  24   5    4.20    2.43
   0  24  -5    4.30    2.29
   0  24   5    4.21    2.32
   0 -24  -6  117.61    4.30
   0  24   6  128.12    4.97
   0  24   6  124.10    4.87
   0  24   7   14.33    2.42
   0  24   7    9.76    2.39
   0  24   8   10.96    2.30
   0  24   8   11.09    2.34
   0  24   9   98.48    4.06
   0  24   9   96.18    3.99
   0  24  -9   92.19    3.61
   0  24  10   82.04    3.57
   0  24  10   76.96    3.52
   0 -24  10   84.95    3.28
   0  24 -10   82.50    3.21
   0  24  11  124.30    4.33
   0  24  11  123.72    4.33
   0 -24  11  113.85    3.92
   0  24 -11  111.94    4.00
   0  24  12    2.10    1.52
   0  24 -12    2.23    1.23
   0  24  13  106.88    3.66
   0  24 -13  104.51    3.49
   0 -25   0   -0.83    1.68
   0  25   1   -1.12    2.06
   0 -25   1   -0.11    1.73
   0 -25  -1    2.02    1.71
   0  25   2   -1.43    2.09
   0 -25   2    1.05    1.69
   0 -25  -2    0.39    1.63
   0  25   3    2.26    2.06
   0 -25  -3   -1.01    1.53
   0 -25   3    0.83    1.66
   0  25   4    1.78    1.99
   0 -25   4    0.40    1.66
   0 -25  -4   -1.01    1.33
   0  25   5    2.63    1.92
   0  25   5   -0.51    1.89
   0 -25   5    1.76    1.64
   0 -25  -5   -0.96    1.19
   0  25   6    4.29    1.84
   0  25   6    0.88    1.80
   0 -25   6    1.11    1.53
   0  25   7   -0.18    1.80
   0  25   7   -1.57    1.74
   0 -25   7    0.52    1.38
   0  25   8    1.29    1.65
   0 -25   8    0.24    1.30
   0  25   9    0.47    1.50
   0 -25   9    1.54    1.20
   0  25  10   -0.14    1.32
   0 -26   0   17.36    1.57
   0 -26  -1   13.42    1.47
   0 -26   1   20.59    1.65
   0 -26  -2    6.43    1.24
   0 -26   2    6.33    1.37
   0  26   3    3.53    1.57
   0 -26  -3    1.72    1.04
   0 -26   3    3.72    1.30
   0  26   4   19.69    1.84
   0 -26   4   21.33    1.67
   0  26   5   36.49    2.05
   0 -26   5   32.11    1.85
   0  26   6    2.34    1.35
   0 -26   6    3.54    1.15
   0  26   7   30.29    1.77
   1   0   0    0.21    0.17
  -1   0   0    0.27    0.18
   1   0  -1    0.07    0.17
   1   0   1    0.10    0.18
  -1   0   1    0.18    0.17
  -1   0  -1    0.28    0.26
  -1   0  -1    0.22    0.16
   1   0  -1    0.29    0.20
  -1   0   1    0.37    0.22
   1   0   1    0.31    0.16
  -1   0  -2  153.35    3.94
   1   0   2  149.91    3.95
   1   0   2  152.78    4.10
   1   0  -2  150.64    4.02
   1   0   2  141.22    4.08
  -1   0  -2  149.09    4.01
  -1   0   2  155.01    4.02
   1   0  -2  152.00    4.02
  -1   0   2  151.78    4.01
   1   0   2  150.95    4.02
   1   0   3    1.33    0.56
   1   0   3    1.58    0.49
  -1   0   3    0.46    0.49
   1   0   3    2.34    0.54
   1   0   3    0.55    0.46
  -1   0   3    0.91    0.36
  -1   0  -3    0.98    0.19
  -1   0  -3    0.50    0.30
   1   0   4 4992.62  126.53
   1   0   4 5016.05  126.54
   1   0   4 4740.58  126.54
  -1   0   4 4986.91  126.34
  -1   0   4 4885.49  126.43
   1   0   4 4943.14  126.44
   1   0   5    0.43    0.61
  -1   0   5    0.93    0.49
   1   0   5    0.74    0.85
   1   0   5    0.90    0.85
   1   0   5   -0.31    0.73
   1   0   5    1.08    0.64
  -1   0   5    1.01    0.75
   1   0   5    1.92    0.91
   1   0   5    1.54    0.68
   1   0   5    0.51    0.63
   1   0   6  568.83   15.21
   1   0   6  581.03   15.21
   1   0   6  563.53   15.21
   1   0   6  562.35   15.06
   1   0   6  572.54   15.22
   1   0   6  577.62   15.09
   1   0   6  568.14   14.95
   1   0   6  569.91   15.00
   1   0   7    1.78    1.09
   1   0   7    0.71    1.10
   1   0   7    1.13    1.08
   1   0   7    2.81    1.02
  -1   0   7    1.55    0.94
   1   0   7    1.06    0.83
   1   0   7    0.24    0.85
   1   0   7    0.64    0.66
   1   0   7    0.46    0.77
   1   0   7    0.12    0.80
   1   0  -8  180.66    5.14
   1   0   8  180.77    5.68
   1   0   8  191.68    5.75
   1   0   8  179.36    5.71
   1   0   8  190.63    5.69
   1   0   8  192.08    5.54
  -1   0   8  190.33    5.68
  -1   0   8  192.41    5.53
   1   0   8  198.89    5.57
   1   0   8  191.84    5.37
   1   0   8  192.43    5.42
   1   0   8  191.04    5.34
   1   0   9    0.31    1.00
   1   0   9    1.00    1.24
   1   0   9    1.07    1.33
   1   0   9    0.69    1.27
  -1   0   9   -0.07    1.22
   1   0   9    0.46    1.13
   1   0   9    0.68    1.04
   1   0   9    1.21    1.06
  -1   0   9   -0.03    0.57
  -1   0   9   -0.12    1.02
   1   0   9    0.29    0.89
   1   0   9    0.43    0.78
   1   0   9    0.62    0.99
   1   0  10  921.41   24.96
   1   0  10  948.53   25.21
   1   0  10  950.91   25.22
   1   0  10  916.62   24.97
   1   0  10  947.62   25.02
   1   0  10  961.31   24.81
  -1   0  10  935.18   25.00
  -1   0  10  935.75   24.50
   1   0  10  967.68   24.72
   1   0  11    0.55    1.23
   1   0  11    0.68    1.56
   1   0  11   -0.48    1.46
   1   0  11   -0.39    1.44
   1   0  11    0.71    1.35
  -1   0  11   -0.09    1.42
  -1   0  11    2.38    1.39
   1   0  11    0.11    1.03
  -1   0  11    0.11    0.70
   1   0  11    1.16    1.10
   1   0  11    1.22    1.32
   1   0  11    0.11    0.95
   1   0  12   31.27    2.02
   1   0  12   21.67    2.18
  -1   0  12   25.61    2.11
   1   0  12   27.16    1.97
   1   0  12   28.38    2.22
  -1   0  12   27.61    1.90
   1   0  12   27.91    1.83
   1   0  12   29.41    2.05
  -1   0  12   29.67    1.61
   1   0  12   29.00    1.62
  -1   0  12   24.37    1.91
   1   0  12   28.42    1.62
   1   0  13   -0.88    1.40
   1   0  13   -0.60    1.76
   1   0  13    2.02    1.35
  -1   0  13   -0.07    1.07
   1   0  13    1.32    1.56
  -1   0  13    0.99    1.53
   1   0  13   -0.40    1.08
   1   0  13    1.70    1.11
   1   0  13    1.53    1.69
  -1   0  13    0.69    1.57
  -1   0  13    1.16    1.42
   1   0  13    0.40    1.48
   1   0  13   -0.71    1.60
   1   0  14  111.73    4.23
   1   0  14  110.89    4.46
  -1   0  14  105.71    4.20
   1   0  14  102.25    4.36
  -1   0  14  112.92    4.42
  -1   0  14  107.20    4.27
   1   0  14  105.62    3.92
   1   0  14  108.04    3.71
   1   0  14  110.78    4.27
  -1   0  14  110.62    3.76
   1   0  14  109.94    4.23
   1   0  15    0.62    1.74
  -1   0  15   -0.74    1.68
  -1   0  15    2.13    1.69
   1   0  15    0.86    1.83
  -1   0  15    0.83    1.81
   1   0  15    2.42    1.74
   1   0  15    0.43    1.88
  -1   0  15    1.59    1.79
   1   0  15    0.69    1.23
   1   0  15    2.12    1.81
   1   0  15    1.32    1.73
   1   0  16   37.69    2.41
  -1   0  16   33.72    2.59
   1   0  16   36.19    2.73
  -1   0  16   34.99    2.84
   1   0  16   32.36    2.74
   1   0  17    0.60    2.01
  -1   0  17   -0.45    2.08
  -1   0  17    0.57    2.01
   1   0  17    0.30    2.08
  -1   0  17   -0.49    2.26
   1   0  17   -0.17    2.19
   1   0  17    1.53    2.35
  -1   0  17    0.29    2.08
   1   0  17   -0.45    2.21
   1   0  17   -0.12    1.65
   1   0  17    0.14    1.93
  -1   0  17    3.19    1.96
  -1   0  18   11.42    2.49
   1   0  18    6.83    2.21
  -1   0  18   10.53    2.76
   1   0  18   12.08    2.48
   1   0  18    8.81    2.51
  -1   0  18   10.83    2.55
   1   0  18    8.50    2.48
   1   0  18   11.52    2.03
  -1   0  18   11.93    2.38
   1   0  18   13.54    2.61
  -1   0  18   11.72    2.42
   1   0  18   12.66    2.29
  -1   0  19    1.23    2.36
   1   0  19   -2.28    2.39
  -1   0  19    0.95    2.54
   1   0  19    3.80    2.56
   1   0  19   -0.78    2.63
   1   0  19    0.79    2.42
  -1   0  19   -1.82    2.36
  -1   0  19   -1.13    2.44
  -1   0  19    1.93    2.45
   1   0  19   -0.35    2.45
  -1   0  19    1.20    2.57
   1   0  19    1.75    2.41
  -1   0  19    0.97    2.23
   1   0  19    3.35    2.28
   1   0  20  102.70    4.88
  -1   0  20   94.03    4.77
  -1   0  20  100.43    4.88
   1   0  20   95.11    4.83
   1   0  20   87.09    4.93
  -1   0  20   99.95    4.72
  -1   0  20   90.36    4.87
   1   0  20   90.83    4.96
  -1   0  20   86.67    4.89
   1   0  20   89.07    4.57
  -1   0  20   90.44    4.55
   1   0  20   91.50    4.74
  -1   0  20  100.55    4.81
   1   0  21    2.16    2.80
  -1   0  21    1.46    2.71
  -1   0  21    0.37    2.73
   1   0  21   -2.73    2.88
  -1   0  21    4.18    2.83
  -1   0  21   -0.19    2.69
   1   0  21    0.19    2.74
   1   0  21   -0.56    2.67
  -1   0  21    1.07    2.39
   1   0  22   29.27    3.39
  -1   0  22   24.91    3.15
   1   0  22   27.11    3.44
  -1   0  22   27.39    3.47
   1   0  22   20.84    3.68
  -1   0  22   23.89    3.52
  -1   0  22   22.24    3.46
   1   0  22   23.70    3.51
  -1   0  22   22.87    3.22
  -1   0  22   26.57    3.35
   1   0  22   28.90    3.32
   1   0  22   24.14    3.11
  -1   0  22   24.15    3.16
  -1   0  23    4.50    2.94
   1   0  23   -1.22    2.92
  -1   0  23   -1.21    2.88
   1   0  23   -3.42    2.99
  -1   0  23   -1.52    2.81
   1   0  23   -1.56    2.95
   1   0  23   -0.45    3.09
  -1   0  23    1.72    2.96
  -1   0  23   -0.18    2.62
   1   0  23    0.97    2.66
   1   0  24    2.22    2.95
  -1   0  24   -2.22    2.89
  -1   0  24   -0.21    2.99
  -1   0  24   -1.72    3.12
   1   0  24   -3.30    3.06
   1   0  24   -3.54    3.09
   1   0  24    0.80    2.99
  -1   0  24   -5.40    3.00
  -1   0  24    1.45    2.65
   1   0  24   -0.19    2.68
   1   0  25    2.72    2.74
  -1   0  25    2.92    2.86
  -1   0  25   -0.19    2.93
   1   0  25    3.25    2.89
  -1   0  25    2.24    2.86
   1   0  25    0.21    2.87
  -1   0  25   -2.68    2.98
  -1   0  25    3.27    2.93
   1   0  25    2.88    2.85
  -1   0  25    0.17    2.54
   1   0  25    1.82    2.47
  -1   0  26    0.54    2.87
   1   0  26    2.67    2.85
  -1   0  26    0.77    2.76
  -1   0  26    0.54    2.84
   1   0  26   -5.02    2.90
  -1   0  26    2.72    2.39
   1   0  26   -1.34    2.35
  -1   0  27    2.58    2.48
   1   0  27    2.09    2.56
   1   0  27    2.11    2.66
  -1   0  27   -1.03    2.53
  -1   0  27    1.96    2.56
   1   0  27   -2.11    2.37
   1   0  27    0.75    2.26
  -1   0  27    1.85    2.12
   1   0  28    2.67    2.34
  -1   0  28    2.39    2.42
   1   0  28    8.10    2.37
  -1   0  28    1.79    2.20
  -1   0  28    6.06    1.98
   1   0  28    7.93    2.17
   1   0  29   -0.59    1.97
  -1   0  29    1.65    1.96
  -1   0  29   -0.67    1.47
  -1   0  29   -0.12    1.90
  -1   0  30   24.37    1.96
   1  -1   0    0.50    0.25
  -1   1   0    0.30    0.22
   1   1   0    0.40    0.20
  -1  -1   0    0.61    0.21
   1  -1   1  173.25    4.44
  -1   1  -1  173.82    4.44
   1  -1  -1  165.39    4.41
  -1  -1  -1  169.49    4.42
  -1   1  -1  170.45    4.46
  -1  -1  -1  156.66    4.45
   1   1   1  161.72    4.45
  -1   1   1  166.85    4.41
   1   1   1  165.07    4.41
   1   1  -1  161.29    4.44
  -1   1  -1  168.41    4.43
   1  -1   1  171.76    4.43
   1   1   1  169.59    4.38
  -1   1   1  170.15    4.44
  -1  -1  -1  169.42    4.38
  -1  -1   1  170.25    4.44
  -1   1  -2 4640.44  119.92
  -1  -1   2 4762.87  119.96
   1  -1   2 4701.10  119.93
   1  -1   2 4669.00  119.96
  -1   1  -2 4749.68  119.96
   1   1   2 4791.92  120.01
  -1   1   2 4691.51  119.96
   1  -1   2 4573.92  120.00
   1   1   2 4736.82  119.97
   1   1   2 4679.81  119.96
   1  -1   2 4731.36  120.01
  -1   1   2 4564.16  119.95
   1   1   2 4582.88  120.00
   1   1   2 4736.04  119.95
   1   1   2 4709.19  119.99
   1   1   2 4666.63  119.95
  -1  -1   3 1525.23   38.87
  -1   1  -3 1439.49   38.80
  -1   1   3 1517.77   38.82
   1  -1   3 1536.52   38.80
  -1   1  -3 1502.50   38.88
   1  -1   3 1549.51   38.96
   1   1   3 1523.22   38.97
   1   1   3 1512.05   38.90
  -1   1   3 1510.23   38.90
   1  -1   3 1540.62   38.96
   1   1   3 1547.13   38.96
  -1   1   3 1588.61   38.90
   1   1   3 1518.98   38.89
   1  -1   3 1442.23   38.94
   1   1   3 1460.23   38.94
  -1   1   3 1462.75   38.75
   1   1   3 1520.52   38.91
  -1   1   3 1611.11   38.90
   1   1   3 1533.14   38.89
  -1   1   4 2209.23   55.77
   1  -1   4 2224.75   55.75
   1  -1   4 2123.00   55.97
   1   1   4 2194.44   55.99
   1   1   4 2207.19   55.99
   1  -1   4 2115.78   55.97
   1  -1   4 2226.86   55.99
   1   1   4 2086.13   55.96
  -1   1   4 2135.85   55.89
   1  -1   4 2057.57   55.90
   1   1   4 2225.16   55.90
  -1   1   4 2175.82   55.91
   1  -1   4 2027.13   55.90
  -1   1   4 2233.57   55.75
   1   1   4 2230.58   55.91
  -1   1   4 2139.64   55.89
   1   1   4 2213.11   55.91
   1  -1   5  763.22   19.63
  -1   1   5  759.78   19.67
   1  -1   5  771.27   19.85
   1  -1   5  766.27   19.96
   1   1   5  747.71   19.96
   1   1   5  753.61   19.96
   1  -1   5  773.02   19.97
  -1   1   5  779.16   19.86
   1   1   5  747.21   19.96
   1   1   5  746.99   19.85
   1  -1   5  739.78   19.86
   1  -1   5  763.69   19.95
  -1   1   5  755.81   19.68
  -1   1   5  761.89   19.86
  -1  -1   5  753.73   19.84
   1   1   5  772.19   19.84
   1  -1   5  775.00   19.89
  -1   1   5  742.61   19.85
   1   1   5  746.44   19.85
   1   1   5  759.96   19.83
  -1   1   5  770.85   19.86
   1   1   5  763.99   19.86
   1   1   5  767.35   19.86
   1   1   5  783.08   19.82
  -1   1   6  552.17   14.30
  -1  -1  -6  547.47   14.18
   1  -1   6  540.73   14.52
   1  -1   6  557.02   14.24
   1   1   6  558.31   14.67
   1   1   6  551.88   14.68
   1  -1   6  534.41   14.66
   1   1   6  564.62   14.70
   1  -1   6  551.91   14.68
   1  -1   6  546.40   14.68
   1   1   6  532.01   14.54
   1  -1   6  557.61   14.66
  -1   1   6  547.97   14.54
   1   1   6  567.12   14.56
   1  -1   6  532.49   14.53
   1   1   6  559.12   14.67
   1   1   6  544.73   14.45
   1  -1   6  542.16   14.56
   1   1   6  559.45   14.50
   1  -1   6  535.90   14.37
  -1   1   6  550.59   14.35
  -1  -1   6  553.18   14.54
   1   1   6  560.22   14.50
   1   1   6  515.59   14.46
   1   1   6  567.87   14.54
   1   1   6  550.38   14.54
  -1   1   6  564.85   14.55
  -1   1   6  575.53   14.56
   1  -1   6  545.51   14.41
   1   1   6  542.35   14.54
   1  -1   7    4.52    0.41
   1  -1   7    4.90    0.83
   1   1   7    4.13    1.09
   1   1   7    4.65    1.14
   1  -1   7    3.75    1.05
   1  -1   7    3.90    1.10
   1   1   7    5.91    1.19
   1  -1   7    4.10    1.12
  -1  -1   7    5.29    0.97
   1  -1   7    3.44    1.07
  -1   1   7    4.18    1.03
   1   1   7    4.01    1.04
   1  -1   7    4.46    0.91
   1   1   7    6.86    0.92
  -1   1   7    3.36    1.01
   1   1   7    4.37    1.01
   1   1   7    4.81    0.79
   1  -1   7    4.98    0.95
  -1   1   7    3.77    0.65
   1   1   7    4.08    0.80
  -1  -1   7    4.90    0.91
   1   1   7    4.13    0.90
   1  -1   7    5.25    0.84
   1   1   7    3.54    0.79
   1   1   7    3.97    1.01
   1   1   7    4.01    0.93
   1  -1   7    4.47    0.75
  -1   1   7    4.89    1.03
   1  -1   8    5.49    0.44
   1  -1   8    5.37    0.91
   1  -1   8    4.16    1.26
   1   1   8    6.37    1.27
   1  -1   8    5.13    1.24
   1   1   8    5.92    1.23
   1  -1   8    5.35    1.24
   1   1   8    4.93    1.19
   1  -1   8    5.80    1.18
   1   1   8    6.44    1.10
  -1   1   8    7.08    1.14
   1  -1   8    6.34    1.06
  -1  -1   8    6.58    1.13
  -1   1   8    5.63    1.12
   1   1   8    5.34    1.00
   1   1   8    4.01    1.12
  -1  -1   8    6.26    1.02
   1   1   8    7.10    1.07
  -1   1   8    6.33    0.67
  -1   1   8    5.85    0.73
   1   1   8    5.89    0.88
   1   1   8    5.05    0.84
   1  -1   8    5.53    1.06
   1   1   8    5.53    1.13
   1  -1   8    5.24    0.95
   1   1   8    6.69    0.86
   1   1   8    5.67    1.03
   1  -1   8    5.53    0.78
   1   1   8    5.37    1.03
  -1   1   8    8.44    1.18
   1  -1   8    6.01    0.85
   1  -1   9  844.67   23.07
   1  -1   9  857.35   22.53
   1  -1  -9  891.84   22.69
   1   1   9  881.43   23.31
   1  -1   9  851.74   23.28
   1  -1   9  853.99   23.28
   1   1   9  893.50   23.31
   1  -1   9  870.17   23.29
   1   1   9  882.55   23.31
   1   1   9  866.38   23.30
   1   1   9  862.24   23.12
   1  -1   9  878.45   23.11
  -1  -1   9  867.31   23.25
   1  -1   9  906.70   23.29
  -1   1   9  844.98   23.23
  -1  -1   9  868.47   22.69
   1   1   9  883.30   22.92
  -1  -1   9  899.07   23.13
   1   1   9  902.84   23.17
   1   1   9  893.16   23.03
   1   1   9  902.75   23.02
  -1   1   9  868.87   22.85
  -1   1   9  866.52   22.73
   1  -1   9  870.71   23.15
   1   1   9  894.33   22.95
   1   1   9  873.18   23.14
  -1   1   9  890.44   23.14
   1   1   9  866.46   23.04
   1  -1   9  867.54   22.84
   1  -1  10  484.36   13.25
   1  -1 -10  488.35   12.76
   1   1  10  467.45   13.45
   1   1  10  472.09   13.47
   1  -1  10  491.16   13.50
   1  -1  10  484.01   13.48
   1  -1  10  477.34   13.27
   1   1  10  495.15   13.33
  -1  -1  10  470.42   13.21
   1   1  10  498.95   13.17
  -1  -1  10  491.90   12.81
   1   1  10  500.36   13.37
   1   1  10  483.24   13.15
  -1   1  10  475.46   12.98
  -1  -1  10  487.31   13.30
   1  -1  10  499.10   13.36
  -1   1  10  485.81   12.85
   1   1  10  476.63   13.03
   1   1  10  485.10   13.22
   1   1  10  490.08   13.09
   1  -1  10  482.95   12.95
   1  -1  11  300.52    8.89
   1   1  11  310.24    8.97
   1  -1  11  309.04    9.12
   1  -1  11  312.11    9.15
   1   1  11  316.62    9.18
   1   1  11  312.43    9.16
   1   1  11  316.00    8.97
   1  -1  11  311.97    8.96
   1  -1  11  301.67    9.07
  -1  -1  11  303.72    8.88
   1   1  11  309.63    9.17
  -1  -1  11  300.76    9.06
  -1   1  11  308.80    9.09
   1   1  11  310.56    8.81
  -1  -1  11  302.27    8.38
   1   1  11  312.04    8.80
  -1   1  11  310.73    8.60
   1   1  11  323.26    8.67
  -1  -1  11  316.43    8.97
  -1   1  11  319.69    9.00
  -1   1  11  303.95    8.43
   1   1  11  310.75    8.99
   1  -1  11  319.16    9.02
   1   1  11  315.83    8.72
   1  -1  11  317.80    8.58
   1   1  12 2248.43   59.45
   1  -1  12 2326.32   59.40
   1   1  12 2257.36   59.65
   1  -1  12 2218.65   59.62
  -1   1  12 2312.16   59.48
   1   1  12 2366.81   59.48
  -1  -1  12 2360.36   59.44
   1  -1  12 2210.79   59.60
  -1   1  12 2218.67   59.58
   1   1  12 2321.74   59.48
   1   1  12 2285.47   59.66
   1  -1  12 2247.30   59.64
  -1  -1  12 2249.87   59.56
   1  -1  12 2294.53   59.45
   1  -1  12 2261.06   59.47
  -1  -1  12 2276.66   59.44
   1   1  12 2329.45   59.28
   1   1  12 2294.30   59.26
   1   1  12 2288.92   59.10
   1   1  12 2245.28   59.48
  -1   1  12 2256.84   59.06
  -1   1  12 2215.25   58.87
  -1   1  12 2318.30   59.50
   1   1  12 2349.10   59.19
   1  -1  12 2311.96   59.03
   1   1  13    8.92    1.76
   1  -1  13   10.64    1.53
  -1   1  13    7.20    1.60
   1   1  13    7.58    1.53
   1  -1  13    9.30    1.85
   1   1  13   10.32    1.97
  -1   1  13   11.43    1.81
   1   1  13    9.76    1.68
   1   1  13   11.41    1.98
  -1  -1  13    7.11    1.64
   1  -1  13   10.62    1.81
   1  -1  13    5.92    1.56
   1  -1  13   10.14    1.67
  -1   1  13    8.08    1.58
  -1  -1  13    7.63    1.70
   1   1  13    8.59    1.84
  -1   1  13    6.78    1.70
   1  -1  13    9.49    1.71
  -1  -1  13    9.37    1.65
   1   1  13    9.78    1.79
   1  -1  13    8.82    1.22
   1   1  13    8.63    1.38
   1   1  13    8.10    1.27
  -1   1  13    9.30    1.18
   1   1  13   10.01    1.38
   1  -1  14  100.45    3.95
   1   1  14   97.48    3.97
  -1   1  14  104.82    4.04
   1   1  14  106.59    4.03
   1  -1  14   99.02    3.99
   1   1  14  102.73    4.10
  -1   1  14  104.66    4.05
  -1  -1  14  103.05    4.02
   1  -1  14  103.59    4.17
   1   1  14  103.28    4.27
   1  -1  14   94.38    4.09
  -1  -1  14   96.60    4.04
  -1   1  14   97.96    4.17
   1   1  14  106.83    4.29
   1  -1  14   99.46    4.05
  -1  -1  14  103.39    4.05
   1   1  14   97.70    3.72
  -1   1  14   99.74    3.52
   1   1  14   99.60    3.56
   1   1  14  105.41    4.09
   1  -1  14  100.47    3.53
  -1   1  14  101.18    4.11
   1  -1  14  100.90    3.78
   1   1  14  107.64    3.70
  -1   1  15   45.27    2.59
   1   1  15   41.38    2.64
   1   1  15   32.89    2.67
  -1  -1  15   31.49    2.40
   1  -1  15   39.23    2.74
  -1  -1  15   38.57    2.79
   1   1  15   36.20    2.57
   1  -1  15   33.63    2.67
   1   1  15   37.86    2.79
   1  -1  15   34.40    2.55
  -1   1  15   36.81    2.59
  -1   1  15   35.67    2.73
   1   1  15   35.42    2.01
  -1   1  15   32.01    2.55
   1   1  15   35.67    2.64
  -1  -1  15   35.53    2.10
   1  -1  15   33.57    2.57
  -1  -1  15   32.14    2.57
   1   1  15   38.82    2.57
   1  -1  15   37.32    2.42
   1   1  16   26.00    2.35
  -1   1  16   25.81    2.46
   1   1  16   25.02    2.72
  -1  -1  16   25.96    2.55
   1  -1  16   26.80    2.69
  -1   1  16   26.67    2.61
   1  -1  16   28.96    2.16
   1   1  16   23.80    2.05
   1  -1  16   23.41    2.34
  -1  -1  16   27.93    2.38
  -1  -1  17    6.74    2.20
   1   1  17    5.13    2.14
   1  -1  17    8.21    2.12
  -1   1  17    5.45    2.16
  -1  -1  17    6.46    2.12
   1  -1  17    6.47    2.15
   1   1  17    7.30    2.12
   1  -1  17    6.68    2.28
   1  -1  17    8.03    2.38
   1   1  17    9.66    2.45
  -1   1  17    7.21    2.14
  -1   1  17    9.60    2.28
   1   1  17    7.79    2.43
  -1  -1  17    5.21    2.15
   1   1  17    8.25    1.82
   1   1  17    7.42    2.25
  -1   1  17   10.55    2.20
   1  -1  17    8.94    1.89
   1  -1  17    5.13    2.19
  -1  -1  17    9.35    2.20
   1   1  17    4.16    2.02
  -1   1  17    7.29    2.12
  -1  -1  17    6.33    2.01
   1  -1  17    5.49    1.98
   1   1  18  387.16   11.71
  -1   1  18  388.89   11.68
   1   1  18  391.38   11.71
   1  -1  18  393.12   11.70
  -1   1  18  396.80   11.70
  -1  -1  18  392.15   11.70
  -1  -1  18  366.13   11.68
   1   1  18  364.63   11.58
  -1   1  18  385.26   11.67
   1  -1  18  375.58   11.82
  -1   1  18  366.83   11.82
   1  -1  18  389.39   11.94
   1   1  18  361.72   11.83
   1   1  18  359.55   11.81
  -1  -1  18  372.71   11.76
  -1  -1  18  395.55   11.58
  -1   1  18  365.45   11.57
   1  -1  18  376.04   11.65
   1   1  18  381.12   11.71
   1  -1  18  378.03   11.24
  -1  -1  18  370.52   11.59
   1   1  18  361.49   11.56
  -1  -1  18  369.44   11.46
  -1   1  18  363.77   11.50
   1  -1  18  379.73   11.51
   1  -1  19    5.77    2.47
  -1   1  19    6.89    2.51
  -1  -1  19    5.96    2.38
   1   1  19    5.46    2.54
  -1   1  19    5.26    2.58
   1   1  19    5.40    2.48
   1  -1  19    5.43    2.63
  -1   1  19    3.89    2.43
  -1  -1  19    5.59    2.51
  -1  -1  19    6.18    2.55
   1  -1  19    5.59    2.51
  -1   1  19    4.91    2.64
   1   1  19    3.53    2.51
   1   1  19    7.22    2.43
  -1  -1  19    5.74    2.48
  -1   1  19    4.65    2.39
   1  -1  19    4.39    2.44
  -1  -1  19    4.60    2.47
   1   1  19    5.28    2.65
  -1   1  19    4.39    2.38
   1  -1  19    5.90    2.03
   1   1  19    7.70    2.60
  -1   1  19    3.48    2.27
  -1  -1  19    8.15    2.37
   1  -1  19    4.42    2.29
   1   1  19    5.16    2.36
   1   1  20  410.27   12.62
  -1   1  20  404.96   12.56
   1  -1  20  428.93   12.69
  -1  -1  20  408.95   12.56
   1  -1  20  394.55   12.68
   1   1  20  401.14   12.59
  -1  -1  20  405.40   12.43
  -1   1  20  406.45   12.52
   1   1  20  401.26   12.78
   1  -1  20  391.27   12.75
  -1  -1  20  404.02   12.70
  -1   1  20  399.48   12.71
   1   1  20  362.38   12.61
  -1  -1  20  398.86   12.67
  -1   1  20  387.89   12.66
  -1   1  20  416.36   12.59
   1  -1  20  425.67   12.64
   1   1  20  418.98   12.65
  -1   1  20  398.77   12.48
   1   1  20  401.01   12.58
  -1  -1  20  394.57   12.44
   1   1  20  393.62   12.45
   1  -1  20  402.95   12.42
  -1  -1  20  398.15   12.32
  -1   1  20  373.32   12.29
  -1   1  21   34.79    3.63
   1   1  21   33.72    3.50
   1  -1  21   34.32    3.58
   1   1  21   34.42    3.51
  -1   1  21   38.11    3.53
  -1   1  21   38.80    3.64
  -1  -1  21   32.77    3.64
  -1   1  21   38.14    3.58
  -1  -1  21   37.93    3.57
  -1   1  21   36.37    3.43
   1   1  21   32.70    3.56
  -1  -1  21   32.51    3.45
   1  -1  21   35.28    3.52
   1   1  21   32.17    3.43
   1   1  21   32.38    3.50
   1  -1  21   37.62    3.28
  -1   1  21   35.78    3.24
  -1  -1  21   33.65    3.12
  -1   1  22  360.37   11.47
   1  -1  22  354.79   11.48
  -1   1  22  366.29   11.52
   1   1  22  362.50   11.51
  -1  -1  22  375.10   11.60
   1   1  22  358.10   11.51
  -1   1  22  340.46   11.56
  -1   1  22  338.53   11.51
  -1  -1  22  349.37   11.53
   1  -1  22  350.13   11.61
   1   1  22  343.93   11.68
   1   1  22  321.68   11.53
   1  -1  22  350.69   11.63
  -1   1  22  348.49   11.31
  -1  -1  22  337.03   11.46
   1   1  22  367.03   11.54
  -1   1  22  353.40   11.46
  -1   1  22  342.30   11.36
   1  -1  22  376.05   11.57
   1   1  22  344.41   11.46
  -1  -1  22  372.58   11.53
  -1  -1  22  343.42   11.12
  -1   1  22  333.15   11.19
   1   1  22  328.96   11.25
   1  -1  22  333.41   11.21
  -1   1  23   40.39    3.76
  -1  -1  23   37.78    3.67
   1  -1  23   43.16    3.92
   1  -1  23   45.91    3.86
  -1   1  23   49.79    4.02
  -1  -1  23   54.53    4.01
   1   1  23   45.79    3.80
   1   1  23   42.58    3.87
  -1  -1  23   40.20    3.78
   1   1  23   44.93    4.07
  -1   1  23   35.09    3.79
  -1   1  23   38.04    3.78
   1   1  23   36.96    3.98
   1  -1  23   50.10    4.17
  -1  -1  23   47.71    4.03
   1  -1  23   40.68    3.98
  -1   1  23   44.27    3.73
   1   1  23   40.47    3.73
   1  -1  23   48.57    3.72
  -1  -1  23   42.38    3.36
  -1   1  23   42.50    3.63
  -1  -1  24   49.93    3.97
  -1   1  24   47.66    3.99
   1   1  24   48.94    3.97
   1  -1  24   47.17    3.87
   1   1  24   49.07    4.00
  -1   1  24   37.80    3.91
  -1  -1  24   52.88    4.09
   1  -1  24   48.31    4.18
  -1   1  24   50.65    4.05
   1   1  24   45.35    4.05
  -1  -1  24   51.22    4.12
   1  -1  24   52.21    4.07
  -1   1  24   49.88    4.06
  -1  -1  24   52.01    4.05
   1   1  24   52.53    4.03
   1  -1  24   42.48    3.83
  -1   1  24   40.86    3.64
   1  -1  24   50.85    3.69
  -1  -1  24   46.39    3.50
   1   1  24   38.46    3.65
   1   1  25  196.31    7.61
   1  -1  25  205.93    7.71
  -1  -1  25  211.71    7.77
  -1  -1  25  202.54    7.70
   1  -1  25  206.00    7.73
  -1   1  25  212.55    7.73
   1  -1  25  194.11    7.69
  -1   1  25  191.56    7.70
   1   1  25  193.46    7.75
  -1   1  25  196.70    7.78
  -1  -1  25  200.92    7.79
  -1  -1  25  188.99    7.58
  -1   1  25  206.18    7.68
   1   1  25  211.53    7.76
  -1  -1  25  220.45    7.87
   1  -1  25  215.01    7.78
  -1   1  25  204.26    7.47
   1  -1  25  199.45    7.37
   1   1  25  208.80    7.57
  -1  -1  25  196.48    7.25
   1   1  26  147.21    6.01
  -1   1  26  142.48    6.03
   1  -1  26  150.21    6.08
  -1  -1  26  143.71    6.03
  -1  -1  26  143.16    6.10
   1  -1  26  134.65    5.60
  -1   1  26  126.91    5.90
   1   1  26  135.45    5.90
  -1  -1  26  142.67    6.05
   1  -1  26  141.36    5.99
  -1   1  26  148.60    6.14
   1   1  26  132.33    5.75
  -1  -1  26  137.13    5.48
  -1   1  26  139.15    5.72
  -1  -1  27   -1.45    2.51
   1  -1  27   -0.16    2.56
   1   1  27    2.41    2.56
  -1   1  27    1.45    2.52
   1  -1  27    4.35    2.64
  -1   1  27   -3.24    2.45
   1   1  27   -0.17    2.43
  -1  -1  27    1.36    2.46
  -1  -1  27    1.46    2.52
  -1   1  27   -0.16    2.46
   1   1  27    4.39    2.54
   1  -1  27    1.30    2.58
  -1   1  27    2.06    2.23
  -1  -1  27    0.68    2.12
   1   1  27    0.31    2.32
   1  -1  27   -0.14    2.07
   1  -1  28  281.50    8.65
  -1  -1  28  276.99    8.65
   1   1  28  277.86    8.67
  -1  -1  28  281.20    8.65
   1  -1  28  281.29    8.64
  -1   1  28  269.70    8.61
  -1  -1  28  256.22    8.14
   1   1  28  258.34    8.36
   1  -1  28  240.24    8.50
  -1   1  28  263.42    8.32
  -1  -1  28  255.39    8.53
   1   1  28  244.51    8.56
  -1   1  28  259.85    8.59
   1  -1  28  248.43    8.18
   1   1  29   -0.47    1.96
  -1  -1  29    0.94    1.99
  -1   1  29    0.24    1.97
   1  -1  29   -1.99    1.96
  -1  -1  29    0.12    1.83
  -1   1  29    0.74    1.93
  -1   1  29    1.93    1.54
  -1  -1  29    0.09    1.39
   1  -1  30   12.51    1.73
  -1  -1  30   13.11    1.79
  -1  -1  30   14.08    1.71
  -1   1  30   10.30    1.70
   1  -2   0    0.36    0.30
  -1   2   0    0.45    0.39
  -1  -2  -1 1286.36   33.75
  -1   2  -1 1307.94   33.76
  -1   2  -1 1313.21   33.82
   1  -2   1 1288.46   33.79
   1   2   1 1339.30   33.72
   1  -2  -1 1341.91   33.79
   1   2   2 1576.60   40.08
  -1   2  -2 1563.53   40.27
   1   2   2 1568.43   40.25
   1   2   2 1568.06   40.23
  -1   2   2 1542.58   40.24
   1  -2   2 1523.91   40.21
   1  -2   2 1602.71   40.23
   1   2   2 1530.93   40.22
   1   2   2 1598.79   40.26
  -1   2   2 1558.55   40.25
   1   2   2 1572.30   40.25
   1  -2   2 1582.96   40.22
  -1   2   2 1587.09   40.19
   1   2   2 1544.91   40.09
  -1   2  -3  954.65   25.30
  -1   2   3  973.50   25.29
   1   2   3 1008.72   25.31
  -1   2   3  954.68   25.28
   1  -2   3  972.71   25.29
   1   2   3 1012.18   25.30
   1  -2   3  976.60   25.29
   1   2   3  980.57   25.29
   1   2   3  981.66   25.29
   1   2   3  989.66   25.28
  -1   2   3  934.54   25.27
   1  -2   3  987.62   25.29
   1   2   3  980.12   25.29
  -1   2   3  958.01   25.29
   1   2   3  978.49   25.29
   1   2   3  989.59   25.29
  -1   2   3  971.77   25.18
   1  -2   3  993.68   25.23
   1  -2   4  338.03    8.65
  -1   2   4  326.87    8.58
   1   2   4  330.44    8.82
   1   2   4  329.32    8.82
   1  -2   4  325.78    8.80
  -1   2   4  316.01    8.76
   1  -2   4  328.25    8.79
   1   2   4  329.92    8.77
   1   2   4  327.32    8.76
   1   2   4  329.47    8.79
  -1   2   4  319.55    8.75
   1  -2   4  342.51    8.81
   1  -2   4  327.18    8.79
  -1   2   4  318.58    8.77
  -1   2   4  328.31    8.58
  -1   2   4  321.41    8.76
   1   2   4  324.68    8.77
   1   2   4  331.83    8.74
   1   2   4  319.07    8.72
   1   2   4  337.48    8.82
   1   2   4  331.12    8.75
   1   2   4  331.09    8.76
  -1   2   4  339.35    8.77
  -1   2   5  833.26   21.41
   1  -2   5  840.16   21.60
   1  -2   5  819.51   21.49
   1   2   5  858.69   21.73
  -1   2   5  818.15   21.66
   1  -2   5  816.66   21.70
   1   2   5  844.95   21.74
   1  -2   5  853.73   21.72
   1   2   5  844.08   21.73
   1   2   5  834.34   21.66
   1   2   5  829.63   21.70
  -1   2   5  839.66   21.65
   1  -2   5  810.38   21.64
   1   2   5  818.44   21.64
  -1  -2   5  829.33   21.57
   1  -2   5  868.77   21.72
   1   2   5  818.60   21.61
  -1   2   5  822.80   21.45
   1   2   5  834.82   21.59
  -1   2   5  822.94   21.66
  -1  -2   5  825.96   21.62
   1  -2   5  807.25   21.67
   1   2   5  825.85   21.62
  -1   2   5  868.78   21.66
  -1   2   5  823.22   21.65
   1   2   5  817.58   21.65
   1   2   5  821.72   21.64
   1   2   5  814.28   21.68
  -1   2   6  466.22   12.15
   1  -2   6  455.13   12.38
   1  -2   6  474.57   12.22
   1   2   6  474.03   12.47
   1  -2   6  461.72   12.55
   1  -2   6  454.21   12.54
   1   2   6  479.48   12.58
   1  -2   6  463.41   12.55
  -1   2   6  463.39   12.46
   1   2   6  473.37   12.58
   1   2   6  486.43   12.58
  -1  -2   6  459.24   12.37
   1   2   6  475.59   12.55
   1  -2   6  466.94   12.45
   1  -2   6  476.03   12.53
   1   2   6  465.48   12.45
  -1   2   6  455.32   12.45
   1   2   6  463.33   12.44
  -1  -2   6  457.39   12.42
  -1   2   6  470.25   12.23
   1   2   6  461.62   12.37
   1   2   6  469.56   12.41
   1  -2   6  452.19   12.47
  -1   2   6  460.66   12.46
   1   2   6  479.98   12.47
   1   2   6  459.00   12.47
   1   2   6  475.47   12.41
  -1   2   6  463.82   12.45
  -1   2   6  476.55   12.47
   1   2   6  470.87   12.47
   1  -2   7  764.57   19.50
   1  -2   7  767.17   19.75
  -1   2   7  750.61   19.44
   1  -2   7  729.91   19.90
   1  -2   7  745.69   19.91
   1   2   7  741.56   19.80
   1  -2   7  742.57   19.92
   1   2   7  769.10   19.94
   1   2   7  762.57   19.94
  -1   2   7  740.18   19.80
   1   2   7  771.04   19.93
   1  -2   7  746.30   19.79
   1   2   7  770.52   19.92
  -1   2   7  762.40   19.91
  -1  -2   7  758.98   19.73
   1  -2   7  773.07   19.90
  -1   2   7  738.93   19.80
  -1  -2   7  765.78   19.89
   1   2   7  754.85   19.80
   1   2   7  741.28   19.76
   1   2   7  758.65   19.74
   1   2   7  744.54   19.68
  -1  -2   7  730.71   19.77
  -1   2   7  728.34   19.55
  -1   2   7  755.92   19.81
  -1   2   7  715.61   19.54
   1  -2   7  753.11   19.84
   1   2   7  777.04   19.83
   1   2   7  768.19   19.82
  -1   2   7  756.23   19.81
   1   2   7  731.63   19.72
   1   2   7  765.25   19.81
  -1   2   7  759.29   19.81
   1  -2   8  292.19    7.55
   1  -2   8  279.95    7.86
   1  -2  -8  276.59    7.59
   1  -2   8  278.18    8.07
   1   2   8  297.59    7.98
   1   2   8  288.21    8.11
   1   2   8  288.97    8.10
   1  -2   8  284.10    8.09
   1  -2   8  269.29    8.05
  -1   2   8  290.21    7.96
   1   2   8  286.09    8.09
  -1   2   8  274.92    7.95
  -1  -2   8  288.89    8.05
   1  -2   8  279.80    7.92
   1   2   8  288.58    7.98
  -1   2   8  285.31    8.07
   1   2   8  293.02    8.08
   1  -2   8  291.88    8.05
  -1  -2   8  278.11    7.87
   1   2   8  288.15    7.80
   1   2   8  289.18    7.92
  -1  -2   8  277.80    7.93
   1  -2   8  276.25    7.97
  -1   2   8  276.51    7.66
  -1   2   8  273.75    7.64
  -1   2   8  281.58    7.95
   1   2   8  288.37    7.85
   1   2   8  288.36    7.98
  -1   2   8  282.35    7.96
  -1   2   8  282.32    7.97
   1   2   8  284.34    7.93
   1   2   8  272.35    7.83
   1   2   8  291.29    7.99
  -1   2   9  107.17    3.26
   1  -2   9  119.67    3.45
   1  -2   9  132.22    3.91
   1  -2  -9  124.25    3.51
   1   2   9  122.03    3.96
  -1   2   9  130.98    3.98
   1  -2   9  116.36    4.08
   1  -2   9  122.35    4.09
   1   2   9  124.52    4.13
   1  -2   9  122.61    4.11
   1   2   9  129.91    4.16
   1   2   9  126.73    4.14
   1  -2   9  118.59    4.01
   1   2   9  122.75    4.01
  -1   2   9  119.90    4.06
   1  -2   9  127.90    3.98
   1   2   9  127.34    3.99
   1   2   9  126.96    4.11
  -1  -2   9  128.21    4.07
  -1  -2   9  124.04    3.88
  -1   2   9  125.28    4.01
   1  -2   9  124.24    3.99
  -1  -2   9  125.41    3.96
   1   2   9  125.36    3.76
   1   2   9  126.87    3.85
   1   2   9  125.82    3.91
  -1   2   9  126.82    3.66
  -1   2   9  127.38    3.61
   1   2   9  124.88    3.85
   1   2   9  126.71    4.01
   1  -2   9  125.35    3.61
  -1   2   9  125.61    4.00
   1   2   9  126.33    3.96
   1  -2  10   10.38    0.69
   1  -2  10    9.75    1.16
   1  -2 -10   12.97    0.79
   1  -2  10   10.69    1.53
   1  -2  10   13.34    1.59
   1   2  10   12.24    1.61
   1   2  10   11.94    1.60
  -1  -2  10   12.18    1.35
   1  -2  10    9.71    1.31
   1   2  10   11.09    1.44
  -1   2  10   12.16    0.96
   1  -2  10   11.21    1.47
   1   2  10   11.53    1.15
   1   2  10   13.95    1.29
  -1   2  10   14.05    1.06
  -1  -2  10   11.64    1.37
   1   2  10   14.95    1.40
   1   2  10   11.61    1.46
   1   2  10   10.60    1.25
  -1   2  10   12.61    1.57
   1  -2  10   13.16    0.99
   1   2  10   13.40    1.62
   1  -2  11   67.30    2.71
   1  -2  11   59.77    2.91
   1   2  11   68.32    3.04
   1  -2  11   63.84    2.96
   1   2  11   63.38    2.98
  -1   2  11   65.09    2.74
   1   2  11   64.78    2.74
   1  -2  11   66.41    2.74
   1   2  11   61.62    2.90
  -1  -2  11   66.12    2.67
   1   2  11   67.18    2.84
   1  -2  11   67.70    2.89
  -1   2  11   63.44    2.85
  -1  -2  11   66.28    2.89
   1   2  11   68.58    2.69
   1   2  11   67.68    2.59
   1   2  11   66.24    2.49
  -1   2  11   66.24    2.38
   1   2  11   69.74    2.92
   1  -2  11   63.50    2.85
  -1   2  11   66.53    2.31
  -1  -2  11   63.17    2.77
   1   2  11   68.96    2.65
   1   2  11   66.79    2.79
   1  -2  11   65.16    2.29
   1   2  11   63.06    2.83
  -1   2  11   64.21    2.80
   1   2  12   57.37    2.84
   1  -2  12   63.44    2.71
  -1   2  12   60.59    2.78
   1   2  12   67.16    3.10
   1   2  12   64.63    2.83
   1  -2  12   60.71    3.02
  -1  -2  12   64.80    2.74
  -1  -2  12   72.55    3.01
   1   2  12   59.60    2.83
   1   2  12   63.51    2.95
   1  -2  12   64.60    2.84
   1   2  12   62.43    2.99
  -1   2  12   59.90    2.91
   1  -2  12   62.16    2.92
   1  -2  12   57.60    2.92
   1   2  12   61.07    2.87
  -1  -2  12   60.16    2.80
   1   2  12   61.27    2.59
  -1   2  12   58.45    2.35
   1   2  12   65.25    2.80
   1  -2  12   65.88    2.90
  -1   2  12   62.07    2.25
   1   2  12   63.14    2.48
   1   2  12   63.42    2.63
   1   2  13  595.61   16.14
   1  -2  13  555.68   15.93
   1   2  13  589.59   16.34
   1   2  13  598.15   16.12
  -1   2  13  591.45   16.09
   1  -2  13  555.88   16.21
   1  -2  13  572.42   16.19
   1   2  13  602.86   16.31
   1   2  13  559.40   16.21
  -1  -2  13  593.48   16.01
  -1  -2  13  545.11   16.12
   1   2  13  593.13   16.12
   1  -2  13  581.35   16.07
   1  -2  13  580.60   16.20
  -1   2  13  573.83   16.20
   1   2  13  601.01   16.17
   1   2  13  562.57   15.79
   1   2  13  576.82   15.67
  -1   2  13  579.97   15.60
  -1  -2  13  565.02   16.02
  -1   2  13  574.79   16.11
   1  -2  13  579.95   16.12
   1   2  13  599.89   15.96
   1   2  13  584.47   15.84
   1  -2  14   40.56    2.37
   1   2  14   37.34    2.51
  -1   2  14   50.07    2.62
   1   2  14   41.37    2.44
  -1   2  14   38.69    2.65
   1  -2  14   38.80    2.43
  -1  -2  14   36.56    2.40
   1   2  14   39.65    2.51
   1  -2  14   34.92    2.44
   1   2  14   39.40    2.69
   1  -2  14   38.83    2.55
  -1   2  14   35.60    2.45
   1   2  14   36.98    2.68
  -1  -2  14   39.83    2.66
   1   2  14   34.33    2.48
   1   2  14   36.87    2.14
   1   2  14   39.21    2.09
  -1   2  14   39.62    2.60
  -1  -2  14   37.04    2.48
   1  -2  14   38.45    2.02
   1  -2  14   40.17    2.61
   1   2  14   37.23    2.19
   1  -2  15   27.56    2.14
   1   2  15   24.55    2.34
  -1  -2  15   26.67    2.11
   1   2  15   25.32    2.33
  -1   2  15   27.13    2.39
   1   2  15   28.95    2.36
  -1   2  15   24.51    2.38
   1  -2  15   21.52    2.38
  -1  -2  15   27.42    2.37
  -1  -2  15   24.55    2.21
  -1   2  15   22.13    2.28
   1  -2  15   24.77    2.39
  -1   2  15   24.74    2.46
   1   2  15   23.68    2.46
   1   2  15   22.16    2.30
   1   2  15   27.59    2.53
   1  -2  15   27.45    2.39
   1  -2  15   23.76    2.36
  -1  -2  15   22.80    2.26
   1   2  15   27.70    1.84
  -1   2  15   27.93    2.43
   1   2  15   28.47    2.50
   1   2  15   27.60    2.03
   1   2  16  173.40    5.96
   1   2  16  166.27    5.89
  -1   2  16  175.52    5.98
  -1   2  16  171.73    5.99
   1   2  16  154.68    6.01
  -1   2  16  164.99    5.97
  -1  -2  16  160.01    6.01
   1  -2  16  145.44    5.95
   1   2  16  153.82    5.39
   1  -2  16  156.06    5.52
   1  -2  16  158.43    5.66
  -1  -2  16  161.77    5.65
   1   2  17  256.40    8.17
  -1   2  17  246.84    8.16
   1   2  17  245.13    8.16
   1   2  17  242.37    8.32
   1  -2  17  234.47    8.13
   1   2  17  257.77    8.35
  -1  -2  17  249.55    8.29
  -1  -2  17  253.76    8.00
  -1   2  17  248.33    8.13
  -1   2  17  238.70    8.23
   1  -2  17  237.16    8.21
   1  -2  17  238.88    8.10
  -1  -2  17  243.45    8.04
   1   2  17  248.99    8.15
  -1   2  17  245.24    8.18
   1   2  17  241.82    7.63
   1  -2  17  228.30    7.70
  -1   2  17  235.82    8.06
   1   2  17  250.49    8.18
  -1  -2  17  233.24    7.81
   1   2  17  252.99    8.16
   1  -2  17  250.01    8.00
   1   2  18   54.53    3.45
   1  -2  18   57.63    3.41
  -1   2  18   52.05    3.47
   1  -2  18   45.54    3.61
   1  -2  18   52.19    3.57
  -1   2  18   46.87    3.54
  -1   2  18   45.09    3.44
  -1  -2  18   54.43    3.29
   1   2  18   53.35    3.60
  -1   2  18   52.60    3.45
   1   2  18   46.48    3.45
  -1  -2  18   52.52    3.48
  -1  -2  18   49.83    3.40
   1   2  18   47.98    3.38
   1  -2  18   47.21    3.40
  -1   2  18   44.81    3.44
   1   2  18   52.12    3.42
  -1  -2  18   54.34    3.42
   1  -2  18   52.05    3.11
  -1   2  18   58.12    3.60
   1   2  18   59.41    3.53
  -1  -2  18   51.68    3.09
   1   2  18   48.15    3.38
  -1   2  18   49.44    3.29
   1  -2  18   48.45    3.14
  -1  -2  19    1.94    2.33
   1  -2  19    3.52    2.35
   1   2  19    2.99    2.55
   1   2  19    0.89    2.32
  -1   2  19    5.47    2.67
  -1   2  19    0.89    2.55
  -1  -2  19    3.58    2.33
  -1   2  19    0.75    2.52
   1   2  19   -0.88    2.60
  -1  -2  19    5.16    2.46
  -1   2  19    0.75    2.35
   1   2  19    5.26    2.61
   1   2  19    3.48    2.65
  -1  -2  19    1.48    2.32
  -1   2  19    0.34    2.47
   1  -2  19    0.19    2.45
   1  -2  19    3.04    2.37
   1   2  19    4.59    2.59
   1   2  19    3.55    2.61
  -1   2  19    4.43    2.65
   1  -2  19    3.83    2.01
  -1  -2  19   -0.17    2.30
  -1   2  19    6.47    2.58
  -1  -2  19    2.75    2.05
  -1   2  19    1.02    2.43
   1   2  19    0.88    2.48
   1  -2  19    4.32    2.21
   1  -2  20   29.57    3.15
  -1  -2  20   26.62    3.14
  -1   2  20   31.38    3.33
  -1   2  20   26.76    3.20
   1   2  20   37.06    3.50
   1   2  20   23.27    3.17
  -1   2  20   23.68    3.21
   1  -2  20   28.12    3.29
   1   2  20   28.14    3.43
   1   2  20   31.02    3.44
  -1  -2  20   28.29    3.29
  -1   2  20   28.91    3.39
  -1   2  20   30.08    3.29
  -1  -2  20   28.16    3.25
   1   2  20   34.06    3.31
   1  -2  20   32.11    3.29
   1   2  20   29.07    3.29
  -1   2  20   32.17    3.37
  -1   2  20   32.38    3.34
   1   2  20   27.28    3.26
   1  -2  20   21.54    2.79
   1   2  20   30.60    3.23
  -1   2  20   28.64    3.23
  -1  -2  20   21.91    2.67
  -1   2  21    0.98    2.84
   1   2  21    1.17    2.89
   1  -2  21    1.68    2.66
  -1   2  21    5.32    2.66
  -1  -2  21   -0.61    2.72
   1   2  21    1.28    2.84
  -1   2  21    1.65    2.66
  -1   2  21    2.71    2.84
   1   2  21    0.20    2.75
  -1   2  21    3.34    2.84
   1   2  21    4.72    3.01
  -1  -2  21    3.19    2.36
   1  -2  21   -1.06    2.52
  -1   2  21    2.07    2.46
   1   2  21    3.89    2.84
   1   2  22   -1.02    3.01
   1   2  22   -0.80    2.90
  -1   2  22   -2.41    3.07
  -1   2  22   -0.20    2.91
   1  -2  22    1.21    2.72
  -1  -2  22   -0.41    2.84
  -1   2  22    3.61    3.06
   1   2  22    1.11    3.11
   1  -2  22   -2.80    3.10
  -1  -2  22    2.50    2.96
   1   2  22    3.50    3.29
  -1   2  22    3.72    2.99
  -1   2  22    0.42    2.97
  -1  -2  22   -1.68    2.62
   1  -2  22   -0.44    2.79
   1   2  22    2.02    3.05
   1  -2  22   -0.40    2.81
  -1  -2  22    0.40    2.97
   1   2  22    2.02    3.05
  -1   2  22    3.24    2.98
  -1   2  22    0.99    2.91
   1   2  22   -0.20    2.70
   1  -2  22    5.64    2.58
  -1  -2  22    1.72    2.47
  -1   2  22    0.19    2.78
  -1  -2  23   55.25    4.15
  -1   2  23   60.43    4.25
   1  -2  23   67.88    4.33
   1   2  23   60.26    4.22
  -1   2  23   70.48    4.52
  -1   2  23   63.59    4.15
   1   2  23   57.34    4.35
  -1  -2  23   66.07    4.33
  -1  -2  23   59.96    4.28
  -1   2  23   61.38    4.37
   1  -2  23   58.63    4.32
   1   2  23   57.15    4.28
   1  -2  23   55.80    4.25
  -1   2  23   57.56    4.18
   1   2  23   66.79    4.34
   1   2  23   57.90    4.17
   1  -2  23   59.53    3.90
  -1  -2  23   63.92    3.91
  -1   2  23   62.90    4.11
   1  -2  24   -0.20    2.74
  -1  -2  24   -2.21    2.98
  -1  -2  24   -1.04    2.84
   1   2  24    2.39    2.95
  -1   2  24    5.67    3.06
  -1   2  24    1.67    2.89
   1  -2  24   -2.78    3.01
   1  -2  24   -0.43    2.97
  -1  -2  24   -1.24    2.84
   1   2  24    3.89    2.94
  -1   2  24   -0.59    2.94
  -1  -2  24   -2.19    3.01
  -1   2  24    3.60    3.07
   1  -2  24    0.40    2.92
   1   2  24   -0.40    2.82
  -1   2  24   -2.65    2.62
   1   2  24    3.75    2.81
   1  -2  24    1.07    2.42
  -1  -2  24    4.39    2.44
  -1  -2  25   11.02    3.17
  -1   2  25   11.22    3.08
   1  -2  25    8.45    2.83
   1   2  25   11.19    3.14
  -1  -2  25   15.22    3.18
   1  -2  25    5.11    2.95
   1  -2  25    8.58    2.84
  -1   2  25   10.27    2.99
  -1  -2  25    7.54    2.80
  -1  -2  25    4.79    2.89
   1   2  25    9.07    2.96
  -1   2  25    6.40    2.87
   1   2  25   15.12    3.13
  -1   2  25   10.94    3.09
   1  -2  25    9.52    2.95
  -1  -2  25   10.12    3.17
  -1   2  25    3.44    2.58
   1   2  25    9.65    2.77
   1  -2  26   21.55    3.00
  -1   2  26   21.06    3.25
  -1  -2  26   20.01    3.13
  -1  -2  26   20.54    2.91
   1   2  26   20.82    3.23
   1  -2  26   18.89    3.13
  -1  -2  26   23.96    3.20
   1  -2  26   15.67    2.94
  -1  -2  26   16.40    3.07
  -1   2  26   16.66    3.07
   1   2  26   20.38    3.10
  -1   2  26   23.76    3.19
  -1   2  26   18.10    3.17
   1  -2  26   25.91    3.25
   1   2  26   17.16    3.12
  -1  -2  26   18.33    3.10
   1   2  26   21.70    2.97
  -1   2  26   18.11    2.84
   1  -2  26   21.04    2.77
  -1  -2  26   17.50    2.54
   1  -2  27   12.28    2.74
   1   2  27   15.74    2.93
  -1  -2  27   13.12    2.83
  -1   2  27   16.26    2.93
  -1  -2  27   14.74    2.69
   1  -2  27   14.23    2.79
  -1   2  27   14.04    2.71
   1   2  27   10.59    2.52
  -1  -2  27   15.92    2.86
   1  -2  27   17.32    2.77
  -1   2  27   13.07    2.53
   1   2  27   13.00    2.58
  -1  -2  27   12.20    2.16
   1  -2  27   16.96    2.37
   1   2  28   38.56    3.08
  -1  -2  28   38.19    3.07
  -1   2  28   35.05    3.00
   1  -2  28   34.88    3.05
  -1  -2  28   35.40    2.88
   1   2  28   36.12    2.82
  -1   2  28   29.02    2.84
   1  -2  28   27.56    2.78
  -1  -2  28   33.88    2.35
   1   2  28   33.09    3.00
   1  -2  28   37.12    3.07
  -1  -2  28   39.66    2.99
  -1   2  28   38.59    2.81
   1  -2  29   12.57    2.16
  -1  -2  29    9.27    2.06
  -1  -2  29    7.95    1.99
  -1   2  29    3.23    1.90
  -1   2  29    5.04    1.77
   1   2  29    3.31    1.76
  -1   2  30    4.51    1.25
   1  -2  30    1.62    1.46
  -1  -2  30    2.89    1.45
  -1   3   0    0.82    0.56
   1  -3   0   -0.18    0.43
   1   3   1  130.82    3.47
  -1   3  -1  130.38    3.47
  -1  -3  -1  124.48    3.46
  -1   3  -1  128.38    3.65
  -1   3   1  126.94    3.59
   1  -3   1  131.70    3.61
   1  -3  -1  131.38    3.59
   1   3   2 2586.53   65.40
   1  -3   2 2538.08   65.40
   1   3   2 2529.16   65.40
   1  -3   2 2533.92   65.40
  -1   3  -2 2586.45   65.54
   1   3   2 2538.33   65.35
   1   3   2 2514.52   65.33
   1  -3  -2 2538.22   65.45
   1  -3   2 2651.64   65.50
  -1   3   3  252.70    6.80
   1  -3   3  255.64    6.92
   1   3   3  254.65    6.67
   1  -3  -3  251.41    6.83
  -1   3  -3  260.02    6.99
   1   3   3  262.64    6.70
   1  -3   3  258.00    6.88
  -1   3   3  247.37    6.94
   1   3   3  262.38    6.89
   1   3   3  253.65    6.96
   1   3   3  260.44    6.89
   1  -3   3  252.95    6.87
   1   3   3  252.79    6.87
   1  -3   3  267.90    6.88
  -1   3   3  250.89    6.93
   1   3   3  253.50    6.94
   1   3   3  265.36    6.93
  -1   3   3  259.51    6.94
   1   3   3  258.29    6.97
  -1   3   3  256.09    6.96
   1   3   3  258.07    7.00
   1   3   3  256.73    6.95
  -1   3   4 5181.24  131.49
   1  -3   4 5090.11  131.62
  -1   3  -4 5103.56  131.69
  -1   3   4 5083.38  131.69
   1   3   4 5058.68  131.68
   1   3   4 5285.41  131.66
   1  -3   4 5124.88  131.65
   1  -3   4 5086.30  131.64
  -1   3   4 5070.33  131.68
   1   3   4 5243.35  131.66
   1   3   4 5130.19  131.70
   1   3   4 5195.82  131.67
   1   3   4 4971.37  131.62
   1  -3   4 5294.89  131.64
  -1   3   4 5116.27  131.66
   1   3   4 5097.41  131.69
  -1   3   4 5101.81  131.69
   1   3   4 5277.50  131.65
  -1   3   4 5008.28  131.67
   1   3   4 5144.23  131.64
   1   3   4 5072.67  131.68
   1   3   4 5183.48  131.72
   1  -3   5  337.81    8.74
   1  -3   5  320.15    8.73
  -1  -3  -5  319.61    8.49
  -1   3   5  324.80    8.55
  -1  -3  -5  324.19    8.45
   1  -3  -5  302.87    8.65
  -1   3   5  324.39    8.85
   1   3   5  334.89    8.87
   1   3   5  328.88    8.86
  -1   3   5  317.16    8.83
   1   3   5  340.60    8.88
   1  -3   5  324.39    8.83
   1   3   5  339.80    8.87
   1   3   5  329.02    8.85
   1  -3   5  334.89    8.86
   1  -3   5  317.20    8.82
   1  -3   5  341.37    8.84
   1  -3   5  330.68    8.82
   1   3   5  315.88    8.81
  -1  -3   5  326.60    8.70
  -1   3   5  349.38    8.86
   1   3   5  327.19    8.83
   1   3   5  321.45    8.83
  -1   3   5  332.54    8.86
  -1  -3   5  327.11    8.79
  -1   3   5  315.75    8.69
  -1   3   5  317.89    8.84
   1   3   5  330.43    8.78
   1   3   5  331.67    8.86
   1   3   5  329.15    8.79
   1   3   5  320.14    8.82
   1   3   5  318.14    8.88
   1   3   5  330.54    8.85
  -1   3   5  351.97    8.88
   1  -3   6 1821.69   44.96
  -1   3   6 1759.66   44.76
  -1  -3  -6 1751.41   44.64
   1  -3   6 1750.38   45.00
   1  -3  -6 1740.18   44.90
  -1  -3  -6 1725.84   44.67
  -1   3   6 1727.38   45.13
   1  -3   6 1715.26   45.14
   1   3   6 1750.59   45.12
   1  -3   6 1758.34   45.15
   1  -3   6 1715.67   45.14
   1   3   6 1717.02   45.15
   1   3   6 1706.99   45.11
   1   3   6 1731.01   45.16
  -1   3   6 1726.10   45.12
   1   3   6 1738.82   45.14
  -1  -3   6 1782.23   45.13
   1   3   6 1719.69   45.09
   1  -3   6 1828.85   45.14
  -1  -3   6 1712.12   44.98
   1   3   6 1762.53   45.14
  -1   3   6 1748.49   45.11
  -1   3   6 1746.86   45.12
  -1   3   6 1714.49   44.87
   1   3   6 1752.59   45.04
  -1   3   6 1755.68   44.94
   1   3   6 1721.02   45.12
  -1   3   6 1725.23   45.12
  -1  -3   6 1745.69   45.07
   1   3   6 1718.33   45.03
   1   3   6 1719.62   45.12
   1   3   6 1745.68   45.09
  -1   3   6 1810.47   45.12
   1   3   6 1738.20   45.10
   1   3   6 1702.24   45.13
  -1   3   7  383.92   10.06
   1  -3   7  376.19   10.38
   1  -3   7  392.63   10.27
  -1  -3  -7  382.90    9.98
   1  -3  -7  394.63   10.23
   1   3   7  384.19   10.58
   1  -3   7  382.40   10.54
   1  -3   7  376.16   10.54
   1  -3   7  362.20   10.52
  -1   3   7  377.86   10.50
   1   3   7  380.44   10.51
   1   3   7  381.65   10.57
   1   3   7  397.84   10.60
   1  -3   7  395.91   10.54
  -1  -3   7  389.76   10.54
  -1   3   7  406.52   10.59
   1   3   7  380.54   10.50
  -1   3   7  382.07   10.50
   1   3   7  383.10   10.54
  -1  -3   7  391.21   10.39
  -1   3   7  388.26   10.52
  -1   3   7  383.81   10.28
   1  -3   7  392.63   10.54
   1   3   7  390.72   10.52
   1   3   7  385.33   10.51
   1   3   7  381.50   10.39
  -1  -3   7  393.34   10.47
  -1   3   7  381.42   10.22
   1   3   7  382.31   10.41
  -1   3   7  383.88   10.51
  -1   3   7  386.67   10.51
   1   3   7  382.51   10.50
   1   3   7  375.79   10.52
   1   3   7  382.50   10.51
  -1   3   7  384.99   10.51
   1   3   7  399.11   10.48
   1  -3   8    2.14    0.64
  -1   3   8    2.15    0.46
   1  -3   8    1.28    0.84
   1  -3  -8    1.65    0.62
   1  -3   8    1.94    1.11
  -1   3   8    0.66    0.92
   1  -3   8    1.24    1.04
   1   3   8    1.63    0.93
   1   3   8    2.18    1.15
   1   3   8    1.91    1.06
   1  -3   8    1.94    1.07
   1   3   8    0.79    1.12
   1   3   8    0.84    1.09
   1  -3   8    2.00    0.94
  -1   3   8    2.75    1.08
  -1  -3   8    1.75    1.04
  -1   3   8    0.71    1.01
  -1  -3   8    2.61    0.87
   1   3   8    2.87    1.15
   1  -3   8    0.49    0.99
  -1  -3   8    2.57    1.01
   1   3   8    0.79    0.87
   1   3   8    0.94    0.85
  -1   3   8    2.53    0.76
  -1   3   8    1.32    0.98
   1   3   8    2.52    1.05
  -1   3   8    0.69    0.62
  -1   3   8    1.71    1.06
   1   3   8    2.15    1.20
   1   3   8    4.16    1.07
   1   3   8    0.32    0.93
   1   3   8    2.24    1.14
  -1   3   8    1.18    1.01
   1   3   8    2.12    1.09
  -1   3   8    2.53    1.18
   1  -3   9    2.93    1.01
   1  -3   9    4.27    0.66
   1  -3  -9    2.71    0.66
   1  -3   9    2.07    1.16
   1  -3   9    2.95    1.22
   1   3   9    3.50    1.28
   1   3   9    4.06    1.30
   1   3   9    3.37    1.25
   1  -3   9    2.20    1.19
  -1  -3   9    3.47    1.07
   1  -3   9    3.27    1.09
   1   3   9    2.59    1.21
  -1   3   9    2.92    1.26
  -1  -3   9    3.29    1.02
  -1   3   9    3.95    1.14
   1  -3   9    2.87    1.14
   1   3   9    4.58    1.24
   1   3   9    2.88    0.99
  -1   3   9    3.03    0.78
   1   3   9    2.53    1.01
   1   3   9    2.99    1.10
  -1  -3   9    3.06    1.07
   1  -3   9    4.21    1.23
  -1   3   9    2.59    1.09
  -1   3   9    3.03    0.79
   1   3   9    2.76    1.08
  -1   3   9    2.33    1.33
   1   3   9    3.06    1.29
   1   3   9    2.07    1.21
   1   3   9    3.68    1.13
  -1   3   9    3.39    1.25
  -1   3   9    1.34    1.27
   1   3   9    3.26    1.24
   1  -3  10   70.84    2.62
   1  -3  10   65.65    2.18
   1  -3 -10   64.80    2.16
  -1   3  10   72.13    2.79
   1   3  10   66.57    2.86
   1   3  10   67.52    2.73
   1  -3  10   67.59    2.86
   1  -3  10   65.12    2.84
  -1   3  10   70.14    2.77
   1   3  10   67.66    2.89
   1   3  10   62.25    2.78
  -1   3  10   63.98    2.77
   1  -3  10   68.72    2.77
  -1  -3  10   69.43    2.64
   1  -3  10   65.54    2.66
   1   3  10   66.29    2.70
   1   3  10   69.76    2.59
   1  -3  10   72.30    2.82
  -1   3  10   68.19    2.35
  -1   3  10   72.06    2.38
   1   3  10   65.40    2.73
  -1   3  10   70.96    2.83
   1   3  10   65.51    2.52
  -1  -3  10   69.09    2.73
   1   3  10   64.63    2.63
  -1   3  10   64.17    2.84
   1   3  10   67.73    2.86
  -1   3  10   70.81    2.87
   1   3  10   68.55    2.86
   1   3  10   66.42    2.86
   1  -3  10   69.96    2.26
   1  -3  11  566.81   15.63
   1  -3  11  567.92   15.16
   1  -3  11  565.83   15.90
   1   3  11  579.49   15.95
   1   3  11  603.22   15.99
   1  -3  11  560.59   15.90
  -1   3  11  597.69   15.85
   1   3  11  589.97   15.83
   1   3  11  565.23   15.90
   1  -3  11  582.58   15.87
   1  -3  11  572.35   15.84
  -1   3  11  582.30   15.81
   1   3  11  557.19   15.88
   1   3  11  557.30   15.79
  -1   3  11  577.53   15.90
  -1  -3  11  597.16   15.70
   1  -3  11  557.46   15.73
  -1  -3  11  587.43   15.86
   1   3  11  572.37   15.80
   1   3  11  571.65   15.58
  -1   3  11  582.84   15.82
   1   3  11  582.28   15.54
   1  -3  11  583.63   15.83
   1   3  11  585.81   15.82
  -1   3  11  578.09   15.39
  -1  -3  11  578.46   15.77
   1   3  11  580.50   15.72
  -1   3  11  571.97   15.36
   1   3  11  599.07   15.80
  -1   3  11  576.66   15.82
   1   3  11  574.61   15.82
   1   3  11  575.93   15.67
   1  -3  12 1614.98   40.13
   1   3  12 1583.96   40.29
  -1   3  12 1556.90   40.28
   1   3  12 1514.98   40.27
  -1  -3  12 1503.70   40.27
  -1   3  12 1545.96   40.36
   1  -3  12 1542.29   40.32
   1  -3  12 1546.49   40.21
   1   3  12 1523.54   40.36
   1   3  12 1527.82   40.38
  -1  -3  12 1535.78   40.11
   1  -3  12 1481.44   40.29
   1   3  12 1529.84   40.00
  -1   3  12 1492.85   39.77
  -1   3  12 1468.83   39.72
   1   3  12 1549.27   40.17
   1   3  12 1516.96   40.30
   1   3  12 1490.15   39.89
   1  -3  12 1492.16   40.25
  -1  -3  12 1566.22   40.24
   1   3  12 1580.06   40.11
   1   3  12 1568.88   40.23
   1   3  12 1546.51   40.26
  -1   3  12 1527.37   40.25
   1   3  12 1513.62   40.24
  -1   3  12 1514.10   40.25
   1   3  13  326.25   10.07
   1  -3  13  326.06    9.81
  -1  -3  13  343.39    9.80
   1   3  13  355.50   10.09
  -1   3  13  343.61   10.05
   1  -3  13  338.31   10.09
  -1  -3  13  344.10    9.88
  -1  -3  13  336.73   10.10
   1   3  13  351.13   10.22
   1   3  13  355.11   10.13
  -1   3  13  341.77   10.15
   1  -3  13  327.03   10.08
   1   3  13  339.60   10.18
  -1  -3  13  334.23   10.00
   1   3  13  329.62   10.06
  -1   3  13  337.03    9.51
   1   3  13  354.15   10.06
   1   3  13  341.84    9.75
  -1   3  13  365.68   10.11
   1  -3  13  342.52   10.08
   1   3  13  330.54    9.62
   1   3  13  350.86    9.95
   1   3  13  343.15   10.07
  -1   3  13  347.74   10.08
   1   3  13  339.17    9.84
  -1  -3  14  104.10    3.95
   1  -3  14  104.66    4.05
   1   3  14  109.24    4.33
   1   3  14  115.49    4.30
  -1   3  14  118.15    4.33
   1   3  14  112.76    4.37
   1   3  14  107.39    4.33
   1  -3  14  111.64    4.34
   1  -3  14  105.73    4.25
  -1  -3  14  103.69    4.06
  -1   3  14  112.88    4.36
   1   3  14  101.41    4.23
  -1  -3  14  109.20    4.28
   1   3  14  119.20    4.33
  -1   3  14  111.91    4.30
   1   3  14  111.40    4.21
   1   3  14  104.37    3.89
  -1   3  14  103.89    4.32
  -1  -3  14  100.82    4.15
   1   3  14  105.30    4.32
   1  -3  14  105.90    4.31
   1   3  14  108.85    3.83
   1   3  14  104.04    4.04
  -1  -3  15  203.84    6.39
   1   3  15  185.25    6.66
   1  -3  15  188.89    6.39
  -1   3  15  198.93    6.66
   1   3  15  210.39    6.70
   1  -3  15  202.00    6.72
   1  -3  15  207.82    6.78
  -1  -3  15  189.73    6.65
  -1   3  15  209.03    6.77
   1   3  15  198.14    6.80
  -1  -3  15  200.60    6.53
  -1   3  15  199.19    6.70
   1   3  15  192.00    6.77
   1   3  15  201.50    6.73
   1  -3  15  188.26    6.68
  -1   3  15  202.90    6.70
   1   3  15  205.07    6.69
   1   3  15  189.21    6.71
   1   3  15  195.72    6.15
  -1   3  15  200.33    6.77
  -1  -3  15  195.33    6.58
   1   3  15  194.42    6.41
  -1   3  16   14.08    2.29
   1   3  16   12.16    2.27
   1   3  16   15.60    2.37
  -1   3  16   14.21    2.19
   1   3  16   15.81    2.44
   1  -3  16   10.15    2.18
  -1   3  16   15.82    2.37
  -1  -3  16   14.48    2.22
  -1   3  16   14.70    2.29
   1   3  16   15.22    2.38
   1   3  16   12.27    1.73
   1  -3  16   10.74    1.89
  -1  -3  16   12.44    1.88
  -1   3  17   37.75    3.00
  -1   3  17   28.00    2.71
   1   3  17   33.84    2.77
   1   3  17   37.78    3.02
   1   3  17   31.89    2.91
   1   3  17   30.00    2.80
  -1  -3  17   27.64    2.59
  -1   3  17   33.21    2.92
   1   3  17   33.75    2.95
  -1  -3  17   31.32    2.68
   1  -3  17   35.14    2.97
   1  -3  17   29.97    2.91
  -1   3  17   28.83    2.83
   1   3  17   33.52    2.93
   1   3  17   35.02    2.91
  -1   3  17   28.18    2.85
   1  -3  17   36.26    2.53
  -1  -3  17   33.52    2.77
  -1   3  17   38.06    2.96
   1  -3  17   30.94    2.49
   1   3  17   32.48    2.89
   1   3  18  457.90   13.39
   1   3  18  452.67   13.38
  -1   3  18  442.71   13.35
  -1   3  18  465.05   13.43
   1   3  18  433.96   13.51
   1   3  18  452.47   13.42
  -1  -3  18  437.45   13.36
  -1   3  18  449.82   13.45
  -1   3  18  430.31   13.39
   1  -3  18  435.27   13.47
   1   3  18  437.72   13.52
   1  -3  18  426.49   13.36
  -1  -3  18  429.88   13.34
  -1   3  18  447.79   13.35
  -1   3  18  460.47   13.43
   1   3  18  443.43   13.37
  -1   3  18  430.09   13.34
   1  -3  18  445.37   13.00
   1   3  18  448.29   13.37
   1   3  18  431.41   13.34
  -1  -3  18  447.63   13.01
   1  -3  18  435.34   13.06
  -1   3  18  416.44   13.23
  -1   3  19   51.30    3.77
   1   3  19   52.03    3.74
  -1   3  19   49.00    3.57
   1   3  19   51.07    3.68
  -1   3  19   50.53    3.66
  -1   3  19   42.59    3.55
   1   3  19   41.52    3.48
   1  -3  19   54.46    3.70
  -1   3  19   51.54    3.71
  -1  -3  19   51.94    3.63
   1  -3  19   56.18    3.69
  -1  -3  19   45.66    3.56
   1   3  19   50.66    3.64
   1   3  19   47.91    3.74
   1   3  19   46.35    3.59
  -1   3  19   50.51    3.59
   1   3  19   50.51    3.69
  -1   3  19   56.19    3.76
   1  -3  19   52.39    3.21
  -1  -3  19   49.48    3.24
   1   3  19   50.09    3.51
   1  -3  19   51.68    3.25
  -1   3  19   46.68    3.57
  -1   3  20  590.44   17.64
  -1   3  20  621.35   17.78
   1   3  20  609.83   17.73
   1   3  20  613.90   17.71
   1  -3  20  627.08   17.72
  -1  -3  20  641.42   17.74
   1  -3  20  598.74   17.76
   1   3  20  598.89   17.75
  -1   3  20  608.05   17.73
  -1   3  20  600.34   17.73
   1   3  20  591.76   17.80
  -1   3  20  620.14   17.64
  -1  -3  20  572.83   17.60
  -1  -3  20  590.41   17.66
   1   3  20  584.06   17.65
   1  -3  20  591.30   17.69
   1   3  20  604.15   17.66
   1   3  20  591.19   17.62
  -1   3  20  599.35   17.68
   1  -3  20  583.58   17.16
  -1   3  20  624.87   17.73
   1   3  20  584.16   17.60
  -1  -3  20  565.43   17.14
   1  -3  20  595.30   17.33
  -1   3  20  597.01   17.55
  -1   3  21   11.26    3.13
   1   3  21   14.97    3.26
  -1   3  21   10.42    3.16
  -1  -3  21    9.22    2.84
   1   3  21   10.31    2.97
  -1   3  21    6.52    2.80
   1  -3  21    4.96    2.83
   1   3  21    7.51    3.09
  -1   3  21   13.10    3.01
  -1   3  21   12.51    3.16
   1   3  21   14.64    3.27
   1   3  21   14.66    3.17
   1   3  21   13.31    2.97
  -1   3  21   13.25    2.91
  -1  -3  21    6.98    2.41
   1  -3  21   10.87    2.48
   1   3  22  103.84    5.25
  -1   3  22  110.26    5.27
  -1  -3  22  101.11    5.22
   1  -3  22   99.99    5.13
  -1   3  22  104.53    5.19
  -1   3  22  101.38    5.24
  -1   3  22  106.53    5.22
   1   3  22   94.72    5.25
  -1  -3  22  106.84    5.30
   1   3  22  101.20    5.31
   1  -3  22   89.13    5.14
   1  -3  22   97.57    5.26
  -1  -3  22  100.94    5.23
   1   3  22   94.28    5.13
  -1   3  22   99.99    5.20
   1   3  22   93.33    5.12
  -1   3  22  102.77    5.25
   1  -3  22  102.41    4.78
   1   3  22   95.89    5.12
  -1  -3  22   91.71    4.49
  -1   3  22  100.14    5.09
   1   3  23   28.28    3.64
   1  -3  23   28.23    3.62
  -1  -3  23   29.14    3.33
  -1   3  23   25.73    3.55
  -1   3  23   24.19    3.33
  -1  -3  23   30.58    3.42
  -1  -3  23   20.99    3.22
   1  -3  23   24.64    3.48
   1   3  23   21.37    3.47
   1  -3  23   25.10    3.26
   1   3  23   29.57    3.66
  -1   3  23   29.82    3.47
  -1   3  23   24.09    3.36
  -1   3  23   25.10    3.42
   1   3  23   29.59    3.63
   1   3  23   26.28    3.51
   1  -3  23   28.69    3.07
  -1  -3  23   24.53    2.84
  -1   3  23   24.49    3.38
  -1  -3  24   28.37    3.31
   1  -3  24   25.89    3.41
  -1   3  24   22.46    3.33
  -1  -3  24   30.10    3.35
   1   3  24   32.71    3.66
   1  -3  24   19.79    3.23
   1  -3  24   29.97    3.47
  -1   3  24   28.64    3.48
  -1  -3  24   26.69    3.42
   1   3  24   28.67    3.58
  -1   3  24   31.80    3.60
  -1   3  24   30.91    3.48
  -1  -3  24   30.58    3.42
   1   3  24   27.72    3.46
   1   3  24   41.19    3.74
   1  -3  24   27.32    3.51
  -1   3  24   24.55    3.32
   1  -3  24   24.81    3.00
   1   3  24   20.38    3.19
  -1  -3  24   28.82    2.88
   1   3  25    9.42    3.06
  -1  -3  25    6.69    2.94
   1  -3  25    8.46    3.01
  -1  -3  25    9.43    3.05
  -1   3  25   13.61    3.20
   1  -3  25    8.96    3.02
  -1  -3  25   13.43    3.15
  -1  -3  25    9.08    2.81
  -1   3  25    9.44    3.02
  -1   3  25    8.98    2.84
   1   3  25   11.06    3.06
   1  -3  25   14.11    3.02
   1   3  25    4.39    2.79
  -1   3  25    8.99    2.97
   1  -3  25   11.16    3.17
  -1  -3  25   15.36    3.15
  -1   3  25   10.33    2.91
   1   3  25    6.67    2.82
  -1   3  25   10.62    2.87
   1  -3  26  274.12    9.02
  -1   3  26  284.61    9.18
  -1  -3  26  273.72    9.11
  -1  -3  26  271.59    9.12
   1   3  26  278.58    9.16
   1  -3  26  278.06    9.11
   1   3  26  267.01    9.10
   1  -3  26  253.27    8.53
  -1  -3  26  249.61    8.90
   1  -3  26  251.22    8.94
  -1  -3  26  263.78    9.00
  -1   3  26  254.81    9.01
  -1   3  26  247.73    8.95
  -1  -3  26  275.95    9.10
   1  -3  26  272.29    9.05
   1   3  26  262.63    8.98
  -1   3  26  256.05    8.87
   1   3  27   60.93    3.87
  -1  -3  27   56.18    3.78
   1  -3  27   54.90    3.67
  -1   3  27   54.17    3.67
  -1  -3  27   57.49    3.70
   1  -3  27   58.43    3.59
  -1  -3  27   55.08    3.49
   1   3  27   51.88    3.45
   1   3  27   49.51    3.56
  -1   3  27   55.61    3.55
   1  -3  27   55.69    3.59
  -1  -3  27   61.21    3.78
   1  -3  27   63.86    3.77
  -1   3  27   55.08    3.49
  -1  -3  28  245.17    7.98
   1  -3  28  249.59    7.97
   1   3  28  242.41    7.89
  -1  -3  28  237.07    7.86
  -1   3  28  238.02    7.90
   1   3  28  226.43    7.85
   1  -3  28  231.49    7.89
  -1  -3  28  248.47    7.97
   1  -3  28  251.75    7.99
  -1   3  28  238.28    7.78
  -1  -3  29    8.81    1.97
   1  -3  29   11.48    2.06
  -1   3  29    6.71    1.85
  -1  -3  29    8.10    1.84
  -1  -3  29    6.42    1.99
   1  -3  29    8.46    1.92
   1   3  29    4.21    1.82
  -1   3  29   11.56    1.89
  -1   3  30   15.22    1.53
  -1  -3  30   20.62    1.87
   1  -3  30   18.08    1.72
  -1   4   0    1.27    0.68
   1  -4   0    0.22    0.59
   1  -4   1  298.59    7.80
   1  -4  -1  293.80    7.75
  -1   4  -1  296.81    7.83
  -1   4   1  290.45    7.76
  -1   4   1  281.84    7.72
   1   4   1  289.69    7.70
   1  -4   1  283.77    7.53
   1   4   1  286.65    7.53
  -1   4  -1  291.56    7.53
  -1  -4  -1  284.40    7.53
   1   4   1  293.68    7.77
   1   4   1  287.89    7.74
   1  -4  -2   82.48    2.44
   1  -4   2   82.29    2.54
  -1   4   2   82.29    2.45
   1   4   2   78.78    2.34
  -1   4  -2   80.10    2.59
   1  -4   2   78.15    2.29
   1   4   2   79.81    2.30
   1   4   2   80.38    2.50
   1   4   2   80.16    2.51
   1   4   2   82.62    2.53
   1  -4   3 1453.39   38.25
   1  -4  -3 1492.17   38.14
  -1   4  -3 1483.95   38.30
   1   4   3 1487.35   38.02
   1  -4   3 1494.37   38.10
   1  -4   3 1473.85   38.10
   1   4   3 1481.17   38.11
  -1   4   3 1497.06   38.28
   1   4   3 1477.96   38.11
   1   4   3 1464.98   38.09
   1  -4   3 1504.46   38.10
  -1   4   3 1481.07   38.21
   1   4   3 1437.78   38.22
   1   4   3 1454.49   38.24
   1   4   3 1477.86   38.25
  -1   4   3 1477.35   38.20
   1  -4   4  162.64    4.62
   1   4   4  159.87    4.23
   1  -4  -4  163.50    4.46
  -1   4   4  158.71    4.41
  -1   4  -4  160.63    4.69
  -1   4   4  159.54    4.65
   1  -4   4  165.23    4.53
   1   4   4  163.04    4.55
   1   4   4  158.37    4.54
   1   4   4  157.86    4.66
   1  -4   4  164.64    4.53
   1  -4   4  159.95    4.52
   1   4   4  160.28    4.55
   1  -4   4  168.14    4.52
  -1   4   4  159.89    4.64
   1   4   4  156.74    4.50
   1   4   4  159.09    4.63
  -1   4   4  164.61    4.64
   1   4   4  160.75    4.60
   1   4   4  156.26    4.66
   1   4   4  156.92    4.62
  -1   4   4  160.94    4.65
   1  -4   5 2537.72   64.44
   1  -4   5 2486.97   64.32
  -1   4   5 2416.26   64.26
  -1  -4  -5 2399.90   64.18
  -1   4   5 2534.85   64.22
  -1   4  -5 2528.73   64.52
   1   4   5 2593.95   64.45
   1  -4   5 2454.75   64.42
   1  -4   5 2539.01   64.44
   1  -4   5 2484.70   64.42
   1   4   5 2498.30   64.51
  -1   4   5 2509.21   64.51
   1   4   5 2559.06   64.45
   1   4   5 2580.56   64.45
   1  -4   5 2578.59   64.42
   1  -4   5 2512.25   64.39
   1   4   5 2514.39   64.41
   1   4   5 2505.08   64.48
   1   4   5 2513.18   64.41
  -1  -4   5 2529.72   64.31
  -1   4   5 2453.86   64.48
   1   4   5 2538.05   64.52
   1   4   5 2510.88   64.43
  -1   4   5 2446.24   64.48
  -1   4   5 2477.91   64.51
   1   4   5 2445.49   64.49
   1   4   5 2492.11   64.52
  -1   4   5 2510.00   64.50
  -1  -4  -6  242.21    6.49
   1  -4   6  249.66    6.82
  -1   4   6  245.57    6.52
   1  -4   6  242.59    6.74
  -1  -4  -6  231.53    6.45
   1  -4  -6  247.45    6.72
  -1   4  -6  242.95    6.94
   1   4   6  252.66    6.91
  -1   4   6  250.78    6.96
   1  -4   6  249.71    6.90
   1   4   6  244.18    6.90
   1   4   6  241.84    6.90
   1  -4   6  252.60    6.91
   1   4   6  243.67    6.95
   1  -4   6  244.31    6.90
  -1  -4   6  241.56    6.74
   1  -4   6  245.92    6.85
   1   4   6  250.50    6.88
   1   4   6  246.27    6.86
  -1   4   6  248.16    6.89
   1   4   6  253.07    6.94
  -1   4   6  247.97    6.93
   1  -4   6  246.69    6.84
  -1  -4   6  257.78    6.89
   1   4   6  243.10    6.95
  -1   4   6  248.19    6.96
  -1   4   6  249.91    6.95
   1   4   6  250.92    6.85
   1   4   6  247.29    6.85
   1   4   6  248.75    6.93
   1   4   6  243.67    6.98
   1   4   6  246.77    6.98
  -1   4   6  251.01    6.96
   1   4   6  260.15    6.98
   1  -4   7  129.55    3.83
  -1   4   7  127.69    3.50
   1  -4   7  134.70    3.83
  -1  -4  -7  118.45    3.44
   1  -4  -7  133.71    3.75
   1   4   7  122.30    4.01
  -1   4   7  126.93    4.01
   1  -4   7  125.50    4.00
   1   4   7  128.78    4.01
   1  -4   7  132.18    4.02
  -1   4   7  128.75    4.03
   1   4   7  126.43    4.03
   1  -4   7  130.58    4.01
   1   4   7  129.65    4.03
   1   4   7  127.79    4.03
  -1  -4   7  127.94    3.95
  -1   4   7  128.19    3.99
   1  -4   7  128.86    3.96
  -1   4   7  130.33    4.05
   1   4   7  132.58    3.98
   1   4   7  125.30    4.04
   1  -4   7  124.11    3.92
   1   4   7  125.34    3.97
  -1  -4   7  129.71    3.84
  -1   4   7  127.29    4.04
   1   4   7  125.47    4.03
   1   4   7  124.74    4.05
  -1   4   7  130.60    3.83
   1   4   7  134.19    3.92
  -1   4   7  130.13    4.04
   1   4   7  132.90    3.92
  -1   4   7  129.55    4.06
   1   4   7  136.12    4.12
   1   4   7  124.60    4.04
   1   4   7  129.09    4.02
   1  -4   8   16.60    1.16
   1  -4   8   20.16    1.11
  -1   4   8   17.86    0.72
   1  -4  -8   18.21    1.02
   1   4   8   17.98    1.40
   1  -4   8   17.57    1.41
  -1   4   8   15.92    1.34
   1  -4   8   16.63    1.36
   1   4   8   18.12    1.40
   1   4   8   16.35    1.38
   1   4   8   19.76    1.44
   1  -4   8   15.20    1.31
  -1   4   8   17.98    1.38
   1   4   8   16.59    1.39
  -1  -4   8   15.13    1.27
   1  -4   8   16.95    1.36
   1   4   8   18.82    1.37
  -1   4   8   15.41    1.48
  -1   4   8   17.68    1.43
   1  -4   8   18.47    1.33
  -1  -4   8   14.84    1.18
   1   4   8   15.27    1.31
   1   4   8   17.30    1.46
   1   4   8   16.66    1.26
  -1   4   8   19.50    1.39
   1   4   8   17.16    1.45
   1   4   8   18.31    1.22
   1   4   8   18.29    1.39
  -1   4   8   17.60    1.15
  -1   4   8   18.72    1.47
  -1   4   8   16.21    1.54
   1   4   8   16.78    1.34
  -1   4   8   17.55    1.59
   1   4   8   17.11    1.54
   1   4   8   17.73    1.50
   1   4   8   19.33    1.54
   1  -4   9   23.23    1.39
   1  -4   9   25.02    1.27
   1  -4  -9   24.20    1.16
   1  -4   9   31.36    1.78
   1   4   9   25.48    1.65
   1   4   9   24.22    1.71
  -1   4   9   22.07    1.63
   1   4   9   24.88    1.72
   1  -4   9   30.84    1.76
   1   4   9   23.94    1.57
   1   4   9   23.74    1.57
  -1  -4   9   24.24    1.56
   1  -4   9   24.10    1.64
   1  -4   9   25.08    1.57
  -1  -4   9   23.52    1.46
  -1   4   9   23.56    1.65
   1   4   9   21.97    1.49
  -1  -4   9   24.98    1.64
  -1   4   9   23.63    1.35
   1   4   9   27.35    1.66
   1   4   9   23.53    1.50
  -1   4   9   25.73    1.78
   1   4   9   25.18    1.74
  -1   4   9   23.47    1.24
  -1   4   9   21.33    1.61
   1   4   9   24.94    1.79
   1   4   9   23.54    1.80
   1   4   9   24.75    1.63
  -1   4   9   23.62    1.79
   1   4   9   25.11    1.87
  -1   4   9   24.81    1.83
   1  -4  10    7.86    1.08
   1  -4  10    6.70    0.87
   1  -4 -10    5.85    0.77
   1  -4  10    7.35    1.43
   1   4  10    7.30    1.49
   1   4  10    9.11    1.39
   1  -4  10    5.51    1.40
  -1   4  10    6.39    1.45
   1   4  10    6.22    1.24
   1   4  10    6.75    1.52
  -1   4  10    4.43    1.27
  -1   4  10    4.44    1.48
  -1  -4  10    7.14    1.15
   1   4  10    8.00    1.49
   1   4  10    6.83    1.29
   1  -4  10    6.38    1.33
   1   4  10    7.67    1.26
  -1   4  10    3.74    1.33
   1   4  10    4.92    1.17
  -1  -4  10    4.91    1.37
  -1   4  10    5.85    0.99
  -1   4  10    4.87    0.91
   1   4  10    5.51    1.31
   1   4  10    5.80    1.60
   1   4  10    5.65    1.53
  -1   4  10    5.02    1.54
   1   4  10    6.06    1.36
  -1   4  10    6.84    1.60
   1   4  10    7.24    1.58
   1   4  10    5.00    1.41
  -1   4  10    5.66    1.59
   1  -4  11  291.97    8.73
  -1  -4  11  294.05    8.68
   1  -4  11  319.28    8.46
   1   4  11  317.12    9.11
   1  -4  11  306.54    9.04
   1   4  11  313.48    9.00
  -1   4  11  309.09    9.02
   1   4  11  307.13    9.07
   1   4  11  314.74    9.02
   1  -4  11  313.42    9.08
  -1   4  11  323.28    9.06
   1   4  11  317.57    9.05
   1  -4  11  324.62    9.03
  -1  -4  11  305.18    8.80
   1  -4  11  307.63    8.98
   1   4  11  318.28    9.05
  -1  -4  11  308.34    9.00
  -1   4  11  305.29    9.01
  -1   4  11  310.56    9.03
   1   4  11  305.99    9.01
   1   4  11  313.91    8.77
  -1   4  11  303.61    8.59
  -1  -4  11  310.08    8.96
  -1   4  11  297.26    8.53
  -1   4  11  313.39    9.03
   1   4  11  305.76    8.73
   1   4  11  305.71    8.96
   1   4  11  300.96    9.00
  -1   4  11  305.67    9.02
   1   4  11  312.73    9.03
   1   4  11  299.13    8.88
  -1   4  11  312.59    9.05
   1   4  11  295.91    9.01
  -1  -4  12    1.91    1.13
   1  -4  12    2.17    1.22
  -1   4 -12    1.24    1.32
   1   4  12    1.99    1.49
  -1   4  12    1.42    1.43
  -1   4  12    1.30    1.56
   1   4  12    1.92    1.43
  -1   4  12    2.56    1.65
   1  -4  12    1.19    1.38
  -1   4  12    1.83    1.45
   1   4  12    1.28    1.47
  -1  -4  12    2.51    1.34
   1   4  12    2.26    1.65
   1  -4  12    2.97    1.40
   1   4  12    2.37    1.39
  -1  -4  12    3.65    1.43
   1   4  12    3.89    1.48
  -1  -4  12    1.22    1.41
   1   4  12    3.52    1.50
  -1   4  12    2.10    0.96
  -1   4  12    2.57    1.06
   1   4  12    3.55    1.24
   1   4  12    1.81    1.26
   1   4  12    0.87    1.78
   1   4  12    2.78    1.44
   1   4  12    3.25    1.73
  -1   4  12    2.16    1.75
   1   4  12    2.69    1.65
  -1  -4  13   74.45    3.01
   1  -4  13   76.55    3.07
   1   4  13   75.53    3.43
  -1   4 -13   76.09    3.12
  -1   4  13   76.45    3.42
   1   4  13   77.09    3.39
   1  -4  13   74.92    3.31
   1  -4  13   76.68    3.30
  -1   4  13   79.16    3.37
  -1  -4  13   78.31    3.19
   1   4  13   75.93    3.36
   1   4  13   75.91    3.44
   1   4  13   77.75    3.36
  -1  -4  13   76.68    3.33
   1   4  13   77.46    3.30
  -1   4  13   69.70    3.34
   1   4  13   78.02    3.39
  -1  -4  13   72.02    3.28
   1   4  13   81.02    3.04
   1   4  13   67.38    2.92
  -1   4  13   67.67    2.76
  -1   4  13   79.21    3.56
   1   4  13   70.89    3.18
  -1   4  13   76.57    3.46
   1   4  13   74.80    3.39
   1   4  13   78.42    3.49
  -1  -4  14  157.01    5.11
   1   4  14  153.90    5.49
   1  -4  14  150.29    5.16
  -1   4 -14  149.26    5.08
   1   4  14  154.04    5.42
  -1   4  14  151.54    5.44
  -1   4  14  156.29    5.48
   1   4  14  163.46    5.50
   1  -4  14  152.80    5.43
   1  -4  14  149.83    5.37
  -1  -4  14  156.38    5.40
   1   4  14  146.25    5.41
  -1   4  14  148.49    5.40
  -1  -4  14  152.59    5.23
   1   4  14  150.78    5.45
   1   4  14  159.83    5.50
   1   4  14  148.11    5.33
   1   4  14  139.19    5.42
   1   4  14  158.21    5.04
   1   4  14  151.39    5.44
  -1   4  14  156.57    5.50
   1   4  14  148.42    5.03
   1   4  14  147.43    5.25
   1   4  14  165.00    5.59
  -1   4  14  152.94    5.51
   1  -4  15   90.89    3.71
  -1  -4  15   90.83    3.65
   1   4  15   88.41    4.18
   1   4  15   94.52    4.11
  -1   4  15   91.99    4.03
   1   4  15   90.61    4.05
  -1   4  15  102.44    4.13
  -1  -4  15   91.84    3.84
   1  -4  15   89.33    4.03
   1   4  15   89.09    4.09
   1  -4  15   94.12    4.02
  -1  -4  15   99.79    4.09
   1   4  15   92.08    4.14
   1   4  15   92.63    4.16
  -1   4  15   98.05    4.16
   1   4  15   88.38    4.13
  -1   4  15   84.48    4.09
   1   4  15   92.82    3.58
   1   4  15   96.84    4.17
  -1   4  15   95.95    4.12
   1   4  15   91.11    4.04
   1   4  15   87.99    3.84
   1   4  16  105.59    4.67
  -1   4  16  114.24    4.75
  -1   4  16  112.83    4.69
   1   4  16  115.08    4.73
  -1   4  16  107.44    4.60
   1  -4  16  115.25    4.65
   1   4  16  112.41    4.74
   1   4  16  115.54    4.70
  -1   4  16  117.53    4.72
  -1  -4  16  107.11    4.56
  -1   4  16  110.30    4.69
   1   4  16  114.33    4.78
   1   4  16  113.53    4.76
  -1   4  16  107.94    4.71
  -1  -4  16  111.35    4.28
   1  -4  16   98.63    4.29
   1   4  16  108.91    4.74
  -1   4  17    2.09    2.20
   1   4  17    2.69    2.33
  -1   4  17    5.56    2.36
   1   4  17    2.41    2.26
   1   4  17    3.48    2.20
   1  -4  17    2.90    2.10
  -1  -4  17    2.86    2.20
  -1   4  17    4.55    2.30
  -1   4  17    2.27    2.19
   1   4  17    2.15    2.20
   1   4  17    3.32    2.31
  -1  -4  17    3.45    2.06
   1  -4  17    6.27    2.18
  -1   4  17    2.23    2.27
  -1   4  17    0.16    2.33
   1   4  17    4.92    2.34
   1   4  17    4.99    2.34
   1   4  17    1.64    2.17
   1  -4  17    2.53    1.90
  -1   4  18   47.76    3.41
  -1   4  18   45.66    3.46
   1   4  18   47.11    3.39
   1   4  18   46.56    3.34
   1  -4  18   45.99    3.41
  -1  -4  18   44.22    3.18
   1   4  18   48.34    3.54
  -1   4  18   44.05    3.33
   1  -4  18   43.38    3.34
  -1   4  18   42.64    3.27
  -1   4  18   44.71    3.20
   1   4  18   46.62    3.44
  -1  -4  18   44.42    3.23
   1   4  18   40.85    3.33
   1  -4  18   40.75    3.00
  -1   4  18   46.32    3.49
   1   4  18   47.41    3.34
   1   4  18   49.53    3.44
  -1   4  18   45.16    3.36
  -1  -4  18   46.69    2.89
   1   4  18   44.26    3.40
   1  -4  18   46.19    3.05
  -1   4  18   49.12    3.48
  -1   4  19   24.16    3.00
   1   4  19   29.85    3.24
   1   4  19   30.57    3.17
  -1   4  19   25.38    3.20
   1   4  19   35.12    3.37
   1   4  19   26.24    3.02
   1  -4  19   23.24    2.94
  -1   4  19   26.00    2.93
  -1   4  19   30.67    3.25
  -1  -4  19   24.11    2.87
  -1   4  19   28.01    2.97
   1   4  19   31.11    3.25
   1  -4  19   23.74    3.04
  -1  -4  19   28.98    2.98
   1   4  19   29.40    3.23
   1   4  19   24.97    3.13
  -1   4  19   31.88    3.28
  -1   4  19   27.97    3.21
   1  -4  19   24.43    2.64
  -1  -4  19   30.47    2.58
   1   4  19   32.21    3.18
  -1   4  19   27.20    3.12
   1  -4  19   29.10    2.77
  -1   4  20    5.76    2.82
   1   4  20    4.21    2.77
   1  -4  20    4.34    2.77
  -1  -4  20    6.07    2.63
  -1   4  20    0.58    2.52
  -1   4  20    0.39    2.68
   1  -4  20    9.95    2.64
  -1  -4  20    1.15    2.54
   1   4  20    1.59    2.66
   1   4  20    0.40    2.68
   1   4  20   -0.96    2.69
  -1   4  20    3.96    2.78
   1  -4  20    4.57    2.29
   1   4  20    3.66    2.66
   1   4  20    1.93    2.90
  -1   4  20    2.51    2.61
  -1   4  20    5.18    2.71
   1   4  20    1.57    2.75
  -1  -4  20   -1.21    2.15
   1  -4  20    3.55    2.26
  -1   4  20    2.65    2.58
  -1  -4  21   51.05    3.95
  -1   4  21   64.43    4.31
   1  -4  21   57.61    3.90
   1   4  21   53.93    4.13
  -1   4  21   56.42    4.11
  -1  -4  21   52.03    3.87
   1   4  21   58.25    4.17
  -1   4  21   57.76    4.14
   1  -4  21   54.15    4.07
   1   4  21   51.75    3.98
   1   4  21   50.61    4.05
   1   4  21   61.02    4.16
  -1   4  21   62.00    4.15
  -1   4  21   57.15    4.17
  -1   4  21   57.54    4.10
   1  -4  21   51.85    3.56
   1   4  21   54.41    4.06
  -1  -4  21   53.47    3.39
   1   4  22   -2.63    2.93
  -1   4  22    3.24    3.01
  -1  -4  22    2.84    2.89
   1  -4  22    2.22    2.90
  -1   4  22   -0.20    2.80
   1   4  22    0.21    2.88
  -1   4  22   -4.93    2.88
   1   4  22   -1.83    2.87
  -1  -4  22    3.61    2.89
  -1  -4  22    0.20    2.74
   1   4  22   -0.43    2.75
   1  -4  22    0.21    2.86
   1  -4  22   -1.04    2.87
  -1   4  22   -1.00    3.13
   1   4  22    1.43    2.83
  -1   4  22    0.40    2.94
  -1   4  22   -3.08    2.88
   1   4  22    1.43    2.94
   1  -4  22   -1.53    2.23
   1   4  22    0.82    2.94
  -1   4  22    2.99    2.81
   1   4  23    2.22    2.96
   1  -4  23    4.87    2.97
  -1  -4  23    1.83    2.97
  -1   4  23    2.83    2.97
  -1   4  23   -0.21    2.85
   1   4  23    1.26    2.92
   1  -4  23    1.67    3.01
   1   4  23    1.48    2.95
  -1   4  23    1.40    2.91
   1  -4  23    2.69    2.88
  -1  -4  23    0.20    2.78
  -1   4  23   -0.61    2.77
  -1  -4  23    3.61    2.67
  -1   4  23    1.23    2.87
   1   4  23    2.24    3.04
  -1   4  23    1.21    2.96
   1   4  23    3.26    2.91
  -1   4  23   -0.99    2.88
   1   4  23    3.70    3.10
   1  -4  23    3.70    2.30
   1  -4  24   36.42    3.55
  -1  -4  24   36.14    3.54
   1  -4  24   34.95    3.47
  -1  -4  24   32.92    3.46
  -1   4  24   28.39    3.54
  -1   4  24   30.43    3.51
  -1   4  24   37.25    3.58
  -1  -4  24   35.01    3.52
   1   4  24   30.51    3.43
   1  -4  24   37.22    3.56
   1   4  24   34.83    3.64
  -1  -4  24   31.02    3.67
  -1   4  24   33.62    3.52
  -1   4  24   31.89    3.47
   1   4  24   29.31    3.42
   1  -4  24   34.50    3.00
   1  -4  25    9.73    3.07
  -1  -4  25   14.27    2.98
   1   4  25    9.89    3.05
   1  -4  25   15.27    3.14
  -1   4  25   17.21    3.19
  -1  -4  25    7.94    2.87
  -1  -4  25   14.25    2.94
  -1   4  25   11.38    2.99
  -1  -4  26    8.10    2.93
  -1  -4  26   12.77    2.84
  -1   4  26    9.15    2.91
   1  -4  26    8.42    2.79
   1  -4  26   12.39    2.82
   1   4  26    1.89    2.77
  -1   4  26    8.14    2.62
  -1  -4  26    7.86    2.64
  -1  -4  26    6.74    2.56
  -1   4  26    9.09    2.53
   1  -4  26   11.72    2.88
   1   4  26    8.32    2.71
  -1  -4  26    8.50    2.82
   1  -4  26    8.99    2.74
  -1   4  26    6.92    2.60
   1   4  26   11.75    2.76
   1  -4  27    1.41    2.38
  -1  -4  27    4.63    2.57
  -1  -4  27    2.36    2.27
   1  -4  27    1.69    2.51
   1   4  27    2.98    2.38
  -1  -4  27    5.15    2.34
  -1   4  27    3.68    2.31
   1  -4  27   -0.31    2.25
  -1  -4  27   -2.02    2.42
   1  -4  27    2.63    2.43
  -1   4  27    2.55    2.29
   1   4  27    0.94    2.30
   1  -4  28    2.26    2.25
  -1  -4  28    0.53    2.18
  -1   4  28    3.66    1.99
   1   4  28    4.40    1.96
  -1  -4  28    0.65    2.00
   1  -4  28    4.14    2.20
  -1  -4  28    0.27    2.15
  -1   4  28    1.94    1.96
   1   4  28    1.07    2.07
   1  -4  29   12.61    2.00
  -1  -4  29   10.26    1.95
  -1   4  29   13.21    1.88
  -1  -4  29   11.67    1.79
  -1  -4  29   13.83    1.98
   1  -4  29   13.66    2.01
   1   4  29   14.71    1.99
  -1   4  29   15.66    1.95
  -1  -4  30   28.14    1.91
   1  -4  30   28.16    1.94
  -1   4  30   29.77    1.85
   1   5   0    0.82    0.83
  -1   5   0    0.23    0.82
   1   5   0    0.44    0.25
  -1   5   0    0.29    0.27
  -1  -5   0    0.73    0.24
   1  -5   0    0.16    0.72
   1   5   0    0.13    0.69
  -1   5   1  538.61   13.78
  -1   5   1  532.71   13.80
   1   5   1  526.93   13.73
  -1   5  -1  513.35   13.84
   1   5   1  515.79   13.46
   1  -5   1  523.08   13.47
  -1   5  -1  525.10   13.47
  -1  -5  -1  514.88   13.46
   1  -5  -1  518.89   13.79
   1  -5   1  520.50   13.84
   1   5   1  526.23   13.79
   1  -5   2   83.67    2.75
   1  -5  -2   80.59    2.64
  -1   5   2   86.39    2.69
   1   5   2   85.19    2.57
  -1   5   2   85.65    2.63
  -1   5  -2   82.01    2.81
   1   5   2   85.65    2.40
   1  -5   2   83.54    2.39
  -1   5   2   86.33    2.66
   1   5   2   84.40    2.72
  -1   5   2   88.43    2.63
   1   5   2   84.48    2.70
   1   5   2   86.61    2.73
   1  -5   3  998.68   25.97
   1  -5  -3  989.66   25.84
  -1   5   3  970.53   25.79
   1   5   3 1005.01   25.72
  -1   5  -3  965.27   25.98
   1  -5   3  986.07   25.70
   1  -5   3  980.14   25.70
   1   5   3  980.62   25.71
   1   5   3  987.94   25.71
   1   5   3  992.88   25.71
   1  -5   3  967.11   25.70
   1  -5   3 1034.90   25.71
   1   5   3 1047.12   25.70
  -1   5   3  997.80   25.90
   1   5   3  991.08   25.91
  -1   5   3 1006.65   25.88
   1   5   3  988.01   25.92
   1   5   3  983.12   25.94
   1  -5   4  467.54   12.44
  -1   5   4  455.48   12.18
   1  -5  -4  469.55   12.27
  -1   5  -4  451.82   12.47
   1   5   4  459.73   12.12
  -1   5   4  463.87   12.23
   1   5   4  468.99   12.24
   1  -5   4  451.01   12.23
   1  -5   4  458.51   12.22
   1  -5   4  469.81   12.23
   1   5   4  466.77   12.24
   1   5   4  466.11   12.24
  -1  -5   4  475.97   12.22
   1  -5   4  467.33   12.22
   1   5   4  462.37   12.22
   1   5   4  467.77   12.39
  -1   5   4  455.15   12.40
   1   5   4  456.30   12.41
   1   5   4  458.00   12.43
  -1   5   4  466.78   12.40
   1   5   5   26.39    0.84
   1  -5  -5   29.04    1.21
   1  -5   5   29.20    1.46
  -1  -5  -5   27.41    1.12
  -1   5   5   28.96    1.14
  -1   5   5   27.21    1.21
   1   5   5   27.58    0.86
  -1   5  -5   24.98    1.56
   1   5   5   27.41    1.31
   1  -5   5   29.23    1.31
   1   5   5   25.85    1.49
   1   5   5   27.76    1.29
  -1   5   5   26.67    1.48
   1  -5   5   28.58    1.31
   1  -5   5   28.14    1.31
   1   5   5   25.84    1.27
  -1  -5   5   27.58    1.27
   1   5   5   26.65    1.58
  -1   5   5   27.84    1.55
   1   5   5   27.40    1.26
   1  -5   5   27.26    1.24
  -1   5   5   33.51    1.35
   1   5   5   28.39    1.27
   1  -5   5   27.42    1.25
   1  -5   5   26.97    1.19
   1   5   5   25.12    1.37
  -1   5   5   27.42    1.52
   1   5   5   28.20    1.55
   1   5   5   28.23    1.53
  -1   5   5   27.43    1.58
  -1  -5  -6   14.34    0.77
  -1   5   6   15.35    0.92
   1  -5   6   14.03    0.97
   1  -5   6   15.62    1.14
  -1   5  -6   16.58    1.33
   1  -5   6   16.36    1.15
   1   5   6   16.11    1.15
   1  -5   6   15.34    1.13
   1   5   6   17.52    1.32
   1   5   6   15.08    1.13
   1  -5   6   14.35    1.15
  -1   5   6   17.11    1.32
   1   5   6   15.48    1.13
  -1   5   6   15.32    1.07
  -1   5   6   14.45    1.34
   1   5   6   17.72    1.08
   1  -5   6   14.39    1.04
  -1  -5   6   16.82    1.07
   1  -5   6   12.80    1.04
   1   5   6   16.45    1.36
   1   5   6   16.20    1.11
  -1   5   6   16.87    1.29
  -1   5   6   18.05    1.37
   1   5   6   15.65    1.28
   1   5   6   14.83    1.23
   1   5   6   16.73    1.26
   1   5   6   16.42    1.35
  -1   5   7  274.05    7.19
   1  -5   7  278.87    7.62
   1  -5   7  269.01    7.47
  -1  -5   7  263.43    7.34
  -1  -5  -7  266.35    7.20
   1  -5  -7  271.04    7.47
  -1   5  -7  270.43    7.74
   1  -5   7  270.82    7.63
   1   5   7  276.13    7.76
   1   5   7  270.72    7.65
  -1   5   7  269.27    7.74
   1   5   7  267.23    7.64
   1  -5   7  276.62    7.66
   1  -5   7  278.49    7.65
   1   5   7  275.12    7.67
  -1   5   7  273.67    7.62
   1  -5   7  268.47    7.58
   1   5   7  271.88    7.61
  -1  -5   7  263.63    7.59
   1   5   7  266.95    7.74
   1  -5   7  270.12    7.61
  -1   5   7  271.73    7.76
   1   5   7  282.56    7.62
  -1   5   7  270.50    7.75
  -1   5   7  278.02    7.77
   1   5   7  275.49    7.63
   1   5   7  272.34    7.75
   1   5   7  277.31    7.79
   1   5   7  262.34    7.73
   1   5   7  270.49    7.78
  -1   5   7  274.15    7.77
   1   5   7  276.41    7.78
   1  -5   8    6.27    0.87
  -1  -5   8    5.36    0.77
  -1   5   8    4.51    0.45
   1  -5   8    7.57    0.96
  -1   5  -8    5.11    1.28
   1  -5  -8    5.18    0.79
   1  -5   8    7.37    1.16
   1   5   8    4.50    1.16
   1  -5   8    3.23    1.10
  -1   5   8    6.17    1.22
   1   5   8    5.66    1.23
   1   5   8    6.96    1.21
   1  -5   8    6.31    1.04
   1   5   8    6.46    1.08
   1   5   8    7.19    1.05
   1  -5   8    5.38    1.06
  -1   5   8    5.37    1.07
  -1  -5   8    5.30    1.02
   1   5   8    6.12    1.22
  -1   5   8    5.63    1.20
   1   5   8    5.99    1.11
   1   5   8    4.31    1.16
   1   5   8    3.90    1.39
   1   5   8    5.07    1.36
  -1   5   8    5.53    1.41
   1   5   8    4.83    1.39
  -1   5   8    6.49    1.38
  -1  -5   9   51.60    1.94
   1  -5   9   48.69    2.05
   1  -5   9   51.88    2.03
   1  -5  -9   52.65    1.90
  -1   5  -9   47.46    2.32
   1   5   9   51.84    2.32
   1  -5   9   51.03    2.27
   1  -5   9   48.83    2.23
   1   5   9   49.12    2.35
  -1   5   9   53.78    2.43
   1   5   9   51.32    2.32
  -1  -5   9   52.89    2.27
   1  -5   9   52.12    2.22
   1   5   9   51.61    2.23
   1   5   9   47.85    2.36
  -1   5   9   54.48    2.46
   1  -5   9   50.06    2.21
   1   5   9   48.97    2.18
  -1   5   9   45.79    2.23
  -1   5   9   53.74    2.42
   1   5   9   50.80    2.18
   1   5   9   52.64    2.46
   1   5   9   50.48    2.36
  -1   5   9   54.17    2.54
   1   5   9   50.70    2.23
   1   5   9   51.23    2.45
   1   5   9   53.60    2.48
   1   5   9   52.14    2.41
  -1   5   9   47.37    2.45
  -1   5   9   46.30    2.48
   1   5   9   49.04    2.46
   1  -5  10  164.88    5.01
   1  -5  10  168.03    4.94
  -1  -5  10  170.99    4.92
   1  -5 -10  161.27    4.79
   1  -5  10  159.34    5.28
   1  -5  10  170.70    5.32
  -1   5  10  165.86    5.34
   1   5  10  164.07    5.32
   1   5  10  157.12    5.26
  -1   5  10  166.38    5.32
   1   5  10  168.99    5.34
   1  -5  10  174.91    5.24
   1   5  10  166.37    5.27
   1   5  10  157.65    5.32
  -1   5  10  161.33    5.35
  -1   5  10  165.54    5.39
  -1   5  10  166.58    5.32
   1   5  10  175.30    5.14
   1   5  10  151.53    5.28
   1   5  10  157.25    5.07
   1   5  10  169.18    5.33
   1   5  10  158.07    5.35
  -1   5  10  167.37    5.38
   1   5  10  171.79    5.42
   1   5  10  167.67    5.40
  -1   5  10  168.64    5.39
   1   5  10  158.69    5.28
   1  -5  11    2.06    0.85
  -1  -5  11    3.81    1.05
   1  -5  11    2.06    1.13
  -1   5 -11    1.52    1.36
   1   5  11    1.34    1.47
  -1   5  11    1.44    1.48
  -1   5  11    1.46    1.44
   1   5  11    1.75    1.38
   1  -5  11    2.41    1.37
  -1   5  11    1.27    1.30
   1   5  11    1.78    1.57
   1   5  11    0.54    1.30
   1  -5  11    4.13    1.32
   1   5  11    2.97    1.33
  -1  -5  11    2.81    1.26
  -1   5  11    3.94    1.63
   1  -5  11    3.69    1.36
   1   5  11    1.75    1.23
   1   5  11    1.92    1.15
  -1   5  11    1.04    1.66
  -1   5  11    2.94    1.65
   1   5  11    2.73    1.75
   1   5  11    2.07    1.55
  -1   5  11    2.45    1.71
   1   5  11    2.54    1.62
   1   5  11    2.48    1.60
   1   5  11    3.02    1.75
  -1  -5  12  751.35   20.40
   1  -5  12  783.24   20.62
  -1  -5  12  770.50   20.51
  -1   5 -12  761.92   20.74
   1   5  12  788.05   20.98
   1   5  12  792.30   20.96
  -1   5  12  781.20   20.97
  -1   5  12  789.59   20.97
  -1  -5  12  745.97   20.81
   1   5  12  775.65   20.88
   1   5  12  776.76   20.88
   1  -5  12  754.69   20.81
   1  -5  12  750.80   20.82
  -1   5  12  757.92   20.93
  -1   5  12  778.15   20.89
   1   5  12  753.98   20.89
   1   5  12  782.90   20.95
  -1   5  12  791.86   20.97
   1   5  12  763.55   20.60
  -1   5  12  748.24   20.91
   1   5  12  760.60   20.88
   1   5  12  746.66   20.60
  -1   5  12  799.82   20.98
   1   5  12  760.50   20.92
   1   5  12  770.06   20.86
   1   5  12  760.24   20.93
   1  -5  13  123.40    4.48
  -1  -5  13  134.75    4.40
   1   5  13  132.85    4.90
  -1   5 -13  131.70    4.63
  -1   5  13  142.33    4.92
   1   5  13  124.00    4.81
   1   5  13  136.08    4.86
   1   5  13  125.83    4.83
   1   5  13  142.06    4.96
  -1   5  13  131.97    4.92
  -1   5  13  130.50    4.78
   1  -5  13  133.98    4.74
  -1  -5  13  138.32    4.81
   1  -5  13  124.74    4.71
   1   5  13  127.76    4.76
   1   5  13  137.53    4.54
   1   5  13  134.20    4.87
   1   5  13  130.46    4.47
   1   5  13  129.48    4.86
  -1   5  13  145.66    4.95
   1   5  13  127.88    4.76
  -1   5  13  127.19    4.96
   1   5  13  132.38    4.92
  -1  -5  14   53.54    2.64
   1   5  14   54.02    3.11
   1  -5  14   58.38    2.78
  -1   5 -14   56.91    2.83
  -1   5  14   58.34    3.15
  -1   5  14   57.46    3.12
   1   5  14   59.86    3.16
   1   5  14   61.60    3.19
   1   5  14   59.62    3.12
  -1  -5  14   55.01    2.98
   1   5  14   56.88    3.11
   1  -5  14   59.54    3.09
  -1   5  14   56.63    3.02
   1   5  14   59.23    3.05
   1  -5  14   58.32    3.06
   1   5  14   59.69    2.76
   1   5  14   55.00    3.12
   1   5  14   64.91    3.27
  -1   5  14   58.77    3.19
  -1   5  14   56.59    3.30
   1   5  14   58.44    3.37
   1   5  14   61.08    3.36
  -1   5  14   61.49    3.32
   1   5  14   58.62    3.04
   1  -5  15  286.20    8.81
  -1  -5  15  284.88    8.69
  -1   5 -15  293.44    8.86
   1   5  15  300.78    9.24
  -1   5  15  293.76    9.25
  -1   5  15  317.39    9.35
   1   5  15  299.76    9.26
   1  -5  15  289.54    9.15
  -1   5  15  292.91    9.16
   1   5  15  297.00    9.22
   1  -5  15  292.61    9.13
  -1  -5  15  292.18    9.09
   1   5  15  292.59    9.21
   1   5  15  284.11    8.71
   1   5  15  303.22    9.27
  -1   5  15  298.49    9.26
   1   5  15  293.37    9.27
  -1   5  15  288.77    9.26
  -1   5  16   39.33    3.03
   1   5  16   36.32    2.98
  -1   5  16   44.62    2.92
   1   5  16   39.91    2.88
   1  -5  16   38.60    2.81
   1   5  16   35.73    2.86
   1  -5  16   39.58    2.83
  -1  -5  16   40.75    2.86
   1   5  16   39.16    3.02
  -1   5  16   36.79    2.94
  -1   5  16   37.14    2.94
   1   5  16   42.18    3.09
  -1   5  16   38.58    2.97
   1   5  16   42.83    2.51
   1   5  16   35.87    2.92
   1  -5  16   35.63    2.51
  -1  -5  16   43.37    2.48
   1   5  16   34.58    2.91
  -1   5  17    3.77    2.35
   1   5  17    7.01    2.34
  -1  -5  17    6.21    2.26
  -1   5  17    6.02    2.24
   1   5  17    8.81    2.29
   1  -5  17    3.65    2.19
  -1   5  17    2.76    2.24
   1   5  17    6.47    2.28
   1   5  17    5.56    2.23
  -1  -5  17    3.60    2.06
  -1   5  17    5.91    2.20
   1  -5  17    5.59    2.31
   1   5  17    7.05    2.37
  -1   5  17    4.94    2.38
   1   5  17    5.48    2.52
  -1   5  17    3.82    2.37
   1   5  17    5.08    2.29
   1  -5  17    4.71    1.68
   1   5  18  107.50    5.00
  -1   5  18  108.37    4.97
   1   5  18  102.76    4.81
  -1  -5  18  103.21    4.74
   1   5  18  106.15    4.96
   1  -5  18  107.83    4.86
  -1  -5  18  104.86    4.77
  -1   5  18  107.26    4.99
  -1   5  18  106.08    4.81
   1  -5  18   96.59    4.78
   1   5  18  101.56    4.86
  -1   5  18  115.21    4.92
  -1   5  18  103.35    5.04
   1   5  18  102.67    4.94
  -1   5  18  110.27    5.01
   1   5  18  106.75    5.05
   1  -5  18  106.43    4.46
  -1   5  18  108.09    4.97
   1   5  18  107.95    5.04
  -1   5  19    8.18    2.86
   1   5  19   11.86    2.87
   1  -5  19    9.48    2.46
  -1   5  19    8.25    2.66
   1   5  19    4.65    2.50
   1   5  19   13.46    2.92
   1   5  19   10.54    2.78
  -1  -5  19    9.43    2.50
  -1   5  19   12.11    2.71
  -1  -5  19   11.02    2.69
  -1   5  19   10.68    2.72
   1  -5  19   10.85    2.69
   1  -5  19   10.44    2.32
   1   5  19    6.75    2.74
  -1   5  19    8.80    2.91
   1   5  19    6.17    2.74
  -1   5  19    8.82    2.86
  -1   5  19   10.34    2.74
   1   5  19   10.11    2.83
   1  -5  19    8.82    2.23
  -1   5  20  195.79    7.37
   1   5  20  203.34    7.46
   1   5  20  187.17    7.20
  -1   5  20  175.68    7.14
  -1   5  20  189.88    7.24
  -1  -5  20  197.65    7.21
   1  -5  20  189.30    7.21
   1   5  20  188.33    7.25
   1  -5  20  187.34    7.12
  -1  -5  20  195.62    7.15
   1   5  20  188.60    7.22
  -1   5  20  187.86    7.18
   1   5  20  190.68    7.40
   1  -5  20  192.69    6.86
  -1   5  20  177.14    7.25
  -1   5  20  190.36    7.37
   1   5  20  189.19    7.31
   1  -5  20  179.14    6.67
  -1   5  20  177.51    7.22
   1   5  20  182.38    7.22
  -1   5  21   31.32    3.55
   1  -5  21   26.80    3.51
  -1  -5  21   26.89    3.15
   1   5  21   25.83    3.48
   1  -5  21   26.17    3.17
  -1  -5  21   25.22    3.19
   1   5  21   19.58    3.17
   1   5  21   33.66    3.49
  -1   5  21   25.60    3.34
  -1   5  21   30.84    3.56
  -1   5  21   29.59    3.51
   1   5  21   28.87    3.51
   1   5  21   28.19    3.55
  -1   5  21   26.65    3.52
   1  -5  21   24.26    2.86
  -1   5  21   26.49    3.45
   1   5  21   28.53    3.61
   1  -5  21   27.19    2.88
   1  -5  22  134.60    6.03
  -1   5  22  135.32    6.06
   1   5  22  135.54    6.08
  -1  -5  22  139.51    6.03
  -1   5  22  130.98    5.90
   1   5  22  141.93    6.18
   1   5  22  135.58    6.10
  -1   5  22  123.76    6.04
   1   5  22  127.98    5.97
   1  -5  22  143.32    6.08
   1  -5  22  127.29    5.94
  -1  -5  22  124.11    5.86
  -1   5  22  136.72    6.05
  -1  -5  22  130.87    5.87
  -1   5  22  126.84    6.07
   1   5  22  155.44    6.29
  -1   5  22  131.03    6.01
   1   5  22  138.26    6.11
  -1   5  23  128.15    5.85
   1  -5  23  132.72    5.84
  -1  -5  23  126.49    5.90
   1   5  23  127.18    5.82
   1   5  23  129.78    5.87
  -1  -5  23  119.99    5.60
   1   5  23  119.05    5.67
   1  -5  23  127.24    5.67
  -1   5  23  118.88    5.74
  -1   5  23  121.99    5.69
  -1  -5  23  123.19    5.65
  -1   5  23  130.75    5.75
  -1   5  23  126.38    5.77
   1   5  23  126.21    5.79
  -1   5  23  112.45    5.59
   1   5  23  107.66    5.72
   1   5  24   16.20    3.33
  -1   5  24   13.11    3.24
  -1  -5  24   11.82    3.10
   1  -5  24   15.91    3.04
  -1  -5  24   10.75    2.70
   1   5  24   16.90    3.02
  -1   5  24   13.86    3.08
  -1   5  24   19.36    3.25
  -1   5  24   14.90    3.03
  -1  -5  24    9.88    2.95
   1  -5  24   12.21    2.84
  -1  -5  24   16.51    3.20
  -1   5  24   15.45    3.13
   1  -5  24   11.76    3.01
   1   5  24   15.98    3.18
   1   5  24   17.02    3.19
  -1   5  24   17.38    2.96
   1  -5  25   17.32    3.12
  -1  -5  25   15.90    3.15
  -1  -5  25    9.87    2.94
   1   5  25   12.15    3.14
   1  -5  25    9.28    2.90
  -1   5  25   17.36    3.21
  -1   5  25   16.47    2.98
  -1  -5  25   14.13    2.82
  -1  -5  26  178.79    6.71
   1  -5  26  186.91    6.77
   1  -5  26  180.23    6.77
  -1  -5  26  188.78    6.84
   1   5  26  168.61    6.56
  -1   5  26  160.27    6.42
  -1  -5  26  167.05    6.40
   1  -5  26  165.09    6.45
   1  -5  26  182.16    6.78
  -1  -5  26  179.88    6.71
  -1   5  26  174.31    6.61
   1   5  26  177.00    6.70
  -1   5  26  167.15    6.56
   1  -5  27   13.39    2.54
   1  -5  27   12.84    2.65
  -1  -5  27   10.49    2.53
  -1  -5  27   13.43    2.55
  -1  -5  27   15.73    2.34
   1  -5  27   12.73    2.34
   1   5  27   13.91    2.44
  -1   5  27    9.18    2.34
   1  -5  27   12.03    2.61
  -1  -5  27   16.30    2.70
  -1   5  27    9.14    2.41
   1   5  27   12.97    2.52
  -1  -5  28  123.16    4.78
  -1  -5  28  123.79    4.80
   1  -5  28  126.89    4.87
  -1  -5  28  110.50    4.50
   1   5  28  116.34    4.74
  -1   5  28  100.95    4.46
  -1   5  28  113.58    4.66
  -1  -5  28  119.11    4.69
   1  -5  28  127.17    4.84
   1  -5  29    2.48    1.72
  -1  -5  29    2.92    1.68
  -1   5  29   -0.51    1.56
   1   5  29    0.42    1.65
  -1  -5  29    2.43    1.66
   1  -5  29   -0.11    1.66
  -1   5  30   17.71    1.55
   1  -6   0   -0.48    0.78
   1   6   0    0.21    0.83
  -1   6   0   -0.42    0.90
  -1   6   1   91.32    2.85
   1   6   1   90.14    2.75
  -1   6   1   91.76    2.80
   1   6  -1   87.99    2.85
  -1   6  -1   86.67    2.86
   1  -6   1   82.14    2.29
   1  -6  -1   81.78    2.31
   1  -6   1   91.58    2.87
   1  -6  -1   87.45    2.83
   1   6   1   91.44    2.73
   1   6   1   90.76    2.83
  -1   6   1   90.64    2.72
  -1   6  -2    9.47    1.14
   1   6   2    8.55    0.87
  -1   6   2    7.77    0.87
  -1   6   2    8.86    0.97
   1  -6   2    8.73    0.52
   1   6   2    8.70    0.51
   1   6   2    8.84    0.51
   1  -6   2    9.23    0.52
  -1  -6   2   10.18    0.50
  -1   6   2    8.65    0.53
   1  -6   2    7.78    1.05
   1  -6  -2    8.67    0.87
  -1   6   2    9.35    0.92
  -1   6   2    9.21    1.02
   1   6   2    8.39    1.00
   1   6   2    9.61    1.02
   1  -6   3  180.68    5.36
   1  -6  -3  185.30    5.23
  -1   6   3  189.01    5.24
   1   6   3  193.42    5.12
  -1   6   3  180.53    5.18
  -1   6  -3  176.44    5.39
   1  -6   3  179.61    4.96
   1   6   3  181.64    4.97
   1   6   3  179.81    4.97
   1   6   3  178.05    4.96
   1  -6   3  178.81    4.96
   1  -6   3  179.12    4.97
  -1   6   3  193.73    4.98
  -1  -6   3  186.22    4.94
  -1   6   3  188.61    5.32
  -1   6   3  187.15    5.27
   1   6   3  182.10    5.36
   1   6   3  185.95    5.30
  -1  -6  -4   36.57    1.52
   1  -6  -4   40.98    1.58
   1  -6   4   40.64    1.77
   1   6   4   35.64    1.40
  -1   6  -4   37.21    1.85
  -1   6   4   42.36    1.57
   1   6   4   35.85    1.40
   1   6   4   38.08    1.41
   1  -6   4   38.69    1.41
   1  -6   4   38.37    1.43
   1   6   4   37.13    1.41
   1  -6   4   37.05    1.40
   1  -6   4   40.88    1.44
  -1  -6   4   38.85    1.39
   1   6   4   41.13    1.43
  -1   6   4   38.02    1.41
  -1   6   4   37.44    1.73
   1   6   4   39.23    1.73
  -1   6   4   38.82    1.78
   1   6   4   38.55    1.77
   1   6   4   35.10    1.74
   1  -6  -5   10.54    0.88
  -1  -6  -5   11.28    0.84
  -1   6   5    9.60    0.80
  -1   6   5   10.23    0.89
   1  -6   5   11.32    1.11
  -1   6  -5    9.44    1.25
   1   6   5    9.02    0.84
   1   6   5    8.16    0.86
   1  -6   5    9.94    0.88
   1  -6   5    9.60    0.85
   1  -6   5   10.97    0.89
   1   6   5   10.44    0.83
  -1  -6   5   10.74    0.83
   1  -6   5   10.48    0.85
  -1   6   5   10.65    0.87
   1   6   5   11.96    1.34
   1   6   5   10.16    0.84
   1  -6   5   10.52    0.84
  -1   6   5   11.05    1.34
   1   6   5    9.65    1.14
  -1   6   5    9.03    1.30
   1   6   5    9.87    1.18
   1   6   5   10.93    1.29
  -1   6   5    9.55    1.28
  -1   6   6  197.88    5.33
   1   6   6  173.57    4.94
  -1   6   6  197.70    5.24
  -1  -6  -6  185.42    5.26
   1  -6   6  191.60    5.59
  -1   6  -6  198.86    5.75
   1   6   6  192.47    5.72
   1   6   6  190.39    5.44
  -1   6   6  194.33    5.71
   1  -6   6  194.45    5.44
   1  -6   6  192.77    5.43
   1   6   6  190.33    5.44
   1  -6   6  193.54    5.33
  -1   6   6  202.21    5.45
   1  -6   6  191.79    5.41
   1   6   6  192.37    5.41
   1   6   6  188.25    5.71
   1   6   6  188.79    5.41
  -1  -6   6  203.13    5.43
   1  -6   6  191.29    5.41
  -1   6   6  199.06    5.74
   1   6   6  205.08    5.64
  -1   6   6  192.99    5.70
   1   6   6  191.68    5.71
   1   6   6  196.97    5.69
  -1   6   6  201.70    5.74
  -1  -6   7  140.17    3.86
  -1   6   7  131.37    3.94
   1  -6   7  134.49    4.24
  -1  -6  -7  137.33    3.85
  -1   6  -7  132.11    4.40
   1  -6   7  140.24    4.17
   1   6   7  137.42    4.20
  -1   6   7  137.95    4.43
   1  -6   7  135.35    4.16
   1   6   7  134.23    4.18
   1   6   7  133.91    4.39
   1   6   7  133.80    4.13
   1  -6   7  128.96    4.12
   1   6   7  139.08    4.14
   1  -6   7  130.03    4.11
  -1   6   7  142.15    4.17
  -1  -6   7  143.77    4.15
   1  -6   7  142.33    4.04
   1   6   7  135.81    4.26
  -1   6   7  124.78    4.37
   1   6   7  126.17    4.39
   1   6   7  130.00    4.38
   1   6   7  134.67    4.45
  -1  -6  -8  412.57   10.78
  -1  -6   8  414.52   10.93
   1  -6   8  409.66   11.24
  -1   6   8  405.64   10.68
   1  -6   8  408.85   11.07
   1  -6  -8  415.19   11.10
   1   6   8  397.31   11.23
   1  -6   8  415.27   11.24
   1   6   8  410.45   11.45
   1   6   8  394.61   11.23
  -1   6   8  424.48   11.47
   1  -6   8  405.53   11.24
   1   6   8  400.82   11.20
   1  -6   8  418.30   11.22
  -1   6   8  408.54   11.23
  -1  -6   8  427.92   11.23
   1  -6   8  426.05   11.24
   1   6   8  400.56   11.22
  -1   6   8  392.80   11.40
   1   6   8  380.80   11.37
  -1   6   8  422.46   11.48
   1   6   8  402.75   11.29
   1   6   8  394.45   11.43
  -1   6   8  414.72   11.47
   1   6   8  425.72   11.48
   1   6   8  414.39   11.44
  -1   6   8  415.71   11.48
   1   6   8  401.57   11.42
   1  -6   9  146.64    4.48
   1  -6   9  149.80    4.59
  -1  -6   9  154.63    4.34
  -1   6  -9  144.02    4.78
   1  -6  -9  147.16    4.42
   1   6   9  149.30    4.74
  -1   6   9  141.14    4.84
   1  -6   9  146.22    4.67
   1   6   9  147.49    4.87
   1   6   9  146.50    4.63
   1   6   9  142.56    4.86
   1  -6   9  138.71    4.60
  -1  -6   9  156.98    4.65
  -1   6   9  141.98    4.86
   1   6   9  147.17    4.64
  -1   6   9  151.17    4.69
   1  -6   9  146.55    4.63
   1   6   9  149.10    4.88
   1   6   9  142.14    4.88
  -1   6   9  138.91    4.88
  -1   6   9  143.18    4.84
   1   6   9  149.70    4.71
  -1   6   9  149.45    4.92
   1   6   9  143.90    4.86
   1   6   9  144.42    4.86
   1   6   9  151.42    4.94
  -1  -6  10    3.02    0.93
   1  -6  10    4.23    1.05
   1  -6  10    3.34    1.02
  -1   6 -10    4.22    1.37
   1  -6 -10    2.69    0.89
  -1   6  10    1.22    1.45
   1  -6  10    2.21    1.24
   1   6  10    3.83    1.45
   1  -6  10    2.56    1.14
   1   6  10    2.01    1.54
   1   6  10    3.41    1.15
  -1   6  10    4.31    1.62
   1   6  10    2.75    1.34
  -1   6  10    1.68    1.64
   1   6  10    2.11    1.60
  -1   6  10    1.56    1.61
  -1   6  10    1.20    1.62
   1   6  10    1.84    1.66
   1   6  10    3.30    1.66
   1   6  10    3.09    1.57
   1   6  10    1.10    1.61
   1  -6  11    7.60    1.24
  -1  -6  11    8.12    1.08
  -1   6 -11    6.52    1.48
  -1   6  11    6.57    1.64
   1   6  11    7.06    1.60
  -1   6  11    7.26    1.40
   1   6  11    7.04    1.82
   1   6  11    5.64    1.28
   1  -6  11    5.97    1.35
  -1   6  11    6.84    1.78
   1   6  11    5.73    1.31
   1  -6  11    7.36    1.35
  -1  -6  11    4.70    1.33
   1   6  11    4.97    1.57
  -1   6  11    5.51    1.60
   1   6  11    3.83    1.43
   1   6  11    6.92    1.68
  -1   6  11    4.95    1.83
  -1   6  11    6.08    1.83
   1   6  11    6.38    1.93
  -1   6  11    6.96    1.82
   1   6  11    7.19    1.83
   1   6  11    6.97    1.89
   1   6  11    5.94    1.86
   1  -6  12  139.63    4.50
  -1  -6  12  131.09    4.35
  -1  -6  12  125.72    4.30
  -1   6 -12  132.44    4.74
   1   6  12  126.83    4.72
   1  -6  12  140.04    4.73
  -1  -6  12  140.54    4.71
  -1   6  12  138.35    4.75
   1   6  12  138.50    4.73
   1  -6  12  138.76    4.73
  -1   6  12  128.91    4.91
   1   6  12  142.42    4.99
   1   6  12  139.06    4.96
  -1   6  12  140.62    4.98
   1   6  12  143.22    4.97
  -1   6  12  145.60    4.98
   1   6  12  135.75    4.60
   1   6  12  139.39    4.93
   1   6  12  139.00    5.01
  -1   6  12  140.55    5.07
   1   6  12  128.80    4.87
   1   6  12  126.62    4.90
  -1   6  12  137.60    4.99
   1  -6  13   74.31    2.99
   1   6  13   74.02    3.51
  -1  -6  13   74.01    2.86
  -1   6 -13   68.59    3.16
  -1   6  13   75.90    3.42
   1   6  13   73.19    3.42
  -1   6  13   80.20    3.37
   1  -6  13   71.46    3.19
  -1  -6  13   65.11    3.12
   1   6  13   64.71    3.37
   1   6  13   70.89    3.56
   1  -6  13   72.78    3.23
   1   6  13   72.56    3.29
  -1   6  13   71.07    3.48
   1   6  13   67.99    3.18
   1   6  13   69.12    3.09
   1   6  13   75.11    3.49
  -1   6  13   75.48    3.46
  -1   6  13   72.32    3.53
   1   6  13   75.98    3.48
   1   6  13   72.44    3.38
  -1   6  13   69.54    3.55
   1   6  13   70.20    3.58
  -1   6  13   70.13    3.58
   1   6  13   63.31    3.49
   1   6  14   48.00    2.92
   1  -6  14   47.00    2.48
  -1   6 -14   50.17    2.79
   1   6  14   52.53    3.05
  -1   6  14   49.20    2.99
  -1   6  14   51.11    2.85
   1   6  14   53.58    2.89
   1  -6  14   51.04    2.79
   1   6  14   45.21    2.95
   1   6  14   46.39    3.17
   1  -6  14   52.47    2.83
   1   6  14   52.80    2.93
  -1   6  14   47.75    3.19
  -1  -6  14   48.23    2.73
  -1   6  14   45.19    3.00
   1   6  14   51.39    2.63
   1   6  14   45.78    2.97
   1   6  14   49.36    3.04
   1   6  14   50.99    3.21
  -1   6  14   54.08    3.25
   1  -6  15    6.06    1.59
  -1   6 -15    8.95    1.83
   1   6  15    8.57    2.15
  -1   6  15   11.24    2.23
   1   6  15   11.02    2.02
   1  -6  15    8.13    1.91
   1  -6  15    7.97    2.05
  -1  -6  15    6.45    1.86
  -1   6  15    6.31    1.96
   1   6  15    6.79    1.93
  -1   6  15    5.60    2.41
   1   6  15    7.61    2.49
   1   6  15    6.99    1.69
  -1   6  15    5.59    2.09
   1   6  15   12.01    2.19
  -1   6  15    9.35    2.46
   1   6  15    8.92    2.55
   1   6  16   58.70    3.61
  -1   6 -16   66.56    3.21
  -1   6  16   66.79    3.67
   1   6  16   68.45    3.74
   1   6  16   61.81    3.59
  -1  -6  16   60.84    3.38
  -1   6  16   64.24    3.44
   1  -6  16   61.73    3.36
   1  -6  16   59.66    3.40
  -1  -6  16   63.93    3.43
   1   6  16   61.25    3.48
   1   6  16   63.86    3.49
  -1   6  16   59.71    3.34
   1   6  16   66.55    3.73
   1   6  16   65.29    3.73
   1   6  16   63.64    3.71
  -1   6  16   52.31    3.54
   1   6  16   65.74    3.78
  -1   6  16   58.49    3.76
   1   6 -17    9.03    2.24
   1   6  17    3.37    2.44
  -1   6  17    7.62    2.51
  -1  -6  17   10.25    2.28
   1  -6  17    4.40    2.02
   1   6  17    6.72    2.25
  -1   6  17    7.83    2.14
  -1   6  17    8.21    2.49
  -1  -6  17    6.92    2.21
   1  -6  17    7.46    2.29
   1   6  17    8.88    2.29
   1   6  17    7.17    2.39
  -1   6  17    9.90    2.29
   1   6  17   10.45    2.53
  -1   6  17   10.07    2.59
   1   6  17    6.47    2.55
  -1   6  17    7.93    2.66
   1   6  17    6.53    2.50
  -1   6  18   70.81    4.21
   1   6  18   71.12    4.13
   1   6  18   63.85    3.73
   1   6  18   65.73    3.83
  -1   6  18   56.51    3.60
   1  -6  18   65.67    3.83
  -1   6  18   60.67    3.97
  -1  -6  18   67.05    3.67
  -1  -6  18   60.14    3.65
  -1   6  18   63.55    3.76
   1   6  18   61.59    3.86
   1  -6  18   59.11    3.73
  -1   6  18   61.55    3.98
   1   6  18   62.49    3.99
  -1   6  18   63.05    4.09
   1   6  18   63.94    4.09
   1   6  18   60.92    3.98
  -1   6  18   59.07    3.91
   1   6  19    0.57    2.77
  -1   6  19    2.09    2.79
   1   6  19   -0.94    2.71
  -1  -6  19   -0.17    2.37
   1   6  19    4.61    2.48
  -1   6  19    3.20    2.24
   1   6  19    2.19    2.57
   1  -6  19    5.74    2.40
  -1  -6  19    0.88    2.33
   1  -6  19    5.44    2.41
  -1   6  19    4.87    2.85
  -1   6  19    3.03    2.38
  -1   6  19   -2.89    2.83
   1   6  19    3.45    2.72
   1   6  19   -0.58    2.70
  -1   6  19    2.50    2.91
  -1   6  19    5.04    2.78
   1   6  19    2.11    2.75
  -1   6  20   87.60    4.76
   1   6  20   80.33    4.79
  -1  -6  20   87.19    4.46
  -1   6  20   87.31    4.55
   1   6  20   80.51    4.58
   1   6  20   78.49    4.62
   1  -6  20   82.66    4.55
  -1   6  20   85.39    4.67
  -1   6  20   75.15    4.71
   1  -6  20   84.30    4.25
   1   6  20   89.16    4.85
  -1   6  20   90.80    4.93
  -1   6  20   85.40    4.66
   1   6  20   77.83    4.66
   1   6  21   28.94    3.50
  -1   6  21   27.64    3.51
   1  -6  21   21.42    3.11
  -1  -6  21   24.21    3.07
   1   6  21   28.73    3.58
   1   6  21   27.07    3.26
   1  -6  21   31.54    3.19
  -1   6  21   27.13    3.11
   1   6  21   23.52    3.25
  -1   6  21   24.93    3.12
  -1   6  21   31.72    3.51
  -1  -6  21   28.25    3.06
  -1   6  21   18.99    3.28
   1   6  21   24.25    3.52
   1  -6  21   31.43    3.05
  -1   6  21   27.04    3.33
   1   6  21   30.29    3.50
   1   6  22    5.30    3.13
  -1   6  22    9.00    3.12
  -1  -6  22    1.83    2.86
   1  -6  22    3.45    3.04
  -1  -6  22    2.48    2.60
   1   6  22    3.45    2.82
   1  -6  22   -3.13    2.75
   1   6  22    3.98    2.65
  -1   6  22    5.23    2.58
  -1   6  22    2.01    2.86
  -1   6  22    3.25    2.63
   1  -6  22    8.19    2.72
   1   6  22    1.58    2.65
  -1  -6  22    3.21    2.60
  -1   6  22    3.27    2.99
   1   6  22    0.61    2.98
   1   6  22    4.95    2.93
  -1   6  22    6.02    2.97
  -1  -6  23    1.81    2.88
   1  -6  23    3.40    2.79
  -1   6  23    1.98    2.81
  -1  -6  23    1.12    2.53
  -1   6  23    4.34    2.66
   1   6  23    3.11    2.67
  -1   6  23    1.72    2.68
   1  -6  23    3.26    2.64
  -1  -6  23    0.38    2.56
   1   6  23   -0.40    2.85
  -1   6  23    2.61    2.95
  -1   6  23   -1.58    2.97
   1   6  23    0.20    2.95
   1   6  24   36.90    3.76
   1  -6  24   41.40    3.76
  -1  -6  24   42.51    3.65
  -1   6  24   41.84    3.92
  -1   6  24   37.24    3.70
  -1  -6  24   34.29    3.26
  -1  -6  24   41.52    3.43
  -1   6  24   47.54    3.48
   1   6  24   38.57    3.46
  -1   6  24   33.64    3.22
   1  -6  24   31.42    3.32
  -1   6  24   37.14    3.68
   1   6  24   39.50    3.69
  -1   6  24   35.66    3.55
   1   6  24   41.70    3.63
  -1  -6  25    3.45    2.97
   1  -6  25   12.28    3.07
  -1  -6  25    9.12    2.85
   1  -6  25    9.45    2.85
  -1   6  25    7.68    2.55
  -1  -6  25    9.01    2.59
   1   6  25    4.66    2.53
   1  -6  25    8.35    2.57
  -1   6  25    8.29    2.48
  -1  -6  26    2.00    2.48
   1  -6  26    2.66    2.56
  -1   6  26   -0.61    2.23
  -1  -6  26   -2.55    2.16
   1  -6  26   -4.28    2.23
   1   6  26    1.55    2.33
  -1  -6  26    2.64    2.65
  -1   6  26    0.33    2.53
   1  -6  26    0.16    2.58
   1   6  26    2.49    2.52
  -1   6  26   -0.16    2.41
  -1  -6  27   -0.29    2.14
  -1  -6  27    2.60    2.38
   1  -6  27    1.87    2.35
   1  -6  27    4.25    2.26
  -1  -6  27    1.55    1.92
  -1   6  27    4.07    2.00
   1  -6  27    0.58    2.32
  -1  -6  27    0.87    2.19
   1   6  27    0.15    2.21
  -1   6  27    0.85    2.15
  -1  -6  28    5.63    2.14
   1  -6  28    1.34    2.05
  -1   6  28    4.85    1.71
  -1  -6  28    1.38    1.66
  -1   6  28    3.01    1.92
   1   6  28    0.12    1.94
  -1  -6  28    1.73    1.93
   1  -6  28    4.30    2.11
  -1   6  29    0.58    1.49
   1   6  29   -0.59    1.52
  -1  -6  29    2.34    1.61
   1  -6  29    0.39    1.63
  -1   6  30   44.08    2.07
  -1   7   0    1.08    0.96
   1   7   0    0.39    0.93
   1   7   0    0.25    0.74
   1  -7   0   -0.06    0.88
   1   7  -1    4.45    1.04
  -1   7   1    3.92    1.05
  -1   7   1    5.85    1.03
   1   7   1    5.41    0.97
  -1   7  -1    5.53    1.08
   1  -7   1    6.68    1.08
   1  -7  -1    5.42    1.05
  -1   7   1    5.51    0.75
  -1   7   1    6.53    0.92
   1   7   1    4.34    0.92
   1  -7  -2  324.94    8.55
   1  -7   2  313.41    8.58
  -1   7  -2  319.55    8.62
  -1   7   2  330.77    8.53
   1   7  -2  316.11    8.58
   1   7   2  329.09    8.40
  -1   7   2  336.64    8.49
  -1   7   2  301.55    7.97
  -1  -7   2  283.92    7.93
  -1   7   2  334.74    8.49
   1   7   2  340.70    8.46
  -1   7   2  313.87    8.34
   1  -7  -3   20.98    1.27
   1  -7   3   24.51    1.49
   1   7   3   21.16    1.20
   1   7   3   22.65    1.13
  -1   7   3   21.96    1.29
  -1   7   3   24.49    1.42
  -1   7  -3   22.26    1.58
   1  -7   3   21.49    0.87
  -1  -7   3   23.46    0.85
  -1   7   3   21.60    0.86
  -1   7   3   23.09    1.48
   1   7   3   20.90    1.47
   1   7   3   22.23    1.38
  -1   7   3   20.78    1.31
   1  -7  -4   60.05    2.31
   1  -7   4   62.27    2.43
  -1  -7  -4   68.31    2.31
   1   7   4   65.98    2.21
  -1   7   4   66.45    2.29
   1   7   4   64.95    2.11
  -1   7  -4   63.06    2.59
   1  -7   4   66.67    2.05
   1  -7   4   65.05    2.04
  -1   7   4   66.44    2.05
  -1  -7   4   68.23    2.02
  -1   7   4   64.95    2.50
  -1   7   4   62.22    2.43
   1   7   4   65.24    2.47
   1   7   4   64.43    2.57
  -1   7   5  380.44   10.05
  -1   7   5  379.92   10.12
   1  -7   5  368.44   10.39
  -1  -7  -5  366.91   10.12
   1  -7  -5  370.10   10.19
  -1   7  -5  367.16   10.45
   1  -7   5  365.18   10.01
   1   7   5  373.06   10.04
   1  -7   5  370.73   10.02
   1  -7   5  369.78   10.02
  -1  -7   5  391.79   10.01
   1  -7   5  374.34   10.03
  -1   7   5  386.97   10.03
   1   7   5  375.26   10.03
   1   7   5  382.42   10.03
  -1   7   5  374.92   10.40
   1   7   5  385.81   10.38
  -1   7   5  369.65   10.35
   1   7   5  372.51   10.37
   1   7   5  356.27   10.43
  -1  -7  -6  298.19    8.31
  -1   7   6  307.97    8.35
   1   7   6  306.48    7.99
   1  -7  -6  303.65    8.42
  -1   7   6  313.45    8.25
   1  -7   6  303.96    8.64
   1  -7   6  303.96    8.36
   1  -7   6  302.86    8.36
   1   7   6  291.50    8.35
   1  -7   6  314.98    8.37
  -1  -7   6  307.46    8.33
   1   7   6  308.99    8.36
   1   7   6  301.99    8.35
  -1   7   6  297.79    8.33
   1  -7   6  310.39    8.36
   1   7   6  306.17    8.65
  -1   7   6  307.34    8.72
   1   7   6  314.85    8.77
  -1   7   6  306.35    8.69
   1   7   6  301.42    8.66
   1  -7   7   25.14    1.58
  -1   7   7   26.38    1.35
  -1  -7  -7   28.71    1.27
   1  -7   7   30.97    1.51
  -1  -7   7   30.68    1.45
  -1   7   7   28.08    1.92
  -1   7   7   31.46    1.48
   1   7   7   26.81    1.42
   1   7   7   27.46    1.46
   1   7   7   29.59    1.96
   1  -7   7   29.23    1.48
   1  -7   7   28.65    1.45
  -1   7   7   27.50    1.88
   1   7   7   29.68    1.82
   1   7   7   27.00    1.91
   1   7   7   28.02    1.88
   1   7   7   26.80    1.91
  -1  -7  -8   18.31    0.98
   1  -7  -8   18.72    1.36
  -1   7  -8   19.98    1.73
  -1   7   8   16.09    1.66
   1   7   8   15.46    1.67
   1  -7   8   17.28    1.27
   1  -7   8   16.54    1.27
   1   7   8   14.64    1.29
  -1   7   8   18.42    1.29
   1  -7   8   16.13    1.15
  -1   7   8   17.61    1.76
   1   7   8   17.57    1.78
  -1  -7   8   16.80    1.30
   1   7   8   14.32    1.27
   1   7   8   17.52    1.57
   1   7   8   19.23    1.79
   1   7   8   14.55    1.73
  -1   7   8   15.63    1.72
   1   7   8   18.08    1.83
  -1   7   8   14.95    1.81
   1   7   8   16.15    1.82
   1  -7  -9  131.52    4.12
  -1   7  -9  134.69    4.53
  -1   7   9  132.55    4.57
   1   7   9  136.70    4.61
   1   7   9  132.67    4.24
  -1   7   9  131.71    4.23
  -1   7   9  131.84    4.61
   1  -7   9  128.28    4.06
   1  -7   9  128.16    4.20
   1   7   9  135.11    4.62
   1   7   9  126.31    4.22
   1  -7   9  133.74    4.24
  -1  -7   9  135.66    4.21
   1   7   9  126.42    4.59
   1   7   9  127.97    4.37
  -1   7   9  122.29    4.56
   1   7   9  124.64    4.57
  -1   7   9  131.44    4.63
   1   7   9  130.33    4.64
   1   7   9  138.79    4.58
   1  -7  10  326.79    9.18
  -1   7 -10  328.27    9.44
   1  -7 -10  324.69    8.97
   1   7  10  312.94    9.48
  -1   7  10  327.25    9.52
   1   7  10  297.85    9.14
  -1   7  10  320.12    9.18
   1   7  10  319.64    9.51
   1   7  10  324.96    9.19
  -1   7  10  326.65    9.50
   1  -7  10  323.59    9.02
   1  -7  10  287.25    9.09
   1  -7  10  329.79    9.22
   1   7  10  318.42    9.54
   1   7  10  325.92    9.29
  -1   7  10  337.99    9.58
  -1   7  10  343.14    9.57
  -1   7  10  324.65    9.55
   1   7  10  328.32    9.49
   1   7  10  320.03    9.52
   1   7  10  327.96    9.51
   1   7  10  318.70    9.51
   1  -7  11  259.38    7.76
  -1  -7  11  267.52    7.79
   1  -7  11  284.56    7.95
   1   7  11  267.22    7.91
   1   7  11  265.09    7.92
   1  -7  11  268.91    7.69
   1  -7  11  259.35    7.86
   1   7  11  265.09    8.22
  -1  -7  11  273.22    7.89
  -1   7  11  274.53    7.95
  -1   7  11  263.17    8.22
  -1   7 -11  259.03    8.04
  -1   7  11  273.55    8.26
   1   7  11  256.24    8.19
   1   7  11  268.11    7.93
   1   7  11  267.87    8.21
   1   7  11  252.87    8.12
   1   7  11  273.94    8.26
  -1   7  11  252.79    8.19
  -1  -7  12   51.67    2.30
  -1   7 -12   52.22    2.76
   1   7  12   47.92    2.47
  -1   7  12   48.93    2.49
   1   7  12   53.21    2.60
   1  -7  12   50.18    2.54
   1  -7  12   51.10    2.51
  -1  -7  12   45.25    2.44
   1  -7  12   45.52    2.26
  -1   7  12   45.76    2.98
   1   7  12   48.29    2.95
  -1   7  12   46.40    2.93
   1   7  12   51.00    2.58
   1   7  12   43.00    2.92
   1   7  12   50.08    3.05
   1   7  12   48.52    3.06
  -1   7  12   47.28    3.01
   1   7  12   46.31    3.00
  -1   7  12   46.83    2.97
   1   7  13  103.27    4.31
  -1   7 -13  102.78    4.11
   1   7  13  103.22    4.33
  -1   7  13  109.19    4.38
  -1   7  13  101.57    4.37
  -1  -7  13  103.98    3.97
   1   7  13   95.05    3.97
   1  -7  13  108.92    4.01
   1   7  13  101.48    4.00
   1   7  13  101.41    4.43
  -1   7  13  107.30    4.05
   1  -7  13  104.45    4.04
  -1   7  13  105.73    4.41
   1   7  13  102.33    4.01
   1   7  13  101.13    4.43
  -1   7  13  108.93    4.52
  -1   7  13  104.89    4.43
   1   7  13  110.49    4.51
   1   7  13  112.52    4.48
  -1   7 -14  465.26   13.68
  -1   7  14  495.06   14.03
   1   7  14  489.94   14.00
   1   7  14  479.16   13.98
  -1   7  14  473.68   13.98
   1   7  14  487.65   13.74
   1   7  14  483.44   13.73
   1  -7  14  460.18   13.65
  -1  -7  14  465.95   13.64
   1  -7  14  477.84   13.69
  -1  -7  14  475.26   13.67
   1   7  14  453.46   13.85
  -1   7  14  486.74   13.75
   1   7  14  468.31   13.53
   1   7  14  491.78   14.04
  -1   7  14  502.86   14.07
   1   7  14  481.59   14.02
  -1   7  14  491.88   14.02
   1   7  15   15.79    2.34
  -1   7 -15   11.85    2.06
   1   7 -15   15.31    2.20
   1   7  15   16.95    2.56
  -1   7  15   15.78    2.47
  -1   7  15   12.07    2.65
   1  -7  15   10.63    1.94
  -1   7  15   15.90    2.24
   1   7  15   15.37    2.07
   1   7  15   16.58    2.77
   1   7  15   18.10    2.35
  -1  -7  15   12.78    2.13
   1   7  15   16.82    2.08
  -1   7  15   14.81    2.62
   1   7  15   13.59    2.69
   1   7  15   14.61    2.56
   1   7  16  108.96    4.82
  -1   7 -16  104.95    4.44
   1   7 -16  112.14    4.68
  -1   7  16  107.81    4.87
   1   7  16  115.00    4.95
   1   7  16   97.62    4.51
   1   7  16  106.25    4.77
   1   7  16  104.76    4.58
  -1  -7  16  109.64    4.51
  -1  -7  16  111.29    4.57
   1  -7  16  119.04    4.71
  -1   7  16  108.48    4.59
  -1   7  16  111.16    4.63
   1  -7  16  102.94    4.47
   1   7  16  111.70    4.97
   1   7  16  110.84    4.95
   1   7  16  115.12    5.03
  -1   7  16  109.09    4.99
  -1   7  16  115.56    4.99
   1   7  16  113.58    5.09
   1   7 -17    0.44    2.11
   1   7  17   -2.10    2.54
  -1   7  17    0.70    2.49
   1   7  17    0.86    2.34
   1   7  17   -1.74    2.71
  -1   7  17   -0.34    2.40
   1  -7  17    1.25    2.13
   1   7  17   -0.48    2.07
  -1   7  17   -0.46    1.98
   1  -7  17   -0.62    1.98
   1   7  17    0.47    2.02
  -1   7  17   -1.69    2.09
  -1  -7  17    1.37    2.06
  -1  -7  17    3.64    2.10
  -1   7  17    2.96    2.85
   1   7  17   -0.18    2.47
  -1   7  17    4.12    2.63
   1   7  17    1.91    2.35
   1   7 -18   10.01    2.34
  -1   7  18   13.58    2.99
   1   7  18    6.67    2.80
   1   7  18    9.88    2.57
   1  -7  18   12.30    2.41
  -1  -7  18   10.53    2.31
   1   7  18    9.11    2.49
   1   7  18    8.71    2.60
   1  -7  18   10.08    2.49
  -1   7  18    9.29    2.69
  -1   7  18    9.74    2.33
  -1  -7  18    9.91    2.28
  -1   7  18   13.50    2.42
  -1   7  18    9.45    3.00
   1   7  18    9.75    2.92
  -1   7  18   11.25    2.74
   1   7  18   17.26    2.83
  -1   7  19   23.00    3.35
   1   7  19   22.15    3.34
   1   7  19   18.26    3.09
  -1  -7  19   19.41    2.60
   1   7  19   19.94    2.83
  -1  -7  19   20.14    2.82
   1   7  19   16.73    2.77
   1  -7  19   21.48    2.77
   1  -7  19   23.68    2.80
  -1   7  19   23.06    3.17
  -1   7  19   18.73    2.79
  -1   7  19   16.78    2.80
  -1   7  19   18.17    3.30
   1   7  19   21.56    3.39
  -1   7  19   20.25    3.07
   1   7  19   19.42    3.16
   1   7  20  205.23    7.71
  -1   7  20  208.48    7.79
  -1   7  20  206.26    7.36
   1   7  20  198.57    7.39
  -1   7  20  203.81    7.59
   1  -7  20  196.13    7.31
  -1  -7  20  187.95    7.21
   1   7  20  195.42    7.56
  -1   7  20  195.26    7.70
   1   7  20  196.82    7.70
   1  -7  20  188.07    7.21
   1   7  20  200.33    7.61
  -1   7  20  204.75    7.64
   1   7  21    5.53    2.98
  -1   7  21    6.98    3.08
   1   7  21    9.03    3.06
  -1   7  21    6.60    2.85
   1  -7  21    8.37    2.76
   1   7  21    5.86    2.64
   1   7  21    9.50    2.67
  -1   7  21    4.27    2.44
  -1  -7  21    8.97    2.62
  -1   7  21   15.55    2.76
   1  -7  21    5.06    2.61
  -1  -7  21    7.05    2.67
  -1   7  21    0.41    3.13
   1   7  21   11.70    3.21
   1  -7  21    9.02    2.56
   1   7  21    4.25    3.11
  -1   7  21    7.30    2.92
   1   7  22  125.40    5.91
  -1   7  22  119.20    5.84
  -1  -7  22  114.97    5.34
  -1   7  22  122.24    5.55
  -1   7  22  124.74    5.49
   1   7  22  120.73    5.74
  -1  -7  22  129.72    5.53
   1   7  22  122.95    5.59
   1  -7  22  123.12    5.53
  -1   7  22  135.41    5.83
   1   7  22  139.96    6.02
  -1   7  22  128.21    5.93
  -1   7  22  128.78    5.79
   1   7  22  127.08    5.80
  -1  -7  23  112.76    5.57
   1  -7  23  128.04    5.75
  -1   7  23  120.26    5.37
  -1  -7  23  126.55    5.38
   1   7  23  118.80    5.41
  -1  -7  23  118.56    5.34
   1  -7  23  124.27    5.47
  -1   7  23  130.08    5.74
  -1   7  23  117.33    5.41
  -1   7  23  117.46    5.69
   1   7  23  113.95    5.59
   1   7  23  120.25    5.66
  -1   7  23  119.82    5.59
   1  -7  24   15.35    3.06
  -1  -7  24   13.12    2.96
  -1   7  24   14.37    3.11
  -1   7  24   11.14    2.65
  -1  -7  24   12.17    2.63
   1   7  24   11.44    3.07
  -1   7  24   15.04    3.20
   1   7  24   16.27    3.10
  -1   7  24   11.60    2.83
  -1  -7  25    4.80    2.58
   1  -7  25    2.48    2.60
  -1   7  25    2.81    2.28
   1   7  25    4.45    2.29
  -1  -7  25    4.93    2.32
   1  -7  25    5.65    2.29
   1   7  25    3.17    2.63
   1  -7  25    3.17    2.73
  -1  -7  25    2.30    2.78
  -1   7  25    0.35    2.72
   1   7  25    0.70    2.71
  -1   7  25    2.04    2.59
  -1  -7  26  121.09    5.17
   1  -7  26  129.13    5.24
  -1   7  26  118.79    4.83
   1   7  26  111.49    4.80
   1  -7  26  115.84    4.78
  -1  -7  26  110.22    4.72
  -1   7  26  122.30    5.19
   1  -7  26  127.35    5.23
   1   7  26  109.40    5.05
  -1  -7  26  121.45    5.21
   1   7  26  123.87    5.16
  -1   7  26  118.22    5.02
  -1  -7  27   51.21    3.33
  -1  -7  27   51.48    3.22
   1  -7  27   48.77    3.17
   1  -7  27   52.51    3.29
   1   7  27   44.60    3.04
  -1   7  27   43.44    2.73
  -1  -7  27   39.57    2.68
  -1   7  27   42.72    3.05
  -1  -7  27   49.13    3.21
   1  -7  27   50.05    3.22
  -1  -7  28   29.56    2.47
   1  -7  28   30.00    2.49
  -1   7  28   19.43    2.18
   1   7  28   26.53    2.35
  -1  -7  28   26.33    2.44
   1  -7  28   27.48    2.39
  -1   7  29    5.72    1.49
   1   7  29    4.02    1.50
   1  -7  29    3.04    1.44
  -1  -7  29    2.88    1.50
   1  -8   0    0.51    0.98
  -1   8   0    0.12    0.80
   1   8   0   -0.32    0.82
  -1   8   0   -0.18    1.10
  -1   8   0    0.43    1.10
   1   8   0   -0.62    1.01
   1  -8   1  516.99   14.47
   1  -8  -1  513.63   14.44
   1   8  -1  538.99   14.13
  -1   8   1  541.28   14.27
   1   8   1  546.75   14.23
  -1   8   1  525.78   14.09
  -1   8  -1  528.50   14.48
   1   8  -1  550.12   14.44
  -1   8   1  540.26   14.40
   1   8   1  549.34   14.35
  -1   8   1  525.81   14.42
   1  -8  -2  365.52   10.34
   1  -8   2  375.38   10.43
   1   8   2  372.86   10.20
  -1   8   2  373.85   10.32
   1   8  -2  361.19   10.37
  -1   8   2  378.72   10.27
  -1   8  -2  376.85   10.43
  -1   8   2  377.29   10.24
  -1   8   2  372.55   10.10
   1   8   2  385.18   10.19
   1  -8   3  254.44    7.70
  -1  -8  -3  282.26    7.61
   1  -8  -3  266.99    7.66
  -1   8   3  249.99    7.06
  -1  -8   3  276.04    7.03
  -1   8  -3  256.70    7.77
  -1   8   3  279.86    7.60
   1   8   3  269.98    7.43
  -1   8   3  281.75    7.67
   1   8   3  281.73    7.52
   1   8  -3  280.59    7.80
  -1   8   3  281.31    7.70
  -1   8   3  277.88    7.54
   1   8   3  273.79    7.60
   1  -8  -4  106.36    3.54
  -1  -8  -4  107.10    3.44
  -1   8   4  107.99    3.07
  -1  -8   4  110.10    3.05
  -1   8   4  107.51    3.44
   1   8   4  102.84    3.34
   1   8   4  108.37    3.28
  -1   8   4  110.05    3.66
  -1   8   4  105.16    3.53
   1   8   4  111.05    3.58
  -1  -8   5    3.22    0.63
   1   8   5    2.89    0.62
   1  -8   5    3.57    0.64
  -1   8   5    3.12    0.66
  -1   8   5    3.17    0.97
   1   8   5    2.78    0.73
   1  -8  -5    3.21    0.98
  -1  -8  -5    2.12    0.89
  -1   8   5    3.17    1.28
  -1   8   5    2.88    1.32
   1   8   5    2.06    1.26
   1   8   6    1.15    1.48
   1  -8   6    0.42    0.70
   1   8   6    0.84    0.75
  -1  -8   6    0.58    0.69
  -1   8   6    1.47    0.74
  -1   8   6    1.23    1.42
   1   8   6    1.39    0.70
  -1   8   6    2.38    0.92
  -1   8  -6    2.27    1.42
   1  -8  -6    0.93    0.91
  -1  -8  -6    0.50    0.79
  -1   8   6    1.60    0.76
   1   8   6    1.07    0.52
   1   8   6   -0.71    1.32
   1   8   6   -0.42    1.41
   1   8   6   -0.48    1.31
  -1   8   6    1.35    1.43
   1  -8   7  147.09    4.87
  -1   8   7  149.25    4.39
  -1  -8  -7  155.68    4.53
  -1   8   7  161.55    4.57
  -1  -8   7  152.36    4.52
   1   8   7  152.15    4.57
  -1   8   7  159.45    5.14
   1  -8   7  156.64    4.57
   1   8   7  151.73    4.56
   1   8   7  161.77    5.12
   1  -8   7  159.60    4.59
  -1   8   7  148.88    4.54
  -1   8  -7  149.11    5.04
  -1   8   7  147.96    5.05
   1   8   7  148.33    5.07
   1   8   7  154.50    4.95
   1   8   7  153.18    5.12
   1  -8   8   20.74    1.63
  -1  -8  -8   22.67    1.23
   1   8   8   23.10    1.42
  -1   8   8   22.39    1.39
   1   8   8   26.00    1.45
  -1  -8   8   23.38    1.37
   1  -8   8   22.99    1.42
  -1   8   8   23.69    2.04
   1   8   8   21.58    2.01
   1  -8   8   21.06    1.39
  -1   8  -8   22.94    1.88
   1   8   8   24.62    2.06
  -1   8   8   22.82    2.01
   1   8   8   20.30    2.03
   1   8   8   22.01    1.97
   1  -8   9  551.50   15.20
   1   8   9  553.03   15.00
   1   8   9  569.82   15.47
  -1   8   9  543.06   15.41
  -1  -8   9  574.15   15.00
   1  -8   9  566.90   15.02
   1   8   9  525.63   14.98
   1  -8   9  555.88   15.03
  -1   8   9  542.89   14.98
  -1   8  -9  561.76   15.39
   1  -8  -9  566.38   15.05
   1   8   9  556.38   15.44
  -1   8   9  550.36   15.44
  -1   8   9  540.79   15.45
   1   8   9  555.25   15.35
   1   8   9  554.35   15.46
  -1  -8  10   73.95    2.96
   1  -8  10   72.22    2.91
   1   8  10   69.87    2.84
   1   8  10   67.49    2.80
  -1  -8  10   72.53    2.82
   1   8  10   70.87    3.33
   1  -8  10   77.22    2.86
   1  -8  10   72.63    2.86
  -1   8  10   71.10    3.35
  -1   8  10   66.53    2.78
   1  -8 -10   73.40    2.76
  -1   8 -10   71.43    3.24
   1   8  10   70.79    3.36
   1   8  10   74.16    3.15
  -1   8  10   72.73    3.42
   1   8  10   73.14    3.35
  -1  -8  11   70.82    2.86
   1  -8  11   66.95    2.86
  -1   8 -11   68.40    3.17
   1   8  11   72.51    2.93
   1  -8  11   68.52    2.85
   1   8  11   65.13    2.83
   1  -8  11   69.85    2.90
  -1  -8  11   70.45    2.85
  -1   8  11   61.80    2.75
   1   8  11   66.86    3.35
  -1   8  11   73.07    3.43
   1   8  11   69.99    3.11
  -1   8  11   73.03    3.52
   1   8  11   70.74    3.43
  -1   8  11   67.98    3.46
   1   8  11   68.60    3.42
  -1   8  11   67.26    3.40
   1   8  11   71.51    3.40
   1   8  11   68.87    3.40
  -1   8 -12    8.37    1.86
  -1   8  12    7.03    1.98
   1   8  12    4.80    1.89
   1   8  12    5.86    1.49
  -1   8  12    8.00    2.13
  -1  -8  12    8.80    1.49
   1  -8  12    8.18    1.53
   1   8  12    5.31    1.40
  -1   8  12    5.97    1.37
   1  -8  12    5.61    1.36
   1   8  12    4.56    2.05
  -1  -8  12    6.15    1.36
   1   8  12    5.29    1.76
   1  -8  12    6.10    1.37
  -1  -8  12    5.30    1.31
  -1   8  12    6.90    2.22
   1   8  12    6.38    2.27
   1   8  12    6.81    2.17
  -1   8  12    8.55    2.07
   1   8  12    6.00    2.19
  -1   8  12    6.65    2.25
   1   8  12    5.47    2.04
  -1   8 -13   16.58    2.12
   1   8 -13   22.71    2.32
   1   8  13   20.69    2.38
  -1   8  13   17.67    2.38
   1  -8  13   19.89    1.90
   1   8  13   15.97    1.78
   1  -8  13   19.61    1.93
  -1   8  13   19.87    2.62
  -1  -8  13   16.74    1.82
  -1   8  13   13.64    1.79
   1   8  13   16.90    1.90
  -1   8  13   17.08    1.84
  -1  -8  13   12.75    1.65
   1   8  13   17.92    2.51
   1   8  13   18.18    2.22
  -1  -8  13   16.00    1.67
   1   8  13   18.60    2.66
  -1   8  13   15.73    2.53
   1   8 -14   65.02    3.62
  -1   8 -14   67.16    3.45
   1   8  14   70.94    3.70
  -1   8  14   68.16    3.70
  -1   8  14   62.20    3.14
   1   8  14   65.88    3.25
  -1  -8  14   68.51    3.14
   1   8  14   59.01    3.12
  -1  -8  14   67.08    3.15
  -1   8  14   61.89    3.14
   1  -8  14   65.35    3.13
   1   8  14   66.70    3.76
  -1   8  14   68.93    3.85
   1  -8  14   68.48    3.21
   1   8  14   69.98    3.76
   1   8  14   71.36    3.88
  -1   8  14   68.04    3.83
   1   8  14   65.26    3.71
  -1   8  14   67.43    3.77
   1   8 -15    1.87    2.17
  -1   8 -15    4.53    2.03
  -1   8  15    5.66    2.49
   1   8  15    5.64    2.43
   1   8  15    2.00    1.78
   1   8  15    4.00    2.07
   1  -8  15    3.83    1.75
  -1   8  15    5.73    2.64
  -1  -8  15    4.07    1.80
   1   8  15    5.08    2.63
  -1   8  15    3.35    1.74
   1   8  15    6.24    2.27
   1   8  15    7.49    2.70
   1   8  15    4.54    2.60
  -1   8  15    5.10    2.63
  -1   8 -16    8.57    2.22
   1   8 -16    4.81    2.37
   1   8  16    4.13    2.54
  -1   8  16    4.83    2.59
   1   8  16    3.62    1.92
   1   8  16    2.02    1.86
   1   8  16    6.75    2.35
  -1   8  16    3.81    1.88
   1  -8  16    8.32    2.13
   1  -8  16    5.57    1.91
  -1  -8  16    9.69    2.04
   1   8  16   11.39    2.89
  -1   8  16    5.45    2.83
  -1   8  16    7.17    2.00
  -1  -8  16    6.52    2.02
   1   8  16    6.05    2.29
   1   8  16    4.24    2.62
   1   8  16    5.50    2.71
  -1   8  16    7.14    2.78
   1   8  17  117.50    5.08
  -1   8 -17  106.44    4.65
   1   8 -17  112.12    4.90
  -1   8  17  108.53    5.30
   1   8  17  107.08    5.16
  -1   8  17  114.92    5.23
  -1  -8  17  106.94    4.67
   1  -8  17  107.26    4.65
  -1   8  17  107.47    4.66
  -1  -8  17  115.35    4.69
  -1   8  17  106.98    4.69
   1   8  17  108.29    5.10
   1   8  17  110.19    4.77
   1  -8  17  109.22    4.73
   1   8  17  113.29    4.78
   1   8  17  111.96    5.20
  -1   8  17  110.15    5.29
  -1   8  17  107.13    5.29
   1   8  17  117.07    5.35
   1   8  17  115.42    5.34
   1   8 -18   18.57    2.76
  -1   8  18   23.86    3.29
   1   8  18   18.60    3.23
   1   8  18   24.34    3.18
  -1   8  18   22.41    2.63
   1  -8  18   20.51    2.66
  -1   8  18   22.70    3.17
  -1  -8  18   25.10    2.64
   1  -8  18   22.49    2.58
   1   8  18   22.44    2.54
  -1  -8  18   19.40    2.56
   1   8  18   20.41    2.68
  -1   8  18   15.67    2.55
   1   8  18   26.22    3.32
  -1   8  18   20.89    3.28
  -1   8  18   21.00    2.86
   1   8  18   24.23    3.01
  -1   8  19   51.21    4.03
   1   8  19   52.45    4.03
  -1   8  19   48.72    3.40
  -1   8  19   45.38    3.36
  -1   8  19   37.28    3.72
   1  -8  19   49.27    3.47
   1   8  19   43.32    3.40
  -1  -8  19   48.59    3.31
   1   8  19   42.95    3.30
   1  -8  19   45.74    3.32
   1   8  19   45.49    3.78
  -1  -8  19   50.43    3.38
  -1   8  19   50.89    3.63
   1   8  19   49.12    3.68
  -1   8  19   55.87    4.07
   1   8  19   45.21    3.97
  -1  -8  20  246.75    8.10
   1   8  20  209.81    7.94
  -1  -8  20  230.53    7.94
  -1   8  20  242.04    8.48
   1  -8  20  223.01    7.97
  -1   8  20  226.97    7.97
  -1   8  20  226.81    8.00
   1   8  20  219.66    7.96
   1   8  20  233.84    8.30
  -1   8  20  243.71    8.34
   1   8  20  226.69    8.34
   1   8  20  214.78    8.35
  -1   8  20  232.39    8.57
  -1   8  21    4.07    2.43
   1   8  21    7.75    3.09
   1  -8  21    5.33    2.47
  -1  -8  21    5.18    2.43
  -1  -8  21    2.62    2.38
  -1   8  21    1.99    2.97
  -1   8  21    2.98    2.31
   1   8  21    3.05    2.28
   1   8  21    2.38    2.72
  -1   8  21    2.33    2.92
  -1   8  21    3.74    2.88
   1  -8  21    7.09    2.71
   1   8  21    8.64    3.12
  -1  -8  22   11.19    2.68
  -1   8  22   13.47    2.72
  -1   8  22   12.82    2.74
  -1   8  22   12.01    3.04
  -1  -8  22   15.74    2.61
   1   8  22   12.18    3.08
   1   8  22   13.12    2.72
   1  -8  22   10.51    2.56
  -1   8  22   12.06    3.31
   1   8  22   11.17    3.17
  -1   8  22    8.27    2.73
   1   8  22   13.75    3.07
  -1  -8  23   89.37    4.81
   1  -8  23   89.06    4.65
  -1  -8  23   81.37    4.19
   1  -8  23   76.20    4.13
   1   8  23   77.02    4.23
  -1   8  23   80.28    4.21
  -1  -8  23   82.59    4.25
  -1   8  23   76.54    4.13
  -1   8  23   79.09    4.55
   1   8  23   86.30    4.75
  -1   8  23   79.54    4.74
   1   8  23   89.24    4.65
  -1   8  23   84.37    4.58
  -1  -8  24   18.34    3.16
   1  -8  24   16.25    2.94
  -1  -8  24   12.14    2.44
  -1   8  24   17.00    2.59
   1  -8  24   15.70    2.54
   1   8  24   13.18    2.49
   1  -8  25    7.35    2.61
  -1  -8  25    7.04    2.47
   1   8  25    1.86    2.08
   1  -8  25    4.38    2.09
  -1  -8  25    9.25    2.16
  -1   8  25    7.02    2.15
  -1   8  25    9.01    2.83
   1   8  25    3.89    2.64
  -1   8  25    3.88    2.38
   1   8  25    9.75    2.64
   1  -8  26   22.10    2.65
  -1  -8  26   19.73    2.71
  -1  -8  26   19.24    2.16
  -1   8  26   20.38    2.64
   1   8  26   20.33    2.52
  -1  -8  26   24.73    2.84
   1   8  26   25.85    2.79
  -1   8  26   21.19    2.79
   1  -8  26   22.22    2.74
  -1  -8  27    8.19    2.12
  -1  -8  27    9.98    2.23
   1  -8  27   10.40    2.14
   1  -8  27   11.48    2.26
   1   8  27   10.77    2.15
  -1   8  27   11.10    2.25
   1  -8  27   10.28    2.22
  -1  -8  27   10.71    2.22
  -1  -8  28    4.04    1.75
   1  -8  28    1.27    1.74
  -1   8  28    1.74    1.63
   1   8  28    0.62    1.64
  -1  -8  28    3.76    1.76
   1  -8  28    2.03    1.76
  -1   8  29   44.34    2.22
  -1   9   0    0.05    0.88
   1   9   0    1.27    0.88
  -1   9   0    0.87    1.27
   1   9   0    0.89    1.19
  -1   9   1  592.33   15.84
   1   9   1  629.01   15.80
  -1   9  -1  572.25   15.68
   1   9  -1  588.78   15.66
   1   9  -1  570.71   15.99
  -1   9   1  576.96   16.02
   1   9   1  613.26   15.96
  -1   9   1  612.39   16.02
  -1  -9  -2  374.41   11.05
   1  -9   2  385.09   11.21
  -1   9   2  406.96   11.06
   1   9   2  398.29   10.95
   1   9  -2  413.80   10.75
  -1   9   2  425.20   11.15
   1   9   2  403.98   11.03
  -1   9   2  406.59   11.16
  -1  -9  -3   92.73    3.14
   1  -9   3   84.09    3.25
  -1   9   3   85.82    3.16
   1   9   3   90.91    3.11
   1   9   3   89.63    3.01
   1   9   3   90.28    2.96
  -1   9   3   92.90    3.15
  -1   9  -3   85.71    3.31
  -1   9   3   87.72    3.20
   1   9  -3   85.25    3.29
   1  -9   4  935.19   24.83
  -1  -9  -4  960.12   24.65
   1  -9  -4  850.94   24.66
  -1   9   4  932.15   24.76
   1   9   4  928.43   24.65
   1   9  -4  962.33   24.90
   1   9   4  966.04   24.54
   1   9   4  928.11   24.43
  -1   9  -4  919.94   24.87
  -1   9   4  949.24   24.61
  -1  -9  -5  443.70   11.95
   1  -9  -5  410.94   12.02
   1  -9   5  445.54   12.22
   1   9  -5  438.87   12.28
  -1   9  -5  429.86   12.25
   1   9   5  449.48   11.72
  -1   9   5  433.53   11.89
  -1   9   5  430.62   12.18
   1   9   5  450.64   12.10
  -1  -9  -6  241.27    6.70
   1  -9   6  229.35    6.95
  -1   9   6  242.54    6.66
   1  -9  -6  220.23    6.75
  -1   9   6  232.66    6.53
  -1   9   6  222.05    7.13
   1   9   6  225.23    7.12
   1   9  -6  236.81    7.14
  -1   9  -6  240.64    7.12
  -1   9   6  232.55    7.05
   1   9   6  230.85    6.91
   1   9   6  219.46    7.04
  -1  -9  -7  158.48    4.82
   1  -9   7  162.44    5.19
  -1   9   7  155.90    4.77
   1   9   7  166.11    5.45
  -1   9   7  154.88    5.35
  -1   9  -7  163.41    5.34
   1   9  -7  159.37    5.35
   1   9   7  161.22    5.38
  -1   9   7  167.17    5.39
   1   9   7  159.61    5.22
   1   9   8    1.56    1.78
  -1   9   8    0.10    1.71
  -1   9  -8    0.50    1.58
   1   9  -8    1.23    1.69
   1  -9   8   -0.27    1.25
   1   9   8    0.81    1.64
  -1   9   8   -1.42    1.76
   1   9   8   -0.10    1.59
   1  -9   9  689.20   18.52
  -1  -9   9  695.69   18.52
  -1   9   9  661.29   18.74
   1   9   9  679.74   18.76
  -1   9  -9  657.97   18.65
   1  -9  -9  689.39   18.35
   1   9  -9  666.07   18.71
  -1   9   9  692.84   18.78
   1   9   9  675.67   18.72
   1   9   9  674.59   18.60
   1  -9  10  119.91    4.36
  -1  -9  10  131.26    4.40
   1   9  10  121.41    4.78
  -1   9  10  123.90    4.78
   1  -9 -10  123.99    4.21
   1   9 -10  127.56    4.74
  -1   9 -10  120.87    4.63
  -1   9  10  124.55    4.79
   1   9  10  130.17    4.78
  -1   9  10  128.52    4.84
   1   9  10  131.15    4.82
   1   9  10  116.31    4.59
  -1  -9  11   78.23    3.16
   1   9  11   77.32    3.36
   1  -9  11   72.10    3.13
  -1   9  11   79.40    3.74
   1   9  11   69.19    3.66
  -1   9 -11   69.69    3.35
   1   9 -11   79.05    3.60
  -1   9  11   72.10    3.62
   1   9  11   74.88    3.56
  -1   9  11   72.33    3.66
   1   9  11   71.72    3.56
   1   9  11   66.86    3.62
  -1   9  11   71.62    3.72
   1   9  11   70.34    3.71
  -1   9  12  651.49   17.84
   1   9  12  636.45   17.81
  -1   9 -12  633.47   17.61
   1   9 -12  646.93   17.75
   1  -9  12  613.09   17.30
   1   9  12  647.20   17.60
  -1  -9  12  620.38   17.28
   1   9  12  592.95   17.62
   1   9  12  615.99   17.78
  -1   9  12  646.98   17.84
  -1  -9  13  185.12    6.03
   1   9  13  194.86    6.74
  -1   9  13  190.03    6.69
   1   9 -13  191.37    6.53
  -1   9 -13  183.16    6.43
  -1   9  13  180.24    6.67
   1   9  13  181.26    6.62
   1   9  13  189.64    6.74
   1   9  13  184.31    6.68
  -1   9  13  183.56    6.72
  -1   9  13  180.61    6.70
   1   9  14  114.67    4.65
   1   9  14  102.02    4.58
   1   9  14  108.24    4.93
  -1   9  14  108.88    4.92
   1   9 -14  112.55    4.77
  -1   9 -14  107.83    4.58
   1   9  14  111.41    4.94
  -1   9  14  106.08    4.93
   1   9  14  111.60    5.04
   1   9  14  106.36    4.99
  -1   9  14  106.37    5.00
   1   9  15    2.53    2.09
  -1   9  15    4.36    2.64
   1   9  15    2.85    2.65
  -1   9 -15    0.43    2.09
   1   9 -15    4.39    2.37
   1   9  15   -1.69    2.14
   1   9  15    3.70    2.94
   1   9  15    0.67    2.82
  -1   9  15    3.87    2.92
   1   9  15    1.00    2.65
  -1   9  15    5.20    3.04
   1   9  16   18.70    3.14
  -1   9  16   14.09    2.98
   1   9  16   11.77    2.41
  -1   9 -16   17.58    2.59
   1   9 -16   17.57    2.72
   1   9  16   18.85    2.64
  -1   9  16   13.72    3.29
   1   9  16   16.31    3.04
   1   9  16   17.61    3.15
   1   9  17  100.05    4.72
  -1   9  17   89.87    4.53
  -1   9  17   96.77    4.80
   1   9  17   94.90    4.71
  -1   9 -17   96.77    4.35
   1   9 -17   90.87    4.51
   1   9  17   86.29    4.81
   1   9  17   94.10    5.04
   1   9  17  102.34    5.23
  -1   9  17   97.06    5.12
  -1   9  17   90.73    5.09
   1   9  18  394.99   12.12
  -1   9  18  403.46   12.11
  -1   9  18  389.01   12.24
   1   9  18  372.33   12.09
   1   9 -18  382.97   11.91
   1   9  18  386.38   12.34
  -1   9  18  374.86   12.34
  -1   9  18  378.82   12.34
   1   9  18  385.07   12.35
  -1   9  19   38.58    3.73
   1   9  19   42.86    3.58
  -1   9  19   44.37    3.54
   1   9  19   47.23    3.65
  -1   9  19   43.15    3.96
   1   9  19   45.20    3.90
   1   9  20  180.82    7.02
  -1   9  20  175.33    7.08
   1   9  20  183.67    7.02
  -1   9  20  173.93    6.84
   1   9  20  173.56    7.20
  -1   9  20  168.30    7.13
  -1   9  21   28.16    3.55
   1   9  21   23.70    3.20
   1   9  21   30.15    3.32
  -1   9  21   27.82    3.40
  -1   9  21   20.97    3.40
   1   9  21   29.33    3.55
   1   9  22  121.79    5.51
  -1   9  22  124.79    5.61
   1   9  22  119.40    5.69
  -1   9  22  114.41    5.70
   1  -9  22  112.60    5.22
  -1   9  22  112.70    5.30
   1   9  22  123.14    5.47
  -1  -9  23    4.80    2.89
   1  -9  23    1.34    2.89
  -1   9  23    6.75    2.87
   1   9  23    4.20    2.81
  -1   9  23    0.77    2.85
   1  -9  23    5.68    2.36
  -1   9  23    6.41    2.76
   1   9  23   -1.45    2.59
  -1  -9  24    5.56    2.64
   1  -9  24    5.00    2.64
  -1   9  24    3.56    2.55
  -1   9  24    2.32    2.56
   1   9  24    2.03    2.46
  -1   9  24    0.54    2.70
   1   9  24    4.43    2.75
  -1  -9  25    1.31    2.47
   1  -9  25    0.98    2.34
   1   9  25   -0.92    2.26
  -1   9  25   -0.91    2.33
  -1   9  25    0.32    2.47
   1   9  25    1.61    2.48
   1  -9  26   37.94    2.95
  -1  -9  26   37.37    3.02
   1   9  26   44.23    2.96
  -1   9  26   40.24    2.94
   1  -9  26   42.74    3.11
   1   9  26   39.38    3.08
  -1  -9  26   42.77    3.14
  -1   9  26   37.77    3.12
  -1  -9  27    6.49    2.04
   1  -9  27    5.50    2.08
  -1  -9  27    6.06    1.92
  -1   9  27    6.50    2.07
   1  -9  27    0.48    1.97
   1   9  27    4.55    1.90
  -1   9  27    4.64    1.88
  -1  -9  28   78.50    3.31
   1  -9  28   72.20    3.20
  -1   9  28   80.92    3.24
   1   9  28   78.24    3.22
  -1 -10   0    1.77    1.12
   1 -10   0   -0.49    1.18
   1  10   0    1.63    0.90
  -1  10   0   -0.46    0.97
  -1  10   0    1.06    1.21
  -1  10   0    0.95    1.34
  -1 -10  -1   35.83    1.83
  -1 -10   1   33.90    1.88
   1 -10  -1   33.69    1.94
   1 -10   1   32.15    1.90
  -1  10   1   31.83    1.69
   1  10   1   31.93    1.62
   1  10  -1   30.66    1.45
  -1  10  -1   33.69    1.55
  -1  10   1   32.12    1.92
   1  10  -1   26.57    1.83
  -1  10  -1   31.66    1.97
  -1  10  -1   34.11    2.05
  -1  10   1   31.93    1.99
   1 -10  -2   49.92    2.33
  -1 -10   2   52.59    2.31
   1 -10   2   49.56    2.33
  -1 -10  -2   48.61    2.19
  -1  10   2   48.46    2.22
   1  10   2   49.78    2.12
  -1  10   2   44.44    2.31
   1  10   2   50.25    2.13
   1  10   2   46.17    2.18
   1  10  -2   49.75    2.37
  -1  10  -2   46.00    2.39
  -1  10   2   46.40    2.25
  -1 -10  -3   42.58    2.02
   1 -10   3   37.94    2.13
   1 -10  -3   43.44    2.14
  -1  10   3   43.50    2.16
   1  10   3   42.00    2.04
   1  10   3   40.01    1.90
  -1  10   3   40.77    2.14
   1  10   3   41.39    1.99
  -1  10  -3   41.76    2.36
   1  10  -3   43.35    2.27
  -1 -10  -4   22.26    1.53
   1 -10   4   25.00    1.84
   1 -10  -4   28.03    1.71
  -1  10   4   26.60    1.87
   1  10   4   22.68    1.70
  -1  10   4   24.27    1.70
   1  10   4   25.56    1.46
   1  10  -4   23.97    2.00
   1  10   4   24.16    1.54
  -1  10  -4   25.40    2.00
   1 -10  -5   22.57    1.59
  -1  10  -5   21.04    1.96
  -1  10   5   23.69    1.56
   1  10  -5   20.85    1.95
  -1  10   5   21.86    1.88
   1  10   5   25.01    1.78
   1  10   5   21.59    1.87
   1 -10   6 1053.82   27.81
  -1 -10   6 1038.68   27.77
  -1  10   6 1037.44   27.42
   1 -10  -6 1000.99   27.60
   1  10   6 1060.64   27.98
  -1  10   6 1073.97   28.00
   1  10  -6 1054.37   27.90
  -1  10  -6 1026.18   27.87
  -1  10   6 1059.26   27.82
   1  10   6 1053.36   27.67
   1  10   6 1032.97   27.83
  -1 -10   7   69.14    2.92
   1 -10   7   63.27    2.86
   1  10   7   65.91    3.27
  -1  10   7   63.58    3.21
  -1  10  -7   64.57    3.07
   1  10  -7   63.96    3.16
  -1  10   7   60.43    2.95
   1  10   7   62.41    3.04
   1  10   7   65.42    2.96
   1 -10   8   67.32    3.08
  -1 -10   8   69.57    3.05
  -1  10   8   77.79    3.49
   1  10   8   71.36    3.44
  -1  10  -8   72.03    3.32
   1  10  -8   70.71    3.37
   1  10   8   70.27    3.28
  -1  10   8   67.14    3.28
   1  10   8   73.96    3.19
  -1 -10   9   63.27    2.84
   1  10   9   59.93    2.69
   1 -10   9   65.83    2.89
   1  10   9   61.11    3.25
  -1  10   9   57.58    3.22
  -1  10  -9   60.74    3.13
   1  10  -9   58.32    3.15
   1 -10  -9   59.49    2.71
   1  10   9   60.12    3.17
  -1  10   9   57.24    3.15
   1  10   9   62.93    3.16
   1 -10  10  132.42    4.69
  -1 -10  10  139.00    4.74
   1  10  10  136.10    4.62
   1  10  10  138.00    5.22
  -1  10  10  124.24    5.10
  -1  10 -10  131.29    4.95
   1  10 -10  130.60    5.05
   1  10  10  128.60    5.03
  -1  10  10  132.29    5.05
   1  10  10  131.56    4.94
  -1  10  10  126.59    5.18
   1  10  10  130.25    5.20
  -1  10  11   -3.04    2.35
   1  10  11    0.69    2.18
  -1  10 -11   -0.63    1.87
   1  10 -11   -0.27    2.09
   1  10  11    1.43    1.53
   1 -10  11    0.66    1.43
  -1 -10  11    2.47    1.57
  -1  10  11    2.22    2.34
   1  10  11    1.25    2.32
   1  10  11   -0.25    1.95
   1  10  12    6.79    2.55
  -1  10  12    4.29    2.53
   1  10 -12    8.37    2.34
  -1  10 -12    7.59    2.05
   1 -10  12    8.83    1.59
   1  10  12    8.95    1.89
  -1 -10  12    9.84    1.60
  -1  10  12    6.18    2.27
   1  10  12   10.64    2.50
  -1  10  12    8.29    2.71
   1  10  12    6.41    2.57
   1  10  12   10.09    2.40
  -1  10  12    6.27    2.62
  -1  10  13    5.67    2.60
   1  10  13   10.21    2.65
  -1  10 -13    9.19    2.35
   1  10 -13   11.57    2.45
  -1 -10  13    8.93    1.67
   1 -10  13   10.12    1.70
  -1  10  13    9.83    2.70
   1  10  13    9.02    2.73
   1  10  13   11.51    2.72
   1  10  13   10.57    2.81
  -1  10  13   14.86    2.75
  -1  10  13    9.01    2.57
   1  10  14  143.97    5.40
   1  10  14  137.89    5.48
  -1  10  14  132.36    5.77
   1  10  14  144.13    5.83
   1  10 -14  146.45    5.64
  -1  10 -14  128.20    5.36
   1  10  14  150.99    5.76
  -1  10  14  128.39    5.76
  -1  10  14  138.98    5.87
   1  10  14  130.38    5.76
   1  10  14  142.43    5.86
   1  10  15  100.14    4.44
   1  10  15   95.75    4.89
  -1  10  15   99.11    4.92
   1  10  15   95.89    4.58
   1  10 -15   95.43    4.51
  -1  10 -15   97.45    4.50
   1  10  15   96.51    4.93
   1  10  15  102.21    5.06
   1  10  15   98.33    4.99
  -1  10  15   90.00    4.99
  -1  10  15   97.44    4.92
   1  10  16   20.10    2.75
  -1  10  16   17.54    3.25
   1  10  16   20.68    3.27
   1  10 -16   19.46    2.68
  -1  10 -16   23.61    2.91
   1  10  16   19.45    2.63
  -1  10  16   16.59    3.39
   1  10  16   16.18    3.24
   1  10  16   19.49    3.38
   1  10  17   39.45    3.24
  -1  10  17   44.70    3.31
  -1  10  17   45.46    3.84
  -1  10  17   37.22    3.49
   1  10  17   42.84    3.83
   1  10  17   45.00    3.39
  -1  10 -17   44.69    3.22
   1  10 -17   48.18    3.54
   1  10  17   33.89    3.62
  -1  10  17   52.92    4.12
   1  10  17   38.70    3.86
   1  10  18    6.67    2.94
  -1  10  18   11.53    2.73
   1  10  18   14.11    2.79
   1  10  18   12.07    2.87
  -1  10  18   12.23    2.81
  -1  10 -19   71.63    3.98
   1  10 -19   69.63    4.01
   1  10  19   66.69    4.59
  -1  10  19   73.00    4.68
  -1  10  19   76.13    4.21
   1  10  19   77.57    4.29
  -1  10  19   81.60    4.46
   1  10  19   70.84    4.31
   1  10 -20   61.47    3.73
   1  10  20   57.48    3.99
  -1  10  20   56.50    3.96
   1  10  20   61.48    4.05
  -1  10  20   67.44    4.05
   1  10  20   55.49    4.24
  -1  10  20   66.65    4.44
  -1  10  21   -1.32    2.77
   1  10  21    0.92    2.57
   1  10  21    0.18    2.56
  -1  10  21    3.27    2.64
   1  10  21    3.64    2.98
  -1  10  21   -2.06    3.12
   1  10  22    3.92    2.64
  -1  10  22   -2.73    2.79
   1  10  22    2.15    2.82
  -1  10  22    0.40    3.06
   1 -10  22    3.72    2.52
   1  10  22    1.43    2.67
  -1  10  22   -3.17    2.64
   1 -10  23   19.11    2.64
  -1 -10  24   14.54    2.72
   1 -10  24   12.61    2.72
  -1  10  24   14.16    2.70
  -1  10  24   14.02    2.62
   1  10  24   15.59    2.66
   1  10  24   13.28    2.81
  -1  10  24   13.67    2.83
   1 -10  25   33.17    2.97
  -1 -10  25   33.77    2.89
   1  10  25   30.14    2.85
  -1  10  25   34.05    2.89
   1  10  25   29.43    2.89
  -1  10  25   36.16    3.15
  -1 -10  26    7.77    2.18
   1 -10  26   10.54    2.16
  -1  10  26   14.41    2.13
   1  10  26   11.08    2.08
  -1 -10  26   13.56    2.39
  -1  10  26    6.61    2.26
   1  10  26    7.62    2.21
   1 -10  26   10.44    2.32
   1 -10  27   11.31    1.96
  -1 -10  27   14.21    2.07
   1  10  27   15.24    1.90
  -1  10  27   11.74    1.82
   1 -10  27   16.56    2.06
  -1 -10  27   13.89    2.01
  -1  10  27   16.60    2.07
  -1  10  28    1.76    1.25
  -1 -10  28    0.08    1.31
   1 -10  28    1.42    1.39
  -1 -11   0   -0.35    1.19
   1 -11   0   -0.09    1.19
  -1  11   0    0.62    1.07
   1  11   0    0.24    1.35
  -1  11   0    1.35    1.37
  -1  11   0    1.51    1.48
   1 -11  -1   81.38    3.32
   1 -11   1   75.67    3.31
  -1 -11  -1   90.38    3.28
  -1 -11   1   88.14    3.33
  -1  11   1   84.90    3.06
   1  11   1   88.05    2.97
   1  11  -1   86.56    3.35
  -1  11  -1   85.27    3.40
   1  11   1   89.07    3.27
  -1  11   1   90.12    3.40
  -1  11   1   83.56    3.33
  -1  11  -1   84.26    3.40
   1 -11   2  257.52    7.85
  -1 -11   2  269.66    7.85
   1 -11  -2  262.75    7.82
  -1 -11  -2  258.65    7.72
  -1  11   2  259.90    7.60
   1  11   2  270.98    7.48
   1  11   2  266.15    7.67
  -1  11   2  250.70    7.75
   1  11  -2  265.16    7.83
  -1  11  -2  271.49    7.95
   1  11   2  257.54    7.56
  -1  11   2  256.91    7.74
  -1 -11   3  140.22    4.75
  -1 -11  -3  136.38    4.57
   1 -11  -3  142.05    4.69
   1 -11   3  140.70    4.82
  -1  11   3  142.98    4.61
   1  11   3  142.02    4.45
   1  11   3  136.69    4.49
  -1  11   3  140.98    4.67
   1  11  -3  140.60    4.80
  -1  11  -3  139.04    4.85
   1  11   3  141.47    4.44
  -1  11   3  131.79    4.57
  -1 -11  -4 2215.76   57.01
  -1 -11   4 2155.06   57.19
   1 -11  -4 2179.57   57.12
   1 -11   4 2182.43   57.23
  -1  11   4 2187.55   57.06
   1  11   4 2237.96   56.93
   1  11  -4 2265.92   57.27
  -1  11  -4 2149.45   57.24
   1  11   4 2130.79   56.77
  -1  11   4 2226.34   56.96
   1 -11  -5  718.58   19.75
  -1 -11   5  728.32   19.85
  -1 -11  -5  746.76   19.65
   1 -11   5  737.90   19.89
  -1  11  -5  702.29   19.91
   1  11  -5  723.65   19.92
  -1  11   5  732.46   19.56
  -1  11   5  730.56   19.80
   1  11   5  737.61   19.64
   1  11   5  729.81   19.86
   1 -11   6  404.75   11.17
  -1 -11  -6  382.52   10.80
  -1 -11   6  390.67   11.10
   1 -11  -6  370.86   10.91
  -1  11   6  397.68   11.41
   1  11   6  400.34   11.39
  -1  11  -6  376.23   11.21
   1  11  -6  385.01   11.20
  -1  11   6  359.87   11.02
   1  11   6  394.11   11.16
   1  11   6  384.52   10.94
   1 -11   7  138.17    4.79
  -1 -11   7  137.57    4.79
  -1  11   7  136.53    5.14
   1  11   7  130.19    5.11
   1  11  -7  135.93    5.02
  -1  11  -7  131.83    5.00
  -1  11   7  140.95    4.91
   1  11   7  134.91    4.89
   1  11   7  140.90    4.76
   1  11   8   12.02    2.30
  -1  11   8   11.28    2.21
   1  11  -8   14.55    2.24
  -1  11  -8   15.31    2.04
  -1 -11   8   14.99    1.75
   1 -11   8   12.06    1.75
   1  11   8   14.82    2.00
   1  11   8   12.69    2.12
  -1  11   8   15.93    2.04
   1  11   9  255.58    7.71
   1 -11   9  259.46    7.97
  -1 -11   9  264.89    8.00
  -1  11   9  253.75    8.30
   1  11   9  254.21    8.34
  -1  11  -9  262.11    8.17
   1  11  -9  257.18    8.20
  -1  11   9  255.97    8.16
   1  11   9  254.95    8.14
   1  11   9  256.58    8.02
   1  11  10  222.32    7.56
  -1  11  10  242.85    7.76
   1  11 -10  225.70    7.48
  -1  11 -10  217.29    7.37
   1  11  10  223.77    6.98
   1 -11  10  231.67    7.24
  -1 -11  10  226.15    7.19
   1  11  10  215.38    7.59
  -1  11  10  217.17    7.61
   1  11  10  226.32    7.35
   1  11  11  174.59    5.85
  -1 -11  11  189.95    6.02
   1 -11  11  172.50    5.95
  -1  11  11  166.44    6.41
   1  11  11  186.29    6.55
   1  11 -11  174.30    6.28
  -1  11 -11  171.46    6.24
   1  11  11  182.96    6.37
  -1  11  11  171.80    6.36
  -1  11  11  170.05    6.51
   1  11  11  163.05    6.45
  -1 -11  12  365.32   10.72
   1 -11  12  341.71   10.69
  -1  11  12  353.17   11.28
   1  11  12  369.60   11.30
  -1  11 -12  385.57   11.12
   1  11 -12  377.39   11.16
  -1  11  12  348.98   11.13
   1  11  12  363.17   11.17
  -1  11  12  360.20   11.35
   1  11  12  366.76   11.35
  -1  11  12  357.48   11.34
   1  11  12  354.84   11.31
   1 -11  13   99.18    4.02
   1  11  13   95.22    4.11
  -1 -11  13   93.83    3.92
   1  11  13  100.84    4.33
  -1  11  13  101.13    4.84
   1  11  13   96.73    4.74
   1  11 -13   90.56    4.55
  -1  11 -13   92.36    4.36
   1  11  13   97.84    4.69
  -1  11  13   97.05    4.75
  -1  11  13   91.49    4.78
  -1  11  13   94.51    4.79
   1  11  13   98.44    4.82
   1  11  13   94.28    4.74
   1  11  14  301.21    9.34
   1  11  14  298.70    9.48
  -1  11  14  284.48    9.74
   1  11  14  286.22    9.80
   1  11 -14  290.70    9.55
  -1  11 -14  300.98    9.49
   1  11  14  293.00    9.65
  -1  11  14  291.00    9.88
   1  11  14  291.87    9.88
   1  11  14  301.11    9.92
  -1  11  14  298.79    9.93
   1  11  15   68.09    3.72
  -1  11  15   67.31    4.30
   1  11  15   57.82    3.60
   1  11  15   69.40    4.30
  -1  11 -15   67.12    3.81
   1  11 -15   67.92    3.90
   1  11  15   71.74    4.30
   1  11  15   67.58    4.37
  -1  11  15   66.90    4.52
   1  11  15   64.16    4.38
  -1  11  15   59.70    4.46
  -1  11  16  729.07   20.48
   1  11  16  735.26   20.47
  -1  11  16  718.56   20.88
   1  11  16  725.58   20.56
   1  11  16  724.15   20.90
  -1  11 -16  710.41   20.43
   1  11 -16  703.28   20.54
   1  11  16  733.53   20.86
  -1  11  16  741.05   20.97
   1  11  16  714.26   20.90
   1  11  17   18.47    2.85
  -1  11  17   16.56    2.80
  -1  11  17   20.42    2.83
   1  11  17   23.74    2.85
   1  11  17   19.76    3.67
  -1  11  17   25.00    3.70
   1  11  18   14.43    2.77
  -1  11  18   14.60    2.78
   1  11  18    9.08    2.74
  -1  11  18    6.15    3.29
   1  11  18   10.43    3.34
  -1  11  18   10.40    2.70
   1  11 -18   11.24    2.80
  -1  11 -18    9.23    2.41
   1  11  18    5.32    3.04
   1  11  18    3.66    3.47
  -1  11  18   11.02    3.52
   1  11 -19  192.92    7.16
  -1  11 -19  198.22    7.20
   1  11  19  201.13    7.79
  -1  11  19  188.62    7.79
   1  11  19  205.59    7.38
  -1  11  19  199.65    7.37
  -1  11  19  200.39    7.47
   1  11  19  202.39    7.41
   1  11 -20   15.88    2.73
  -1  11 -20   13.86    2.73
   1  11  20   16.20    2.77
  -1  11  20   14.28    3.00
   1  11  20   13.97    2.79
  -1  11  20   15.88    2.92
   1  11  20    8.57    3.06
  -1  11  20   13.95    3.42
   1  11  21  467.54   14.09
  -1  11  21  453.37   14.11
  -1  11  21  465.58   14.07
   1  11  21  473.83   14.09
  -1  11  21  477.73   14.53
   1  11  21  461.84   14.37
   1 -11  22  142.72    5.79
  -1  11  22  133.00    6.06
  -1  11  23   40.68    3.22
  -1  11  23   34.68    3.46
   1 -11  23   41.62    3.10
   1  11  23   43.45    3.50
   1  11  23   37.42    3.04
  -1  11  23   41.27    3.15
   1 -11  24    1.29    2.33
  -1 -11  24    5.33    2.51
  -1  11  24    8.15    2.38
   1  11  24    4.78    2.18
  -1  11  24    3.50    2.19
   1  11  24   -1.10    2.44
  -1  11  24    5.79    2.55
  -1 -11  25    2.72    2.21
   1 -11  25    6.42    2.25
  -1  11  25    4.37    2.30
   1  11  25    5.62    2.24
   1  11  25    2.10    1.97
  -1  11  25    4.95    2.03
  -1  11  26   10.88    2.13
   1  11  26    8.05    2.00
  -1 -11  26   12.83    2.10
   1 -11  26   14.19    2.19
   1  11  26    8.70    1.77
  -1  11  26    9.64    1.88
   1 -11  27   52.61    2.68
  -1 -11  27   54.79    2.73
  -1  11  27   50.57    2.47
   1  11  27   49.32    2.42
   1 -12   0    0.41    1.46
  -1 -12   0    0.96    1.34
  -1  12   0    3.37    1.69
  -1  12   0    0.94    1.52
   1  12   0    0.36    1.45
  -1  12   1   89.78    3.24
   1 -12  -1   92.70    3.60
  -1 -12  -1   88.62    3.49
   1 -12   1   86.59    3.61
  -1 -12   1   92.56    3.58
   1  12   1   85.44    3.41
   1  12   1   93.34    3.45
  -1  12   1   90.83    3.63
  -1  12   1   92.28    3.56
  -1  12  -1   91.27    3.62
   1  12  -1   85.46    3.54
  -1  12  -1   86.89    3.63
  -1 -12  -2   12.34    1.53
  -1 -12   2    8.84    1.55
   1 -12  -2   11.22    1.66
   1 -12   2    9.54    1.73
  -1  12   2   10.20    1.48
  -1  12  -2    9.40    1.82
   1  12   2   12.05    1.55
  -1  12  -2   10.05    1.79
   1  12  -2   14.76    1.81
   1  12   2   12.41    1.64
  -1  12   2    9.99    1.67
  -1  12   2    9.48    1.60
   1 -12   3  109.12    4.17
  -1 -12   3  105.90    4.08
  -1 -12  -3  112.25    4.02
   1 -12  -3  114.80    4.11
  -1  12   3  117.53    3.96
   1  12   3  112.23    3.77
  -1  12  -3  108.84    4.16
   1  12   3  108.47    3.78
  -1  12   3  106.22    3.96
   1  12   3  108.76    3.90
   1  12  -3  111.67    4.20
  -1  12  -3  108.90    4.30
  -1  12   3  112.40    4.11
   1 -12  -4   10.61    1.65
  -1 -12  -4    7.90    1.45
  -1 -12   4    9.61    1.60
   1 -12   4    9.78    1.63
   1  12   4    6.47    1.68
   1  12   4   11.73    1.51
  -1  12   4   11.17    1.69
  -1  12   4    8.42    1.52
   1  12  -4    8.75    1.85
   1  12   4    8.83    1.45
  -1  12  -4   10.06    2.03
  -1 -12  -5  133.17    4.41
   1 -12   5  128.03    4.59
   1 -12  -5  126.58    4.51
  -1 -12   5  132.30    4.62
  -1  12  -5  124.45    4.72
   1  12  -5  131.32    4.78
  -1  12   5  127.18    4.32
  -1  12   5  121.28    4.53
   1  12   5  121.83    4.33
   1  12   5  119.89    4.59
   1 -12  -6  197.03    6.42
   1 -12   6  199.18    6.60
  -1 -12  -6  202.90    6.29
  -1 -12   6  211.86    6.62
  -1  12   6  211.72    6.93
   1  12   6  207.48    6.92
   1  12  -6  205.52    6.75
  -1  12  -6  214.45    6.78
   1  12   6  191.32    6.59
  -1  12   6  196.46    6.51
   1  12   6  201.81    6.37
  -1 -12   7   27.87    2.16
   1 -12   7   29.99    2.32
   1  12   7   29.01    2.79
  -1  12   7   30.57    2.77
   1  12  -7   31.14    2.64
  -1  12  -7   33.36    2.63
  -1  12   7   27.02    2.42
   1  12   7   34.14    2.31
   1  12   7   26.04    2.44
   1  12   8    5.22    2.41
  -1  12   8    6.37    2.54
   1  12  -8    5.23    2.12
  -1  12  -8    6.95    2.18
  -1 -12   8    8.37    1.65
   1 -12   8    6.66    1.72
  -1  12   8    8.19    2.10
   1  12   8    7.40    2.11
   1  12   8    5.56    1.84
  -1  12   9   11.07    2.54
   1  12   9   10.31    2.57
  -1  12  -9   13.82    2.49
   1  12  -9   11.40    2.36
  -1 -12   9   12.98    1.95
   1 -12   9   12.49    1.90
   1  12   9   13.67    2.15
   1  12  10    9.26    2.64
  -1  12  10   11.30    2.63
   1  12 -10   16.12    2.54
  -1  12 -10   15.68    2.53
   1 -12  10   19.14    2.04
  -1 -12  10   13.20    1.98
   1  12  10   13.65    2.40
  -1  12  10   11.26    2.70
   1  12  10   13.88    2.87
  -1  12  10    9.18    2.31
   1  12  11    9.40    2.73
  -1  12  11    8.93    2.82
  -1  12 -11   11.81    2.51
   1  12 -11    8.41    2.43
  -1 -12  11   14.31    2.10
   1 -12  11   10.81    1.92
  -1  12  11   10.57    2.57
   1  12  11    8.46    2.90
  -1  12  11   11.09    3.01
   1  12  11    8.99    2.42
  -1 -12  12   92.92    4.11
   1 -12  12   99.38    4.08
   1  12  12   89.84    4.69
  -1  12  12  103.91    4.86
   1  12 -12   96.02    4.53
  -1  12 -12   92.01    4.42
  -1  12  12   92.62    4.64
   1  12  12   91.18    4.60
  -1  12  12   96.67    4.86
   1  12  12   93.59    4.85
   1  12  12   91.81    4.86
  -1  12  12   89.53    4.80
  -1 -12  13   72.23    3.47
   1 -12  13   62.35    3.47
  -1  12  13   70.25    4.34
   1  12  13   72.07    4.30
  -1  12 -13   70.70    4.00
   1  12 -13   65.76    4.00
   1  12  13   72.77    4.23
  -1  12  13   65.81    4.08
  -1  12  13   69.17    4.53
   1  12  13   68.11    4.33
   1  12  13   68.86    4.41
  -1  12  13   72.44    4.48
  -1  12  14   40.08    3.71
   1  12  14   47.65    3.83
   1  12 -14   45.65    3.53
  -1  12 -14   40.60    3.23
  -1 -12  14   37.78    2.71
   1  12  14   38.03    3.82
  -1  12  14   40.03    3.84
  -1  12  14   46.88    3.97
   1  12  14   39.66    3.62
   1  12  14   49.29    3.94
   1  12  15    7.76    3.08
  -1  12  15    8.75    3.07
   1  12  15   13.18    2.46
   1  12 -15   11.53    2.85
  -1  12 -15   12.26    2.64
  -1  12  15   15.00    3.59
   1  12  15    7.19    3.47
  -1  12  15    5.65    3.24
   1  12  15   11.27    3.57
   1  12  15   15.09    3.11
  -1  12  15   10.19    2.46
   1  12  15   13.80    2.44
   1  12  16   32.48    3.12
  -1  12  16   36.95    3.15
   1  12  16   28.48    2.91
   1  12  16   30.25    3.99
  -1  12  16   37.94    4.15
   1  12  16   37.13    3.89
  -1  12  16   38.52    4.07
   1  12  16   34.24    4.04
   1  12  17   15.56    3.55
  -1  12  17   12.88    2.90
   1  12  17   14.35    2.73
  -1  12  17   10.26    3.56
   1  12 -17   11.83    2.86
  -1  12 -17    9.55    2.79
   1  12  17   12.39    2.42
  -1  12  17   18.76    2.68
  -1  12  17   15.13    3.81
   1  12  17   12.44    3.81
  -1  12  18   36.33    3.06
   1  12  18   29.87    3.07
  -1  12  18   22.54    3.69
   1  12  18   30.31    3.09
  -1  12  18   29.76    3.16
   1  12  18   28.89    3.97
  -1  12 -18   34.34    3.28
  -1  12 -18   27.70    3.14
   1  12 -18   31.17    3.20
   1  12  18   30.46    3.53
   1  12  18   33.52    4.15
  -1  12  18   34.83    4.21
  -1  12 -19    4.42    2.64
  -1  12 -19    2.53    2.41
   1  12 -19    6.30    2.73
  -1  12  19    7.54    3.18
   1  12  19   -2.04    2.83
  -1  12  19    3.21    2.53
   1  12  19    0.50    2.28
   1  12  19   -1.36    2.44
  -1  12  19    2.87    2.45
   1  12 -20   12.57    2.62
  -1  12 -20   13.21    2.72
  -1  12  20   12.49    3.16
   1  12  20   11.76    3.17
  -1  12  20   12.45    2.65
   1  12  20   10.61    2.65
   1  12  20   10.65    2.60
  -1  12  20    9.65    2.81
   1  12  21    3.44    2.81
  -1  12  21    3.92    2.90
   1  12 -21    3.91    2.37
   1  12 -22   22.09    2.60
  -1  12  22   24.72    2.87
   1  12  22   25.95    2.75
  -1  12  22   23.55    2.71
   1 -12  22   26.17    2.92
   1  12  22   19.67    3.09
  -1  12  23   11.99    2.44
  -1  12  23   13.32    2.34
   1  12  23   18.81    2.41
  -1  12  23   15.32    2.94
   1 -12  23    9.43    2.26
   1  12  23   13.37    2.58
   1 -12  24    8.80    2.32
  -1 -12  24    6.74    2.29
   1  12  24    3.56    1.90
  -1  12  24    1.73    1.99
   1  12  24    2.56    2.26
  -1  12  24    6.80    2.39
  -1 -12  25    8.55    2.10
   1 -12  25    8.67    2.09
  -1  12  25    7.68    1.82
   1  12  25    6.07    1.73
   1  12  25    6.95    2.13
  -1  12  25    8.26    2.19
  -1  12  26    0.61    1.37
   1  12  26   -0.50    1.59
  -1  12  26   -0.74    1.71
  -1 -12  26    0.96    1.73
   1 -12  26    2.44    1.69
  -1 -12  27    0.16    1.29
  -1 -13   0    2.03    1.57
   1 -13   0   -0.34    1.64
   1  13   0    1.61    1.55
   1  13   0    0.91    1.58
  -1  13   0    1.64    1.74
  -1  13   0    0.94    1.64
  -1 -13   1  164.07    5.54
  -1 -13  -1  162.28    5.46
   1 -13  -1  156.48    5.56
   1 -13   1  161.30    5.57
   1  13  -1  168.91    5.56
  -1  13  -1  163.82    5.58
  -1  13   1  162.90    5.55
   1  13   1  159.83    5.34
  -1  13   1  164.35    5.52
  -1  13  -1  171.65    5.65
   1  13   1  159.45    5.40
  -1 -13  -2   79.97    3.40
   1 -13  -2   80.98    3.47
   1 -13   2   77.83    3.59
  -1 -13   2   83.68    3.56
   1  13   2   84.94    3.30
  -1  13   2   82.13    3.57
   1  13  -2   80.18    3.61
   1  13   2   84.59    3.37
  -1  13  -2   85.58    3.62
  -1  13  -2   82.23    3.63
  -1  13   2   82.59    3.47
  -1 -13   3  204.08    6.89
   1 -13   3  223.49    7.10
  -1 -13  -3  218.10    6.83
   1 -13  -3  225.25    6.96
  -1  13   3  219.64    6.70
   1  13   3  217.40    6.86
  -1  13   3  218.96    6.82
   1  13   3  219.07    6.73
   1  13  -3  215.15    6.96
  -1  13  -3  212.99    7.08
  -1  13  -3  220.64    7.05
  -1 -13  -4  168.36    5.73
   1 -13  -4  179.13    5.91
  -1 -13   4  180.67    5.97
   1 -13   4  178.82    6.00
  -1  13   4  179.94    5.78
   1  13   4  166.74    5.85
  -1  13   4  172.74    5.71
  -1  13  -4  183.82    6.11
   1  13  -4  182.07    6.07
  -1  13  -4  177.18    6.07
  -1 -13  -5  153.98    5.19
   1 -13  -5  149.40    5.26
   1 -13   5  158.87    5.56
  -1 -13   5  159.13    5.47
   1  13  -5  153.24    5.57
  -1  13  -5  150.53    5.56
  -1  13   5  157.89    5.35
   1  13   5  148.33    5.36
   1  13   5  155.56    5.12
  -1 -13  -6  431.51   12.13
  -1 -13   6  446.36   12.45
   1 -13  -6  438.39   12.30
   1 -13   6  413.68   12.45
   1  13   6  417.57   12.67
  -1  13   6  423.63   12.74
   1  13  -6  432.89   12.53
  -1  13  -6  430.12   12.56
   1  13   6  422.11   12.38
  -1  13   6  410.52   12.28
   1  13   6  420.14   12.08
  -1 -13   7   40.64    2.69
   1 -13   7   40.03    2.75
  -1  13   7   41.64    3.20
   1  13   7   45.63    3.20
  -1  13  -7   41.64    2.94
   1  13  -7   45.02    3.08
  -1  13   7   38.50    2.69
   1  13   7   43.67    2.66
   1  13   8   13.20    2.73
  -1  13   8   14.93    2.65
   1  13  -8   11.40    2.36
  -1  13  -8   11.46    2.27
  -1 -13   8    9.13    1.99
   1 -13   8   10.75    1.94
   1  13   8    8.03    2.17
   1  13   8    9.21    2.08
   1  13   9   75.67    4.15
  -1  13   9   77.62    4.22
   1  13  -9   78.01    3.98
  -1  13  -9   66.78    3.69
   1  13   9   74.00    3.82
  -1  13   9   72.67    3.70
   1 -13   9   76.33    3.59
  -1 -13   9   69.38    3.49
  -1 -13  10  282.56    8.77
   1 -13  10  291.28    8.87
   1  13  10  267.98    9.19
  -1  13  10  275.83    9.30
   1  13 -10  265.24    8.98
  -1  13 -10  283.20    9.02
  -1  13  10  264.50    8.89
   1  13  10  279.21    8.98
   1  13  10  286.74    9.39
  -1  13  10  267.63    9.31
   1 -13  11   67.76    3.58
  -1 -13  11   64.44    3.43
  -1  13  11   66.74    4.20
   1  13  11   67.28    4.26
  -1  13 -11   72.26    3.88
   1  13 -11   66.09    3.90
  -1  13  11   63.69    3.91
   1  13  11   67.16    3.91
  -1  13  11   71.36    4.23
   1  13  11   64.54    4.30
   1 -13  12   36.47    2.84
  -1 -13  12   43.32    2.86
   1  13  12   44.84    3.78
  -1  13  12   48.42    3.83
  -1  13 -12   45.29    3.49
   1  13 -12   43.25    3.48
  -1  13  12   41.27    3.46
   1  13  12   40.46    3.44
   1  13  12   44.81    3.93
  -1  13  12   42.55    4.00
   1  13  12   47.39    3.93
  -1  13  12   47.87    4.00
   1 -13  13  122.04    5.01
  -1 -13  13  124.94    5.00
   1  13  13  129.43    5.79
  -1  13  13  125.77    5.73
  -1  13 -13  120.44    5.38
   1  13 -13  133.58    5.53
   1  13  13  133.12    5.64
   1  13  13  121.83    5.79
  -1  13  13  122.38    5.84
   1  13  13  118.49    5.79
  -1  13  13  124.38    5.85
  -1 -13  14   43.13    2.97
   1  13  14   53.28    4.05
  -1  13  14   41.03    3.83
   1  13  14   43.18    3.66
   1  13  14   43.86    4.16
   1  13  14   43.36    4.21
  -1  13  14   44.94    4.08
  -1  13  14   42.28    4.14
  -1  13 -14   49.57    3.48
   1  13 -14   44.25    3.57
  -1  13  15   22.62    2.56
   1  13  15   22.84    3.33
   1  13  15   25.17    3.95
  -1  13  15   31.07    4.11
  -1  13  15   27.65    3.86
   1  13  15   26.37    3.93
  -1  13  16   42.98    3.40
   1  13  16   48.16    4.26
  -1  13  16   42.72    4.11
  -1  13 -16   35.40    3.43
   1  13 -16   42.88    3.47
  -1  13 -16   41.88    3.58
  -1  13  16   47.54    3.16
  -1  13  16   36.16    4.21
   1  13  16   43.50    4.12
   1  13  16   41.40    4.24
   1  13  16   39.82    4.25
  -1  13  16   41.35    4.29
  -1  13  17   34.59    3.27
  -1  13  17   32.55    4.04
   1  13  17   40.76    4.21
  -1  13 -17   34.21    3.42
  -1  13 -17   40.79    3.47
   1  13 -17   37.86    3.36
  -1  13  17   31.88    3.02
   1  13  17   34.71    4.10
  -1  13  17   33.34    4.19
  -1  13  18  277.81    8.96
  -1  13  18  257.02    9.08
  -1  13 -18  267.27    9.13
   1  13 -18  275.90    9.20
  -1  13 -18  268.67    9.04
   1  13  18  275.20    9.50
   1  13  18  282.80    9.72
   1  13  18  270.45    9.69
  -1  13  18  273.74    9.68
  -1  13  18  273.36    9.75
  -1  13 -19   16.78    2.81
   1  13 -19   17.16    2.90
  -1  13 -19   10.40    2.77
   1  13  19   17.45    3.05
  -1  13  19   17.43    3.37
  -1  13  19   14.34    2.56
  -1  13  19   15.41    3.44
  -1  13  19   13.03    2.71
   1  13  19    7.68    3.36
  -1  13  20   44.60    3.84
   1  13  20   51.99    3.84
   1  13 -20   43.50    3.42
   1  13 -20   42.96    3.31
  -1  13  20   41.51    3.33
   1  13 -21   52.64    3.34
  -1  13 -21   49.65    3.21
   1  13 -21   48.48    3.23
  -1  13  21   49.20    3.19
   1  13  21   44.09    3.06
   1  13 -22  216.07    7.13
  -1  13  22  213.05    7.63
   1 -13  22  212.81    7.37
   1  13  22  218.59    7.57
  -1  13  22  216.56    7.15
   1  13  22  209.15    7.10
  -1  13  22  205.88    7.20
   1  13 -23   15.70    2.09
  -1  13  23   14.47    2.26
  -1  13  23   14.54    2.14
   1 -13  23   17.69    2.34
  -1  13  23   21.16    2.85
   1  13  23   20.10    2.59
   1 -13  24    8.34    2.12
  -1 -13  24   10.69    2.14
  -1  13  24   10.73    2.24
   1  13  24    7.06    2.17
  -1  13  24    5.05    1.74
   1  13  25   13.95    1.95
  -1  13  25   21.94    2.24
  -1  13  26    8.26    1.57
   1 -14   0    2.51    1.90
  -1 -14   0   -0.83    1.56
  -1  14   0    1.37    1.89
  -1  14   0    1.57    1.90
   1  14   0    0.31    1.50
   1  14   0   -0.22    1.58
  -1 -14   1  169.89    5.94
  -1 -14  -1  179.41    5.92
   1 -14   1  176.67    6.07
   1 -14  -1  174.09    6.01
   1  14   1  175.21    5.86
  -1  14   1  171.49    6.00
  -1  14  -1  180.81    6.09
   1  14   1  178.35    5.76
   1  14  -1  165.97    5.89
  -1  14   1  168.98    5.86
   1  14  -1  174.13    5.84
  -1  14  -1  177.88    5.99
   1 -14   2   75.59    3.66
  -1 -14  -2   80.43    3.51
   1 -14  -2   83.39    3.63
  -1 -14   2   83.79    3.65
   1  14   2   80.29    3.42
  -1  14   2   80.53    3.64
   1  14  -2   80.40    3.60
  -1  14  -2   73.78    3.64
   1  14   2   75.50    3.40
  -1  14  -2   84.56    3.78
  -1  14   2   74.82    3.45
   1  14   3   84.28    3.47
  -1  14   3   80.67    3.53
   1  14  -3   76.01    3.68
  -1  14  -3   82.31    3.90
  -1 -14  -3   87.29    3.57
   1 -14  -3   83.69    3.72
   1 -14   3   87.06    3.80
  -1 -14   3   78.31    3.64
   1  14   3   81.87    3.53
   1  14  -4  111.32    4.44
  -1  14  -4  111.21    4.52
   1 -14   4   94.98    4.31
  -1 -14  -4  108.50    4.13
  -1 -14   4  109.40    4.40
   1 -14  -4  108.60    4.32
   1  14   4  105.04    4.20
  -1  14  -5   51.13    3.23
   1  14  -5   57.25    3.21
  -1  14  -5   52.66    3.11
  -1  14   5   47.56    2.74
  -1 -14   5   53.66    3.06
   1 -14   5   47.94    2.94
   1 -14  -5   53.11    2.86
  -1 -14  -5   50.86    2.76
   1 -14  -6   22.46    2.21
  -1 -14  -6   21.06    1.95
   1 -14   6   19.51    2.41
  -1 -14   6   20.79    2.23
  -1  14   6   28.13    3.08
   1  14   6   25.73    2.92
  -1  14  -6   17.61    2.58
   1  14  -6   25.13    2.58
  -1  14  -6   21.43    2.63
  -1  14   7   12.30    2.79
   1  14   7   19.59    2.93
  -1  14  -7   22.77    2.71
   1  14  -7   22.51    2.57
   1 -14   7   16.38    2.38
  -1 -14   7   21.69    2.24
   1  14   7   19.71    2.42
  -1  14   8    5.15    2.68
   1  14   8    5.63    2.64
  -1  14  -8    1.36    2.43
   1  14  -8    3.61    2.31
   1 -14   8   -0.29    1.95
  -1 -14   8    5.17    2.01
   1  14   8    3.48    2.27
  -1  14   8    6.25    2.17
  -1  14   9   23.90    3.32
   1  14   9   26.75    3.32
  -1  14  -9   22.95    3.05
   1  14  -9   29.06    3.03
  -1 -14   9   25.85    2.51
   1 -14   9   31.03    2.79
  -1  14   9   30.12    2.75
   1  14   9   30.81    2.94
  -1 -14  10  104.27    4.58
   1 -14  10  109.23    4.67
  -1  14  10  118.58    5.30
   1  14  10  105.10    5.13
  -1  14 -10  107.93    4.96
   1  14 -10  107.36    4.91
   1  14  10  108.69    4.94
  -1  14  10  104.21    4.72
  -1  14  10  109.51    5.36
   1  14  10  106.54    5.33
   1  14  11   13.67    3.18
  -1  14  11   16.85    3.27
   1  14 -11   16.90    2.89
  -1  14 -11   16.75    2.81
   1 -14  11   17.06    2.37
  -1 -14  11   17.10    2.35
   1  14  11   20.62    2.80
   1  14  11   13.70    3.34
  -1  14  11   18.56    3.42
  -1  14  11   19.75    2.95
  -1 -14  12   45.58    3.03
   1 -14  12   48.34    3.23
   1  14  12   49.36    4.03
  -1  14  12   46.21    4.01
  -1  14 -12   45.09    3.60
   1  14 -12   43.06    3.56
   1  14  12   46.32    3.66
  -1  14  12   45.64    3.67
  -1  14  12   42.69    4.12
   1  14  12   46.40    4.08
  -1  14  12   45.89    4.18
   1  14  12   42.89    4.09
  -1  14  13   36.08    3.87
   1  14  13   27.10    3.66
  -1  14 -13   36.39    3.33
   1  14 -13   31.92    3.24
   1  14  13   30.31    3.38
   1  14  13   34.02    3.90
  -1  14  13   37.72    4.01
   1  14  13   39.61    3.97
  -1  14  13   36.08    4.08
  -1 -14  13   37.30    2.79
   1 -14  13   36.27    2.95
  -1  14 -14   21.93    3.22
  -1  14  14   19.58    3.65
   1  14  14   18.31    3.56
   1  14  14   14.20    3.56
   1  14  14   19.97    3.44
  -1  14  14   21.14    3.77
   1  14  15   13.55    3.48
  -1  14  15   13.17    3.40
   1  14 -15   16.24    3.19
  -1  14 -15   16.28    3.04
  -1  14 -15   16.97    3.02
   1  14  15   11.14    3.63
  -1  14  15   14.47    3.59
  -1  14  15   20.03    3.78
   1  14  15   16.68    3.73
   1  14  15   23.39    3.53
  -1  14  16    3.29    2.43
  -1  14  16    0.21    3.42
   1  14  16   -0.21    3.46
   1  14 -16    6.92    2.70
  -1  14 -16    2.08    2.75
  -1  14 -16    3.70    3.01
   1  14  16    2.49    3.59
  -1  14  16    2.71    3.59
  -1  14  16   -1.66    3.57
   1  14  16   -0.21    3.50
  -1  14  17    2.13    2.36
   1  14  17   -2.68    3.44
  -1  14  17    2.27    3.55
   1  14 -17    6.09    2.72
  -1  14 -17    5.93    2.75
  -1  14 -17    4.50    2.85
   1  14  17   -2.47    3.55
  -1  14  17   -0.83    3.61
  -1  14  18   29.42    3.90
  -1  14  18   18.20    2.63
   1  14  18   22.47    3.86
  -1  14 -18   20.34    2.93
  -1  14 -18   20.94    3.03
   1  14 -18   27.70    3.16
   1  14  18   19.54    3.27
  -1  14  18   22.05    3.92
   1  14  18   22.81    3.77
   1  14  19    3.39    2.83
  -1  14  19    5.49    3.04
   1  14  19    3.13    3.20
  -1  14  19    3.92    3.33
   1  14 -19    4.44    2.67
  -1  14 -19    2.06    2.59
  -1  14 -19    4.74    2.42
   1  14 -19    3.06    2.69
  -1  14  20   52.33    3.25
  -1  14 -20   48.38    3.30
   1  14 -20   47.37    3.32
  -1  14 -20   47.06    3.33
  -1  14  21    8.73    2.77
   1  14  21    9.30    2.59
  -1  14  21    4.97    2.08
  -1  14 -21   11.69    2.35
   1  14 -21    7.96    2.31
   1  14 -21    7.07    2.25
  -1  14 -22   22.82    2.34
   1  14 -22   26.31    2.55
  -1  14  22   23.15    2.93
   1 -14  22   27.63    2.67
   1  14  22   26.29    2.85
   1  14 -23    0.58    1.71
   1 -14  23    0.35    1.82
   1  14  23    2.05    2.12
  -1  14  23    5.58    2.29
   1  14  24   16.30    2.00
  -1  14  24   15.37    2.22
  -1  14  25   19.67    1.95
   1  14  25   15.98    1.74
  -1  14  26   -0.85    1.14
  -1  15   0   -1.58    1.93
   1  15   0    2.19    1.91
   1 -15   0    0.69    1.88
  -1 -15   0    3.13    1.81
   1  15   1   12.75    2.11
   1  15   1   17.17    2.01
  -1  15  -1   18.10    2.25
  -1  15   1   12.65    2.21
   1  15  -1   14.08    2.21
  -1  15  -1   17.73    2.37
   1 -15   1   17.31    2.26
  -1 -15  -1   12.75    2.08
   1 -15  -1   13.73    2.23
  -1 -15   1   12.02    1.99
  -1  15  -2  536.03   14.82
  -1  15  -2  505.88   14.79
   1  15  -2  496.50   14.62
   1  15  -2  516.32   14.72
   1  15   2  507.59   14.53
  -1 -15  -2  505.28   14.66
  -1 -15   2  523.57   14.80
   1 -15  -2  504.30   14.75
   1 -15   2  526.99   14.88
  -1  15  -3  429.05   12.74
   1  15  -3  427.69   12.69
  -1  15  -3  444.42   12.73
   1 -15   3  415.02   12.67
  -1 -15   3  434.66   12.71
  -1 -15  -3  434.91   12.56
   1 -15  -3  425.07   12.64
  -1  15  -4  379.08   11.61
  -1  15  -4  386.94   11.70
   1  15  -4  397.36   11.63
   1 -15  -4  374.97   11.50
   1 -15   4  392.24   11.75
  -1 -15   4  385.02   11.57
  -1 -15  -4  387.91   11.41
  -1  15   5   70.03    4.11
   1  15   5   66.86    4.15
  -1  15  -5   74.20    3.88
  -1  15  -5   65.87    3.75
   1  15  -5   71.41    3.68
   1  15   5   68.25    3.34
  -1 -15  -5   67.35    3.27
  -1 -15   5   72.10    3.60
   1 -15  -5   68.60    3.47
   1 -15   5   62.62    3.58
  -1  15   6  347.59   10.99
   1  15   6  353.61   10.96
  -1  15  -6  352.75   10.73
  -1  15  -6  338.39   10.72
   1  15  -6  348.32   10.71
   1  15   6  340.75   10.42
   1 -15   6  342.55   10.68
  -1 -15   6  333.27   10.53
  -1  15   7   43.45    3.59
   1  15   7   48.11    3.66
   1  15  -7   36.98    3.16
  -1  15  -7   41.73    3.41
  -1  15  -7   41.92    3.34
   1  15   7   38.80    2.98
  -1  15   7   45.86    3.05
  -1 -15   7   43.97    2.98
   1 -15   7   44.15    3.12
  -1  15   8   15.61    3.09
   1  15   8   11.68    3.07
   1  15  -8   13.56    2.79
  -1  15  -8   16.91    2.77
  -1  15  -8   19.33    2.88
   1 -15   8   13.59    2.29
  -1 -15   8   19.16    2.35
   1  15   8   13.93    2.51
  -1  15   8   13.06    2.39
   1  15   9   28.04    3.44
  -1  15   9   29.03    3.50
   1  15  -9   24.70    2.98
  -1  15  -9   24.48    3.12
  -1  15  -9   25.81    3.10
  -1 -15   9   25.36    2.54
   1 -15   9   28.47    2.78
   1  15   9   25.07    2.91
  -1  15   9   25.59    2.93
   1 -15  10   69.37    3.73
  -1 -15  10   66.29    3.72
  -1  15  10   73.22    4.45
   1  15  10   74.53    4.49
   1  15 -10   64.10    4.07
  -1  15 -10   66.77    4.06
  -1  15 -10   66.00    4.06
   1  15  10   72.28    4.09
  -1  15  10   65.52    3.91
   1  15  10   67.65    4.46
  -1  15  10   73.13    4.68
  -1 -15  11  202.86    7.45
   1 -15  11  214.80    7.54
   1  15  11  221.47    8.16
  -1  15  11  218.97    8.17
   1  15  11  214.32    7.70
  -1  15  11  229.94    7.79
   1  15  11  222.93    8.20
  -1  15  11  222.56    8.22
   1  15 -11  215.03    7.77
  -1  15 -11  225.67    7.84
  -1  15 -11  212.67    7.81
  -1 -15  12  257.58    8.79
   1 -15  12  264.87    8.91
  -1  15 -12  265.74    9.12
   1  15  12  269.80    9.62
   1  15  12  285.93    9.64
  -1  15  12  274.39    9.57
  -1  15  12  264.90    9.58
   1  15  12  282.19    9.23
  -1  15 -13   25.62    3.31
   1  15  13   24.69    3.24
  -1  15  13   32.30    3.95
  -1  15  13   25.40    3.91
   1  15  13   27.57    4.13
   1  15  13   16.62    3.71
   1 -15  14  331.35   10.66
  -1 -15  14  331.80   10.61
   1  15  14  341.95   11.38
  -1  15  14  335.23   11.37
  -1  15 -14  336.73   11.00
  -1  15 -14  357.65   11.17
   1  15 -14  349.59   11.11
   1  15  14  357.12   11.16
   1  15  14  339.02   11.45
  -1  15  14  359.40   11.60
   1  15  14  327.78   11.42
  -1  15  14  352.24   11.55
   1  15  15   52.67    4.49
  -1  15  15   60.00    4.48
   1  15 -15   48.90    3.96
  -1  15 -15   57.96    4.11
  -1  15 -15   57.84    4.07
   1  15  15   59.88    4.13
   1  15  15   64.21    4.68
  -1  15  15   53.65    4.61
   1  15  15   60.04    4.71
  -1  15  15   52.54    4.65
   1  15  16   23.87    3.59
  -1  15  16   24.96    3.73
   1  15 -16   23.78    3.21
  -1  15 -16   29.35    3.48
  -1  15 -16   28.00    3.17
  -1  15  16   25.41    4.10
   1  15  16   38.22    4.18
   1  15  17    3.61    3.32
  -1  15  17   -0.60    3.28
   1  15  17    5.74    2.81
   1  15  17    9.62    3.45
  -1  15  17    4.02    3.50
   1  15 -17   -0.85    2.61
  -1  15 -17    4.34    2.60
  -1  15 -17    3.93    2.85
   1  15  18   38.98    3.57
  -1  15  18   52.23    4.24
  -1  15  18   47.08    4.10
   1  15  18   49.95    4.28
   1  15  18   55.83    4.30
   1  15 -18   53.01    3.73
  -1  15 -18   50.76    3.66
  -1  15 -18   48.77    3.61
   1  15 -18   52.37    3.65
  -1  15 -19  135.46    5.39
   1  15 -19  127.67    5.40
   1  15 -20   42.79    3.24
  -1  15 -20   43.78    3.04
  -1  15 -20   47.73    3.21
   1  15 -20   42.24    3.18
  -1  15  20   51.06    3.59
   1  15  20   48.35    3.50
   1  15 -21  335.05   10.13
  -1  15 -21  333.16   10.13
   1  15 -21  347.34   10.24
  -1  15  21  340.16   10.58
   1  15  21  328.56   10.41
  -1  15 -22   35.72    2.47
   1  15 -22   33.28    2.51
   1 -15  22   34.10    2.63
   1  15  22   31.47    2.72
  -1  15  22   38.90    2.97
   1  15 -23   -0.08    1.45
  -1  15  23    6.35    2.00
   1  15  23    2.93    1.75
   1 -15  23    4.69    1.66
  -1  15  24    2.62    1.61
   1  15  24    1.93    1.46
  -1  15  25    3.89    1.29
   1 -16   0    0.30    2.01
  -1 -16   0   -1.00    1.84
  -1  16   0   -0.53    2.04
   1  16   0    0.13    2.04
  -1  16   0    0.85    2.18
   1 -16   1    8.96    2.14
  -1 -16  -1    7.31    2.08
  -1 -16   1    8.23    2.03
   1 -16  -1    4.65    1.90
   1  16   1    6.39    2.04
  -1  16   1    8.57    2.20
   1  16  -1    3.39    2.12
  -1  16  -1   10.06    2.37
   1  16  -1    5.63    2.04
  -1  16  -1    5.08    2.23
  -1 -16   2   32.24    2.75
   1 -16   2   32.23    2.82
  -1 -16  -2   31.05    2.55
   1 -16  -2   29.64    2.62
  -1  16  -2   28.41    2.88
   1  16  -2   32.50    2.88
  -1  16  -2   32.46    2.81
   1  16  -2   32.85    2.77
   1 -16  -3   39.83    2.83
   1 -16   3   38.58    2.96
  -1 -16   3   35.67    2.90
  -1 -16  -3   38.81    2.82
   1  16  -3   37.60    2.96
  -1  16  -3   38.89    3.19
   1  16  -3   36.04    2.99
  -1  16  -3   34.20    2.98
  -1 -16  -4   27.13    2.36
  -1 -16   4   23.72    2.55
   1 -16  -4   21.13    2.37
   1 -16   4   24.60    2.60
   1  16  -4   26.38    2.67
   1  16  -4   22.93    2.76
  -1  16  -4   25.28    2.81
  -1  16  -4   20.46    2.75
  -1 -16   5   10.45    2.20
  -1 -16  -5    9.52    1.98
   1 -16   5    6.24    2.12
  -1  16   5   10.50    2.97
   1  16   5    9.77    3.00
  -1  16  -5   11.55    2.64
  -1  16  -5    6.51    2.58
   1  16  -5   11.36    2.47
   1  16  -5   10.47    2.52
   1  16   6   15.11    3.11
  -1  16   6   14.99    3.02
  -1  16  -6   13.96    2.66
  -1  16  -6   15.95    2.74
   1  16  -6   14.27    2.77
  -1 -16   6   15.94    2.61
   1 -16   6   12.99    2.47
   1  16   6   13.20    2.37
   1  16   7   10.57    3.10
  -1  16   7   11.33    3.05
  -1  16  -7    9.99    2.77
   1  16  -7   11.94    2.77
  -1  16  -7   11.56    2.81
   1 -16   7   12.84    2.30
  -1 -16   7   11.30    2.34
   1  16   7   14.58    2.53
   1  16   8    3.92    3.01
  -1  16   8    0.94    2.93
  -1  16  -8    2.38    2.53
   1  16  -8   -0.34    2.64
  -1  16  -8    0.67    2.50
  -1 -16   8    2.26    2.27
   1 -16   8    1.00    2.25
   1  16   8    3.45    2.44
  -1  16   8    2.73    2.31
   1  16   9    3.05    3.08
  -1  16   9   -3.06    3.01
  -1  16  -9   -0.68    2.65
   1  16  -9    1.38    2.73
  -1  16  -9    4.52    2.68
   1  16   9    4.44    3.41
  -1  16   9    4.65    3.36
   1  16   9   -0.78    2.35
  -1  16   9   -1.21    2.21
   1 -16   9    3.72    2.23
  -1 -16   9    1.15    2.28
  -1  16 -10   15.20    3.11
   1  16  10   12.52    3.57
  -1  16  10    6.67    3.34
   1  16  10   16.75    2.90
   1 -16  10   12.11    2.65
  -1  16 -11    8.35    2.97
  -1  16  11   17.11    3.66
   1  16  11   17.26    3.77
   1  16  11   13.96    3.09
   1  16  12    9.68    3.32
  -1  16  12   10.31    3.41
   1  16 -12    8.31    2.93
  -1  16 -12    9.88    3.15
  -1  16 -12    4.86    2.75
  -1 -16  12    7.54    2.31
   1 -16  12    4.75    2.39
   1  16  12    6.94    2.86
  -1  16  12    4.27    3.45
   1  16  12    6.45    3.57
   1  16  12    4.06    3.50
  -1  16  12    8.09    3.57
  -1  16  13    2.85    3.42
   1  16  13    5.08    3.40
  -1  16 -13    3.78    2.73
  -1  16 -13    3.25    3.07
   1  16 -13    0.91    2.84
  -1 -16  13    1.62    2.27
   1 -16  13    1.51    2.27
   1  16  13   -1.22    3.58
  -1  16  13   -1.02    3.43
  -1  16  13   -0.20    3.53
   1  16  13    2.45    3.45
   1  16  13    0.71    2.97
  -1  16  14   14.66    3.68
   1  16  14   13.40    3.59
  -1  16 -14   12.14    3.02
  -1  16 -14   15.61    3.11
   1  16 -14   12.42    3.14
  -1 -16  14   10.89    2.37
   1 -16  14    8.15    2.36
   1  16  14   18.83    3.92
  -1  16  14   17.86    3.81
   1  16  14   10.66    3.15
  -1  16  14    9.81    3.70
   1  16  14   14.06    3.66
   1  16  15   -1.41    3.19
  -1  16  15    0.20    3.45
  -1  16 -15    6.98    2.96
  -1  16 -15    2.48    2.92
   1  16 -15    1.77    2.79
  -1 -16  15   -0.76    2.07
   1  16  15    5.65    3.61
  -1  16  15   -0.20    3.43
   1  16  16   84.44    5.05
  -1  16  16   87.84    5.10
   1  16 -16   75.37    4.50
  -1  16 -16   82.89    4.55
  -1  16 -16   86.84    4.52
   1  16 -16   78.05    4.60
  -1  16  16   91.06    5.26
  -1  16  16   94.93    5.26
   1  16  16   91.50    5.15
   1  16  16   79.52    5.09
  -1  16  17   38.12    3.90
   1  16  17   40.11    3.83
   1  16 -17   39.52    3.40
   1  16 -17   37.47    3.40
  -1  16 -17   39.74    3.36
  -1  16 -17   34.70    3.29
   1  16  17   30.18    3.25
   1  16  17   37.25    3.83
  -1  16  17   30.27    3.82
   1  16  18   14.40    2.85
   1  16  18   12.37    3.38
  -1  16  18    9.12    3.12
   1  16 -18    9.49    2.71
  -1  16 -18   14.52    2.65
   1  16 -19   20.31    2.75
  -1  16 -19   21.39    2.65
  -1  16 -19   18.31    2.70
   1  16 -19   23.65    2.76
   1  16  19   17.29    2.83
  -1  16  19   20.07    2.93
   1  16 -20    3.52    2.13
  -1  16 -20    0.88    2.17
  -1  16 -20    2.64    1.99
   1  16 -20    4.87    2.32
   1  16  20    6.11    2.30
  -1  16  20    1.68    2.30
  -1  16 -21   10.23    2.05
   1  16 -21   15.21    2.22
  -1  16  21   12.64    2.44
   1  16  21   12.55    2.25
  -1  16 -22   34.80    2.29
   1  16 -22   36.21    2.36
   1 -16  22   37.53    2.45
   1  16  22   39.46    2.54
  -1  16  22   30.04    2.57
   1  16 -23    1.48    1.31
  -1  16  23    2.64    1.61
   1  16  23    2.61    1.46
  -1  16  24    0.84    1.29
  -1 -17   0    1.07    2.02
   1 -17   0    0.32    2.04
   1  17   0    1.96    2.22
  -1  17   0   -0.28    2.11
  -1  17   0   -0.45    2.29
   1 -17  -1  109.36    4.84
   1 -17   1  111.61    4.85
  -1 -17   1  111.16    4.77
  -1 -17  -1  114.08    4.83
   1  17  -1  112.39    4.62
  -1  17   1  102.42    4.58
   1  17   1  108.89    4.64
   1  17  -1  110.35    4.73
  -1  17  -1  116.16    4.95
  -1  17  -1  107.61    4.80
  -1 -17   2   38.31    3.10
  -1 -17  -2   43.21    3.03
   1 -17  -2   36.12    3.06
   1 -17   2   37.87    3.14
  -1  17  -2   47.08    3.31
   1  17  -2   38.03    2.97
  -1  17  -2   39.14    3.16
   1  17  -2   39.63    3.09
   1 -17  -3  112.52    4.85
  -1 -17   3  105.84    4.80
  -1 -17  -3  108.70    4.64
   1 -17   3  110.68    4.97
  -1  17  -3  107.13    4.97
   1  17  -3  112.33    4.83
  -1  17  -3  111.23    4.96
   1  17  -3  118.80    4.91
  -1 -17  -4  246.92    8.30
   1 -17  -4  260.76    8.48
  -1 -17   4  268.15    8.59
   1 -17   4  250.70    8.54
   1  17   4  255.25    8.90
  -1  17   4  259.33    8.93
   1  17  -4  255.78    8.59
  -1  17  -4  251.78    8.59
   1  17  -4  256.52    8.47
  -1  17  -4  254.48    8.61
  -1 -17   5  168.28    6.36
  -1 -17  -5  173.41    6.13
   1 -17   5  173.83    6.50
   1  17   5  171.02    6.80
  -1  17   5  171.65    6.86
  -1  17  -5  165.54    6.46
   1  17  -5  162.64    6.39
   1  17  -5  174.39    6.40
  -1  17  -5  166.73    6.50
   1 -17   6  245.56    8.38
  -1 -17   6  246.08    8.33
   1  17   6  249.07    8.77
  -1  17   6  243.72    8.70
  -1  17  -6  239.34    8.43
  -1  17  -6  243.92    8.38
   1  17  -6  248.36    8.35
   1  17  -6  247.45    8.41
  -1  17   7   11.12    3.19
   1  17   7   12.42    3.18
   1 -17   7    2.97    2.25
  -1 -17   7    8.42    2.36
   1  17   7    5.67    2.46
   1  17  -7    8.54    2.71
  -1  17  -7    8.30    2.88
   1  17  -7    4.94    2.80
  -1  17  -7   10.11    2.85
   1 -17  -8  126.54    5.22
  -1  17  -8  129.34    5.52
   1  17  -8  121.75    5.44
   1  17   8  121.01    5.15
   1  17  -9   54.50    3.82
  -1  17  -9   48.59    3.74
   1  17   9   46.77    3.57
  -1  17   9   48.04    4.31
   1  17   9   47.49    4.33
  -1 -17  10   64.29    3.93
   1 -17  10   64.18    3.89
   1  17  10   65.70    4.58
  -1  17  10   71.28    4.61
   1  17 -10   63.26    4.14
   1  17 -10   74.59    4.30
  -1  17 -10   68.31    4.39
  -1  17 -10   67.06    4.35
   1  17  10   68.77    4.15
  -1  17  10   70.55    4.77
   1  17  10   65.16    4.71
  -1 -17  11  209.79    7.38
   1 -17  11  205.38    7.47
   1  17  11  204.25    7.98
  -1  17  11  212.09    8.04
   1  17 -11  210.89    7.64
   1  17 -11  207.40    7.62
  -1  17 -11  205.66    7.72
  -1  17 -11  206.71    7.68
   1  17  11  206.65    7.48
  -1  17  11  198.01    7.93
   1  17  11  198.62    7.98
  -1 -17  12  310.73   10.12
   1 -17  12  304.92   10.13
  -1  17  12  310.51   10.67
   1  17  12  330.30   10.76
   1  17 -12  323.57   10.42
  -1  17 -12  317.84   10.48
  -1  17 -12  315.87   10.38
   1  17 -12  300.04   10.38
   1  17  12  325.03   10.33
  -1  17  12  312.16   10.72
  -1  17  12  308.40   10.75
   1  17  12  321.35   10.82
   1  17  12  334.43   10.86
  -1 -17  13  193.71    6.95
   1 -17  13  189.43    6.97
  -1  17  13  188.64    7.55
   1  17  13  190.16    7.58
   1  17 -13  195.79    7.37
  -1  17 -13  183.32    7.23
  -1  17 -13  182.96    7.28
   1  17 -13  193.93    7.32
   1  17  13  193.18    7.14
   1  17  13  192.00    7.69
  -1  17  13  197.41    7.74
   1  17  14  151.84    6.56
  -1  17  14  145.36    6.46
  -1  17 -14  139.77    6.12
   1  17 -14  157.66    6.30
  -1  17 -14  148.10    6.17
   1  17 -14  144.84    6.14
  -1 -17  14  140.62    5.65
  -1  17  14  156.89    6.63
   1  17  14  144.70    6.57
  -1  17  15   22.04    3.58
   1  17  15   27.76    3.70
  -1  17 -15   31.63    3.37
  -1  17 -15   23.88    3.24
   1  17 -15   15.46    3.13
   1  17 -15   26.68    3.21
  -1 -17  15   25.16    2.61
   1  17  15   32.18    3.86
  -1  17  15   32.50    3.79
  -1  17  15   17.68    3.60
   1  17  15   26.70    3.76
  -1  17  16   37.26    3.92
   1  17  16   37.70    3.87
   1  17 -16   36.12    3.36
  -1  17 -16   34.34    3.36
   1  17 -16   36.14    3.49
  -1  17 -16   42.46    3.48
  -1  17  16   41.29    3.97
   1  17  16   40.79    3.96
   1  17  17   58.75    3.76
   1  17  17   57.80    4.34
  -1  17  17   68.69    4.38
   1  17 -17   66.44    3.85
  -1  17 -17   61.79    3.80
   1  17  18   32.84    3.48
  -1  17  18   30.27    3.43
  -1  17  18   31.29    3.18
   1  17  18   36.31    3.07
  -1  17  18   40.20    3.64
   1  17  18   28.81    3.42
   1  17 -18   34.03    3.05
  -1  17 -18   35.57    3.15
  -1  17 -18   37.75    3.02
   1  17 -18   35.00    3.07
  -1  17 -19   90.02    4.12
   1  17 -19   84.99    4.06
   1  17 -19   95.90    4.23
  -1  17 -19   88.03    4.03
   1  17  19  100.29    4.27
  -1  17  19   84.85    4.28
  -1  17 -20  192.88    6.39
   1  17 -20  185.79    6.36
   1  17  20  193.16    6.45
  -1  17  20  187.41    6.56
   1  17 -21  118.93    4.36
  -1  17 -21  115.07    4.28
  -1  17  21  113.68    4.51
   1 -17  21  118.61    4.50
   1  17  21  116.93    4.36
  -1  17 -22   17.21    1.62
  -1  17  22   19.44    1.96
  -1  17  23   14.16    1.50
   1  18   0    0.59    2.18
  -1  18   0    0.73    2.25
  -1 -18   0    0.33    2.11
   1 -18   0   -0.69    2.27
   1  18  -1  321.56   10.32
  -1  18  -1  325.83   10.36
  -1 -18   1  328.24   10.47
   1 -18  -1  345.23   10.67
   1 -18   1  337.70   10.62
  -1 -18  -1  333.60   10.46
   1  18  -2   62.67    3.74
  -1  18  -2   73.95    4.03
   1  18  -2   64.07    3.73
  -1  18  -2   67.20    3.81
  -1 -18   2   62.34    3.83
   1 -18   2   66.84    3.93
  -1 -18  -2   65.62    3.73
   1 -18  -2   62.14    3.70
   1  18  -3   37.68    3.13
  -1  18  -3   36.51    3.18
   1  18  -3   37.77    3.06
  -1  18  -3   34.26    3.32
  -1 -18  -3   34.98    2.94
  -1  18  -4   85.63    4.45
  -1 -18  -4   78.34    4.09
  -1  18  -5   10.52    2.98
   1  18  -5   10.54    2.77
  -1  18  -6   67.00    4.23
   1  18  -6   71.09    4.09
   1  18   7    2.14    3.22
  -1  18   7   -0.20    3.13
   1  18  -7    3.30    2.88
  -1  18  -7    2.43    2.85
  -1  18  -7    0.36    2.78
   1  18  -7    0.17    2.70
   1 -18   7    2.71    2.41
  -1 -18   7    6.77    2.47
   1  18   8   62.94    4.38
  -1  18   8   61.77    4.45
   1  18  -8   55.97    4.00
   1 -18  -8   60.64    3.61
   1  18  -8   53.99    3.81
  -1  18  -8   63.29    4.15
  -1  18  -8   61.85    4.01
   1 -18   8   58.45    3.82
  -1 -18   8   58.42    3.78
   1 -18   9   32.14    3.21
  -1 -18   9   33.27    3.07
   1  18   9   35.89    4.03
  -1  18   9   28.29    3.72
   1  18  -9   34.97    3.44
   1  18  -9   32.86    3.52
  -1  18  -9   35.31    3.55
  -1  18  -9   29.99    3.44
   1  18   9   35.85    3.22
  -1  18   9   29.12    3.91
   1  18   9   29.62    3.96
  -1  18  10    3.57    3.18
   1  18  10   12.84    3.39
  -1  18 -10    6.51    3.04
   1  18 -10   11.35    2.91
  -1  18 -10   10.87    2.95
   1  18 -10    6.42    2.86
  -1 -18  10    8.43    2.54
   1 -18  10   10.31    2.50
  -1  18  10    5.39    3.36
   1  18  10    4.18    3.40
   1  18  10   10.42    2.82
  -1  18  11    1.98    3.24
   1  18  11    7.91    3.17
   1  18 -11    0.52    2.76
  -1  18 -11    0.18    2.72
  -1  18 -11    4.31    2.99
   1  18 -11    3.02    2.80
   1 -18  11    3.15    2.53
  -1 -18  11    2.20    2.37
   1  18  11    2.19    3.35
  -1  18  11    3.60    3.55
   1  18  11    0.97    2.65
  -1  18  12    1.96    3.38
   1  18  12    0.59    3.23
  -1  18 -12    1.77    2.94
  -1  18 -12    4.06    3.12
   1  18 -12    1.23    2.92
   1  18 -12    0.17    2.94
  -1 -18  12    3.14    2.22
   1 -18  12   -0.17    2.36
  -1  18  12    3.76    3.30
   1  18  12   -0.59    3.21
  -1  18  13   13.53    3.52
   1  18  13   12.33    3.50
   1  18 -13   11.46    3.02
   1  18 -13    9.32    3.04
  -1  18 -13   13.69    3.12
  -1  18 -13   14.21    3.07
  -1 -18  13   16.56    2.61
   1  18  13   12.39    3.60
  -1  18  13   16.50    3.68
  -1  18  13   18.08    3.68
   1  18  13   13.76    3.62
  -1  18  14   27.41    3.71
   1  18  14   29.94    3.79
  -1  18 -14   24.07    3.23
   1  18 -14   26.13    3.29
  -1  18 -14   28.45    3.36
   1  18 -14   34.53    3.31
  -1 -18  14   26.12    2.70
  -1  18  14   31.71    3.91
  -1  18  14   24.79    3.71
   1  18  14   32.93    3.97
   1  18  14   29.23    3.81
   1  18  15    4.88    3.21
  -1  18  15    0.18    3.15
   1  18 -15    0.16    2.74
  -1  18 -15    0.96    2.68
  -1 -18  15   -0.56    2.00
   1  18  15   -1.09    3.34
  -1  18  15    3.99    3.26
  -1  18  16    5.52    3.02
   1  18  16    9.12    3.11
   1  18 -16    5.60    2.51
  -1  18 -16    6.76    2.59
  -1  18 -16    4.41    2.59
   1  18 -16    4.08    2.66
   1  18  16    7.53    2.33
  -1  18  16    6.54    3.16
   1  18  16    5.49    3.14
   1  18  17   38.39    3.45
  -1  18 -17   33.41    3.00
   1  18 -17   37.58    3.15
  -1  18 -17   36.24    3.08
   1  18 -17   45.63    3.23
   1  18  17   36.17    3.07
   1  18  17   38.30    3.53
  -1  18  17   39.89    3.60
  -1  18  17   41.76    3.61
   1  18  18    2.84    2.04
  -1  18  18    1.56    2.11
   1  18  18   -1.63    2.54
  -1  18  18    2.98    2.61
  -1  18 -18   -2.05    2.27
   1  18 -18    3.70    2.17
  -1  18 -18   -1.25    2.04
   1  18 -18    1.80    2.22
  -1  18 -19    1.24    2.00
   1  18 -19    2.82    1.95
   1  18 -19   -2.18    2.05
   1  18  19    3.64    1.87
  -1  18  19    2.79    2.15
  -1  18 -20    0.87    1.72
   1  18 -20    0.30    1.78
  -1  18  20    3.64    1.84
  -1  18 -21    1.62    1.30
   1  18 -21    0.08    1.48
   1 -18  21    2.18    1.49
  -1  18  21   -0.18    1.50
   1  18 -22   36.34    1.80
  -1  18  22   33.25    1.92
   1 -19   0    0.18    2.53
  -1 -19   0    0.34    2.25
  -1 -19   1  387.23   11.66
   1 -19   1  368.95   11.73
   1 -19  -1  392.03   11.75
  -1 -19  -1  359.00   11.51
   1  19  -1  366.50   11.42
  -1  19  -1  364.52   11.42
  -1 -19   2  125.01    5.29
   1 -19   2  117.87    5.28
  -1 -19  -2  116.54    4.97
   1  19  -2  123.60    5.16
   1  19  -2  111.67    4.92
  -1  19  -2  109.37    5.03
  -1 -19  -3   70.40    3.95
  -1 -19   3   74.71    4.21
   1 -19   3   85.48    4.36
   1  19   3   80.46    4.80
  -1  19   3   80.21    4.80
   1  19  -3   76.32    4.06
  -1  19  -3   67.17    4.24
   1  19  -3   77.87    4.21
  -1  19  -3   75.67    4.20
  -1 -19  -4   40.23    3.00
  -1 -19   4   41.82    3.34
   1 -19   4   42.12    3.51
  -1  19   4   35.93    4.00
   1  19   4   46.75    4.05
   1  19  -4   43.46    3.44
  -1  19  -4   48.91    3.68
   1  19  -4   39.92    3.31
  -1  19  -4   43.47    3.59
   1 -19   5  306.65    9.85
  -1 -19   5  282.86    9.60
   1  19   5  291.45   10.07
  -1  19   5  309.27   10.15
  -1  19  -5  285.06    9.68
   1  19  -5  297.10    9.57
   1  19  -5  290.83    9.60
  -1  19  -5  285.29    9.64
   1 -19   6  224.30    7.84
  -1 -19   6  210.53    7.66
   1  19   6  202.22    8.01
  -1  19   6  227.58    8.22
   1  19  -6  205.65    7.68
   1  19  -6  211.89    7.63
  -1  19  -6  211.77    7.81
  -1  19  -6  218.01    7.68
   1 -19   7   19.92    2.96
  -1 -19   7   15.66    2.67
  -1  19   7   16.20    3.47
   1  19   7   22.94    3.46
   1  19  -7   15.58    2.96
   1  19  -7   15.16    2.94
  -1  19  -7   15.67    3.28
   1 -19  -7   18.42    2.69
  -1  19  -7   16.07    2.96
   1  19   8    1.36    3.23
  -1  19   8    1.36    3.17
   1  19  -8    2.26    2.87
   1 -19  -8    2.60    2.42
  -1  19  -8    7.32    2.94
   1  19  -8    3.71    2.92
  -1  19  -8    2.68    2.99
   1 -19   8    2.90    2.59
  -1 -19   8    6.64    2.54
   1  19   8    0.20    3.44
  -1  19   8    4.76    3.40
  -1 -19   9   24.70    2.91
   1 -19   9   22.04    2.92
   1  19   9   29.47    3.84
  -1  19   9   27.63    3.86
  -1  19  -9   24.39    3.46
   1  19  -9   30.38    3.36
   1  19  -9   26.88    3.39
  -1  19  -9   33.86    3.39
   1 -19  10   24.12    2.96
  -1 -19  10   24.13    2.93
  -1  19  10   34.67    3.85
   1  19  10   19.98    3.61
   1  19 -10   27.78    3.28
  -1  19 -10   24.35    3.34
  -1  19 -10   26.93    3.47
   1  19 -10   26.28    3.28
   1  19  11  101.40    5.20
  -1  19  11  102.51    5.37
   1  19 -11   95.49    4.88
  -1  19 -11   89.94    4.82
  -1  19 -11   93.79    4.86
   1  19 -11   98.85    4.90
  -1 -19  11   95.53    4.58
   1 -19  11   90.59    4.55
  -1  19  11   99.23    5.29
   1  19  11   85.08    5.17
  -1  19  11   97.68    5.32
   1  19  11   99.09    5.17
   1  19  12   67.99    4.55
  -1  19  12   73.63    4.66
   1  19 -12   80.49    4.36
  -1  19 -12   68.09    4.28
  -1  19 -12   71.40    4.24
   1  19 -12   73.00    4.32
  -1 -19  12   68.54    3.90
   1  19  12   78.58    4.78
  -1  19  12   71.52    4.64
   1  19  12   70.99    4.71
  -1  19  12   73.29    4.82
   1  19  13  281.27    9.32
  -1  19  13  264.14    9.25
  -1  19 -13  258.56    8.98
   1  19 -13  268.75    9.05
  -1 -19  13  255.84    8.71
  -1  19  13  277.68    9.41
   1  19  13  288.03    9.47
  -1  19  14   38.50    3.66
   1  19  14   49.63    3.99
  -1  19 -14   43.70    3.51
   1  19 -14   40.93    3.35
  -1 -19  14   37.79    2.94
   1  19  14   38.63    3.85
  -1  19  14   40.16    3.86
  -1  19  15   21.94    3.25
   1  19  15   13.15    3.10
  -1  19 -15   16.20    2.75
  -1  19 -15   10.28    2.67
   1  19 -15   11.30    2.68
   1  19 -15   11.68    2.65
  -1  19  15   11.70    3.11
  -1  19  15   12.52    3.11
   1  19  15    8.04    2.99
   1  19  15   12.15    3.24
  -1  19  16   -0.46    2.60
   1  19  16    0.92    2.62
  -1  19 -16    4.48    2.35
  -1  19 -16    0.41    2.37
   1  19 -16    2.05    2.36
   1  19 -16    0.41    2.44
   1  19  16    3.68    2.08
   1  19  16    1.99    2.80
  -1  19  16    0.31    2.82
   1  19  17   20.71    2.84
  -1  19  17   26.91    2.95
  -1  19  17   15.98    2.47
   1  19  17   22.90    2.96
  -1  19  17   21.02    2.90
  -1  19 -17   22.47    2.57
   1  19 -17   20.06    2.48
   1  19 -17   22.85    2.62
  -1  19 -17   16.39    2.33
  -1  19 -18   13.55    2.26
   1  19 -18   14.53    2.23
  -1  19  18   11.79    2.11
  -1  19 -19  104.89    3.97
   1  19 -19  102.39    4.03
  -1  19  19   98.35    3.99
  -1  19 -20   47.89    2.43
   1  19 -20   56.16    2.56
  -1  19  20   50.19    2.51
   1  19 -21  139.15    4.32
  -1  19  21  133.19    4.34
  -1 -20   0    3.90    2.40
  -1 -20  -1   77.89    4.14
  -1 -20   1   73.71    4.17
  -1 -20   2    2.08    2.35
   1 -20   2    2.55    2.53
  -1 -20  -2    1.15    2.28
   1  20   2    0.57    3.24
  -1  20   2    2.69    3.11
   1  20  -2   -0.93    2.30
  -1  20  -2    3.08    2.45
  -1 -20   3    4.37    2.53
  -1 -20  -3    4.81    2.24
   1 -20   3    0.55    2.61
  -1  20   3    2.11    3.24
   1  20   3    9.53    3.39
   1  20  -3    5.18    2.36
  -1  20  -3    2.05    2.61
   1  20  -3    0.16    2.49
  -1 -20   4   70.34    4.18
   1 -20   4   60.63    3.99
  -1  20   4   86.90    4.82
   1  20   4   76.63    4.75
   1  20  -4   76.88    4.25
   1  20  -4   65.15    3.91
  -1  20  -4   69.95    4.15
  -1 -20   5   -0.53    2.49
   1 -20   5   -2.01    2.56
   1  20   5   -0.57    3.08
  -1  20   5   -2.29    3.16
  -1  20  -5    2.46    2.70
  -1  20  -5    3.10    2.84
   1  20  -5    0.16    2.48
   1  20  -5    0.49    2.64
  -1 -20   6    8.75    2.67
   1 -20   6   16.02    2.88
   1  20   6   17.30    3.40
  -1  20   6   15.65    3.47
  -1  20  -6   12.79    2.93
   1  20  -6   11.76    2.84
   1 -20  -6   16.92    2.76
  -1  20  -6    8.94    2.68
   1  20  -6   17.98    2.96
  -1 -20   7   18.41    2.92
   1 -20   7   16.77    2.97
   1  20   7   14.53    3.38
  -1  20   7   15.54    3.44
  -1  20  -7   16.07    3.22
  -1  20  -7   14.02    2.90
   1 -20  -7   11.52    2.57
   1  20  -7   12.54    2.88
   1  20  -7   16.25    2.97
  -1  20   8    1.88    3.11
   1  20   8    6.00    3.39
  -1  20  -8    2.67    2.77
   1  20  -8    5.35    2.62
   1  20  -8    1.13    2.65
  -1  20  -8    5.84    2.91
  -1 -20   8    2.91    2.51
   1 -20   8    1.78    2.53
  -1  20   8    7.75    3.22
   1  20   8    4.52    3.24
   1  20   9   10.15    3.33
  -1  20   9   11.85    3.33
  -1  20  -9   10.54    3.11
   1  20  -9   12.89    2.94
  -1  20  -9   11.98    2.89
   1  20  -9   16.27    2.87
  -1 -20   9   10.57    2.71
   1  20   9   17.61    3.60
  -1  20   9   22.32    3.63
  -1  20  10   23.90    3.59
   1  20  10   24.72    3.45
  -1  20 -10   19.57    3.04
   1  20 -10   22.42    3.19
  -1  20 -10   23.97    3.18
   1  20 -10   21.41    3.01
  -1 -20  10   19.90    2.85
  -1  20  10   21.75    3.61
   1  20  10   21.73    3.43
  -1  20  10   25.27    3.66
   1  20  10   20.76    3.55
  -1  20  11    9.94    3.19
   1  20  11    9.73    3.23
   1  20 -11   11.19    2.86
  -1  20 -11    8.80    2.83
  -1 -20  11    7.53    2.42
  -1  20  11   11.02    3.43
   1  20  11   18.41    3.49
   1  20  12    5.82    2.97
  -1  20  12    9.28    3.00
  -1  20 -12    6.90    2.75
   1  20 -12    6.66    2.64
  -1 -20  12    7.17    2.27
  -1  20  12    4.13    3.19
   1  20  12    8.92    3.20
   1  20  13   17.51    3.08
  -1  20  13   20.05    3.18
  -1  20 -13   18.36    2.78
  -1  20 -13   24.08    2.88
   1  20 -13   14.57    2.74
   1  20 -13   21.05    2.84
  -1 -20  13   14.60    2.37
   1  20  13   14.59    3.10
  -1  20  13   18.10    3.25
  -1  20  13   20.08    3.39
   1  20  13   15.41    3.22
  -1  20  14    7.93    2.86
   1  20  14    5.27    2.66
   1  20 -14    7.32    2.48
   1  20 -14    7.70    2.44
  -1  20 -14   10.08    2.60
  -1  20 -14    2.11    2.43
  -1  20  14    7.92    2.91
   1  20  14   12.23    3.09
   1  20  14    5.11    2.90
  -1  20  14    9.33    3.03
  -1  20  15    5.97    2.59
   1  20  15    3.19    2.53
   1  20 -15    6.26    2.25
  -1  20 -15    7.32    2.32
  -1  20 -15    6.64    2.42
   1  20 -15    6.58    2.30
  -1  20  15    5.79    2.75
   1  20  15    5.76    2.60
   1  20  16   -1.20    2.31
  -1  20  16    1.47    2.34
  -1  20  16    1.35    1.97
  -1  20  16    0.26    2.50
   1  20  16    0.53    2.46
   1  20 -16   -0.24    2.00
  -1  20 -16    0.12    2.09
   1  20 -16   -0.59    2.13
   1  20 -17   34.07    2.57
  -1  20  17   35.93    2.49
   1  20 -18    2.05    1.68
  -1  20 -18   -0.09    1.70
  -1  20  18    3.94    1.59
   1  20 -19    0.39    1.43
  -1  20 -19    1.54    1.41
  -1  20  19    1.47    1.24
   1  20 -20   15.44    1.41
  -1 -21   0   -0.50    2.45
  -1 -21  -1   55.08    3.52
  -1 -21   1   47.01    3.49
   1  21   1   56.73    4.07
  -1  21   1   51.62    4.24
  -1 -21   2  189.43    6.98
  -1  21   2  196.94    7.48
   1  21   2  186.26    7.32
  -1 -21   3   86.98    4.47
   1  21   3   91.61    4.99
  -1  21   3   98.11    5.00
  -1  21  -3   89.03    4.38
  -1 -21   4   51.44    3.64
  -1  21   4   54.08    4.27
   1  21   4   57.32    4.20
   1  21  -4   45.85    3.30
   1  21  -4   51.53    3.62
  -1  21  -4   49.63    3.49
  -1 -21   5   31.23    3.06
   1  21   5   34.78    3.65
  -1  21   5   30.17    3.62
  -1  21  -5   30.11    2.97
   1  21  -5   38.27    3.33
   1  21  -5   31.65    2.98
   1 -21  -5   28.32    2.88
  -1 -21   6  163.61    6.41
   1  21   6  164.18    6.66
  -1  21   6  169.21    6.77
   1  21  -6  167.71    6.21
   1 -21  -6  170.08    6.29
  -1  21  -6  160.05    6.29
   1  21  -6  158.53    6.27
   1  21   7   34.47    3.66
  -1  21   7   35.86    3.75
   1  21  -7   36.16    3.34
  -1 -21   7   34.63    3.15
   1  21   7   31.02    3.71
  -1  21   7   40.51    3.98
   1  21   8   26.21    3.36
  -1  21   8   21.40    3.51
   1  21  -8   22.52    2.94
  -1 -21   8   22.38    2.79
   1  21   8   20.49    3.60
  -1  21   8   20.22    3.41
   1  21   9    0.17    2.81
  -1  21   9    5.82    2.97
   1  21  -9    9.65    2.62
  -1 -21   9   -1.42    2.28
  -1  21   9    4.11    3.06
   1  21   9    5.62    3.02
  -1  21  10  136.28    5.82
   1  21  10  144.03    5.95
  -1  21 -10  137.11    5.61
   1  21 -10  137.68    5.49
   1  21 -10  140.99    5.65
  -1 -21  10  133.61    5.49
  -1  21  10  141.40    6.04
  -1  21  10  141.28    5.98
   1  21  10  141.35    6.03
   1  21  10  150.06    6.11
   1  21  11  109.69    5.11
  -1  21  11  102.43    4.97
   1  21 -11  101.24    4.67
   1  21 -11  107.59    4.72
  -1  21 -11  100.90    4.68
  -1 -21  11  103.77    4.56
   1  21  11  109.53    5.10
  -1  21  11  109.17    5.11
  -1  21  11  112.71    5.16
   1  21  11   96.59    5.07
   1  21  12  152.77    5.88
  -1  21  12  143.76    5.85
  -1  21 -12  137.84    5.61
   1  21 -12  153.48    5.69
   1  21 -12  148.16    5.69
  -1  21  12  156.40    6.03
   1  21  12  138.03    5.90
  -1  21  12  145.67    5.92
   1  21  12  146.58    5.93
  -1  21  13  205.92    7.34
   1  21  13  220.41    7.44
  -1  21 -13  212.72    7.22
   1  21 -13  216.40    7.22
   1  21 -13  213.29    7.18
  -1  21  13  221.72    7.45
   1  21  13  204.86    7.41
  -1  21  13  216.53    7.48
   1  21  13  214.89    7.46
   1  21  14   45.38    3.19
  -1  21  14   41.95    3.17
  -1  21  14   50.81    3.39
   1  21  14   42.67    3.32
   1  21 -14   43.94    2.99
  -1  21 -14   46.77    3.10
   1  21 -14   46.06    2.95
   1  21  15    5.96    2.39
  -1  21  15   -0.12    2.28
   1  21 -15    4.04    1.97
  -1  21 -15    2.66    2.00
  -1  21 -16   46.31    2.67
   1  21 -16   42.27    2.64
   1  21  16   40.90    2.83
  -1  21  16   43.56    2.90
  -1  21  16   39.86    2.47
  -1  21 -17   20.07    1.95
   1  21 -17   17.58    1.90
   1  21 -18    6.89    1.44
  -1  21 -18    6.93    1.40
   1  22   0   -1.73    2.91
  -1  22   0    1.56    3.02
  -1 -22   1    5.55    2.45
   1  22   1    7.93    3.09
  -1  22  -1    7.12    2.94
   1  22  -1   14.50    3.16
  -1  22   1    6.93    2.96
  -1 -22   2   30.76    3.05
  -1  22   2   37.33    3.65
   1  22   2   37.66    3.59
  -1 -22   3    0.16    2.29
  -1  22   3   -0.69    2.95
   1  22   3   -1.03    2.93
  -1 -22   4  191.47    6.96
   1  22   4  195.98    7.24
  -1  22   4  193.83    7.27
  -1  22  -4  188.51    6.69
  -1 -22   5   10.98    2.65
   1  22   5   13.73    3.18
  -1  22   5   14.64    3.12
   1 -22  -5   14.81    2.50
  -1  22  -5   17.71    2.55
   1  22  -5   13.71    2.39
  -1  22   6   21.85    3.16
   1  22   6   19.61    3.26
   1  22  -6   22.92    2.65
  -1 -22  -6   21.16    2.42
   1 -22  -6   23.72    2.57
  -1  22  -6   24.17    2.72
  -1 -22   6   26.03    2.84
  -1  22   6   20.69    3.43
   1  22   6   24.09    3.46
   1  22   7   18.41    3.04
  -1  22   7   18.98    3.03
   1 -22  -7   14.18    2.29
  -1  22  -7   18.28    2.65
   1  22  -7   20.88    2.58
  -1 -22   7   20.56    2.64
   1  22   7   13.42    3.09
  -1  22   7   22.73    3.40
  -1  22   8    6.31    2.84
   1  22   8   -0.16    2.80
   1  22  -8   10.96    2.49
  -1  22  -8    7.38    2.47
   1  22  -8    5.47    2.32
  -1 -22   8    8.05    2.36
  -1  22   8    9.76    3.02
   1  22   8   10.03    2.96
   1  22   9    8.83    2.76
  -1  22   9    7.95    2.67
   1  22  -9   12.04    2.42
  -1  22  -9   11.49    2.45
   1  22  -9    8.40    2.43
  -1  22   9    9.60    2.90
   1  22   9    6.88    2.76
   1  22   9    6.67    2.94
  -1  22   9   13.05    2.96
  -1  22  10   11.44    2.73
   1  22  10    8.76    2.77
   1  22 -10   10.23    2.41
  -1  22 -10    5.18    2.32
   1  22 -10    7.22    2.23
   1  22  10    8.03    2.88
   1  22  10    9.05    2.86
  -1  22  10    4.54    2.88
  -1  22  10    7.04    2.80
   1  22  11   -0.69    2.37
  -1  22  11    3.20    2.47
  -1  22 -11    2.48    2.23
   1  22 -11    0.96    2.12
   1  22 -11    2.26    2.19
   1  22  11   -0.55    2.55
  -1  22  11    1.81    2.59
  -1  22  11    3.07    2.63
   1  22  11    2.09    2.60
  -1  22  12   10.46    2.42
   1  22  12   11.71    2.45
   1  22 -12   15.07    2.22
   1  22 -12   10.79    2.22
  -1  22 -12   13.12    2.28
   1  22  12   10.66    2.54
   1  22  12   11.29    2.59
  -1  22  12   13.82    2.63
  -1  22  12   15.80    2.72
  -1  22 -13    4.91    1.98
   1  22 -13    2.33    1.92
   1  22  13    1.56    2.24
  -1  22  13    0.85    2.26
   1  22  13    1.81    2.25
  -1  22  13    2.89    2.31
  -1  22 -14    3.90    1.85
   1  22 -14   -0.29    1.79
  -1  22  14    2.42    2.14
   1  22  14    1.42    2.08
  -1  22 -15    4.66    1.63
   1  22 -15    6.93    1.76
  -1  22  15    5.86    1.93
   1  22  15    8.26    1.98
   1  22 -16    1.38    1.39
  -1  22 -16    2.72    1.44
  -1  22 -17    5.68    1.24
   1  22 -17    3.84    1.22
   1  23   0   -5.12    2.82
  -1  23   0   -0.16    2.69
  -1  23   1  118.41    5.23
  -1  23  -1  115.32    5.20
   1  23   1  120.56    5.18
   1  23  -1  111.44    5.15
   1 -23  -1  111.57    4.82
  -1  23   2    6.07    2.86
   1  23   2    6.50    2.89
   1  23  -2    6.93    2.76
  -1  23  -2    6.35    2.84
   1 -23  -2    5.82    2.43
  -1  23  -3  326.35   10.26
   1  23   3  321.09   10.21
  -1  23   3  314.12   10.22
   1  23  -3  326.03   10.25
   1 -23  -3  319.75   10.02
   1  23   4   16.01    2.89
  -1  23   4   13.81    2.88
   1 -23  -4    9.67    2.22
  -1 -23  -4   12.15    2.20
   1  23   5  399.06   12.01
  -1  23   5  398.06   12.04
   1 -23  -5  393.14   11.71
  -1  23  -5  388.28   11.57
  -1 -23  -5  383.43   11.57
   1  23   5  418.88   12.15
  -1  23   5  393.01   12.07
  -1  23   6   36.88    3.32
   1  23   6   45.26    3.34
   1 -23  -6   42.05    2.76
  -1  23  -6   40.91    2.89
   1  23   6   42.78    3.46
  -1  23   6   40.80    3.44
   1  23   7   10.84    2.62
  -1  23   7   10.61    2.59
   1  23  -7    8.07    1.99
   1 -23  -7    4.38    1.88
  -1  23  -7   10.18    2.23
   1  23   7    8.14    2.61
  -1  23   7    2.82    2.69
   1  23   8   42.98    3.17
  -1  23   8   42.92    3.24
  -1  23  -8   40.46    2.87
   1  23  -8   44.04    2.75
  -1  23   8   42.15    3.34
   1  23   8   36.81    3.21
   1  23   8   41.95    3.30
  -1  23   8   40.79    3.30
   1  23   9    5.46    2.32
  -1  23   9   11.23    2.47
  -1  23  -9    7.36    2.09
   1  23  -9    5.69    1.93
  -1  23   9    4.04    2.47
  -1  23   9    6.91    2.48
   1  23   9    6.61    2.48
   1  23   9    7.91    2.51
  -1  23  10   20.99    2.51
   1  23  10   19.29    2.53
  -1  23 -10   17.55    2.23
   1  23 -10   16.07    2.10
   1  23  10   20.05    2.61
  -1  23  10   18.79    2.73
   1  23  10   15.81    2.56
  -1  23  10   18.71    2.68
   1  23 -11   95.07    3.88
  -1  23 -11  107.55    4.04
   1 -23  11   96.18    3.79
   1  23  11   97.37    4.18
   1  23  11  101.72    4.25
  -1  23  11  101.10    4.27
  -1  23  11   98.10    4.22
  -1  23 -12   11.51    1.87
   1  23 -12   11.18    1.84
   1  23  12    8.83    2.10
  -1  23  12   14.06    2.22
  -1  23  12   11.99    2.21
   1  23  12   12.03    2.12
   1  23 -13   35.97    2.22
  -1  23 -13   40.51    2.34
   1  23  13   35.79    2.48
  -1  23  13   36.20    2.48
  -1  23 -14   19.37    1.73
   1  23 -14   16.61    1.64
   1  23  14   20.05    1.93
  -1  23  14   19.28    1.93
  -1  23 -15    4.56    1.23
   1  23 -15    4.78    1.23
   1  24   0    3.48    2.49
  -1  24   0    1.34    2.35
   1 -24   0   -0.13    2.02
  -1  24  -1   13.12    2.54
   1  24   1   12.43    2.55
  -1  24   1   11.16    2.57
   1  24  -1   11.31    2.60
   1 -24   1   13.36    2.28
   1 -24  -1   12.36    2.25
  -1  24  -2    6.64    2.46
   1  24  -2    5.41    2.39
   1  24   2    9.01    2.43
  -1  24   2    3.33    2.41
   1 -24  -2    3.84    2.01
  -1 -24  -2    6.35    1.98
   1 -24   2    6.33    2.19
   1  24   3    9.81    2.49
  -1  24   3   16.97    2.60
   1  24  -3   16.77    2.53
  -1  24  -3   10.60    2.46
   1 -24  -3   15.53    2.21
  -1 -24  -3   14.86    2.10
   1 -24   3   18.38    2.44
  -1  24   3   11.30    2.68
   1  24   3   21.81    2.89
  -1  24  -4   16.56    2.50
   1  24   4   14.29    2.50
  -1  24   4   15.41    2.49
   1  24  -4   16.32    2.48
   1 -24   4   17.24    2.33
  -1 -24  -4   16.63    1.97
   1 -24  -4   16.46    2.14
   1  24   4   12.88    2.69
  -1  24   4   15.92    2.65
  -1  24   5    9.10    2.42
   1  24  -5    9.45    2.30
   1  24   5    7.54    2.26
  -1  24  -5   11.02    2.44
   1 -24   5   10.53    2.12
   1 -24  -5    5.27    1.84
  -1 -24  -5    9.31    1.69
   1  24   5   10.90    2.49
  -1  24   5    5.42    2.47
   1  24   6   13.76    2.41
   1  24  -6   11.42    2.28
  -1  24  -6   14.78    2.36
  -1  24   6   15.79    2.44
   1  24   6   16.81    2.53
  -1  24   6   15.70    2.54
   1 -24   6   14.28    2.15
   1 -24  -6   13.34    1.75
   1  24   7   13.94    2.41
  -1  24   7   12.07    2.34
   1  24   7   14.10    2.47
  -1  24   7   15.07    2.44
   1 -24   7   16.38    2.12
   1  24   8    0.11    2.04
  -1  24   8    3.92    2.17
   1  24   8    2.89    2.07
  -1  24   8   -0.89    2.12
   1 -24   8    0.72    1.70
  -1  24  -8    0.72    1.64
   1  24   9    6.41    2.09
  -1  24   9    3.81    2.05
   1  24   9    3.76    2.02
  -1  24   9    0.42    1.94
   1 -24   9    1.40    1.50
  -1  24  -9    5.19    1.58
  -1  24  10    9.35    2.02
  -1  24  10   10.66    2.01
   1  24  10    9.92    1.99
   1  24  10    7.64    2.04
   1 -24  10    6.12    1.52
  -1  24 -10    9.34    1.66
  -1  24  11    8.52    1.84
   1  24  11    9.31    1.83
   1  24  11    9.26    1.83
  -1  24  11    9.82    1.83
  -1 -24  11    9.71    1.34
   1  24 -11   10.00    1.40
  -1  24 -11    8.37    1.51
  -1  24 -12   20.20    1.64
  -1  24  12   19.94    1.85
   1  24  12   18.70    1.82
   1  24 -12   17.66    1.55
   1  24  13    2.03    1.25
  -1  24  13    0.82    1.29
  -1  24 -13    3.32    1.11
   1 -25   0    1.26    1.75
  -1 -25   0    0.30    1.63
  -1  25   1   18.42    2.36
   1  25   1   17.64    2.37
  -1 -25  -1   17.29    1.94
   1 -25  -1   17.86    2.00
  -1 -25   1   22.33    2.12
   1 -25   1   21.91    2.16
  -1  25   2   66.98    3.35
   1  25   2   60.83    3.23
  -1 -25   2   67.90    3.11
   1 -25  -2   56.14    2.96
  -1 -25  -2   63.95    2.92
   1 -25   2   61.08    3.07
  -1  25   3   24.88    2.40
   1  25   3   23.77    2.43
  -1 -25  -3   17.72    1.80
   1 -25  -3   18.63    1.93
   1 -25   3   19.53    2.10
  -1  25   4   25.44    2.37
   1  25   4   24.15    2.41
   1 -25  -4   22.91    1.92
   1 -25   4   29.99    2.25
  -1 -25  -4   25.59    1.77
  -1  25   5   25.26    2.38
   1  25   5   31.44    2.42
   1  25   5   25.97    2.39
  -1  25   5   29.19    2.38
   1 -25   5   28.33    2.21
   1 -25  -5   26.78    1.82
   1  25   6   14.51    2.11
  -1  25   6   16.82    2.09
   1  25   6   16.55    2.04
  -1  25   6   20.27    2.16
   1 -25   6   15.17    1.81
  -1  25   7    7.48    1.83
  -1  25   7    4.27    1.78
   1  25   7    4.06    1.72
   1  25   7    3.80    1.74
   1 -25   7    4.81    1.49
   1  25   8    2.27    1.62
  -1  25   8    2.37    1.60
  -1 -25   8    5.02    1.45
   1 -25   8    2.10    1.28
  -1  25   9   29.89    2.01
   1  25   9   29.82    2.07
  -1 -25   9   30.81    1.81
   1 -25   9   28.86    1.71
   1  25  10    6.26    1.42
  -1  25  10    4.51    1.34
  -1 -26   0    2.00    1.24
   1 -26   0    0.93    1.26
   1 -26   1    5.03    1.34
  -1 -26   1    3.40    1.34
  -1 -26  -1    4.27    1.22
   1 -26  -1    3.34    1.29
   1 -26   2    0.32    1.27
   1 -26  -2    0.28    1.11
  -1 -26   2    0.99    1.32
  -1 -26  -2    1.22    1.07
   1  26   3    4.37    1.57
  -1  26   3    2.29    1.48
   1 -26  -3    2.29    1.09
  -1 -26   3    5.69    1.30
   1 -26   3    2.33    1.33
  -1  26   4   18.27    1.76
   1  26   4   21.20    1.83
  -1 -26   4   21.09    1.65
   1 -26   4   21.27    1.67
   1  26   5    3.71    1.37
  -1  26   5    5.18    1.45
  -1 -26   5    3.09    1.21
   1 -26   5    5.81    1.29
   1  26   6    4.87    1.38
  -1  26   6    4.17    1.36
  -1 -26   6    4.44    1.13
   1 -26   6    5.09    1.10
   2   0   0  575.68   14.69
  -2   0   0  559.04   14.74
   2   0   1    1.00    0.35
  -2   0   1    0.52    0.41
  -2   0  -1    0.67    0.34
   2   0  -1    0.29    0.19
  -2   0  -1    0.09    0.19
   2   0   2 1845.39   47.46
   2   0  -2 1877.80   47.46
  -2   0  -2 1820.35   47.46
   2   0   2 1864.32   47.58
  -2   0   2 1854.90   47.57
   2   0   3    0.06    0.66
   2   0   3    0.36    0.67
  -2   0   3    0.83    0.53
  -2   0  -3    0.40    0.32
  -2   0   3    0.47    0.46
  -2   0  -4  356.42    9.07
   2   0   4  359.45    9.39
   2   0   4  330.51    9.41
   2   0   4  356.00    9.31
   2   0   4  335.07    9.39
   2   0   4  342.04    9.26
   2   0   4  341.85    9.33
  -2   0   4  351.36    9.22
  -2   0   5    1.08    0.63
   2   0   5    0.19    0.72
  -2   0  -5    0.75    0.40
   2   0  -5    0.91    0.58
   2   0   5    0.79    0.96
   2   0   5    1.07    0.88
   2   0   5    0.48    0.72
   2   0   5    1.53    0.85
   2   0   5    1.67    0.85
   2   0   5    1.20    0.72
   2   0   5    1.48    0.70
   2   0   6   29.81    1.36
  -2   0  -6   24.73    0.88
  -2   0   6   27.33    1.16
   2   0  -6   27.06    1.18
  -2   0  -6   28.05    1.00
   2   0   6   25.12    1.51
   2   0   6   27.67    1.53
   2   0   6   22.91    1.45
   2   0   6   28.68    1.51
   2   0   6   27.51    1.35
   2   0   6   28.03    1.33
   2   0   6   29.59    1.23
   2   0   6   28.29    1.29
  -2   0   7    0.40    0.65
   2   0   7    0.26    0.85
  -2   0  -7    0.51    0.53
   2   0  -7    0.17    0.63
   2   0   7   -0.12    1.07
   2   0   7   -0.12    1.06
   2   0   7    0.51    1.06
   2   0   7    0.96    1.08
   2   0   7    0.45    0.87
   2   0   7    0.59    0.85
   2   0   7    0.72    0.69
   2   0   7   -0.17    0.89
   2   0   8  450.53   11.75
  -2   0  -8  425.29   11.33
   2   0  -8  428.06   11.45
   2   0   8  411.93   11.87
   2   0   8  435.79   11.89
   2   0   8  439.61   11.93
   2   0   8  424.84   11.91
   2   0   8  436.60   11.94
   2   0   8  434.46   11.71
   2   0   8  430.80   11.70
   2   0   8  427.20   11.52
   2   0   8  425.22   11.58
   2   0   9    2.32    1.06
  -2   0  -9    0.28    0.65
   2   0  -9    1.09    0.70
   2   0   9   -0.32    1.26
   2   0   9    0.08    1.29
   2   0   9    0.39    1.04
   2   0   9    0.84    1.21
   2   0   9   -0.17    1.27
   2   0   9    0.46    1.11
  -2   0   9    0.12    0.97
   2   0   9    0.64    1.07
   2   0   9   -0.40    0.85
   2   0   9   -0.05    0.88
   2   0  10 1028.09   26.65
   2   0 -10 1006.97   26.22
  -2   0 -10  972.56   26.14
   2   0  10  974.14   26.81
   2   0  10  982.10   26.82
   2   0  10  946.90   26.77
   2   0  10 1020.10   26.63
   2   0  10  935.09   26.83
   2   0  10 1036.03   26.40
  -2   0  10 1007.79   26.61
   2   0  10 1019.29   26.66
   2   0  10 1032.55   26.58
   2   0  10 1051.24   26.49
   2   0  10 1049.14   26.43
   2   0  11    2.33    1.26
  -2   0 -11    0.22    0.76
   2   0  11    0.10    1.61
   2   0  11   -0.90    1.62
   2   0  11    0.20    1.56
   2   0  11    0.31    1.55
   2   0  11    0.91    1.36
  -2   0  11    0.10    1.34
   2   0  11    0.52    1.50
   2   0  11    0.91    1.23
   2   0  11    0.33    1.37
  -2   0  11   -0.16    1.24
   2   0  11   -0.07    1.17
   2   0  11    0.36    1.17
   2   0  11    0.24    1.05
   2   0  12 2544.98   64.95
   2   0  12 2492.59   65.11
   2   0  12 2531.35   65.15
   2   0  12 2455.63   65.12
   2   0  12 2400.78   65.13
   2   0  12 2520.70   64.90
  -2   0  12 2364.00   65.06
  -2   0  12 2436.24   64.40
   2   0  12 2522.72   64.78
   2   0  12 2554.98   64.61
   2   0  12 2555.37   64.94
  -2   0  12 2415.08   64.82
   2   0  12 2525.22   64.61
   2   0  12 2487.37   64.59
   2   0  12 2576.23   64.71
   2   0  13    1.54    1.55
   2   0  13    0.61    1.77
   2   0  13    2.55    1.84
   2   0  13    1.13    1.71
   2   0  13   -0.62    1.49
   2   0  13    1.38    1.72
  -2   0  13    1.41    1.64
   2   0  13    1.36    1.31
   2   0  13   -0.09    1.33
   2   0  13    0.42    1.52
  -2   0  13    0.55    0.98
  -2   0  13    0.50    1.46
   2   0  13   -0.81    1.16
   2   0  14  466.27   13.10
   2   0  14  467.11   13.39
  -2   0  14  466.80   13.07
   2   0  14  447.22   13.35
   2   0  14  433.65   13.30
   2   0  14  458.14   13.13
  -2   0  14  451.00   13.23
   2   0  14  468.77   13.15
   2   0  14  443.93   12.67
  -2   0  14  469.69   13.07
   2   0  14  453.81   12.65
   2   0  15   -0.25    1.73
   2   0  15    2.51    2.12
  -2   0  15   -1.62    1.59
  -2   0  15    1.12    1.96
  -2   0  15   -0.59    1.63
   2   0  15    0.25    1.72
   2   0  15   -0.60    2.02
   2   0  15    0.60    2.02
   2   0  15    1.05    1.36
   2   0  15    0.89    1.93
   2   0  15    2.21    1.52
  -2   0  15    2.80    1.85
   2   0  15   -0.13    1.78
   2   0  16 1104.53   29.78
   2   0  16 1142.59   30.13
   2   0  16 1156.36   30.36
  -2   0  16 1126.16   30.32
  -2   0  16 1086.30   30.44
   2   0  16 1110.58   30.67
   2   0  17    3.44    2.17
  -2   0  17    0.45    1.94
  -2   0  17   -0.14    1.95
   2   0  17   -2.30    2.23
   2   0  17    1.96    2.36
  -2   0  17   -1.99    2.30
   2   0  17    0.64    1.80
   2   0  17    2.46    2.22
  -2   0  17    3.36    2.20
   2   0  17    1.05    1.98
  -2   0  18   66.95    3.77
   2   0  18   70.45    3.82
   2   0  18   61.26    4.04
  -2   0  18   65.23    3.89
   2   0  18   65.64    4.13
  -2   0  18   59.82    3.62
   2   0  18   65.04    3.45
  -2   0  18   66.19    3.69
   2   0  18   70.12    3.92
   2   0  18   61.97    3.71
  -2   0  18   62.79    3.59
  -2   0  19    0.71    2.42
   2   0  19    1.75    2.38
  -2   0  19   -0.66    2.29
   2   0  19   -2.03    2.75
  -2   0  19    2.86    2.47
   2   0  19    1.64    2.66
  -2   0  19   -0.18    2.48
  -2   0  19    1.52    2.20
   2   0  19   -1.78    2.45
   2   0  19   -0.58    2.06
   2   0  19    2.44    2.44
   2   0  19    1.39    2.27
  -2   0  19    0.96    2.13
  -2   0  20   27.34    3.12
   2   0  20   26.62    3.17
  -2   0  20   29.54    3.36
  -2   0  20   24.88    3.02
   2   0  20   22.45    3.38
  -2   0  20   24.49    3.22
   2   0  20   23.80    3.42
   2   0  20   25.01    3.05
  -2   0  20   29.08    3.07
   2   0  20   25.70    2.69
  -2   0  20   30.97    3.09
  -2   0  20   25.46    3.19
   2   0  20   28.66    3.24
   2   0  20   30.31    3.31
  -2   0  21    1.64    2.64
   2   0  21   -2.89    2.86
  -2   0  21   -0.82    2.74
  -2   0  21    0.94    2.54
   2   0  21    2.52    2.79
  -2   0  21   -0.19    2.71
   2   0  21   -1.54    2.62
  -2   0  21   -0.35    2.36
  -2   0  22   69.94    4.45
  -2   0  22   62.18    4.31
   2   0  22   65.24    4.19
   2   0  22   64.02    4.25
  -2   0  22   63.62    4.29
  -2   0  22   63.12    4.40
   2   0  22   63.24    4.60
   2   0  22   64.06    4.54
  -2   0  22   64.50    4.06
  -2   0  22   61.94    4.10
   2   0  22   60.70    4.20
  -2   0  22   61.03    4.25
   2   0  22   66.51    4.19
  -2   0  22   68.18    4.00
   2   0  23    1.61    2.88
  -2   0  23    2.20    3.10
   2   0  23   -0.40    2.83
  -2   0  23   -1.42    2.96
   2   0  23    1.59    3.19
  -2   0  23    3.41    2.89
  -2   0  23   -0.64    2.69
  -2   0  23   -2.16    2.57
   2   0  23   -0.40    2.79
   2   0  24  332.22   10.84
  -2   0  24  329.82   10.98
  -2   0  24  311.62   10.88
  -2   0  24  322.04   10.87
   2   0  24  340.42   11.21
   2   0  24  335.50   10.88
  -2   0  24  329.22   10.91
  -2   0  24  328.74   10.58
   2   0  24  316.28   10.71
   2   0  25    0.19    2.91
  -2   0  25   -1.69    2.91
  -2   0  25    1.21    2.71
   2   0  25    5.52    3.02
  -2   0  25   -0.20    2.68
   2   0  25   -3.38    2.89
  -2   0  25    1.89    2.82
  -2   0  25    2.18    2.44
   2   0  25    3.88    2.62
  -2   0  26   83.93    4.60
   2   0  26   83.13    4.54
  -2   0  26   74.44    4.44
   2   0  26   84.28    4.81
  -2   0  26   73.84    4.40
   2   0  26   80.42    4.30
  -2   0  26   87.45    4.54
   2   0  26   83.56    4.57
  -2   0  26   78.34    4.07
  -2   0  27    0.47    2.61
   2   0  27   -0.94    2.55
  -2   0  27    2.53    2.65
   2   0  27    2.11    2.49
  -2   0  27    1.33    2.48
  -2   0  27   -4.29    2.52
   2   0  27   -6.01    2.59
  -2   0  27    1.09    2.00
   2   0  27   -2.26    2.29
  -2   0  28   17.05    2.56
   2   0  28   21.15    2.61
  -2   0  28   18.11    2.58
  -2   0  28   21.69    2.19
  -2   0  29   -0.34    1.90
   2   0  29    1.80    1.88
  -2   0  29   -0.63    1.39
  -2   0  29    0.84    1.83
  -2   0  30   42.83    2.37
   2   1   0  208.40    5.57
  -2  -1   0  206.88    5.57
  -2   1   0  214.28    5.60
   2  -1  -1 3195.19   82.80
  -2  -1  -1 3162.32   82.81
  -2   1   1 3321.97   82.81
   2   1   1 3276.67   82.80
   2   1   1 3188.71   82.93
  -2  -1   1 3217.76   82.92
  -2   1   1 3224.24   82.93
  -2  -1  -1 3262.18   82.88
  -2  -1   2 6534.16  163.31
  -2  -1  -2 6336.19  163.20
  -2   1  -2 6401.67  163.25
  -2   1   2 6208.60  163.22
   2   1   2 6497.98  163.23
   2   1   2 6312.65  163.21
  -2   1   2 6350.31  163.21
   2   1   2 6224.35  163.32
  -2   1   2 6443.43  163.22
   2   1   2 6323.49  163.23
  -2   1   2 6488.11  163.22
   2   1   2 6428.33  163.22
  -2  -1   3   67.15    2.02
  -2   1   3   62.63    1.98
  -2  -1  -3   69.31    1.84
  -2   1  -3   66.43    1.95
   2   1   3   65.37    1.77
  -2   1   3   66.01    1.96
   2   1   3   65.41    1.96
   2  -1   3   68.40    2.13
   2   1   3   65.12    2.12
   2   1   3   66.32    1.97
   2   1   3   64.07    2.13
  -2   1   3   62.72    1.97
   2   1   3   63.02    2.06
   2   1   3   65.40    1.97
  -2   1   3   65.33    1.98
  -2  -1   4 2011.52   50.11
   2  -1   4 1955.42   50.18
  -2   1   4 1892.68   50.06
   2   1   4 2002.33   50.20
  -2  -1  -4 1984.95   49.91
   2   1  -4 1927.06   50.10
  -2   1  -4 1948.63   50.02
   2  -1  -4 1919.60   50.09
   2   1   4 1950.92   50.22
   2   1   4 1990.16   50.09
   2  -1   4 1921.68   50.21
   2   1   4 1891.71   50.24
   2   1   4 1939.02   50.13
  -2   1   4 1929.71   50.09
   2   1   4 1918.23   50.23
   2  -1   4 1953.23   50.24
   2  -1   4 1876.76   50.23
   2   1   4 1975.67   50.09
   2   1   4 1959.99   50.17
   2  -1   4 1931.69   50.14
  -2   1   4 1899.61   50.08
   2   1   4 1938.28   50.19
   2   1   4 1978.25   50.09
  -2  -1   5  187.59    5.10
   2   1   5  191.96    5.25
  -2   1   5  181.50    5.04
   2  -1   5  184.31    5.21
   2  -1  -5  184.02    5.10
   2   1  -5  180.67    5.10
  -2   1  -5  182.87    5.03
   2   1   5  188.89    5.31
   2  -1   5  186.33    5.29
   2   1   5  184.86    5.29
   2  -1   5  180.22    5.29
  -2   1   5  180.84    5.14
   2   1   5  180.69    5.29
   2  -1   5  180.79    5.30
   2   1   5  184.92    5.33
   2   1   5  187.45    5.15
   2  -1   5  185.95    5.30
   2   1   5  186.45    5.18
  -2   1   5  185.34    4.86
  -2  -1   5  182.60    5.10
   2   1   5  185.88    5.18
   2  -1   5  186.69    5.20
   2   1   5  188.41    5.20
   2   1   5  195.00    5.23
  -2   1   5  182.60    5.15
   2  -1   5  175.14    5.07
   2   1   5  187.22    5.15
   2   1   5  182.71    5.15
  -2   1   5  183.82    5.15
  -2  -1  -6  413.91   11.10
  -2   1   6  436.37   11.36
   2   1   6  447.95   11.60
   2  -1   6  436.94   11.57
  -2  -1   6  423.11   11.42
  -2   1  -6  428.59   11.35
   2   1  -6  435.59   11.42
  -2  -1  -6  442.30   11.11
   2  -1  -6  426.63   11.41
   2  -1   6  436.57   11.67
   2   1   6  435.37   11.67
   2   1   6  436.91   11.67
   2  -1   6  430.61   11.65
  -2   1   6  458.57   11.53
   2   1   6  420.15   11.68
   2   1   6  429.31   11.67
   2  -1   6  428.55   11.69
   2   1   6  426.24   11.50
   2  -1   6  424.42   11.55
   2  -1   6  408.82   11.65
   2   1   6  421.91   11.54
   2   1   6  453.23   11.56
  -2   1   6  426.03   11.21
   2  -1   6  436.80   11.56
  -2  -1   6  432.59   11.48
   2   1   6  440.75   11.54
   2   1   6  439.51   11.52
  -2   1   6  432.61   11.51
   2   1   6  426.27   11.54
   2  -1   6  415.35   11.40
   2   1   7    6.11    1.01
  -2   1   7    5.61    0.68
   2  -1   7    7.99    1.02
   2   1  -7    5.54    0.72
   2  -1  -7    7.31    0.76
  -2   1  -7    5.65    0.82
  -2  -1  -7    6.55    0.44
   2   1   7    8.36    1.20
   2  -1   7    5.18    1.11
   2  -1   7    6.44    1.16
   2   1   7    6.41    1.17
   2  -1   7    5.90    0.98
   2   1   7    6.86    0.95
   2   1   7    6.23    1.11
   2  -1   7    6.98    1.06
   2   1   7    6.13    1.03
  -2   1   7    6.27    1.06
   2  -1   7    5.65    1.18
   2   1   7    6.91    1.06
  -2  -1   7    5.94    0.92
  -2   1   7    5.54    0.57
   2  -1   7    7.47    0.95
   2   1   7    5.88    0.97
   2   1   7    6.04    0.90
   2   1   7    6.75    0.94
   2   1   7    7.58    0.93
   2  -1   7    5.38    0.72
   2  -1   7    5.30    0.84
   2   1   7    6.68    1.10
   2   1   7    6.39    1.07
  -2   1   7    5.77    1.06
   2  -1   8 1572.81   41.01
  -2   1   8 1582.54   40.72
   2   1   8 1549.46   41.07
   2  -1  -8 1565.67   40.77
  -2  -1  -8 1543.13   40.50
   2   1  -8 1558.68   40.78
  -2   1  -8 1622.72   40.78
   2   1   8 1546.88   41.15
   2  -1   8 1566.46   41.18
   2   1   8 1545.39   41.15
   2  -1   8 1605.87   41.19
   2   1   8 1550.13   41.15
   2  -1   8 1583.63   41.17
   2  -1   8 1587.54   41.20
   2   1   8 1599.55   41.03
   2  -1   8 1561.62   41.18
   2   1   8 1540.86   41.18
   2   1   8 1591.64   41.21
   2  -1   8 1480.28   41.00
   2   1   8 1581.29   41.02
  -2   1   8 1524.74   40.64
  -2  -1   8 1582.41   40.97
   2  -1   8 1581.68   40.76
   2  -1   8 1592.94   41.05
   2   1   8 1618.64   40.91
   2   1   8 1582.26   40.98
   2   1   8 1632.57   40.93
   2   1   8 1603.20   40.97
   2   1   8 1614.48   41.00
  -2   1   8 1618.76   41.01
  -2   1   8 1615.68   41.00
   2   1   8 1621.52   41.01
   2  -1   8 1616.69   40.85
   2   1   9   14.87    1.34
   2  -1   9   16.63    1.31
  -2  -1  -9   16.05    0.75
  -2   1  -9   15.09    1.12
   2  -1  -9   16.83    1.01
   2   1   9   17.06    1.61
   2  -1   9   16.41    1.68
   2  -1   9   16.53    1.60
   2   1   9   14.86    1.54
   2  -1   9   14.85    1.41
   2  -1   9   15.38    1.57
   2   1   9   13.71    1.56
   2   1   9   16.79    1.57
   2   1   9   16.74    1.38
   2  -1   9   18.88    1.63
  -2  -1   9   16.84    1.34
   2  -1   9   16.33    1.42
   2   1   9   16.22    1.31
   2   1   9   15.09    1.30
   2   1   9   15.22    1.24
   2   1   9   13.46    1.40
  -2   1   9   17.12    0.96
   2  -1   9   17.28    1.12
  -2   1   9   16.47    1.45
   2   1   9   14.77    1.28
   2   1   9   16.97    1.44
   2  -1   9   16.17    1.22
   2  -1  10  815.99   22.34
   2   1  10  837.95   22.42
   2  -1 -10  846.82   21.98
  -2   1 -10  860.46   22.05
  -2  -1 -10  814.22   21.73
   2   1  10  852.44   22.59
   2   1  10  844.36   22.59
   2  -1  10  798.45   22.53
   2   1  10  853.95   22.61
   2  -1  10  851.75   22.59
   2  -1  10  817.45   22.56
   2   1  10  838.21   22.63
   2  -1  10  858.10   22.40
   2  -1  10  844.21   22.59
   2   1  10  855.90   22.41
   2   1  10  846.22   22.31
  -2   1  10  829.78   21.94
   2  -1  10  848.63   22.08
   2  -1  10  871.24   22.44
   2   1  10  830.04   22.20
   2   1  10  851.32   22.42
  -2   1  10  830.60   21.80
   2   1  10  857.38   22.21
  -2  -1  10  855.26   22.35
   2  -1  10  851.07   22.12
   2  -1  10  875.41   22.18
   2   1  10  847.07   22.28
   2   1  10  798.79   22.21
   2   1  11  472.90   13.48
   2  -1  11  488.02   13.45
   2  -1 -11  479.12   12.95
  -2   1 -11  487.48   13.06
   2  -1  11  500.98   13.69
  -2   1  11  499.48   13.48
   2  -1  11  482.92   13.65
   2  -1  11  478.75   13.65
   2   1  11  494.53   13.69
   2   1  11  501.98   13.46
   2   1  11  492.09   13.69
   2   1  11  479.65   13.66
   2  -1  11  470.81   13.46
   2   1  11  483.13   13.69
   2  -1  11  474.47   13.67
   2  -1  11  482.43   13.66
   2   1  11  503.00   13.76
  -2   1  11  494.46   13.66
   2   1  11  471.96   13.46
  -2  -1  11  477.15   13.57
   2   1  11  474.91   13.25
   2   1  11  498.19   13.25
   2   1  11  483.76   13.49
  -2   1  11  466.49   12.96
   2   1  11  495.85   13.38
  -2  -1  11  503.84   13.44
   2  -1  11  493.69   13.51
   2  -1  11  500.43   13.15
   2   1  11  498.15   13.37
   2   1  11  494.26   13.27
   2  -1  11  474.90   13.14
   2  -1  11  486.96   13.21
   2  -1  12  967.79   26.39
   2   1  12  981.94   26.48
  -2   1 -12  981.88   25.92
   2  -1  12  988.72   26.62
   2  -1  12  990.48   26.62
  -2   1  12  988.34   26.41
   2   1  12 1008.07   26.42
   2   1  12  992.82   26.63
   2   1  12 1012.03   26.67
  -2  -1  12  996.32   26.33
  -2   1  12 1004.18   26.58
   2  -1  12  955.71   26.59
   2  -1  12  933.64   26.58
   2   1  12  958.22   26.68
  -2  -1  12 1005.13   26.57
   2  -1  12 1011.75   26.44
   2   1  12  954.44   26.43
   2   1  12  952.69   26.65
   2   1  12  981.46   26.29
   2   1  12 1015.08   26.21
  -2  -1  12 1000.70   26.38
   2  -1  12 1008.80   26.47
  -2   1  12 1001.61   26.44
   2   1  12  987.72   26.44
   2   1  12  987.57   26.15
  -2   1  12  976.19   25.89
   2   1  12 1024.64   26.30
   2   1  12 1014.70   26.18
   2  -1  12  981.51   26.04
   2  -1  13   61.58    2.91
   2   1  13   62.75    3.00
   2   1  13   62.57    3.22
   2  -1  13   68.70    3.27
   2  -1  13   68.66    3.24
   2   1  13   59.65    3.19
  -2   1  13   65.68    3.03
   2   1  13   68.99    3.02
  -2  -1  13   61.62    2.86
   2  -1  13   62.33    3.14
  -2   1  13   66.02    3.19
  -2  -1  13   65.96    3.06
   2  -1  13   65.57    3.17
   2   1  13   70.71    3.27
   2  -1  13   64.06    3.09
   2   1  13   66.18    3.04
   2   1  13   66.01    3.32
   2   1  13   66.42    3.12
  -2  -1  13   61.91    2.94
   2   1  13   64.59    2.72
   2  -1  13   65.77    2.87
   2   1  13   60.93    2.76
  -2   1  13   55.71    2.92
   2   1  13   62.62    2.81
   2  -1  13   63.53    3.06
   2   1  13   65.77    2.71
   2  -1  13   64.99    2.60
   2   1  14   23.81    2.10
   2  -1  14   22.44    1.95
   2   1  14   16.73    2.07
  -2   1  14   21.17    2.03
   2  -1  14   24.79    2.37
   2   1  14   20.63    2.29
  -2  -1  14   23.41    2.29
   2  -1  14   18.71    2.21
   2   1  14   22.93    2.12
   2  -1  14   21.32    2.20
  -2  -1  14   20.09    1.96
   2  -1  14   24.83    2.14
   2   1  14   20.26    2.20
   2   1  14   19.38    2.32
  -2   1  14   19.64    2.16
   2  -1  14   21.78    1.75
  -2   1  14   21.67    2.04
  -2  -1  14   19.60    2.03
   2   1  14   21.04    2.13
   2  -1  14   23.06    2.11
   2   1  14   21.33    1.77
   2   1  14   20.44    1.73
[truncated: 1,763,294 more chars]
