# Supplementary material for: Stable Two‐Legged Parent Piano‐Stool and Mixed Diborabenzene‐E4 (E=P, As) Sandwich Complexes of Group 8
Source: Angew Chem Int Ed Engl. 2022 Jul 27;61(36):e202206840. doi: 10.1002/anie.202206840 (PMC9540419; doi:10.1002/anie.202206840)
Supplement: Supplementary file 4 — Supporting Information [file ANIE-61-0-s004.cif]

data_MaDi134_MaDi_twin1_hklf5

# 1. Submission Details


_publ_contact_author_name         ?
_publ_contact_author_address      ?
_publ_contact_author_email        ?
_publ_contact_author_fax          ?
_publ_contact_author_phone        ?

_publ_requested_journal           ?
_publ_section_title               ?
_publ_section_abstract            ?

loop_
_publ_author_name
'Braunschweig, Holger'
;  Institut fuer Anorganische Chemie
   Universitaet Wuerzburg
   Am Hubland
   D-97074 Wuerzburg, Germany
;
'Dietz, Maximilan'
;  Institut fuer Anorganische Chemie
   Universitaet Wuerzburg
   Am Hubland
   D-97074 Wuerzburg, Germany
;
'Arrowsmith, Merle'
;  Institut fuer Anorganische Chemie
   Universitaet Wuerzburg
   Am Hubland
   D-97074 Wuerzburg, Germany
;
_audit_creation_method            'CIF-fill 1.2x (K.Radacki, 2005-21)'
_shelx_SHELXL_version_number      '2018/3'
_chemical_name_systematic         ?
_chemical_name_common             ?
_chemical_melting_point           ?
_chemical_formula_moiety          'C44 H66 B2 Fe N2 P4, 1.5(C6 H6)'
_chemical_formula_sum             'C53 H75 B2 Fe N2 P4'
_chemical_formula_weight          941.50

loop_
 _atom_type_symbol
 _atom_type_description
 _atom_type_scat_dispersion_real
 _atom_type_scat_dispersion_imag
 _atom_type_scat_source
 'C'  'C'   0.0181   0.0091
 'International Tables Vol C Tables 4.2.6.8 and 6.1.1.4'
 'H'  'H'   0.0000   0.0000
'International Tables Vol C Tables 4.2.6.8 and 6.1.1.4'
 'B'  'B'   0.0090   0.0039
 'International Tables Vol C Tables 4.2.6.8 and 6.1.1.4'
 'N'  'N'   0.0311   0.0180
 'International Tables Vol C Tables 4.2.6.8 and 6.1.1.4'
 'P'  'P'   0.2955   0.4335
 'International Tables Vol C Tables 4.2.6.8 and 6.1.1.4'
 'Fe'  'Fe'  -1.1336   3.1974
 'International Tables Vol C Tables 4.2.6.8 and 6.1.1.4'
 
_space_group_crystal_system       triclinic
_space_group_IT_number            2
_space_group_name_H-M_alt         'P -1'
_space_group_name_Hall            '-P 1'

_shelx_space_group_comment
;
The symmetry employed for this shelxl refinement is uniquely defined
by the following loop, which should always be used as a source of
symmetry information in preference to the above space-group names.
They are only intended as comments.
;
 
loop_
 _space_group_symop_operation_xyz
 'x, y, z'
 '-x, -y, -z'
 
_cell_length_a                    9.9240(2)
_cell_length_b                    16.5160(5)
_cell_length_c                    16.8008(3)
_cell_angle_alpha                 96.857(2)
_cell_angle_beta                  106.093(2)
_cell_angle_gamma                 96.836(2)
_cell_volume                      2593.28(11)
_cell_formula_units_Z             2
_cell_measurement_temperature     100(2)
_cell_measurement_reflns_used     20130
_cell_measurement_theta_min       2.7270
_cell_measurement_theta_max       72.7570
 

_exptl_special_details
;
The crystal was immersed in a film of perfluoropolyether oil, mounted on a 
polyimide loop and transferred to stream of cold nitrogen (Oxford Cryostream 800).
;
_exptl_crystal_description        plate
_exptl_crystal_colour             'clear yellow'
_exptl_crystal_density_meas       ?
_exptl_crystal_density_method     ?
_exptl_crystal_density_diffrn     1.206          
_exptl_crystal_F_000              1006
_exptl_transmission_factor_min    ?
_exptl_transmission_factor_max    ?
_exptl_crystal_size_max           0.195
_exptl_crystal_size_mid           0.131
_exptl_crystal_size_min           0.039
_exptl_absorpt_coefficient_mu     3.761
_shelx_estimated_absorpt_T_min    ?
_shelx_estimated_absorpt_T_max    ?
_exptl_absorpt_correction_type    multi-scan
_exptl_absorpt_correction_T_min   0.68862
_exptl_absorpt_correction_T_max   1.00000
_exptl_absorpt_process_details
;
CrysAlisPro 1.171.41.96a (Rigaku Oxford Diffraction, 2021) Empirical 
absorption correction using spherical harmonics, implemented in SCALE3 
ABSPACK scaling algorithm.
;
_exptl_absorpt_special_details    ?
loop_
 _exptl_crystal_face_index_h
 _exptl_crystal_face_index_k
 _exptl_crystal_face_index_l
 _exptl_crystal_face_perp_dist
  -1    0    1 0.0959
   0    1    1 0.0425
   1    1   -1 0.0541
   0    0    1 0.0676
   0    0   -1 0.0617
   0    1   -1 0.0380
   0   -1    1 0.0617
   1    1    1 0.0663
  -1   -1   -1 0.1032
   1   -1    1 0.0837
  -1    1   -1 0.1021
   0    1    0 0.0120
   0   -1    0 0.0272
   1    1    0 0.0588
  -1   -1    0 0.1039
  -1    0    0 0.1181
   1    0    0 0.0716
  -1    1    1 0.0808

_diffrn_ambient_environment       N~2~
_diffrn_ambient_temperature       100.00(12)
_diffrn_radiation_wavelength      1.54184
_diffrn_radiation_type            CuK\a
_diffrn_radiation_monochromator   'multi-layer mirror'
_diffrn_source                    'rotating-anode X-ray tube'
_diffrn_source_type               'PhotonJet R X-ray Source'
_diffrn_measurement_device        'four-circle diffractometer'
_diffrn_measurement_device_type   'Rigaku XtaLAB Synergy-R'
_diffrn_measurement_details
;
 List of Runs (angles in degrees, time in seconds):
 
   # Type    Start    End  Width  t~exp~   \w     \q     \k     \f   Frames
 --------------------------------------------------------------------------
   1  \w   -100.00 -31.00   0.60    7.00    --  -79.50 116.00  74.53  115
   2  \w    -88.00 -37.00   0.60    7.00    --  -79.50  97.00  39.59   85
   3  \w   -130.00 -93.40   0.60    7.00    --  -79.50 -43.00  93.81   61
   4  \w   -130.00 -93.40   0.60    7.00    --  -79.50 -43.00-167.34   61
   5  \w   -128.00 -94.40   0.60    7.00    --  -79.50 -50.00 148.59   56
   6  \w   -128.00 -94.40   0.60    7.00    --  -79.50 -51.00  39.47   56
   7  \w   -127.00 -93.40   0.60    7.00    --  -79.50 -54.00 -50.34   56
   8  \w   -124.00 -94.00   0.60    7.00    --  -79.50 -64.00  79.96   50
   9  \w   -126.00-101.40   0.60    7.00    --  -79.50-109.00  31.95   41
  10  \w   -128.00 -97.40   0.60    7.00    --  -79.50-115.00 -15.79   51
  11  \w   -128.00 -95.00   0.60    7.00    --  -79.50-118.00 -42.27   55
  12  \w   -128.00 -95.00   0.60    7.00    --  -79.50-118.00 -98.99   55
  13  \w   -128.00 -95.00   0.60    7.00    --  -79.50-119.00 133.29   55
  14  \w   -128.00 -94.40   0.60    7.00    --  -79.50-120.00 179.88   56
  15  \w   -128.00 -94.40   0.60    7.00    --  -79.50-120.00 113.85   56
  16  \w   -128.00 -94.40   0.60    7.00    --  -79.50-120.00  92.67   56
  17  \w   -128.00 -94.40   0.60    7.00    --  -79.50-120.00  58.50   56
  18  \w   -128.00 -92.00   0.60    7.00    --  -79.50-125.00  21.80   60
  19  \w   -127.00 -91.00   0.60    7.00    --  -79.50-127.00 -71.93   60
  20  \w   -127.00 -88.00   0.60    7.00    --  -79.50-131.00-154.33   65
  21  \w   -126.00 -86.40   0.60    7.00    --  -79.50-136.00-111.84   66
  22  \w   -124.00 -90.40   0.60    7.00    --  -78.00 -61.00  13.93   56
  23  \w    -96.00 -29.40   0.60    7.00    --  -76.33 112.00-150.00  111
  24  \w    -96.00 -29.40   0.60    7.00    --  -76.33 112.00 -60.00  111
  25  \w   -124.00 -88.00   0.60    7.00    --  -74.00 -44.00 153.07   60
  26  \w   -124.00 -88.00   0.60    7.00    --  -74.00 -44.00-114.25   60
  27  \w   -121.00 -87.40   0.60    7.00    --  -74.00 -55.00 129.97   56
  28  \w   -121.00 -87.40   0.60    7.00    --  -74.00 -55.00  18.51   56
  29  \w   -121.00 -87.40   0.60    7.00    --  -74.00 -55.00 -26.93   56
  30  \w   -115.00 -81.40   0.60    3.00    --  -66.00 -47.00 -95.41   56
  31  \w   -115.00 -81.40   0.60    3.00    --  -66.00 -47.00 -26.11   56
  32  \w   -115.00 -81.40   0.60    3.00    --  -66.00 -47.00-139.50   56
  33  \w   -111.00 -77.40   0.60    3.00    --  -62.00 -47.00  29.86   56
  34  \w   -110.00 -76.40   0.60    3.00    --  -62.00 -52.00  86.79   56
  35  \w   -106.00 -72.40   0.60    3.00    --  -58.00 -51.00 157.53   56
  36  \w    -99.00 -65.40   0.60    3.00    --  -50.00 -47.00  49.37   56
  37  \w    -95.00 -61.40   0.60    3.00    --  -46.00 -49.00-179.01   56
  38  \w    -94.00 -60.40   0.60    3.00    --  -46.00 -52.00 -77.34   56
  39  \w    -36.00 -11.40   0.60    3.00    --  -10.00 121.00 120.88   41
  40  \w     30.00  54.60   0.60    3.00    --   18.00  60.00 -19.69   41
  41  \w     30.00  60.00   0.60    3.00    --   18.00  58.00-104.34   50
  42  \w     34.00  58.60   0.60    3.00    --   22.00  58.00  13.87   41
  43  \w     34.00  58.60   0.60    3.00    --   22.00  58.00 132.63   41
  44  \w     28.00  79.00   0.60    3.00    --   71.12 -95.00-180.00   85
  45  \w     34.00 100.00   0.60    7.00    --   82.37-112.00-180.00  110
  46  \w     34.00 100.00   0.60    7.00    --   82.37-112.00  60.00  110
  47  \w     34.00 100.00   0.60    7.00    --   82.37-112.00 150.00  110
  48  \w     34.00 100.00   0.60    7.00    --   82.37-112.00 -60.00  110
  49  \w     34.00 100.00   0.60    7.00    --   82.37-112.00-150.00  110
  50  \w     34.00 100.00   0.60    7.00    --   82.37-112.00 120.00  110
  51  \w     34.00 100.00   0.60    7.00    --   82.37-112.00 -90.00  110
  52  \w     34.00 100.00   0.60    7.00    --   82.37-112.00   0.00  110
  53  \w     34.00 100.00   0.60    7.00    --   82.37-112.00-120.00  110
  54  \w     34.00 100.00   0.60    7.00    --   82.37-112.00 -30.00  110
  55  \w     34.00 100.00   0.60    7.00    --   82.37-112.00  90.00  110
  56  \w     39.00  99.00   0.60    7.00    --   85.25-106.00  22.58  100

;
_diffrn_measurement_method        '\w scans'
_diffrn_detector                  HPA
_diffrn_detector_type             'HyPix Arc150'
_diffrn_detector_area_resol_mean  10.0
_diffrn_reflns_number             15643
_diffrn_reflns_av_unetI/netI      0.0151
_diffrn_reflns_av_R_equivalents   ?
_diffrn_reflns_limit_h_min        -11
_diffrn_reflns_limit_h_max        11
_diffrn_reflns_limit_k_min        -19
_diffrn_reflns_limit_k_max        19
_diffrn_reflns_limit_l_min        -20
_diffrn_reflns_limit_l_max        20
_diffrn_reflns_theta_min          2.730
_diffrn_reflns_theta_max          68.249
_diffrn_reflns_theta_full         67.684
_diffrn_measured_fraction_theta_max   0.996
_diffrn_measured_fraction_theta_full  0.996
_diffrn_reflns_Laue_measured_fraction_max    0.996
_diffrn_reflns_Laue_measured_fraction_full   0.996
_diffrn_reflns_point_group_measured_fraction_max   0.996
_diffrn_reflns_point_group_measured_fraction_full  0.996
_reflns_number_total              15643
_reflns_number_gt                 13441
_reflns_threshold_expression      'I > 2\s(I)'
_reflns_Friedel_coverage          0.000
_reflns_Friedel_fraction_max      .
_reflns_Friedel_fraction_full     .
 
_reflns_special_details
;
 _reflns_Friedel_fraction is defined as the number of unique
 Friedel pairs measured divided by the number that would be
 possible theoretically, ignoring centric projections and
 systematic absences. Completness statistics refer to single and
 composite reflections containing twin component 1 only.
;
 
_computing_data_collection        'BIS 2011.8 / APEX2 ver. 2014.9 (Bruker AXS)'
_computing_cell_refinement        'CrysAlisPro 1.171.41.96a (Rigaku OD, 2021)'
_computing_data_reduction         'CrysAlisPro 1.171.41.96a (Rigaku OD, 2021)'
_computing_structure_solution     'SHELXT (Sheldrick, 2014)'
_computing_structure_refinement   'SHELXL-2018/3 (Sheldrick, 2018)'
_computing_molecular_graphics     'ShelXLe (Huebschle et all, 2011)'
_computing_publication_material   'SHELXL-2018/3 (Sheldrick, 2018)'

_twin_special_details
;
 Component 2 rotated by -179.9444\% around [0.00 1.00 -0.00] (reciprocal) or [0.26 0.95 0.16] (direct)
;
loop_

_refine_special_details
;
Refined as a 2-component twin. The BASF parameter was refined to 39.6%. 
The asymmetric unit contains 1.5 molecules of benzene, 
the first fully occupied and modelled as twofold rotationally disordered (RESI 6 and 16 BENZ) in a 60:40 ratio,
the second half occupied on an inversion center and modelled as twofold rotationally disordered (RESI 7 and 17 BENZ) in a 69:39 ratio.
All benzene rings within the disorders were idealized using AFIX 66
and ADPs restrained using SIMU and ISOR 0.01.
The Dipp substituent of one CAAC ligand (RESI 51 and 51 Dipp) was modelled as twofold rotationally disordered in a 65:35 ratio.
The aryl ring within this disorder was idealized with AFIX 66 
and ADPs restrained with SIMU 0.01.
;
_refine_ls_structure_factor_coef  Fsqd
_refine_ls_matrix_type            full
_refine_ls_weighting_scheme       calc
_refine_ls_weighting_details
'w=1/[\s^2^(Fo^2^)+(0.1862P)^2^+2.5879P] where P=(Fo^2^+2Fc^2^)/3'
_atom_sites_solution_primary      dual
_atom_sites_solution_secondary    difmap
_atom_sites_solution_hydrogens    geom
_refine_ls_hydrogen_treatment     constr
_refine_ls_extinction_method      none
_refine_ls_extinction_coef        .
_refine_ls_number_reflns          15643
_refine_ls_number_parameters      754
_refine_ls_number_restraints      876
_refine_ls_R_factor_all           0.1030
_refine_ls_R_factor_gt            0.0936
_refine_ls_wR_factor_ref          0.2653
_refine_ls_wR_factor_gt           0.2529
_refine_ls_goodness_of_fit_ref    1.049
_refine_ls_restrained_S_all       1.026
_refine_ls_shift/su_max           0.000
_refine_ls_shift/su_mean          0.000
 
loop_
 _atom_site_label
 _atom_site_type_symbol
 _atom_site_fract_x
 _atom_site_fract_y
 _atom_site_fract_z
 _atom_site_U_iso_or_equiv
 _atom_site_adp_type
 _atom_site_occupancy
 _atom_site_site_symmetry_order  
 _atom_site_calc_flag
 _atom_site_refinement_flags_posn
 _atom_site_refinement_flags_adp
 _atom_site_refinement_flags_occupancy
 _atom_site_disorder_assembly
 _atom_site_disorder_group
B1_1 B 0.9030(6) 0.7290(3) 0.3798(4) 0.0280(11) Uani 1 1 d . . . . .
Fe1_1 Fe 0.78714(8) 0.62772(5) 0.27670(5) 0.0303(2) Uani 1 1 d . . . . .
P1_1 P 0.85856(16) 0.51840(9) 0.34715(10) 0.0436(4) Uani 1 1 d . . . . .
P2_1 P 0.63387(16) 0.52452(10) 0.30553(11) 0.0489(4) Uani 1 1 d . . . . .
B2_1 B 0.7327(6) 0.7217(4) 0.1964(4) 0.0321(12) Uani 1 1 d . . . . .
C3_1 C 0.7427(5) 0.7280(3) 0.3515(3) 0.0314(10) Uani 1 1 d . . . . .
H3A_1 H 0.693874 0.730211 0.392786 0.038 Uiso 1 1 calc R U . . .
P3_1 P 0.64315(18) 0.51794(10) 0.17687(11) 0.0520(4) Uani 1 1 d . . . . .
C6_1 C 0.9704(5) 0.7198(3) 0.3092(3) 0.0292(10) Uani 1 1 d . . . . .
H6A_1 H 1.068613 0.715896 0.322443 0.035 Uiso 1 1 calc R U . . .
C5_1 C 0.8922(5) 0.7169(3) 0.2243(3) 0.0319(10) Uani 1 1 d . . . . .
H5A_1 H 0.940355 0.711833 0.182800 0.038 Uiso 1 1 calc R U . . .
P4_1 P 0.86595(18) 0.51351(10) 0.21839(10) 0.0494(4) Uani 1 1 d . . . . .
C4_1 C 0.6640(5) 0.7241(3) 0.2669(3) 0.0316(10) Uani 1 1 d . . . . .
H4A_1 H 0.564225 0.722838 0.253364 0.038 Uiso 1 1 calc R U . . .
N1_2 N 1.1213(4) 0.7518(2) 0.5132(2) 0.0288(8) Uani 1 1 d . . . . .
C1_2 C 0.9825(5) 0.7311(3) 0.4768(3) 0.0287(10) Uani 1 1 d . . . . .
C2_2 C 1.1673(6) 0.7593(3) 0.6093(3) 0.0348(11) Uani 1 1 d . . . . .
C3_2 C 1.0340(6) 0.7150(3) 0.6223(3) 0.0349(11) Uani 1 1 d . . . . .
H3A_2 H 1.017545 0.742443 0.673650 0.042 Uiso 1 1 calc R U . . .
H3AB_2 H 1.043804 0.656907 0.628381 0.042 Uiso 1 1 calc R U . . .
C4_2 C 0.9100(5) 0.7183(3) 0.5451(3) 0.0340(11) Uani 1 1 d . . . . .
C6_2 C 1.2059(7) 0.8501(4) 0.6484(3) 0.0455(13) Uani 1 1 d . . . . .
H6A_2 H 1.227879 0.854894 0.709542 0.068 Uiso 1 1 calc R U . . .
H6B_2 H 1.125597 0.878702 0.626789 0.068 Uiso 1 1 calc R U . . .
H6C_2 H 1.288984 0.875116 0.634174 0.068 Uiso 1 1 calc R U . . .
C7_2 C 1.2961(6) 0.7169(4) 0.6415(4) 0.0429(13) Uani 1 1 d . . . . .
H7A_2 H 1.322752 0.723551 0.702907 0.064 Uiso 1 1 calc R U . . .
H7B_2 H 1.375883 0.742041 0.624268 0.064 Uiso 1 1 calc R U . . .
H7C_2 H 1.272287 0.657996 0.618076 0.064 Uiso 1 1 calc R U . . .
C8_2 C 0.8326(6) 0.7921(4) 0.5597(3) 0.0404(13) Uani 1 1 d . . . . .
H8A_2 H 0.790642 0.785327 0.605382 0.061 Uiso 1 1 calc R U . . .
H8B_2 H 0.757413 0.794188 0.508294 0.061 Uiso 1 1 calc R U . . .
H8C_2 H 0.900667 0.843596 0.574807 0.061 Uiso 1 1 calc R U . . .
C9_2 C 0.8056(6) 0.6376(4) 0.5248(3) 0.0406(12) Uani 1 1 d . . . . .
H9A_2 H 0.770978 0.630140 0.573077 0.061 Uiso 1 1 calc R U . . .
H9B_2 H 0.853616 0.591300 0.512267 0.061 Uiso 1 1 calc R U . . .
H9C_2 H 0.725256 0.639675 0.475956 0.061 Uiso 1 1 calc R U . . .
C1_3 C 1.2268(5) 0.7732(3) 0.4709(3) 0.0282(10) Uani 1 1 d . . . . .
C2_3 C 1.3033(5) 0.7122(3) 0.4489(3) 0.0312(10) Uani 1 1 d . . . . .
C3_3 C 1.4113(5) 0.7361(3) 0.4138(3) 0.0355(11) Uani 1 1 d . . . . .
H3_3 H 1.464167 0.695991 0.398127 0.043 Uiso 1 1 calc R U . . .
C4_3 C 1.4430(5) 0.8160(3) 0.4015(3) 0.0378(12) Uani 1 1 d . . . . .
H4_3 H 1.519326 0.831162 0.379626 0.045 Uiso 1 1 calc R U . . .
C5_3 C 1.3634(5) 0.8743(3) 0.4211(3) 0.0357(11) Uani 1 1 d . . . . .
H5_3 H 1.385115 0.929280 0.411559 0.043 Uiso 1 1 calc R U . . .
C6_3 C 1.2514(5) 0.8545(3) 0.4546(3) 0.0340(11) Uani 1 1 d . . . . .
C7_3 C 1.2724(5) 0.6213(3) 0.4564(3) 0.0335(11) Uani 1 1 d . . . . .
H7_3 H 1.196147 0.613865 0.484482 0.040 Uiso 1 1 calc R U . . .
C8_3 C 1.4037(6) 0.5897(4) 0.5076(3) 0.0389(12) Uani 1 1 d . . . . .
H8A_3 H 1.376682 0.532731 0.515137 0.058 Uiso 1 1 calc R U . . .
H8B_3 H 1.442692 0.624815 0.562561 0.058 Uiso 1 1 calc R U . . .
H8C_3 H 1.475695 0.591345 0.477664 0.058 Uiso 1 1 calc R U . . .
C9_3 C 1.2203(6) 0.5677(3) 0.3691(3) 0.0387(12) Uani 1 1 d . . . . .
H9A_3 H 1.193079 0.510167 0.374705 0.058 Uiso 1 1 calc R U . . .
H9B_3 H 1.296707 0.571298 0.342513 0.058 Uiso 1 1 calc R U . . .
H9C_3 H 1.138022 0.587585 0.334350 0.058 Uiso 1 1 calc R U . . .
C10_3 C 1.1599(6) 0.9206(3) 0.4666(4) 0.0372(12) Uani 1 1 d . . . . .
H10_3 H 1.091689 0.899091 0.496062 0.045 Uiso 1 1 calc R U . . .
C11_3 C 1.0751(6) 0.9392(3) 0.3821(4) 0.0415(12) Uani 1 1 d . . . . .
H11A_3 H 1.013700 0.979555 0.390980 0.062 Uiso 1 1 calc R U . . .
H11B_3 H 1.016532 0.888220 0.347888 0.062 Uiso 1 1 calc R U . . .
H11C_3 H 1.140498 0.961909 0.353078 0.062 Uiso 1 1 calc R U . . .
C12_3 C 1.2508(7) 1.0012(3) 0.5202(4) 0.0463(14) Uani 1 1 d . . . . .
H12A_3 H 1.188552 1.038284 0.535165 0.069 Uiso 1 1 calc R U . . .
H12B_3 H 1.306775 1.027961 0.488087 0.069 Uiso 1 1 calc R U . . .
H12C_3 H 1.314857 0.988473 0.571438 0.069 Uiso 1 1 calc R U . . .
N2_4 N 0.5298(5) 0.7418(3) 0.0685(3) 0.0332(9) Uani 1 1 d . . . . .
C2_4 C 0.6532(5) 0.7182(3) 0.1000(3) 0.0335(11) Uani 1 1 d . . . . .
C3_4 C 0.4874(6) 0.7437(4) -0.0262(3) 0.0392(12) Uani 1 1 d . . . . .
C4_4 C 0.5885(6) 0.6914(4) -0.0523(4) 0.0431(13) Uani 1 1 d . . . . .
H4A_4 H 0.621871 0.713713 -0.096915 0.052 Uiso 1 1 calc R U . . .
H4AB_4 H 0.540471 0.633756 -0.073936 0.052 Uiso 1 1 calc R U . . .
C5_4 C 0.7148(6) 0.6949(4) 0.0269(3) 0.0402(12) Uani 1 1 d . . . . .
C6_4 C 0.5104(8) 0.8326(4) -0.0421(4) 0.0533(16) Uani 1 1 d . . . . .
H6A_4 H 0.484956 0.833228 -0.102711 0.080 Uiso 1 1 calc R U . . .
H6B_4 H 0.610437 0.856936 -0.016202 0.080 Uiso 1 1 calc R U . . .
H6C_4 H 0.450571 0.864711 -0.017715 0.080 Uiso 1 1 calc R U . . .
C7_4 C 0.3326(6) 0.7072(4) -0.0700(4) 0.0467(14) Uani 1 1 d . . . . .
H7A_4 H 0.310775 0.710014 -0.130070 0.070 Uiso 1 1 calc R U . . .
H7B_4 H 0.271442 0.738600 -0.045989 0.070 Uiso 1 1 calc R U . . .
H7C_4 H 0.315714 0.649411 -0.062118 0.070 Uiso 1 1 calc R U . . .
C8_4 C 0.8380(7) 0.7628(5) 0.0310(4) 0.0527(16) Uani 1 1 d . . . . .
H8A_4 H 0.872562 0.750578 -0.017674 0.079 Uiso 1 1 calc R U . . .
H8B_4 H 0.915267 0.764832 0.082642 0.079 Uiso 1 1 calc R U . . .
H8C_4 H 0.804519 0.816298 0.030643 0.079 Uiso 1 1 calc R U . . .
C9_4 C 0.7642(6) 0.6118(4) 0.0266(4) 0.0477(14) Uani 1 1 d . . . . .
H9A_4 H 0.792210 0.597740 -0.024194 0.072 Uiso 1 1 calc R U . . .
H9B_4 H 0.686649 0.569580 0.027700 0.072 Uiso 1 1 calc R U . . .
H9C_4 H 0.845604 0.614080 0.076214 0.072 Uiso 1 1 calc R U . . .
C1_51 C 0.4378(13) 0.7664(8) 0.1175(9) 0.033(2) Uani 0.65(3) 1 d G U P A 1
C2_51 C 0.3244(12) 0.7114(8) 0.1228(8) 0.0277(19) Uani 0.65(3) 1 d G U P A 1
C3_51 C 0.2328(10) 0.7383(9) 0.1659(7) 0.037(2) Uani 0.65(3) 1 d G U P A 1
H3_51 H 0.155321 0.700677 0.169541 0.044 Uiso 0.65(3) 1 calc R U P A 1
C4_51 C 0.2546(12) 0.8203(10) 0.2037(6) 0.041(3) Uani 0.65(3) 1 d G U P A 1
H4_51 H 0.192011 0.838683 0.233173 0.049 Uiso 0.65(3) 1 calc R U P A 1
C5_51 C 0.3680(14) 0.8753(8) 0.1984(7) 0.042(2) Uani 0.65(3) 1 d G U P A 1
H5_51 H 0.382887 0.931371 0.224266 0.050 Uiso 0.65(3) 1 calc R U P A 1
C6_51 C 0.4596(14) 0.8484(8) 0.1553(9) 0.038(2) Uani 0.65(3) 1 d G U P A 1
C7_51 C 0.2955(17) 0.6184(9) 0.0875(10) 0.031(2) Uani 0.65(3) 1 d . U P A 1
H7_51 H 0.365741 0.606112 0.056815 0.037 Uiso 0.65(3) 1 calc R U P A 1
C8_51 C 0.143(3) 0.5906(13) 0.0266(16) 0.041(4) Uani 0.65(3) 1 d . U P A 1
H8A_51 H 0.134771 0.534422 -0.002756 0.062 Uiso 0.65(3) 1 calc R U P A 1
H8B_51 H 0.123262 0.628347 -0.014492 0.062 Uiso 0.65(3) 1 calc R U P A 1
H8C_51 H 0.073851 0.591379 0.058564 0.062 Uiso 0.65(3) 1 calc R U P A 1
C9_51 C 0.312(3) 0.5678(11) 0.1595(13) 0.040(3) Uani 0.65(3) 1 d . U P A 1
H9A_51 H 0.303414 0.509172 0.137231 0.060 Uiso 0.65(3) 1 calc R U P A 1
H9B_51 H 0.237720 0.575432 0.186518 0.060 Uiso 0.65(3) 1 calc R U P A 1
H9C_51 H 0.405541 0.586440 0.200712 0.060 Uiso 0.65(3) 1 calc R U P A 1
C10_51 C 0.590(2) 0.9125(19) 0.1582(18) 0.044(3) Uani 0.65(3) 1 d . U P A 1
H10_51 H 0.642638 0.887287 0.121120 0.053 Uiso 0.65(3) 1 calc R U P A 1
C11_51 C 0.693(2) 0.9335(16) 0.2510(16) 0.049(4) Uani 0.65(3) 1 d . U P A 1
H11A_51 H 0.774714 0.974188 0.253321 0.073 Uiso 0.65(3) 1 calc R U P A 1
H11B_51 H 0.725636 0.883082 0.268950 0.073 Uiso 0.65(3) 1 calc R U P A 1
H11C_51 H 0.641604 0.956283 0.288432 0.073 Uiso 0.65(3) 1 calc R U P A 1
C12_51 C 0.548(2) 0.9913(18) 0.1290(19) 0.057(5) Uani 0.65(3) 1 d . U P A 1
H12A_51 H 0.631020 1.025695 0.122976 0.085 Uiso 0.65(3) 1 calc R U P A 1
H12B_51 H 0.511428 1.021405 0.170266 0.085 Uiso 0.65(3) 1 calc R U P A 1
H12C_51 H 0.474073 0.977868 0.074746 0.085 Uiso 0.65(3) 1 calc R U P A 1
C1_52 C 0.449(3) 0.7823(14) 0.1190(19) 0.030(3) Uani 0.35(3) 1 d G U P A 2
C2_52 C 0.329(3) 0.7345(13) 0.1266(16) 0.039(3) Uani 0.35(3) 1 d G U P A 2
C3_52 C 0.247(2) 0.7691(16) 0.1720(14) 0.034(3) Uani 0.35(3) 1 d G U P A 2
H3_52 H 0.165241 0.736514 0.177212 0.041 Uiso 0.35(3) 1 calc R U P A 2
C4_52 C 0.284(2) 0.8514(16) 0.2098(12) 0.043(3) Uani 0.35(3) 1 d G U P A 2
H4_52 H 0.227755 0.875076 0.240865 0.052 Uiso 0.35(3) 1 calc R U P A 2
C5_52 C 0.404(2) 0.8992(13) 0.2022(14) 0.043(3) Uani 0.35(3) 1 d G U P A 2
H5_52 H 0.429130 0.955411 0.228067 0.051 Uiso 0.35(3) 1 calc R U P A 2
C6_52 C 0.486(2) 0.8646(13) 0.1568(18) 0.035(3) Uani 0.35(3) 1 d G U P A 2
C7_52 C 0.296(4) 0.6428(19) 0.097(2) 0.035(4) Uani 0.35(3) 1 d . U P A 2
H7_52 H 0.363533 0.627887 0.065717 0.042 Uiso 0.35(3) 1 calc R U P A 2
C8_52 C 0.144(6) 0.612(2) 0.038(3) 0.042(7) Uani 0.35(3) 1 d . U P A 2
H8A_52 H 0.140130 0.558351 0.006045 0.064 Uiso 0.35(3) 1 calc R U P A 2
H8B_52 H 0.117767 0.652029 -0.000123 0.064 Uiso 0.35(3) 1 calc R U P A 2
H8C_52 H 0.077296 0.607809 0.071720 0.064 Uiso 0.35(3) 1 calc R U P A 2
C9_52 C 0.316(5) 0.5928(19) 0.172(3) 0.040(6) Uani 0.35(3) 1 d . U P A 2
H9A_52 H 0.297208 0.533583 0.149610 0.060 Uiso 0.35(3) 1 calc R U P A 2
H9B_52 H 0.250570 0.605710 0.203567 0.060 Uiso 0.35(3) 1 calc R U P A 2
H9C_52 H 0.414293 0.607716 0.208398 0.060 Uiso 0.35(3) 1 calc R U P A 2
C10_52 C 0.622(4) 0.915(4) 0.161(4) 0.042(4) Uani 0.35(3) 1 d . U P A 2
H10_52 H 0.663906 0.883338 0.122177 0.050 Uiso 0.35(3) 1 calc R U P A 2
C11_52 C 0.734(4) 0.938(3) 0.245(3) 0.046(7) Uani 0.35(3) 1 d . U P A 2
H11A_52 H 0.826281 0.954297 0.236168 0.068 Uiso 0.35(3) 1 calc R U P A 2
H11B_52 H 0.738296 0.890096 0.274651 0.068 Uiso 0.35(3) 1 calc R U P A 2
H11C_52 H 0.710473 0.983752 0.278319 0.068 Uiso 0.35(3) 1 calc R U P A 2
C12_52 C 0.592(4) 0.998(3) 0.127(3) 0.052(7) Uani 0.35(3) 1 d . U P A 2
H12A_52 H 0.682310 1.033359 0.133554 0.079 Uiso 0.35(3) 1 calc R U P A 2
H12B_52 H 0.538555 1.027489 0.159658 0.079 Uiso 0.35(3) 1 calc R U P A 2
H12C_52 H 0.536230 0.986280 0.068007 0.079 Uiso 0.35(3) 1 calc R U P A 2
C1_6 C 0.773(2) 0.6388(5) 0.7669(8) 0.055(4) Uani 0.60(3) 1 d G U P B 1
H1_6 H 0.748219 0.580479 0.752748 0.066 Uiso 0.60(3) 1 calc R U P B 1
C2_6 C 0.9124(19) 0.6743(10) 0.8098(9) 0.053(4) Uani 0.60(3) 1 d G U P B 1
H2_6 H 0.983028 0.640216 0.825004 0.064 Uiso 0.60(3) 1 calc R U P B 1
C3_6 C 0.9486(9) 0.7597(11) 0.8305(10) 0.052(4) Uani 0.60(3) 1 d G U P B 1
H3_6 H 1.043950 0.783972 0.859848 0.062 Uiso 0.60(3) 1 calc R U P B 1
C4_6 C 0.8453(15) 0.8096(5) 0.8083(11) 0.053(4) Uani 0.60(3) 1 d G U P B 1
H4_6 H 0.870063 0.867992 0.822435 0.064 Uiso 0.60(3) 1 calc R U P B 1
C5_6 C 0.7058(12) 0.7741(9) 0.7654(9) 0.050(3) Uani 0.60(3) 1 d G U P B 1
H5_6 H 0.635254 0.808256 0.750179 0.060 Uiso 0.60(3) 1 calc R U P B 1
C6_6 C 0.6697(13) 0.6888(10) 0.7447(7) 0.045(3) Uani 0.60(3) 1 d G U P B 1
H6_6 H 0.574329 0.664500 0.715335 0.054 Uiso 0.60(3) 1 calc R U P B 1
C1_16 C 0.6931(18) 0.7461(19) 0.7575(15) 0.048(5) Uani 0.40(3) 1 d G U P B 2
H1_16 H 0.604136 0.763700 0.736073 0.058 Uiso 0.40(3) 1 calc R U P B 2
C2_16 C 0.703(2) 0.6625(16) 0.7476(11) 0.053(6) Uani 0.40(3) 1 d G U P B 2
H2_16 H 0.620744 0.622888 0.719410 0.063 Uiso 0.40(3) 1 calc R U P B 2
C3_16 C 0.833(3) 0.6368(7) 0.7789(12) 0.043(5) Uani 0.40(3) 1 d G U P B 2
H3_16 H 0.839838 0.579640 0.772146 0.052 Uiso 0.40(3) 1 calc R U P B 2
C4_16 C 0.9534(19) 0.6948(14) 0.8201(13) 0.043(5) Uani 0.40(3) 1 d G U P B 2
H4_16 H 1.042325 0.677203 0.841543 0.051 Uiso 0.40(3) 1 calc R U P B 2
C5_16 C 0.944(2) 0.7784(11) 0.8300(17) 0.059(6) Uani 0.40(3) 1 d G U P B 2
H5_16 H 1.025720 0.818016 0.858206 0.070 Uiso 0.40(3) 1 calc R U P B 2
C6_16 C 0.813(3) 0.8041(10) 0.7987(19) 0.061(7) Uani 0.40(3) 1 d G U P B 2
H6_16 H 0.806627 0.861266 0.805471 0.073 Uiso 0.40(3) 1 calc R U P B 2
C1_7 C 0.918(3) 1.001(2) 1.0768(15) 0.088(9) Uani 0.35(2) 1 d G U P C -1
H1_7 H 0.868375 0.998527 1.117359 0.106 Uiso 0.35(2) 1 calc R U P C -1
C2_7 C 0.871(2) 1.0413(17) 1.009(2) 0.077(8) Uani 0.35(2) 1 d G U P C -1
H2_7 H 0.788615 1.066804 1.003013 0.092 Uiso 0.35(2) 1 calc R U P C -1
C3_7 C 0.944(3) 1.0447(17) 0.9494(16) 0.075(8) Uani 0.35(2) 1 d G U P C -1
H3_7 H 0.911834 1.072372 0.903012 0.090 Uiso 0.35(2) 1 calc R U P C -1
C4_7 C 1.065(3) 1.007(2) 0.9580(12) 0.081(8) Uani 0.35(2) 1 d G U P C -1
H4_7 H 1.114812 1.009662 0.917356 0.098 Uiso 0.35(2) 1 calc R U P C -1
C5_7 C 1.112(2) 0.9668(15) 1.0259(19) 0.058(6) Uani 0.35(2) 1 d G U P C -1
H5_7 H 1.194574 0.941384 1.031701 0.070 Uiso 0.35(2) 1 calc R U P C -1
C6_7 C 1.039(3) 0.9635(16) 1.0853(13) 0.069(7) Uani 0.35(2) 1 d G U P C -1
H6_7 H 1.071357 0.935816 1.131704 0.083 Uiso 0.35(2) 1 calc R U P C -1
C1_17 C 1.086(7) 0.959(4) 1.050(5) 0.076(13) Uani 0.15(2) 1 d G U P C -2
H1_17 H 1.152292 0.925144 1.072927 0.091 Uiso 0.15(2) 1 calc R U P C -2
C2_17 C 0.992(9) 0.984(4) 1.093(3) 0.088(12) Uani 0.15(2) 1 d G U P C -2
H2_17 H 0.994795 0.966335 1.144961 0.105 Uiso 0.15(2) 1 calc R U P C -2
C3_17 C 0.895(6) 1.034(4) 1.059(4) 0.089(12) Uani 0.15(2) 1 d G U P C -2
H3_17 H 0.831011 1.050540 1.088440 0.107 Uiso 0.15(2) 1 calc R U P C -2
C4_17 C 0.891(7) 1.059(3) 0.983(4) 0.073(12) Uani 0.15(2) 1 d G U P C -2
H4_17 H 0.824722 1.093555 0.959887 0.087 Uiso 0.15(2) 1 calc R U P C -2
C5_17 C 0.985(9) 1.035(4) 0.940(3) 0.075(12) Uani 0.15(2) 1 d G U P C -2
H5_17 H 0.982216 1.052365 0.887852 0.091 Uiso 0.15(2) 1 calc R U P C -2
C6_17 C 1.082(6) 0.985(4) 0.974(5) 0.080(12) Uani 0.15(2) 1 d G U P C -2
H6_17 H 1.146002 0.968159 0.944372 0.095 Uiso 0.15(2) 1 calc R U P C -2
 
loop_
 _atom_site_aniso_label
 _atom_site_aniso_U_11
 _atom_site_aniso_U_22
 _atom_site_aniso_U_33
 _atom_site_aniso_U_23
 _atom_site_aniso_U_13
 _atom_site_aniso_U_12
B1_1 0.018(2) 0.036(3) 0.031(3) 0.005(2) 0.009(2) 0.0041(19)
Fe1_1 0.0218(4) 0.0406(4) 0.0289(4) 0.0060(3) 0.0073(3) 0.0068(3)
P1_1 0.0383(8) 0.0500(8) 0.0452(8) 0.0144(6) 0.0110(6) 0.0131(6)
P2_1 0.0347(8) 0.0623(9) 0.0502(9) 0.0210(7) 0.0114(7) 0.0011(6)
B2_1 0.026(3) 0.040(3) 0.031(3) 0.005(2) 0.010(2) 0.007(2)
C3_1 0.025(2) 0.049(3) 0.027(3) 0.011(2) 0.015(2) 0.012(2)
P3_1 0.0417(9) 0.0581(9) 0.0494(9) 0.0028(7) 0.0070(7) 0.0026(7)
C6_1 0.020(2) 0.042(3) 0.025(2) 0.0068(19) 0.0063(19) 0.0059(18)
C5_1 0.025(2) 0.048(3) 0.026(2) 0.005(2) 0.011(2) 0.008(2)
P4_1 0.0488(9) 0.0528(9) 0.0446(9) -0.0004(7) 0.0120(7) 0.0136(7)
C4_1 0.021(2) 0.049(3) 0.028(3) 0.010(2) 0.0078(19) 0.010(2)
N1_2 0.025(2) 0.040(2) 0.023(2) 0.0042(16) 0.0081(16) 0.0077(16)
C1_2 0.027(2) 0.034(2) 0.029(2) 0.0068(19) 0.011(2) 0.0114(19)
C2_2 0.033(3) 0.052(3) 0.020(2) 0.006(2) 0.008(2) 0.010(2)
C3_2 0.028(3) 0.055(3) 0.027(2) 0.011(2) 0.013(2) 0.013(2)
C4_2 0.029(3) 0.050(3) 0.029(3) 0.011(2) 0.014(2) 0.011(2)
C6_2 0.051(4) 0.054(3) 0.028(3) 0.000(2) 0.013(3) 0.001(3)
C7_2 0.034(3) 0.067(4) 0.030(3) 0.011(2) 0.008(2) 0.013(3)
C8_2 0.042(3) 0.062(3) 0.029(3) 0.013(2) 0.022(2) 0.022(3)
C9_2 0.033(3) 0.061(3) 0.033(3) 0.018(2) 0.014(2) 0.007(2)
C1_3 0.020(2) 0.041(3) 0.022(2) 0.0030(19) 0.0040(18) 0.0023(18)
C2_3 0.019(2) 0.049(3) 0.024(2) 0.006(2) 0.0040(18) 0.0048(19)
C3_3 0.024(2) 0.051(3) 0.036(3) 0.011(2) 0.010(2) 0.014(2)
C4_3 0.021(2) 0.056(3) 0.040(3) 0.014(2) 0.011(2) 0.007(2)
C5_3 0.028(3) 0.046(3) 0.034(3) 0.008(2) 0.011(2) 0.004(2)
C6_3 0.029(3) 0.043(3) 0.029(3) 0.005(2) 0.008(2) 0.005(2)
C7_3 0.027(3) 0.045(3) 0.032(3) 0.009(2) 0.012(2) 0.011(2)
C8_3 0.032(3) 0.054(3) 0.037(3) 0.016(2) 0.012(2) 0.017(2)
C9_3 0.036(3) 0.046(3) 0.036(3) 0.005(2) 0.012(2) 0.012(2)
C10_3 0.033(3) 0.043(3) 0.040(3) 0.006(2) 0.019(2) 0.007(2)
C11_3 0.033(3) 0.045(3) 0.049(3) 0.012(2) 0.012(2) 0.015(2)
C12_3 0.053(4) 0.043(3) 0.046(3) 0.003(2) 0.021(3) 0.009(3)
N2_4 0.032(2) 0.046(2) 0.024(2) 0.0068(17) 0.0081(17) 0.0125(18)
C2_4 0.029(3) 0.046(3) 0.029(3) 0.007(2) 0.012(2) 0.008(2)
C3_4 0.039(3) 0.058(3) 0.023(2) 0.013(2) 0.009(2) 0.013(2)
C4_4 0.037(3) 0.068(4) 0.026(3) 0.007(3) 0.013(2) 0.010(3)
C5_4 0.035(3) 0.065(3) 0.023(2) 0.006(2) 0.012(2) 0.011(2)
C6_4 0.068(4) 0.066(4) 0.029(3) 0.016(3) 0.013(3) 0.017(3)
C7_4 0.042(3) 0.071(4) 0.029(3) 0.009(3) 0.008(2) 0.019(3)
C8_4 0.039(3) 0.091(5) 0.035(3) 0.013(3) 0.020(3) 0.007(3)
C9_4 0.038(3) 0.075(4) 0.033(3) 0.000(3) 0.014(2) 0.022(3)
C1_51 0.033(4) 0.043(5) 0.024(3) 0.007(4) 0.004(3) 0.012(4)
C2_51 0.023(3) 0.039(5) 0.024(3) 0.004(4) 0.009(3) 0.014(4)
C3_51 0.030(4) 0.048(6) 0.035(4) 0.004(4) 0.012(3) 0.014(4)
C4_51 0.036(5) 0.050(7) 0.035(4) -0.008(5) 0.010(4) 0.013(5)
C5_51 0.042(5) 0.045(6) 0.034(4) -0.001(4) 0.006(4) 0.008(5)
C6_51 0.039(5) 0.047(5) 0.028(3) 0.010(4) 0.006(4) 0.015(4)
C7_51 0.024(3) 0.038(6) 0.031(4) -0.001(4) 0.009(3) 0.008(5)
C8_51 0.029(5) 0.055(10) 0.034(7) 0.000(7) 0.004(5) 0.007(7)
C9_51 0.041(5) 0.041(9) 0.034(7) 0.003(6) 0.006(5) 0.001(7)
C10_51 0.044(7) 0.048(4) 0.033(4) 0.005(4) -0.003(6) 0.014(6)
C11_51 0.047(10) 0.047(6) 0.041(7) 0.010(5) -0.007(7) 0.009(7)
C12_51 0.057(11) 0.057(8) 0.050(6) 0.014(6) 0.001(9) 0.014(9)
C1_52 0.030(5) 0.041(6) 0.023(5) 0.008(5) 0.009(5) 0.015(5)
C2_52 0.034(5) 0.050(7) 0.033(5) 0.003(6) 0.007(4) 0.012(6)
C3_52 0.029(5) 0.045(7) 0.031(5) 0.000(6) 0.013(4) 0.011(6)
C4_52 0.038(6) 0.048(7) 0.039(5) -0.003(6) 0.007(5) 0.012(6)
C5_52 0.042(7) 0.048(7) 0.033(5) -0.004(6) 0.005(6) 0.011(6)
C6_52 0.035(6) 0.042(6) 0.025(4) 0.004(5) 0.003(5) 0.011(5)
C7_52 0.023(5) 0.049(8) 0.034(6) 0.002(7) 0.009(5) 0.011(7)
C8_52 0.030(9) 0.051(14) 0.038(12) -0.004(11) 0.005(9) -0.001(12)
C9_52 0.045(9) 0.039(13) 0.035(10) -0.003(10) 0.015(8) 0.000(11)
C10_52 0.042(8) 0.045(6) 0.033(6) 0.005(5) 0.002(7) 0.012(8)
C11_52 0.052(15) 0.052(10) 0.026(8) 0.000(7) 0.003(11) 0.010(13)
C12_52 0.051(15) 0.054(11) 0.036(9) 0.008(8) -0.012(13) 0.008(13)
C1_6 0.066(9) 0.070(7) 0.041(6) 0.010(5) 0.028(7) 0.026(6)
C2_6 0.055(8) 0.069(8) 0.038(6) 0.009(6) 0.018(6) 0.012(7)
C3_6 0.058(7) 0.076(8) 0.031(6) 0.018(5) 0.018(5) 0.025(6)
C4_6 0.044(7) 0.080(8) 0.041(7) 0.018(6) 0.012(5) 0.018(5)
C5_6 0.052(7) 0.058(7) 0.039(6) 0.012(6) 0.014(5) 0.002(6)
C6_6 0.060(7) 0.054(7) 0.027(5) 0.009(5) 0.018(5) 0.015(6)
C1_16 0.048(8) 0.055(10) 0.036(8) 0.007(8) 0.009(6) -0.003(7)
C2_16 0.052(9) 0.070(10) 0.039(8) 0.008(8) 0.018(7) 0.010(8)
C3_16 0.041(10) 0.061(8) 0.031(7) 0.009(6) 0.020(7) -0.004(7)
C4_16 0.040(8) 0.056(9) 0.028(7) 0.010(6) 0.010(6) -0.007(7)
C5_16 0.065(11) 0.065(9) 0.047(10) 0.006(8) 0.020(8) 0.009(8)
C6_16 0.062(11) 0.071(10) 0.050(10) 0.014(8) 0.019(8) 0.005(8)
C1_7 0.079(12) 0.086(13) 0.097(12) 0.022(10) 0.019(10) 0.011(9)
C2_7 0.067(10) 0.078(11) 0.080(12) 0.017(10) 0.009(9) 0.016(9)
C3_7 0.071(12) 0.080(11) 0.074(12) 0.014(9) 0.020(9) 0.014(9)
C4_7 0.078(11) 0.081(11) 0.082(12) 0.012(9) 0.017(10) 0.018(9)
C5_7 0.053(10) 0.064(10) 0.062(11) 0.011(8) 0.022(8) 0.013(8)
C6_7 0.064(11) 0.067(10) 0.078(11) 0.013(9) 0.020(9) 0.014(8)
C1_17 0.074(15) 0.079(15) 0.075(16) 0.013(11) 0.023(11) 0.011(11)
C2_17 0.086(15) 0.084(14) 0.091(14) 0.013(11) 0.022(11) 0.016(11)
C3_17 0.085(15) 0.090(15) 0.090(15) 0.015(11) 0.023(11) 0.012(11)
C4_17 0.070(15) 0.079(15) 0.072(15) 0.009(11) 0.028(11) 0.010(11)
C5_17 0.075(15) 0.076(15) 0.075(15) 0.011(11) 0.020(11) 0.015(11)
C6_17 0.078(15) 0.077(15) 0.081(15) 0.010(11) 0.019(11) 0.014(11)
 
_geom_special_details
;
 All esds (except the esd in the dihedral angle between two l.s. planes)
 are estimated using the full covariance matrix.  The cell esds are taken
 into account individually in the estimation of esds in distances, angles
 and torsion angles; correlations between esds in cell parameters are only
 used when they are defined by crystal symmetry.  An approximate (isotropic)
 treatment of cell esds is used for estimating esds involving l.s. planes.
;
 
loop_
 _geom_bond_atom_site_label_1
 _geom_bond_atom_site_label_2
 _geom_bond_distance
 _geom_bond_site_symmetry_2
 _geom_bond_publ_flag
B1_1 C6_1 1.516(7) . ?
B1_1 C3_1 1.526(7) . ?
B1_1 C1_2 1.596(7) . ?
B1_1 Fe1_1 2.205(5) . ?
Fe1_1 C4_1 2.113(5) . ?
Fe1_1 C5_1 2.118(5) . ?
Fe1_1 C3_1 2.122(5) . ?
Fe1_1 C6_1 2.124(5) . ?
Fe1_1 B2_1 2.194(6) . ?
Fe1_1 P2_1 2.3328(16) . ?
Fe1_1 P4_1 2.3376(17) . ?
Fe1_1 P3_1 2.3390(18) . ?
Fe1_1 P1_1 2.3480(16) . ?
P1_1 P2_1 2.163(2) . ?
P1_1 P4_1 2.177(2) . ?
P2_1 P3_1 2.179(2) . ?
B2_1 C4_1 1.520(7) . ?
B2_1 C5_1 1.535(7) . ?
B2_1 C2_4 1.583(8) . ?
C3_1 C4_1 1.409(7) . ?
C3_1 H3A_1 0.9500 . ?
P3_1 P4_1 2.139(2) . ?
C6_1 C5_1 1.414(7) . ?
C6_1 H6A_1 0.9500 . ?
C5_1 H5A_1 0.9500 . ?
C4_1 H4A_1 0.9500 . ?
N1_2 C1_2 1.326(6) . ?
N1_2 C1_3 1.453(6) . ?
N1_2 C2_2 1.536(6) . ?
C1_2 C4_2 1.535(7) . ?
C2_2 C3_2 1.517(7) . ?
C2_2 C6_2 1.521(8) . ?
C2_2 C7_2 1.529(7) . ?
C3_2 C4_2 1.532(7) . ?
C3_2 H3A_2 0.9900 . ?
C3_2 H3AB_2 0.9900 . ?
C4_2 C9_2 1.527(8) . ?
C4_2 C8_2 1.547(7) . ?
C6_2 H6A_2 0.9800 . ?
C6_2 H6B_2 0.9800 . ?
C6_2 H6C_2 0.9800 . ?
C7_2 H7A_2 0.9800 . ?
C7_2 H7B_2 0.9800 . ?
C7_2 H7C_2 0.9800 . ?
C8_2 H8A_2 0.9800 . ?
C8_2 H8B_2 0.9800 . ?
C8_2 H8C_2 0.9800 . ?
C9_2 H9A_2 0.9800 . ?
C9_2 H9B_2 0.9800 . ?
C9_2 H9C_2 0.9800 . ?
C1_3 C2_3 1.405(7) . ?
C1_3 C6_3 1.409(7) . ?
C2_3 C3_3 1.398(7) . ?
C2_3 C7_3 1.525(7) . ?
C3_3 C4_3 1.373(8) . ?
C3_3 H3_3 0.9500 . ?
C4_3 C5_3 1.381(8) . ?
C4_3 H4_3 0.9500 . ?
C5_3 C6_3 1.402(7) . ?
C5_3 H5_3 0.9500 . ?
C6_3 C10_3 1.530(7) . ?
C7_3 C8_3 1.536(7) . ?
C7_3 C9_3 1.537(7) . ?
C7_3 H7_3 1.0000 . ?
C8_3 H8A_3 0.9800 . ?
C8_3 H8B_3 0.9800 . ?
C8_3 H8C_3 0.9800 . ?
C9_3 H9A_3 0.9800 . ?
C9_3 H9B_3 0.9800 . ?
C9_3 H9C_3 0.9800 . ?
C10_3 C11_3 1.524(8) . ?
C10_3 C12_3 1.541(8) . ?
C10_3 H10_3 1.0000 . ?
C11_3 H11A_3 0.9800 . ?
C11_3 H11B_3 0.9800 . ?
C11_3 H11C_3 0.9800 . ?
C12_3 H12A_3 0.9800 . ?
C12_3 H12B_3 0.9800 . ?
C12_3 H12C_3 0.9800 . ?
N2_4 C2_4 1.317(7) . ?
N2_4 C1_51 1.451(10) . ?
N2_4 C1_52 1.476(19) . ?
N2_4 C3_4 1.534(6) . ?
C2_4 C5_4 1.545(7) . ?
C3_4 C4_4 1.518(8) . ?
C3_4 C7_4 1.521(8) . ?
C3_4 C6_4 1.525(9) . ?
C4_4 C5_4 1.545(8) . ?
C4_4 H4A_4 0.9900 . ?
C4_4 H4AB_4 0.9900 . ?
C5_4 C9_4 1.512(8) . ?
C5_4 C8_4 1.538(8) . ?
C6_4 H6A_4 0.9800 . ?
C6_4 H6B_4 0.9800 . ?
C6_4 H6C_4 0.9800 . ?
C7_4 H7A_4 0.9800 . ?
C7_4 H7B_4 0.9800 . ?
C7_4 H7C_4 0.9800 . ?
C8_4 H8A_4 0.9800 . ?
C8_4 H8B_4 0.9800 . ?
C8_4 H8C_4 0.9800 . ?
C9_4 H9A_4 0.9800 . ?
C9_4 H9B_4 0.9800 . ?
C9_4 H9C_4 0.9800 . ?
C1_51 C2_51 1.3900 . ?
C1_51 C6_51 1.3900 . ?
C2_51 C3_51 1.3900 . ?
C2_51 C7_51 1.542(10) . ?
C3_51 C4_51 1.3900 . ?
C3_51 H3_51 0.9500 . ?
C4_51 C5_51 1.3900 . ?
C4_51 H4_51 0.9500 . ?
C5_51 C6_51 1.3900 . ?
C5_51 H5_51 0.9500 . ?
C6_51 C10_51 1.56(2) . ?
C7_51 C9_51 1.53(2) . ?
C7_51 C8_51 1.56(3) . ?
C7_51 H7_51 1.0000 . ?
C8_51 H8A_51 0.9800 . ?
C8_51 H8B_51 0.9800 . ?
C8_51 H8C_51 0.9800 . ?
C9_51 H9A_51 0.9800 . ?
C9_51 H9B_51 0.9800 . ?
C9_51 H9C_51 0.9800 . ?
C10_51 C12_51 1.51(4) . ?
C10_51 C11_51 1.58(3) . ?
C10_51 H10_51 1.0000 . ?
C11_51 H11A_51 0.9800 . ?
C11_51 H11B_51 0.9800 . ?
C11_51 H11C_51 0.9800 . ?
C12_51 H12A_51 0.9800 . ?
C12_51 H12B_51 0.9800 . ?
C12_51 H12C_51 0.9800 . ?
C1_52 C2_52 1.3900 . ?
C1_52 C6_52 1.3900 . ?
C2_52 C3_52 1.3900 . ?
C2_52 C7_52 1.50(3) . ?
C3_52 C4_52 1.3900 . ?
C3_52 H3_52 0.9500 . ?
C4_52 C5_52 1.3900 . ?
C4_52 H4_52 0.9500 . ?
C5_52 C6_52 1.3900 . ?
C5_52 H5_52 0.9500 . ?
C6_52 C10_52 1.47(4) . ?
C7_52 C8_52 1.54(5) . ?
C7_52 C9_52 1.56(5) . ?
C7_52 H7_52 1.0000 . ?
C8_52 H8A_52 0.9800 . ?
C8_52 H8B_52 0.9800 . ?
C8_52 H8C_52 0.9800 . ?
C9_52 H9A_52 0.9800 . ?
C9_52 H9B_52 0.9800 . ?
C9_52 H9C_52 0.9800 . ?
C10_52 C11_52 1.51(6) . ?
C10_52 C12_52 1.59(7) . ?
C10_52 H10_52 1.0000 . ?
C11_52 H11A_52 0.9800 . ?
C11_52 H11B_52 0.9800 . ?
C11_52 H11C_52 0.9800 . ?
C12_52 H12A_52 0.9800 . ?
C12_52 H12B_52 0.9800 . ?
C12_52 H12C_52 0.9800 . ?
C1_6 C2_6 1.3900 . ?
C1_6 C6_6 1.3900 . ?
C1_6 H1_6 0.9500 . ?
C2_6 C3_6 1.3900 . ?
C2_6 H2_6 0.9500 . ?
C3_6 C4_6 1.3900 . ?
C3_6 H3_6 0.9500 . ?
C4_6 C5_6 1.3900 . ?
C4_6 H4_6 0.9500 . ?
C5_6 C6_6 1.3900 . ?
C5_6 H5_6 0.9500 . ?
C6_6 H6_6 0.9500 . ?
C1_16 C2_16 1.3900 . ?
C1_16 C6_16 1.3900 . ?
C1_16 H1_16 0.9500 . ?
C2_16 C3_16 1.3900 . ?
C2_16 H2_16 0.9500 . ?
C3_16 C4_16 1.3900 . ?
C3_16 H3_16 0.9500 . ?
C4_16 C5_16 1.3900 . ?
C4_16 H4_16 0.9500 . ?
C5_16 C6_16 1.3900 . ?
C5_16 H5_16 0.9500 . ?
C6_16 H6_16 0.9500 . ?
C1_7 C2_7 1.3900 . ?
C1_7 C6_7 1.3900 . ?
C1_7 H1_7 0.9500 . ?
C2_7 C3_7 1.3900 . ?
C2_7 H2_7 0.9500 . ?
C3_7 C4_7 1.3900 . ?
C3_7 H3_7 0.9500 . ?
C4_7 C5_7 1.3900 . ?
C4_7 H4_7 0.9500 . ?
C5_7 C6_7 1.3900 . ?
C5_7 H5_7 0.9500 . ?
C6_7 H6_7 0.9500 . ?
C1_17 C2_17 1.3900 . ?
C1_17 C6_17 1.3900 . ?
C1_17 H1_17 0.9500 . ?
C2_17 C3_17 1.3900 . ?
C2_17 H2_17 0.9500 . ?
C3_17 C4_17 1.3900 . ?
C3_17 H3_17 0.9500 . ?
C4_17 C5_17 1.3900 . ?
C4_17 H4_17 0.9500 . ?
C5_17 C6_17 1.3900 . ?
C5_17 H5_17 0.9500 . ?
C6_17 H6_17 0.9500 . ?
 
loop_
 _geom_angle_atom_site_label_1
 _geom_angle_atom_site_label_2
 _geom_angle_atom_site_label_3
 _geom_angle
 _geom_angle_site_symmetry_1
 _geom_angle_site_symmetry_3
 _geom_angle_publ_flag
C6_1 B1_1 C3_1 114.8(4) . . ?
C6_1 B1_1 C1_2 125.6(4) . . ?
C3_1 B1_1 C1_2 119.4(4) . . ?
C6_1 B1_1 Fe1_1 66.7(3) . . ?
C3_1 B1_1 Fe1_1 66.4(3) . . ?
C1_2 B1_1 Fe1_1 132.9(4) . . ?
C4_1 Fe1_1 C5_1 74.73(19) . . ?
C4_1 Fe1_1 C3_1 38.87(19) . . ?
C5_1 Fe1_1 C3_1 87.07(19) . . ?
C4_1 Fe1_1 C6_1 87.70(19) . . ?
C5_1 Fe1_1 C6_1 38.94(18) . . ?
C3_1 Fe1_1 C6_1 74.25(19) . . ?
C4_1 Fe1_1 B2_1 41.28(19) . . ?
C5_1 Fe1_1 B2_1 41.7(2) . . ?
C3_1 Fe1_1 B2_1 73.0(2) . . ?
C6_1 Fe1_1 B2_1 73.7(2) . . ?
C4_1 Fe1_1 B1_1 73.30(19) . . ?
C5_1 Fe1_1 B1_1 72.8(2) . . ?
C3_1 Fe1_1 B1_1 41.23(19) . . ?
C6_1 Fe1_1 B1_1 40.94(18) . . ?
B2_1 Fe1_1 B1_1 88.0(2) . . ?
C4_1 Fe1_1 P2_1 100.81(14) . . ?
C5_1 Fe1_1 P2_1 167.35(15) . . ?
C3_1 Fe1_1 P2_1 96.80(14) . . ?
C6_1 Fe1_1 P2_1 153.67(14) . . ?
B2_1 Fe1_1 P2_1 128.20(16) . . ?
B1_1 Fe1_1 P2_1 117.72(15) . . ?
C4_1 Fe1_1 P4_1 152.09(15) . . ?
C5_1 Fe1_1 P4_1 96.46(14) . . ?
C3_1 Fe1_1 P4_1 169.04(15) . . ?
C6_1 Fe1_1 P4_1 102.08(14) . . ?
B2_1 Fe1_1 P4_1 116.27(16) . . ?
B1_1 Fe1_1 P4_1 130.19(15) . . ?
P2_1 Fe1_1 P4_1 81.99(7) . . ?
C4_1 Fe1_1 P3_1 104.12(15) . . ?
C5_1 Fe1_1 P3_1 113.42(15) . . ?
C3_1 Fe1_1 P3_1 133.23(15) . . ?
C6_1 Fe1_1 P3_1 146.36(14) . . ?
B2_1 Fe1_1 P3_1 94.45(16) . . ?
B1_1 Fe1_1 P3_1 172.69(15) . . ?
P2_1 Fe1_1 P3_1 55.61(6) . . ?
P4_1 Fe1_1 P3_1 54.44(6) . . ?
C4_1 Fe1_1 P1_1 146.93(14) . . ?
C5_1 Fe1_1 P1_1 133.62(14) . . ?
C3_1 Fe1_1 P1_1 115.14(14) . . ?
C6_1 Fe1_1 P1_1 105.71(14) . . ?
B2_1 Fe1_1 P1_1 171.53(16) . . ?
B1_1 Fe1_1 P1_1 96.98(15) . . ?
P2_1 Fe1_1 P1_1 55.04(6) . . ?
P4_1 Fe1_1 P1_1 55.37(6) . . ?
P3_1 Fe1_1 P1_1 81.47(6) . . ?
P2_1 P1_1 P4_1 89.81(8) . . ?
P2_1 P1_1 Fe1_1 62.12(6) . . ?
P4_1 P1_1 Fe1_1 62.07(6) . . ?
P1_1 P2_1 P3_1 89.56(8) . . ?
P1_1 P2_1 Fe1_1 62.84(6) . . ?
P3_1 P2_1 Fe1_1 62.34(6) . . ?
C4_1 B2_1 C5_1 114.4(5) . . ?
C4_1 B2_1 C2_4 126.0(5) . . ?
C5_1 B2_1 C2_4 119.5(4) . . ?
C4_1 B2_1 Fe1_1 66.5(3) . . ?
C5_1 B2_1 Fe1_1 66.5(3) . . ?
C2_4 B2_1 Fe1_1 134.1(4) . . ?
C4_1 C3_1 B1_1 122.9(4) . . ?
C4_1 C3_1 Fe1_1 70.2(3) . . ?
B1_1 C3_1 Fe1_1 72.3(3) . . ?
C4_1 C3_1 H3A_1 118.5 . . ?
B1_1 C3_1 H3A_1 118.5 . . ?
Fe1_1 C3_1 H3A_1 132.2 . . ?
P4_1 P3_1 P2_1 90.37(9) . . ?
P4_1 P3_1 Fe1_1 62.74(6) . . ?
P2_1 P3_1 Fe1_1 62.05(6) . . ?
C5_1 C6_1 B1_1 122.3(4) . . ?
C5_1 C6_1 Fe1_1 70.3(3) . . ?
B1_1 C6_1 Fe1_1 72.4(3) . . ?
C5_1 C6_1 H6A_1 118.8 . . ?
B1_1 C6_1 H6A_1 118.8 . . ?
Fe1_1 C6_1 H6A_1 131.5 . . ?
C6_1 C5_1 B2_1 122.8(4) . . ?
C6_1 C5_1 Fe1_1 70.8(3) . . ?
B2_1 C5_1 Fe1_1 71.8(3) . . ?
C6_1 C5_1 H5A_1 118.6 . . ?
B2_1 C5_1 H5A_1 118.6 . . ?
Fe1_1 C5_1 H5A_1 132.0 . . ?
P3_1 P4_1 P1_1 90.24(9) . . ?
P3_1 P4_1 Fe1_1 62.81(6) . . ?
P1_1 P4_1 Fe1_1 62.56(6) . . ?
C3_1 C4_1 B2_1 122.5(4) . . ?
C3_1 C4_1 Fe1_1 70.9(3) . . ?
B2_1 C4_1 Fe1_1 72.2(3) . . ?
C3_1 C4_1 H4A_1 118.7 . . ?
B2_1 C4_1 H4A_1 118.7 . . ?
Fe1_1 C4_1 H4A_1 131.1 . . ?
C1_2 N1_2 C1_3 125.7(4) . . ?
C1_2 N1_2 C2_2 114.7(4) . . ?
C1_3 N1_2 C2_2 119.4(4) . . ?
N1_2 C1_2 C4_2 108.5(4) . . ?
N1_2 C1_2 B1_1 125.6(4) . . ?
C4_2 C1_2 B1_1 125.7(4) . . ?
C3_2 C2_2 C6_2 114.4(5) . . ?
C3_2 C2_2 C7_2 112.0(5) . . ?
C6_2 C2_2 C7_2 108.4(5) . . ?
C3_2 C2_2 N1_2 100.3(4) . . ?
C6_2 C2_2 N1_2 109.6(4) . . ?
C7_2 C2_2 N1_2 111.9(4) . . ?
C2_2 C3_2 C4_2 107.3(4) . . ?
C2_2 C3_2 H3A_2 110.3 . . ?
C4_2 C3_2 H3A_2 110.3 . . ?
C2_2 C3_2 H3AB_2 110.3 . . ?
C4_2 C3_2 H3AB_2 110.3 . . ?
H3A_2 C3_2 H3AB_2 108.5 . . ?
C9_2 C4_2 C3_2 109.0(4) . . ?
C9_2 C4_2 C1_2 113.4(4) . . ?
C3_2 C4_2 C1_2 103.5(4) . . ?
C9_2 C4_2 C8_2 109.7(4) . . ?
C3_2 C4_2 C8_2 111.6(4) . . ?
C1_2 C4_2 C8_2 109.5(4) . . ?
C2_2 C6_2 H6A_2 109.5 . . ?
C2_2 C6_2 H6B_2 109.5 . . ?
H6A_2 C6_2 H6B_2 109.5 . . ?
C2_2 C6_2 H6C_2 109.5 . . ?
H6A_2 C6_2 H6C_2 109.5 . . ?
H6B_2 C6_2 H6C_2 109.5 . . ?
C2_2 C7_2 H7A_2 109.5 . . ?
C2_2 C7_2 H7B_2 109.5 . . ?
H7A_2 C7_2 H7B_2 109.5 . . ?
C2_2 C7_2 H7C_2 109.5 . . ?
H7A_2 C7_2 H7C_2 109.5 . . ?
H7B_2 C7_2 H7C_2 109.5 . . ?
C4_2 C8_2 H8A_2 109.5 . . ?
C4_2 C8_2 H8B_2 109.5 . . ?
H8A_2 C8_2 H8B_2 109.5 . . ?
C4_2 C8_2 H8C_2 109.5 . . ?
H8A_2 C8_2 H8C_2 109.5 . . ?
H8B_2 C8_2 H8C_2 109.5 . . ?
C4_2 C9_2 H9A_2 109.5 . . ?
C4_2 C9_2 H9B_2 109.5 . . ?
H9A_2 C9_2 H9B_2 109.5 . . ?
C4_2 C9_2 H9C_2 109.5 . . ?
H9A_2 C9_2 H9C_2 109.5 . . ?
H9B_2 C9_2 H9C_2 109.5 . . ?
C2_3 C1_3 C6_3 122.0(5) . . ?
C2_3 C1_3 N1_2 118.8(4) . . ?
C6_3 C1_3 N1_2 119.3(4) . . ?
C3_3 C2_3 C1_3 117.5(5) . . ?
C3_3 C2_3 C7_3 117.6(4) . . ?
C1_3 C2_3 C7_3 124.8(4) . . ?
C4_3 C3_3 C2_3 121.8(5) . . ?
C4_3 C3_3 H3_3 119.1 . . ?
C2_3 C3_3 H3_3 119.1 . . ?
C3_3 C4_3 C5_3 119.7(5) . . ?
C3_3 C4_3 H4_3 120.2 . . ?
C5_3 C4_3 H4_3 120.2 . . ?
C4_3 C5_3 C6_3 121.7(5) . . ?
C4_3 C5_3 H5_3 119.2 . . ?
C6_3 C5_3 H5_3 119.2 . . ?
C5_3 C6_3 C1_3 117.2(5) . . ?
C5_3 C6_3 C10_3 118.1(5) . . ?
C1_3 C6_3 C10_3 124.6(5) . . ?
C2_3 C7_3 C8_3 112.5(4) . . ?
C2_3 C7_3 C9_3 110.6(4) . . ?
C8_3 C7_3 C9_3 107.7(4) . . ?
C2_3 C7_3 H7_3 108.7 . . ?
C8_3 C7_3 H7_3 108.7 . . ?
C9_3 C7_3 H7_3 108.7 . . ?
C7_3 C8_3 H8A_3 109.5 . . ?
C7_3 C8_3 H8B_3 109.5 . . ?
H8A_3 C8_3 H8B_3 109.5 . . ?
C7_3 C8_3 H8C_3 109.5 . . ?
H8A_3 C8_3 H8C_3 109.5 . . ?
H8B_3 C8_3 H8C_3 109.5 . . ?
C7_3 C9_3 H9A_3 109.5 . . ?
C7_3 C9_3 H9B_3 109.5 . . ?
H9A_3 C9_3 H9B_3 109.5 . . ?
C7_3 C9_3 H9C_3 109.5 . . ?
H9A_3 C9_3 H9C_3 109.5 . . ?
H9B_3 C9_3 H9C_3 109.5 . . ?
C11_3 C10_3 C6_3 110.7(4) . . ?
C11_3 C10_3 C12_3 109.1(5) . . ?
C6_3 C10_3 C12_3 111.7(5) . . ?
C11_3 C10_3 H10_3 108.4 . . ?
C6_3 C10_3 H10_3 108.4 . . ?
C12_3 C10_3 H10_3 108.4 . . ?
C10_3 C11_3 H11A_3 109.5 . . ?
C10_3 C11_3 H11B_3 109.5 . . ?
H11A_3 C11_3 H11B_3 109.5 . . ?
C10_3 C11_3 H11C_3 109.5 . . ?
H11A_3 C11_3 H11C_3 109.5 . . ?
H11B_3 C11_3 H11C_3 109.5 . . ?
C10_3 C12_3 H12A_3 109.5 . . ?
C10_3 C12_3 H12B_3 109.5 . . ?
H12A_3 C12_3 H12B_3 109.5 . . ?
C10_3 C12_3 H12C_3 109.5 . . ?
H12A_3 C12_3 H12C_3 109.5 . . ?
H12B_3 C12_3 H12C_3 109.5 . . ?
C2_4 N2_4 C1_51 124.2(7) . . ?
C2_4 N2_4 C1_52 124.4(13) . . ?
C2_4 N2_4 C3_4 115.5(4) . . ?
C1_51 N2_4 C3_4 120.3(7) . . ?
C1_52 N2_4 C3_4 118.7(13) . . ?
N2_4 C2_4 C5_4 107.9(4) . . ?
N2_4 C2_4 B2_1 126.3(4) . . ?
C5_4 C2_4 B2_1 125.5(4) . . ?
C4_4 C3_4 C7_4 112.2(5) . . ?
C4_4 C3_4 C6_4 113.5(5) . . ?
C7_4 C3_4 C6_4 107.9(5) . . ?
C4_4 C3_4 N2_4 100.7(4) . . ?
C7_4 C3_4 N2_4 112.6(4) . . ?
C6_4 C3_4 N2_4 109.9(4) . . ?
C3_4 C4_4 C5_4 106.5(4) . . ?
C3_4 C4_4 H4A_4 110.4 . . ?
C5_4 C4_4 H4A_4 110.4 . . ?
C3_4 C4_4 H4AB_4 110.4 . . ?
C5_4 C4_4 H4AB_4 110.4 . . ?
H4A_4 C4_4 H4AB_4 108.6 . . ?
C9_4 C5_4 C8_4 110.2(5) . . ?
C9_4 C5_4 C4_4 109.2(5) . . ?
C8_4 C5_4 C4_4 111.2(5) . . ?
C9_4 C5_4 C2_4 113.2(5) . . ?
C8_4 C5_4 C2_4 109.1(5) . . ?
C4_4 C5_4 C2_4 103.8(4) . . ?
C3_4 C6_4 H6A_4 109.5 . . ?
C3_4 C6_4 H6B_4 109.5 . . ?
H6A_4 C6_4 H6B_4 109.5 . . ?
C3_4 C6_4 H6C_4 109.5 . . ?
H6A_4 C6_4 H6C_4 109.5 . . ?
H6B_4 C6_4 H6C_4 109.5 . . ?
C3_4 C7_4 H7A_4 109.5 . . ?
C3_4 C7_4 H7B_4 109.5 . . ?
H7A_4 C7_4 H7B_4 109.5 . . ?
C3_4 C7_4 H7C_4 109.5 . . ?
H7A_4 C7_4 H7C_4 109.5 . . ?
H7B_4 C7_4 H7C_4 109.5 . . ?
C5_4 C8_4 H8A_4 109.5 . . ?
C5_4 C8_4 H8B_4 109.5 . . ?
H8A_4 C8_4 H8B_4 109.5 . . ?
C5_4 C8_4 H8C_4 109.5 . . ?
H8A_4 C8_4 H8C_4 109.5 . . ?
H8B_4 C8_4 H8C_4 109.5 . . ?
C5_4 C9_4 H9A_4 109.5 . . ?
C5_4 C9_4 H9B_4 109.5 . . ?
H9A_4 C9_4 H9B_4 109.5 . . ?
C5_4 C9_4 H9C_4 109.5 . . ?
H9A_4 C9_4 H9C_4 109.5 . . ?
H9B_4 C9_4 H9C_4 109.5 . . ?
C2_51 C1_51 C6_51 120.0 . . ?
C2_51 C1_51 N2_4 121.4(7) . . ?
C6_51 C1_51 N2_4 118.5(7) . . ?
C3_51 C2_51 C1_51 120.0 . . ?
C3_51 C2_51 C7_51 115.7(7) . . ?
C1_51 C2_51 C7_51 124.2(7) . . ?
C4_51 C3_51 C2_51 120.0 . . ?
C4_51 C3_51 H3_51 120.0 . . ?
C2_51 C3_51 H3_51 120.0 . . ?
C3_51 C4_51 C5_51 120.0 . . ?
C3_51 C4_51 H4_51 120.0 . . ?
C5_51 C4_51 H4_51 120.0 . . ?
C6_51 C5_51 C4_51 120.0 . . ?
C6_51 C5_51 H5_51 120.0 . . ?
C4_51 C5_51 H5_51 120.0 . . ?
C5_51 C6_51 C1_51 120.0 . . ?
C5_51 C6_51 C10_51 116.6(11) . . ?
C1_51 C6_51 C10_51 123.2(11) . . ?
C9_51 C7_51 C2_51 109.9(10) . . ?
C9_51 C7_51 C8_51 107.7(15) . . ?
C2_51 C7_51 C8_51 112.1(11) . . ?
C9_51 C7_51 H7_51 109.0 . . ?
C2_51 C7_51 H7_51 109.0 . . ?
C8_51 C7_51 H7_51 109.0 . . ?
C7_51 C8_51 H8A_51 109.5 . . ?
C7_51 C8_51 H8B_51 109.5 . . ?
H8A_51 C8_51 H8B_51 109.5 . . ?
C7_51 C8_51 H8C_51 109.5 . . ?
H8A_51 C8_51 H8C_51 109.5 . . ?
H8B_51 C8_51 H8C_51 109.5 . . ?
C7_51 C9_51 H9A_51 109.5 . . ?
C7_51 C9_51 H9B_51 109.5 . . ?
H9A_51 C9_51 H9B_51 109.5 . . ?
C7_51 C9_51 H9C_51 109.5 . . ?
H9A_51 C9_51 H9C_51 109.5 . . ?
H9B_51 C9_51 H9C_51 109.5 . . ?
C12_51 C10_51 C6_51 112.4(13) . . ?
C12_51 C10_51 C11_51 109.2(19) . . ?
C6_51 C10_51 C11_51 109.1(19) . . ?
C12_51 C10_51 H10_51 108.7 . . ?
C6_51 C10_51 H10_51 108.7 . . ?
C11_51 C10_51 H10_51 108.7 . . ?
C10_51 C11_51 H11A_51 109.5 . . ?
C10_51 C11_51 H11B_51 109.5 . . ?
H11A_51 C11_51 H11B_51 109.5 . . ?
C10_51 C11_51 H11C_51 109.5 . . ?
H11A_51 C11_51 H11C_51 109.5 . . ?
H11B_51 C11_51 H11C_51 109.5 . . ?
C10_51 C12_51 H12A_51 109.5 . . ?
C10_51 C12_51 H12B_51 109.5 . . ?
H12A_51 C12_51 H12B_51 109.5 . . ?
C10_51 C12_51 H12C_51 109.5 . . ?
H12A_51 C12_51 H12C_51 109.5 . . ?
H12B_51 C12_51 H12C_51 109.5 . . ?
C2_52 C1_52 C6_52 120.0 . . ?
C2_52 C1_52 N2_4 116.9(13) . . ?
C6_52 C1_52 N2_4 123.1(13) . . ?
C3_52 C2_52 C1_52 120.0 . . ?
C3_52 C2_52 C7_52 117.4(16) . . ?
C1_52 C2_52 C7_52 122.1(16) . . ?
C2_52 C3_52 C4_52 120.0 . . ?
C2_52 C3_52 H3_52 120.0 . . ?
C4_52 C3_52 H3_52 120.0 . . ?
C3_52 C4_52 C5_52 120.0 . . ?
C3_52 C4_52 H4_52 120.0 . . ?
C5_52 C4_52 H4_52 120.0 . . ?
C6_52 C5_52 C4_52 120.0 . . ?
C6_52 C5_52 H5_52 120.0 . . ?
C4_52 C5_52 H5_52 120.0 . . ?
C5_52 C6_52 C1_52 120.0 . . ?
C5_52 C6_52 C10_52 117(2) . . ?
C1_52 C6_52 C10_52 122(2) . . ?
C2_52 C7_52 C8_52 114(2) . . ?
C2_52 C7_52 C9_52 112(2) . . ?
C8_52 C7_52 C9_52 107(3) . . ?
C2_52 C7_52 H7_52 107.6 . . ?
C8_52 C7_52 H7_52 107.6 . . ?
C9_52 C7_52 H7_52 107.6 . . ?
C7_52 C8_52 H8A_52 109.5 . . ?
C7_52 C8_52 H8B_52 109.5 . . ?
H8A_52 C8_52 H8B_52 109.5 . . ?
C7_52 C8_52 H8C_52 109.5 . . ?
H8A_52 C8_52 H8C_52 109.5 . . ?
H8B_52 C8_52 H8C_52 109.5 . . ?
C7_52 C9_52 H9A_52 109.5 . . ?
C7_52 C9_52 H9B_52 109.5 . . ?
H9A_52 C9_52 H9B_52 109.5 . . ?
C7_52 C9_52 H9C_52 109.5 . . ?
H9A_52 C9_52 H9C_52 109.5 . . ?
H9B_52 C9_52 H9C_52 109.5 . . ?
C6_52 C10_52 C11_52 119(4) . . ?
C6_52 C10_52 C12_52 109(3) . . ?
C11_52 C10_52 C12_52 107(4) . . ?
C6_52 C10_52 H10_52 107.2 . . ?
C11_52 C10_52 H10_52 107.2 . . ?
C12_52 C10_52 H10_52 107.2 . . ?
C10_52 C11_52 H11A_52 109.5 . . ?
C10_52 C11_52 H11B_52 109.5 . . ?
H11A_52 C11_52 H11B_52 109.5 . . ?
C10_52 C11_52 H11C_52 109.5 . . ?
H11A_52 C11_52 H11C_52 109.5 . . ?
H11B_52 C11_52 H11C_52 109.5 . . ?
C10_52 C12_52 H12A_52 109.5 . . ?
C10_52 C12_52 H12B_52 109.5 . . ?
H12A_52 C12_52 H12B_52 109.5 . . ?
C10_52 C12_52 H12C_52 109.5 . . ?
H12A_52 C12_52 H12C_52 109.5 . . ?
H12B_52 C12_52 H12C_52 109.5 . . ?
C2_6 C1_6 C6_6 120.0 . . ?
C2_6 C1_6 H1_6 120.0 . . ?
C6_6 C1_6 H1_6 120.0 . . ?
C1_6 C2_6 C3_6 120.0 . . ?
C1_6 C2_6 H2_6 120.0 . . ?
C3_6 C2_6 H2_6 120.0 . . ?
C4_6 C3_6 C2_6 120.0 . . ?
C4_6 C3_6 H3_6 120.0 . . ?
C2_6 C3_6 H3_6 120.0 . . ?
C5_6 C4_6 C3_6 120.0 . . ?
C5_6 C4_6 H4_6 120.0 . . ?
C3_6 C4_6 H4_6 120.0 . . ?
C4_6 C5_6 C6_6 120.0 . . ?
C4_6 C5_6 H5_6 120.0 . . ?
C6_6 C5_6 H5_6 120.0 . . ?
C5_6 C6_6 C1_6 120.0 . . ?
C5_6 C6_6 H6_6 120.0 . . ?
C1_6 C6_6 H6_6 120.0 . . ?
C2_16 C1_16 C6_16 120.0 . . ?
C2_16 C1_16 H1_16 120.0 . . ?
C6_16 C1_16 H1_16 120.0 . . ?
C3_16 C2_16 C1_16 120.0 . . ?
C3_16 C2_16 H2_16 120.0 . . ?
C1_16 C2_16 H2_16 120.0 . . ?
C4_16 C3_16 C2_16 120.0 . . ?
C4_16 C3_16 H3_16 120.0 . . ?
C2_16 C3_16 H3_16 120.0 . . ?
C3_16 C4_16 C5_16 120.0 . . ?
C3_16 C4_16 H4_16 120.0 . . ?
C5_16 C4_16 H4_16 120.0 . . ?
C6_16 C5_16 C4_16 120.0 . . ?
C6_16 C5_16 H5_16 120.0 . . ?
C4_16 C5_16 H5_16 120.0 . . ?
C5_16 C6_16 C1_16 120.0 . . ?
C5_16 C6_16 H6_16 120.0 . . ?
C1_16 C6_16 H6_16 120.0 . . ?
C2_7 C1_7 C6_7 120.0 . . ?
C2_7 C1_7 H1_7 120.0 . . ?
C6_7 C1_7 H1_7 120.0 . . ?
C1_7 C2_7 C3_7 120.0 . . ?
C1_7 C2_7 H2_7 120.0 . . ?
C3_7 C2_7 H2_7 120.0 . . ?
C4_7 C3_7 C2_7 120.0 . . ?
C4_7 C3_7 H3_7 120.0 . . ?
C2_7 C3_7 H3_7 120.0 . . ?
C3_7 C4_7 C5_7 120.0 . . ?
C3_7 C4_7 H4_7 120.0 . . ?
C5_7 C4_7 H4_7 120.0 . . ?
C6_7 C5_7 C4_7 120.0 . . ?
C6_7 C5_7 H5_7 120.0 . . ?
C4_7 C5_7 H5_7 120.0 . . ?
C5_7 C6_7 C1_7 120.0 . . ?
C5_7 C6_7 H6_7 120.0 . . ?
C1_7 C6_7 H6_7 120.0 . . ?
C2_17 C1_17 C6_17 120.0 . . ?
C2_17 C1_17 H1_17 120.0 . . ?
C6_17 C1_17 H1_17 120.0 . . ?
C1_17 C2_17 C3_17 120.0 . . ?
C1_17 C2_17 H2_17 120.0 . . ?
C3_17 C2_17 H2_17 120.0 . . ?
C4_17 C3_17 C2_17 120.0 . . ?
C4_17 C3_17 H3_17 120.0 . . ?
C2_17 C3_17 H3_17 120.0 . . ?
C3_17 C4_17 C5_17 120.0 . . ?
C3_17 C4_17 H4_17 120.0 . . ?
C5_17 C4_17 H4_17 120.0 . . ?
C4_17 C5_17 C6_17 120.0 . . ?
C4_17 C5_17 H5_17 120.0 . . ?
C6_17 C5_17 H5_17 120.0 . . ?
C5_17 C6_17 C1_17 120.0 . . ?
C5_17 C6_17 H6_17 120.0 . . ?
C1_17 C6_17 H6_17 120.0 . . ?
 
_refine_diff_density_max    1.442
_refine_diff_density_min   -0.865
_refine_diff_density_rms    0.106

_shelx_res_file
;
TITL MaDi134_MaDi_twin1_hklf4_a.res in P-1
    MaDi134_MaDi_twin1_hklf5.res
    created by SHELXL-2018/3 at 14:54:37 on 23-Nov-2021
REM Old TITL MaDi134_MaDi_twin1_hklf4 in P-1
REM SHELXT solution in P-1
REM R1 0.192,  Rweak 0.023,  Alpha 0.077,  Orientation as input
REM Formula found by SHELXT:  C55 N2 P4 Fe
CELL  1.54184   9.9240  16.5160  16.8008   96.857  106.093   96.836
ZERR    2.000   0.0002   0.0005   0.0003    0.002    0.002    0.002
LATT  1
SFAC C H B N P FE
UNIT 106 150 4 4 8 2
TEMP -173
L.S. 10
BOND $H
LIST 4
ACTA
SHEL 999 .83
FMAP 2
PLAN 40
WGHT    0.186200    2.587900
BASF   0.39608
FVAR       3.94420   0.69076   0.60276   0.65315
RESI 1 MAIN
B1    3    0.902955    0.728970    0.379765    11.00000    0.01813    0.03594 =
         0.03110    0.00512    0.00915    0.00411
FE1   6    0.787136    0.627723    0.276702    11.00000    0.02181    0.04056 =
         0.02894    0.00602    0.00732    0.00683
P1    5    0.858556    0.518400    0.347150    11.00000    0.03827    0.04996 =
         0.04517    0.01438    0.01104    0.01309
P2    5    0.633868    0.524520    0.305528    11.00000    0.03473    0.06229 =
         0.05020    0.02097    0.01140    0.00110
B2    3    0.732711    0.721660    0.196406    11.00000    0.02635    0.03975 =
         0.03095    0.00456    0.00967    0.00671
C3    1    0.742749    0.728026    0.351497    11.00000    0.02534    0.04902 =
         0.02749    0.01138    0.01536    0.01223
AFIX  43
H3A   2    0.693874    0.730211    0.392786    11.00000   -1.20000

AFIX   0
P3    5    0.643152    0.517940    0.176872    11.00000    0.04168    0.05815 =
         0.04939    0.00282    0.00697    0.00263
C6    1    0.970369    0.719821    0.309185    11.00000    0.01999    0.04246 =
         0.02542    0.00676    0.00634    0.00585
AFIX  43
H6A   2    1.068613    0.715896    0.322443    11.00000   -1.20000

AFIX   0

C5    1    0.892182    0.716925    0.224313    11.00000    0.02475    0.04768 =
         0.02602    0.00522    0.01129    0.00760
AFIX  43
H5A   2    0.940355    0.711833    0.182800    11.00000   -1.20000

AFIX   0
P4    5    0.865946    0.513514    0.218394    11.00000    0.04881    0.05285 =
         0.04461   -0.00044    0.01202    0.01360
C4    1    0.664033    0.724060    0.266885    11.00000    0.02074    0.04852 =
         0.02814    0.01011    0.00783    0.01029
AFIX  43
H4A   2    0.564225    0.722838    0.253364    11.00000   -1.20000

AFIX   0

RESI 2 CAAC
N1    4    1.121284    0.751755    0.513170    11.00000    0.02504    0.03974 =
         0.02260    0.00420    0.00813    0.00767
C1    1    0.982469    0.731139    0.476805    11.00000    0.02675    0.03438 =
         0.02902    0.00684    0.01131    0.01144
C2    1    1.167344    0.759343    0.609268    11.00000    0.03321    0.05225 =
         0.01985    0.00633    0.00788    0.01020
C3    1    1.034044    0.714985    0.622273    11.00000    0.02846    0.05456 =
         0.02722    0.01131    0.01268    0.01312
AFIX  23
H3A   2    1.017545    0.742443    0.673650    11.00000   -1.20000
H3AB  2    1.043804    0.656907    0.628381    11.00000   -1.20000
AFIX   0
C4    1    0.910036    0.718299    0.545096    11.00000    0.02901    0.04972 =
         0.02934    0.01085    0.01440    0.01131
C6    1    1.205878    0.850083    0.648426    11.00000    0.05118    0.05404 =
         0.02846   -0.00032    0.01289    0.00134
AFIX 137
H6A   2    1.227879    0.854894    0.709542    11.00000   -1.50000
H6B   2    1.125597    0.878702    0.626789    11.00000   -1.50000
H6C   2    1.288984    0.875116    0.634174    11.00000   -1.50000
AFIX   0
C7    1    1.296126    0.716925    0.641525    11.00000    0.03387    0.06672 =
         0.02957    0.01078    0.00849    0.01292
AFIX 137
H7A   2    1.322752    0.723551    0.702907    11.00000   -1.50000
H7B   2    1.375883    0.742041    0.624268    11.00000   -1.50000
H7C   2    1.272287    0.657996    0.618076    11.00000   -1.50000
AFIX   0
C8    1    0.832591    0.792118    0.559737    11.00000    0.04232    0.06198 =
         0.02897    0.01320    0.02166    0.02239
AFIX 137
H8A   2    0.790642    0.785327    0.605382    11.00000   -1.50000
H8B   2    0.757413    0.794188    0.508294    11.00000   -1.50000
H8C   2    0.900667    0.843596    0.574807    11.00000   -1.50000
AFIX   0
C9    1    0.805619    0.637628    0.524779    11.00000    0.03273    0.06107 =
         0.03310    0.01846    0.01381    0.00668
AFIX 137
H9A   2    0.770978    0.630140    0.573077    11.00000   -1.50000
H9B   2    0.853616    0.591300    0.512267    11.00000   -1.50000
H9C   2    0.725256    0.639675    0.475956    11.00000   -1.50000
AFIX   0
RESI 0
RESI 3 DIPP
C1    1    1.226796    0.773160    0.470889    11.00000    0.01952    0.04094 =
         0.02184    0.00303    0.00399    0.00233
C2    1    1.303349    0.712247    0.448921    11.00000    0.01855    0.04927 =
         0.02426    0.00612    0.00399    0.00485
C3    1    1.411300    0.736137    0.413850    11.00000    0.02432    0.05067 =
         0.03566    0.01133    0.01018    0.01405
AFIX  43
H3    2    1.464167    0.695991    0.398127    11.00000   -1.20000
AFIX   0
C4    1    1.443001    0.816046    0.401509    11.00000    0.02134    0.05570 =
         0.03957    0.01360    0.01141    0.00687
AFIX  43
H4    2    1.519326    0.831162    0.379626    11.00000   -1.20000
AFIX   0
C5    1    1.363394    0.874338    0.421062    11.00000    0.02756    0.04625 =
         0.03413    0.00755    0.01122    0.00352
AFIX  43
H5    2    1.385115    0.929280    0.411559    11.00000   -1.20000
AFIX   0
C6    1    1.251354    0.854453    0.454578    11.00000    0.02896    0.04325 =
         0.02942    0.00494    0.00845    0.00517
C7    1    1.272360    0.621269    0.456365    11.00000    0.02743    0.04516 =
         0.03178    0.00914    0.01152    0.01093
AFIX  13
H7    2    1.196147    0.613865    0.484482    11.00000   -1.20000
AFIX   0
C8    1    1.403748    0.589681    0.507565    11.00000    0.03204    0.05446 =
         0.03654    0.01637    0.01225    0.01741
AFIX 137
H8A   2    1.376682    0.532731    0.515137    11.00000   -1.50000
H8B   2    1.442692    0.624815    0.562561    11.00000   -1.50000
H8C   2    1.475695    0.591345    0.477664    11.00000   -1.50000
AFIX   0
C9    1    1.220331    0.567732    0.369080    11.00000    0.03607    0.04636 =
         0.03554    0.00546    0.01170    0.01242
AFIX 137
H9A   2    1.193079    0.510167    0.374705    11.00000   -1.50000
H9B   2    1.296707    0.571298    0.342513    11.00000   -1.50000
H9C   2    1.138022    0.587585    0.334350    11.00000   -1.50000
AFIX   0
C10   1    1.159943    0.920561    0.466606    11.00000    0.03328    0.04267 =
         0.04042    0.00571    0.01855    0.00740
AFIX  13
H10   2    1.091689    0.899091    0.496062    11.00000   -1.20000
AFIX   0
C11   1    1.075093    0.939228    0.382093    11.00000    0.03294    0.04509 =
         0.04922    0.01165    0.01151    0.01450
AFIX 137
H11A  2    1.013700    0.979555    0.390980    11.00000   -1.50000
H11B  2    1.016532    0.888220    0.347888    11.00000   -1.50000
H11C  2    1.140498    0.961909    0.353078    11.00000   -1.50000
AFIX   0
C12   1    1.250796    1.001151    0.520199    11.00000    0.05320    0.04275 =
         0.04628    0.00329    0.02101    0.00905
AFIX 137
H12A  2    1.188552    1.038284    0.535165    11.00000   -1.50000
H12B  2    1.306775    1.027961    0.488087    11.00000   -1.50000
H12C  2    1.314857    0.988473    0.571438    11.00000   -1.50000
AFIX   0
RESI 0
RESI 4 CAAC
N2    4    0.529847    0.741781    0.068473    11.00000    0.03182    0.04622 =
         0.02356    0.00682    0.00811    0.01246
C2    1    0.653225    0.718163    0.100020    11.00000    0.02927    0.04574 =
         0.02882    0.00727    0.01239    0.00830
C3    1    0.487438    0.743712   -0.026218    11.00000    0.03937    0.05766 =
         0.02315    0.01268    0.00903    0.01260
C4    1    0.588491    0.691447   -0.052341    11.00000    0.03725    0.06802 =
         0.02642    0.00729    0.01253    0.01041
AFIX  23
H4A   2    0.621871    0.713713   -0.096915    11.00000   -1.20000
H4AB  2    0.540471    0.633756   -0.073936    11.00000   -1.20000
AFIX   0
C5    1    0.714793    0.694911    0.026926    11.00000    0.03524    0.06471 =
         0.02295    0.00558    0.01182    0.01103
C6    1    0.510403    0.832588   -0.042134    11.00000    0.06770    0.06558 =
         0.02940    0.01589    0.01308    0.01653
AFIX 137
H6A   2    0.484956    0.833228   -0.102711    11.00000   -1.50000
H6B   2    0.610437    0.856936   -0.016202    11.00000   -1.50000
H6C   2    0.450571    0.864711   -0.017715    11.00000   -1.50000
AFIX   0
C7    1    0.332570    0.707186   -0.069991    11.00000    0.04209    0.07088 =
         0.02854    0.00851    0.00824    0.01909
AFIX 137
H7A   2    0.310775    0.710014   -0.130070    11.00000   -1.50000
H7B   2    0.271442    0.738600   -0.045989    11.00000   -1.50000
H7C   2    0.315714    0.649411   -0.062118    11.00000   -1.50000
AFIX   0
C8    1    0.837955    0.762813    0.031004    11.00000    0.03875    0.09067 =
         0.03453    0.01341    0.02029    0.00742
AFIX 137
H8A   2    0.872562    0.750578   -0.017674    11.00000   -1.50000
H8B   2    0.915267    0.764832    0.082642    11.00000   -1.50000
H8C   2    0.804519    0.816298    0.030643    11.00000   -1.50000
AFIX   0
C9    1    0.764155    0.611766    0.026636    11.00000    0.03785    0.07496 =
         0.03334    0.00002    0.01361    0.02216
AFIX 137
H9A   2    0.792210    0.597740   -0.024194    11.00000   -1.50000
H9B   2    0.686649    0.569580    0.027700    11.00000   -1.50000
H9C   2    0.845604    0.614080    0.076214    11.00000   -1.50000
AFIX  66

SIMU 0.01 C1_51 > C12_52
RESI 51 DIPP
PART 1 41
C1    1    0.437787    0.766442    0.117543    41.00000    0.03260    0.04297 =
         0.02378    0.00680    0.00441    0.01208
C2    1    0.324403    0.711385    0.122834    41.00000    0.02317    0.03897 =
         0.02446    0.00445    0.00890    0.01435
C3    1    0.232814    0.738306    0.165924    41.00000    0.02957    0.04791 =
         0.03529    0.00360    0.01187    0.01385
AFIX  43
H3    2    0.155321    0.700677    0.169541    41.00000   -1.20000
AFIX  65
C4    1    0.254608    0.820284    0.203723    41.00000    0.03553    0.05026 =
         0.03531   -0.00794    0.01012    0.01286
AFIX  43
H4    2    0.192011    0.838683    0.233173    41.00000   -1.20000
AFIX  65
C5    1    0.367992    0.875342    0.198432    41.00000    0.04173    0.04479 =
         0.03372   -0.00121    0.00605    0.00820
AFIX  43
H5    2    0.382887    0.931371    0.224266    41.00000   -1.20000
AFIX  65
C6    1    0.459582    0.848422    0.155342    41.00000    0.03866    0.04657 =
         0.02810    0.00999    0.00579    0.01464
AFIX   0
C7    1    0.295516    0.618354    0.087492    41.00000    0.02397    0.03817 =
         0.03052   -0.00055    0.00868    0.00781
AFIX  13
H7    2    0.365741    0.606112    0.056815    41.00000   -1.20000
AFIX   0
C8    1    0.142718    0.590554    0.026567    41.00000    0.02876    0.05523 =
         0.03439   -0.00040    0.00370    0.00745
AFIX 137
H8A   2    0.134771    0.534422   -0.002756    41.00000   -1.50000
H8B   2    0.123262    0.628347   -0.014492    41.00000   -1.50000
H8C   2    0.073851    0.591379    0.058564    41.00000   -1.50000
AFIX   0
C9    1    0.312039    0.567788    0.159483    41.00000    0.04055    0.04112 =
         0.03378    0.00300    0.00636    0.00148
AFIX 137
H9A   2    0.303414    0.509172    0.137231    41.00000   -1.50000
H9B   2    0.237720    0.575432    0.186518    41.00000   -1.50000
H9C   2    0.405541    0.586440    0.200712    41.00000   -1.50000
AFIX   0
C10   1    0.590384    0.912492    0.158247    41.00000    0.04400    0.04803 =
         0.03306    0.00504   -0.00339    0.01369
AFIX  13
H10   2    0.642638    0.887287    0.121120    41.00000   -1.20000
AFIX   0
C11   1    0.692793    0.933503    0.251034    41.00000    0.04731    0.04668 =
         0.04110    0.01013   -0.00672    0.00859
AFIX 137
H11A  2    0.774714    0.974188    0.253321    41.00000   -1.50000
H11B  2    0.725636    0.883082    0.268950    41.00000   -1.50000
H11C  2    0.641604    0.956283    0.288432    41.00000   -1.50000
AFIX   0
C12   1    0.548008    0.991278    0.128992    41.00000    0.05732    0.05738 =
         0.04963    0.01429    0.00085    0.01440
AFIX 137
H12A  2    0.631020    1.025695    0.122976    41.00000   -1.50000
H12B  2    0.511428    1.021405    0.170266    41.00000   -1.50000
H12C  2    0.474073    0.977868    0.074746    41.00000   -1.50000
AFIX  66
RESI 52 DIPP
PART 2 -41
C1    1    0.449102    0.782258    0.118999   -41.00000    0.03038    0.04109 =
         0.02279    0.00845    0.00933    0.01506
C2    1    0.329482    0.734539    0.126602   -41.00000    0.03360    0.05022 =
         0.03289    0.00326    0.00653    0.01172
C3    1    0.246996    0.769128    0.172016   -41.00000    0.02874    0.04464 =
         0.03113   -0.00010    0.01288    0.01084
AFIX  43
H3    2    0.165241    0.736514    0.177212   -41.00000   -1.20000
AFIX  65
C4    1    0.284131    0.851436    0.209827   -41.00000    0.03802    0.04809 =
         0.03881   -0.00316    0.00668    0.01169
AFIX  43
H4    2    0.227755    0.875076    0.240865   -41.00000   -1.20000
AFIX  65
C5    1    0.403751    0.899157    0.202224   -41.00000    0.04202    0.04755 =
         0.03275   -0.00395    0.00473    0.01134
AFIX  43
H5    2    0.429130    0.955411    0.228067   -41.00000   -1.20000
AFIX  65
C6    1    0.486237    0.864569    0.156811   -41.00000    0.03537    0.04156 =
         0.02492    0.00353    0.00276    0.01120
AFIX   0
C7    1    0.295883    0.642792    0.097364   -41.00000    0.02314    0.04904 =
         0.03402    0.00240    0.00902    0.01112
AFIX  13
H7    2    0.363533    0.627887    0.065717   -41.00000   -1.20000
AFIX   0
C8    1    0.143906    0.612480    0.038370   -41.00000    0.03003    0.05096 =
         0.03794   -0.00420    0.00457   -0.00138
AFIX 137
H8A   2    0.140130    0.558351    0.006045   -41.00000   -1.50000
H8B   2    0.117767    0.652029   -0.000123   -41.00000   -1.50000
H8C   2    0.077296    0.607809    0.071720   -41.00000   -1.50000
AFIX   0
C9    1    0.316388    0.592821    0.171612   -41.00000    0.04514    0.03863 =
         0.03465   -0.00295    0.01501   -0.00012
AFIX 137
H9A   2    0.297208    0.533583    0.149610   -41.00000   -1.50000
H9B   2    0.250570    0.605710    0.203567   -41.00000   -1.50000
H9C   2    0.414293    0.607716    0.208398   -41.00000   -1.50000
AFIX   0
C10   1    0.621506    0.914690    0.161252   -41.00000    0.04195    0.04535 =
         0.03268    0.00513    0.00163    0.01190
AFIX  13
H10   2    0.663906    0.883338    0.122177   -41.00000   -1.20000
AFIX   0
C11   1    0.733953    0.937719    0.244897   -41.00000    0.05238    0.05176 =
         0.02594   -0.00022    0.00274    0.00954
AFIX 137
H11A  2    0.826281    0.954297    0.236168   -41.00000   -1.50000
H11B  2    0.738296    0.890096    0.274651   -41.00000   -1.50000
H11C  2    0.710473    0.983752    0.278319   -41.00000   -1.50000
AFIX   0
C12   1    0.591812    0.998461    0.127381   -41.00000    0.05129    0.05374 =
         0.03635    0.00778   -0.01245    0.00774
AFIX 137
H12A  2    0.682310    1.033359    0.133554   -41.00000   -1.50000
H12B  2    0.538555    1.027489    0.159658   -41.00000   -1.50000
H12C  2    0.536230    0.986280    0.068007   -41.00000   -1.50000
AFIX  66
ISOR 0.01 C1_6 > C6_16
RESI 6 BENZ
PART 1 31
C1    1    0.772952    0.638841    0.766894    31.00000    0.06588    0.06954 =
         0.04052    0.01044    0.02791    0.02590
AFIX  43
H1    2    0.748219    0.580479    0.752748    31.00000   -1.20000
AFIX  65
C2    1    0.912433    0.674327    0.809815    31.00000    0.05482    0.06923 =
         0.03811    0.00927    0.01794    0.01181
AFIX  43
H2    2    0.983028    0.640216    0.825004    31.00000   -1.20000
AFIX  65
C3    1    0.948621    0.759720    0.830513    31.00000    0.05762    0.07612 =
         0.03094    0.01822    0.01828    0.02476
AFIX  43
H3    2    1.043950    0.783972    0.859848    31.00000   -1.20000
AFIX  65
C4    1    0.845330    0.809629    0.808289    31.00000    0.04411    0.07957 =
         0.04102    0.01843    0.01235    0.01820
AFIX  43
H4    2    0.870063    0.867992    0.822435    31.00000   -1.20000
AFIX  65
C5    1    0.705849    0.774145    0.765367    31.00000    0.05189    0.05805 =
         0.03931    0.01218    0.01367    0.00245
AFIX  43
H5    2    0.635254    0.808256    0.750179    31.00000   -1.20000
AFIX  65
C6    1    0.669658    0.688752    0.744669    31.00000    0.05960    0.05401 =
         0.02696    0.00907    0.01791    0.01538
AFIX  43
H6    2    0.574329    0.664500    0.715335    31.00000   -1.20000

RESI 16 BENZ
PART 2 -31
AFIX  66
C1    1    0.693085    0.746142    0.757482   -31.00000    0.04780    0.05464 =
         0.03649    0.00742    0.00855   -0.00325
AFIX  43
H1    2    0.604136    0.763700    0.736073   -31.00000   -1.20000
AFIX  65
C2    1    0.702950    0.662497    0.747585   -31.00000    0.05199    0.06974 =
         0.03895    0.00813    0.01804    0.01036
AFIX  43
H2    2    0.620744    0.622888    0.719410   -31.00000   -1.20000
AFIX  65
C3    1    0.833096    0.636807    0.778910   -31.00000    0.04144    0.06062 =
         0.03145    0.00915    0.01990   -0.00363
AFIX  43
H3    2    0.839838    0.579640    0.772146   -31.00000   -1.20000
AFIX  65
C4    1    0.953377    0.694762    0.820133   -31.00000    0.04049    0.05642 =
         0.02752    0.00997    0.00967   -0.00722
AFIX  43
H4    2    1.042325    0.677203    0.841543   -31.00000   -1.20000
AFIX  65
C5    1    0.943513    0.778407    0.830031   -31.00000    0.06524    0.06512 =
         0.04681    0.00636    0.02002    0.00893
AFIX  43
H5    2    1.025720    0.818016    0.858206   -31.00000   -1.20000
AFIX  65
C6    1    0.813368    0.804098    0.798706   -31.00000    0.06222    0.07086 =
         0.05018    0.01411    0.01949    0.00461
AFIX  43
H6    2    0.806627    0.861266    0.805471   -31.00000   -1.20000

SIMU C1_6 > C6_17
ISOR 0.01 C1_6 > C6_17
RESI 7 BENZ
PART -1 20.5
AFIX  66
C1    1    0.918400    1.000787    1.076760    20.50000    0.07931    0.08570 =
         0.09659    0.02220    0.01907    0.01066
AFIX  43
H1    2    0.868375    0.998527    1.117359    20.50000   -1.20000
AFIX  65
C2    1    0.871021    1.041345    1.008837    20.50000    0.06667    0.07782 =
         0.08010    0.01696    0.00894    0.01628
AFIX  43
H2    2    0.788615    1.066804    1.003013    20.50000   -1.20000
AFIX  65
C3    1    0.944215    1.044652    0.949434    20.50000    0.07113    0.08049 =
         0.07352    0.01380    0.02007    0.01387
AFIX  43
H3    2    0.911834    1.072372    0.903012    20.50000   -1.20000
AFIX  65
C4    1    1.064788    1.007401    0.957955    20.50000    0.07842    0.08083 =
         0.08199    0.01239    0.01696    0.01800
AFIX  43
H4    2    1.114812    1.009662    0.917356    20.50000   -1.20000
AFIX  65
C5    1    1.112168    0.966843    1.025878    20.50000    0.05254    0.06429 =
         0.06221    0.01088    0.02192    0.01308
AFIX  43
H5    2    1.194574    0.941384    1.031701    20.50000   -1.20000
AFIX  65
C6    1    1.038975    0.963536    1.085281    20.50000    0.06398    0.06663 =
         0.07796    0.01306    0.01981    0.01394
AFIX  43
H6    2    1.071357    0.935816    1.131704    20.50000   -1.20000

RESI 17 BENZ
PART -2 -20.5
AFIX  66
C1    1    1.085798    0.959330    1.049981   -20.50000    0.07382    0.07947 =
         0.07531    0.01284    0.02347    0.01057
AFIX  43
H1    2    1.152292    0.925144    1.072927   -20.50000   -1.20000
AFIX  65
C2    1    0.992242    0.983798    1.092770   -20.50000    0.08647    0.08426 =
         0.09053    0.01285    0.02189    0.01594
AFIX  43
H2    2    0.994795    0.966335    1.144961   -20.50000   -1.20000
AFIX  65
C3    1    0.894952    1.033818    1.059196   -20.50000    0.08511    0.09036 =
         0.09020    0.01534    0.02311    0.01245
AFIX  43
H3    2    0.831011    1.050540    1.088440   -20.50000   -1.20000
AFIX  65
C4    1    0.891216    1.059369    0.982833   -20.50000    0.06989    0.07880 =
         0.07246    0.00914    0.02773    0.01022
AFIX  43
H4    2    0.824722    1.093555    0.959887   -20.50000   -1.20000
AFIX  65
C5    1    0.984770    1.034901    0.940043   -20.50000    0.07519    0.07569 =
         0.07477    0.01143    0.01992    0.01478
AFIX  43
H5    2    0.982216    1.052365    0.887852   -20.50000   -1.20000
AFIX  65
C6    1    1.082062    0.984882    0.973616   -20.50000    0.07844    0.07674 =
         0.08071    0.01002    0.01923    0.01434
AFIX  43
H6    2    1.146002    0.968159    0.944372   -20.50000   -1.20000

RESI 0
AFIX   0
HKLF 5


REM  MaDi134_MaDi_twin1_hklf4_a.res in P-1
REM wR2 = 0.2653, GooF = S = 1.049, Restrained GooF = 1.026 for all data
REM R1 = 0.0936 for 13441 Fo > 4sig(Fo) and 0.1030 for all 15643 data
REM 754 parameters refined using 876 restraints

END

WGHT      0.1862      2.5879

REM Highest difference peak  1.442,  deepest hole -0.865,  1-sigma level  0.106
Q1    1   0.6786  0.4325  0.2470  11.00000  0.05    1.44
Q2    1   0.7398  0.5859  0.2595  11.00000  0.05    1.33
Q3    1   0.8334  0.6710  0.2945  11.00000  0.05    1.25
Q4    1   0.2086  0.6135 -0.0619  11.00000  0.05    1.04
Q5    1   0.2507  0.6368 -0.0519  11.00000  0.05    0.91
Q6    1   0.8067  0.4648  0.3308  11.00000  0.05    0.81
Q7    1   1.3508  0.6380  0.6108  11.00000  0.05    0.79
Q8    1   0.5842  0.4734  0.2935  11.00000  0.05    0.77
Q9    1   0.6904  0.5733  0.3187  11.00000  0.05    0.74
Q10   1   0.7762  0.5169  0.2040  11.00000  0.05    0.72
Q11   1   0.7006  0.5738  0.1999  11.00000  0.05    0.72
Q12   1   0.8148  0.4564  0.2034  11.00000  0.05    0.69
Q13   1   1.3127  0.6191  0.6048  11.00000  0.05    0.69
Q14   1   0.8029  0.4427  0.2261  11.00000  0.05    0.63
Q15   1   0.7813  0.6216  0.3304  11.00000  0.05    0.59
Q16   1   0.7224  0.4989 -0.0025  11.00000  0.05    0.58
Q17   1   1.2029  0.9500  0.4938  11.00000  0.05    0.56
Q18   1   0.9114  0.5642  0.3634  11.00000  0.05    0.55
Q19   1   0.9354  0.4922  0.1644  11.00000  0.05    0.55
Q20   1   0.7254  0.4970  0.1287  11.00000  0.05    0.54
Q21   1   0.0602  0.5115 -0.0309  11.00000  0.05    0.54
Q22   1   0.9238  0.5622  0.2351  11.00000  0.05    0.53
Q23   1   0.5403  0.8781  0.1532  11.00000  0.05    0.52
Q24   1   1.2641  0.8102  0.4864  11.00000  0.05    0.52
Q25   1   0.8551  0.5029  0.2739  11.00000  0.05    0.51
Q26   1   0.8620  0.6718  0.5344  11.00000  0.05    0.50
Q27   1   1.2279  0.5334  0.5181  11.00000  0.05    0.50
Q28   1   0.8442  0.6907  0.2333  11.00000  0.05    0.49
Q29   1   1.3006  0.6493  0.4562  11.00000  0.05    0.49
Q30   1   0.6583  0.5056  0.2394  11.00000  0.05    0.49
Q31   1   1.4502  0.5310  0.5601  11.00000  0.05    0.48
Q32   1   0.5998  0.4581  0.1577  11.00000  0.05    0.48
Q33   1   0.3180  0.6878  0.1203  11.00000  0.05    0.47
Q34   1   0.6566  0.4729  0.1042  11.00000  0.05    0.47
Q35   1   0.1075  0.5419 -0.0129  11.00000  0.05    0.44
Q36   1   1.3495  0.7326  0.4457  11.00000  0.05    0.44
Q37   1   1.3977  0.7744  0.3829  11.00000  0.05    0.44
Q38   1   0.3368  0.5363  0.0297  11.00000  0.05    0.43
Q39   1   1.2067  0.8060  0.4366  11.00000  0.05    0.42
Q40   1   0.7353  0.5078  0.3019  11.00000  0.05    0.41
;
_shelx_res_checksum    6340

_shelx_hkl_file
;
   0   0  -1 4482.19 26.2618   1
   0   0   2 778.422 28.8348   1
   0  -1   3 48155.2 60.5531  -2
   0   0  -3 48155.2 60.5531   1
   0   0   4 31030.5 77.2155   1
   0  -1   4 46131.7 83.3260  -2
   0   0  -4 46131.7 83.3260   1
   0   0  -5 8767.18 34.6179   1
   0  -2   5 11595.3 77.4133  -2
   0   0  -5 11595.3 77.4133   1
   0   2  -6 18911.5 41.1989  -2
   0   0   6 18911.5 41.1989   1
   0   0   7 13497.9 44.2626   1
   0  -2   7 14087.9 90.5112  -2
   0   0  -7 14087.9 90.5112   1
   0   0   8 57.1729 31.0623   1
   0   3  -9 30017.5 139.786  -2
   0   0   9 30017.5 139.786   1
   0   0  10 2477.75 102.479   1
   0  -3  10 5648.06 137.657  -2
   0   0 -10 5648.06 137.657   1
   0   0  11 8249.80 57.1930   1
   0   4 -12 8185.78 78.2399  -2
   0   0  12 8185.78 78.2399   1
   0  -4  13 2027.96 83.0277  -2
   0   0 -13 2027.96 83.0277   1
   0   0 -14 344.653 66.6487   1
   0  -5  15 2110.15 108.576  -2
   0   0 -15 2110.15 108.576   1
   0  -5  16 3672.00 196.842  -2
   0   0 -16 3672.00 196.842   1
   0   0  17 235.203 59.2852   1
   0   6 -18 179.945 78.7921  -2
   0   0  18 179.945 78.7921   1
   0  -6  19 342.766 77.6416  -2
   0   0 -19 342.766 77.6416   1
   0   5 -19 309.342 72.6328  -2
   0  -1  19 309.342 72.6328   1
   0   5 -18 640.961 73.2781  -2
   0  -1  18 640.961 73.2781   1
   0  -1  17 623.023 56.5428   1
   0  -4  16 1233.86 194.661  -2
   0   1 -16 1233.86 194.661   1
   0   4 -15 1257.99 108.046  -2
   0  -1  15 1257.99 108.046   1
   0  -1  14 93.6137 64.8212   1
   0   3 -13 795.577 72.3354  -2
   0  -1  13 795.577 72.3354   1
   0  -3  12 5324.26 85.0109  -2
   0   1 -12 5324.26 85.0109   1
   0   1 -11 11937.3 71.1371   1
   0   2 -10 418.444 76.3530  -2
   0  -1  10 418.444 76.3530   1
   0  -2   9 5282.61 74.8498  -2
   0   1  -9 5282.61 74.8498   1
   0   1  -8 185.353 48.8598   1
   0  -2   8 4393.80 108.444  -2
   0   1  -8 4393.80 108.444   1
   0  -1   7 2105.36 45.3630   1
   0  -1   7 3911.16 93.8258  -2
   0   1  -7 3911.16 93.8258   1
   0  -1   6 15295.4 64.6737  -2
   0   1  -6 15295.4 64.6737   1
   0  -1   5 66.4888 55.2081   1
   0  -1   5 227.690 50.5738  -2
   0   1  -5 227.690 50.5738   1
   0  -1   4 18294.2 67.9766   1
   0   0   4 46031.3 95.1928  -2
   0   1  -4 46031.3 95.1928   1
   0   0  -3 59091.3 64.2061  -2
   0  -1   3 59091.3 64.2061   1
   0   1  -2 61414.7 69.5290   1
   0   0   2 60466.1 89.2183  -2
   0   1  -2 60466.1 89.2183   1
   0  -1   1 95366.1 60.5024   1
   0   1   0 234819. 173.864  -2
   0   1   0 234819. 173.864   1
   0   1   1 150478. 102.311   1
   0   1   2 124961. 84.3512   1
   0   2  -3 8874.68 38.3223  -2
   0   1   3 8874.68 38.3223   1
   0   1   4 20405.9 33.6846   1
   0  -2   4 97518.9 198.200  -2
   0  -1  -4 97518.9 198.200   1
   0   1   5 13199.3 25.9381   1
   0   3  -6 110702. 78.5635  -2
   0   1   6 110702. 78.5635   1
   0   1   7 2276.13 25.7824   1
   0  -3   7 2989.02 73.3190  -2
   0  -1  -7 2989.02 73.3190   1
   0  -1  -8 10824.5 44.9850   1
   0  -4   9 1792.12 55.6558  -2
   0  -1  -9 1792.12 55.6558   1
   0   1  10 1465.19 94.4610   1
   0   4 -10 1592.48 71.9277  -2
   0   1  10 1592.48 71.9277   1
   0   1  11 127.791 49.8541   1
   0  -5  12 5058.19 84.7947  -2
   0  -1 -12 5058.19 84.7947   1
   0  -5  13 2549.14 88.3208  -2
   0  -1 -13 2549.14 88.3208   1
   0  -1 -14 2057.07 79.4120   1
   0   6 -15 7189.50 133.543  -2
   0   1  15 7189.50 133.543   1
   0   6 -16 6647.74 128.872  -2
   0   1  16 6647.74 128.872   1
   0   1  17 2286.80 62.5192   1
   0   7 -18 2418.91 100.694  -2
   0   1  18 2418.91 100.694   1
   0  -7  19 435.168 89.4431  -2
   0  -1 -19 435.168 89.4431   1
   0  -4  19 895.482 53.5806  -2
   0   2 -19 895.482 53.5806   1
   0   4 -18 176.843 79.7848  -2
   0  -2  18 176.843 79.7848   1
   0   2 -17 317.498 73.7824   1
   0   4 -17 2072.94 162.016  -2
   0  -2  17 2072.94 162.016   1
   0  -3  16 267.841 195.758  -2
   0   2 -16 267.841 195.758   1
   0  -3  15 1236.25 109.811  -2
   0   2 -15 1236.25 109.811   1
   0  -2  14 2207.73 67.0029   1
   0   3 -14 3711.37 176.078  -2
   0  -2  14 3711.37 176.078   1
   0  -2  13 611.145 80.5176  -2
   0   2 -13 611.145 80.5176   1
   0   2 -12 47602.8 152.532  -2
   0  -2  12 47602.8 152.532   1
   0  -2  11-45.1211 56.1032   1
   0  -2  11 407.084 189.098  -2
   0   2 -11 407.084 189.098   1
   0   1 -10 501.109 80.4673  -2
   0  -2  10 501.109 80.4673   1
   0  -1   9 4777.70 88.0051  -2
   0   2  -9 4777.70 88.0051   1
   0  -2   8 5773.86 68.6111   1
   0  -1   8 5864.02 110.304  -2
   0   2  -8 5864.02 110.304   1
   0   2  -7 1588.09 81.6897   1
   0   0   7 12443.7 119.438  -2
   0   2  -7 12443.7 119.438   1
   0   0   6 19111.6 84.5379  -2
   0   2  -6 19111.6 84.5379   1
   0  -2   5 3901.36 62.7168   1
   0   0   5 11340.2 65.6902  -2
   0   2  -5 11340.2 65.6902   1
   0  -2   4 88548.6 138.192   1
   0   1   4 107503. 122.588  -2
   0   2  -4 107503. 122.588   1
   0  -1  -3 7338.58 44.6282  -2
   0  -2   3 7338.58 44.6282   1
   0   2  -2 78233.8 64.7668   1
   0  -2   1 23162.9 42.5848   1
   0  -2   0 306389. 136.282  -2
   0  -2   0 306389. 136.282   1
   0   2   1 4485.73 27.0477   1
   0   2   2 24508.9 24.0766   1
   0   3  -3 16429.3 29.1977  -2
   0   2   3 16429.3 29.1977   1
   0   2   4 63522.5 37.3724   1
   0   2   5 1160.09 18.1400   1
   0   4  -6 66906.2 66.8696  -2
   0   2   6 66906.2 66.8696   1
   0  -2  -7 1525.50 25.3459   1
   0  -4   7 9898.92 217.236  -2
   0  -2  -7 9898.92 217.236   1
   0   2   8 11229.3 45.4325   1
   0  -5   9 8928.06 89.3362  -2
   0  -2  -9 8928.06 89.3362   1
   0   2  10 1495.23 115.128   1
   0   5 -10 1954.01 74.3853  -2
   0   2  10 1954.01 74.3853   1
   0   2  11 3811.02 57.8661   1
   0   6 -12 10998.0 98.1799  -2
   0   2  12 10998.0 98.1799   1
   0  -6  13 1747.03 83.1378  -2
   0  -2 -13 1747.03 83.1378   1
   0   2  14 1298.12 88.2192   1
   0   7 -15 4174.42 103.558  -2
   0   2  15 4174.42 103.558   1
   0  -7  16 4810.53 97.2467  -2
   0  -2 -16 4810.53 97.2467   1
   0  -2 -17 3023.23 67.3724   1
   0  -8  18 1010.26 112.028  -2
   0  -2 -18 1010.26 112.028   1
   0  -8  19 655.759 82.3119  -2
   0  -2 -19 655.759 82.3119   1
   0  -3  20 498.938 76.4874   1
   0  -3  19 183.834 54.4543  -2
   0   3 -19 183.834 54.4543   1
   0   3 -18 240.925 81.9525  -2
   0  -3  18 240.925 81.9525   1
   0  -3  17-48.9008 72.5655   1
   0   3 -17 83.5560 157.337  -2
   0  -3  17 83.5560 157.337   1
   0  -2  16 361.868 195.113  -2
   0   3 -16 361.868 195.113   1
   0   2 -15 1758.40 93.0886  -2
   0  -3  15 1758.40 93.0886   1
   0   3 -14 2144.46 96.7297   1
   0   2 -14 4560.17 122.661  -2
   0  -3  14 4560.17 122.661   1
   0   1 -13 772.285 83.4066  -2
   0  -3  13 772.285 83.4066   1
   0   1 -12 7440.31 95.3272  -2
   0  -3  12 7440.31 95.3272   1
   0  -3  11 5145.17 70.3071   1
   0  -1  11 14982.8 222.969  -2
   0   3 -11 14982.8 222.969   1
   0   0 -10 6443.09 83.1432  -2
   0  -3  10 6443.09 83.1432   1
   0   0   9 33957.3 107.502  -2
   0   3  -9 33957.3 107.502   1
   0  -3   8 183.229 94.7349   1
   0   0   8 732.320 107.169  -2
   0   3  -8 732.320 107.169   1
   0  -3   7 810.073 113.397   1
   0   1   7 2266.61 83.1785  -2
   0   3  -7 2266.61 83.1785   1
   0   1   6 118695. 152.285  -2
   0   3  -6 118695. 152.285   1
   0  -3   5 66476.3 74.4579   1
   0  -3   4 37244.9 56.9388   1
   0  -2  -3 13745.7 47.7588  -2
   0  -3   3 13745.7 47.7588   1
   0   3  -2 80850.6 50.6610   1
   0   3  -1 34664.1 27.6047   1
   0  -3   0 49735.3 36.3084  -2
   0  -3   0 49735.3 36.3084   1
   0   3   1 146901. 48.5125   1
   0   3   2 18870.7 20.7911   1
   0  -4   3 2625.79 21.5190  -2
   0  -3  -3 2625.79 21.5190   1
   0   3   4 21023.0 24.6128   1
   0   3   5 27527.9 30.7375   1
   0   5  -6 45270.5 65.2909  -2
   0   3   6 45270.5 65.2909   1
   0   3   7 16161.3 44.2748   1
   0  -3  -8 37622.2 69.1231   1
   0   6  -9 4110.35 83.8180  -2
   0   3   9 4110.35 83.8180   1
   0   3  10 9434.80 95.9353   1
   0  -6  10 19767.8 125.117  -2
   0  -3 -10 19767.8 125.117   1
   0   3  11 2361.35 57.0815   1
   0   7 -12 2183.58 82.6588  -2
   0   3  12 2183.58 82.6588   1
   0  -7  13 1435.40 109.121  -2
   0  -3 -13 1435.40 109.121   1
   0  -3 -14 892.585 84.3839   1
   0   8 -15 2179.70 242.409  -2
   0   3  15 2179.70 242.409   1
   0   8 -16 9340.06 111.887  -2
   0   3  16 9340.06 111.887   1
   0   3  17 1804.48 72.6363   1
   0  -9  18 309.174 100.461  -2
   0  -3 -18 309.174 100.461   1
   0  -4  20 182.449 76.5654   1
   0   2 -19 834.364 55.9849  -2
   0  -4  19 834.364 55.9849   1
   0   2 -18 286.010 81.7763  -2
   0  -4  18 286.010 81.7763   1
   0   4 -17 2328.24 83.1503   1
   0   2 -17 2911.65 164.416  -2
   0  -4  17 2911.65 164.416   1
   0  -1  16 1457.55 193.382  -2
   0   4 -16 1457.55 193.382   1
   0   1 -15 2000.42 83.6724  -2
   0  -4  15 2000.42 83.6724   1
   0   4 -14 1008.95 96.1286   1
   0   1 -14 1322.00 119.812  -2
   0  -4  14 1322.00 119.812   1
   0   0  13 2205.51 87.1691  -2
   0   4 -13 2205.51 87.1691   1
   0   0 -12 5489.57 94.7478  -2
   0  -4  12 5489.57 94.7478   1
   0   4 -11 7640.70 81.3132   1
   0  -1 -10 1500.11 80.8195  -2
   0  -4  10 1500.11 80.8195   1
   0  -1  -9 2506.56 74.9576  -2
   0  -4   9 2506.56 74.9576   1
   0  -4   8 261.323 75.8312   1
   0   1   8 9270.86 140.654  -2
   0   4  -8 9270.86 140.654   1
   0   4  -7 10308.8 170.452   1
   0  -2  -7 12421.6 97.7917  -2
   0  -4   7 12421.6 97.7917   1
   0   2   6 71485.2 137.406  -2
   0   4  -6 71485.2 137.406   1
   0  -4   5 3204.84 37.2547   1
   0   4  -4 20090.9 35.0676   1
   0   3   3 1931.44 33.0990  -2
   0   4  -3 1931.44 33.0990   1
   0  -4   2 131.026 18.9414   1
   0   4  -1 503.346 12.5982   1
   0   4   0 340805. 76.3217  -2
   0   4   0 340805. 76.3217   1
   0   4   1 180.175 15.2523   1
   0   4   2 640.738 15.9556   1
   0   5  -3 14501.4 31.1319  -2
   0   4   3 14501.4 31.1319   1
   0   4   4 31404.5 32.9657   1
   0   4   5 17411.2 33.4297   1
   0   6  -6 3191.53 37.5573  -2
   0   4   6 3191.53 37.5573   1
   0   4   7 40701.7 59.9970   1
   0   4   8 136.836 35.5119   1
   0   7  -9 8559.92 102.331  -2
   0   4   9 8559.92 102.331   1
   0   4  10 1689.18 59.7319   1
   0  -7  10 8825.21 115.468  -2
   0  -4 -10 8825.21 115.468   1
   0  -4 -11 3739.40 54.0970   1
   0   8 -12 459.539 80.3619  -2
   0   4  12 459.539 80.3619   1
   0  -8  13 4317.99 106.259  -2
   0  -4 -13 4317.99 106.259   1
   0   4  14 1128.88 77.2013   1
   0  -9  15 1337.16 138.178  -2
   0  -4 -15 1337.16 138.178   1
   0  -9  16 3476.86 109.062  -2
   0  -4 -16 3476.86 109.062   1
   0  -4 -17 1572.19 84.4647   1
   0  -4 -18 739.815 78.4883   1
   0  10 -18 169.986 159.606  -2
   0   4  18 169.986 159.606   1
   0   2 -20 988.231 113.997  -2
   0  -5  20 988.231 113.997   1
   0   1 -19 313.958 54.8169  -2
   0  -5  19 313.958 54.8169   1
   0   1 -18 521.386 70.6059  -2
   0  -5  18 521.386 70.6059   1
   0   5 -17 5097.13 89.1962   1
   0   1 -17 6214.26 175.516  -2
   0  -5  17 6214.26 175.516   1
   0   0 -16 4021.63 146.462  -2
   0  -5  16 4021.63 146.462   1
   0   0  15 3695.16 101.467  -2
   0   5 -15 3695.16 101.467   1
   0   5 -14 96.5213 92.0097   1
   0   0 -14 155.199 135.452  -2
   0  -5  14 155.199 135.452   1
   0   5 -13 2357.23 231.078   1
   0  -1 -13 3782.15 96.8472  -2
   0  -5  13 3782.15 96.8472   1
   0  -1 -12 4506.23 108.423  -2
   0  -5  12 4506.23 108.423   1
   0   5 -11 206.078 61.4359   1
   0  -2 -10 1635.23 104.984  -2
   0  -5  10 1635.23 104.984   1
   0  -2  -9 12019.1 124.876  -2
   0  -5   9 12019.1 124.876   1
   0  -5   8 36046.2 99.8639   1
   0   5  -7 863.545 76.9679   1
   0  -3  -7 13770.0 108.325  -2
   0  -5   7 13770.0 108.325   1
   0   3   6 55425.1 120.551  -2
   0   5  -6 55425.1 120.551   1
   0   5  -5 320.260 22.8750   1
   0  -5   4 6799.38 28.5141   1
   0   4   3 21939.9 40.2445  -2
   0   5  -3 21939.9 40.2445   1
   0   5  -2 35174.7 31.4718   1
   0   5  -1 32618.8 26.4307   1
   0   5   0 63098.8 44.4304  -2
   0   5   0 63098.8 44.4304   1
   0   5   1 64370.3 38.3737   1
   0   5   2 48824.1 36.4634   1
   0  -6   3 2101.51 27.1514  -2
   0  -5  -3 2101.51 27.1514   1
   0   5   4 22176.3 35.5671   1
   0   5   5 30620.3 45.2505   1
   0   7  -6 3433.53 46.3100  -2
   0   5   6 3433.53 46.3100   1
   0   5   7 23546.1 56.2240   1
   0   5   8 454.302 46.6565   1
   0   8  -9 4013.87 60.3906  -2
   0   5   9 4013.87 60.3906   1
   0   5  10 2301.64 64.3820   1
   0   8 -10 2630.49 118.481  -2
   0   5  10 2630.49 118.481   1
   0   5  11 250.980 56.9245   1
   0  -9  12 1663.23 111.076  -2
   0  -5 -12 1663.23 111.076   1
   0  -9  13 3791.57 98.0393  -2
   0  -5 -13 3791.57 98.0393   1
   0  -5 -14 47.9379 68.6788   1
   0 -10  15 397.622 143.321  -2
   0  -5 -15 397.622 143.321   1
   0  10 -16 4891.62 129.800  -2
   0   5  16 4891.62 129.800   1
   0   5  17-12.9854 117.633   1
   0  11 -18 1.92487 141.077  -2
   0   5  18 1.92487 141.077   1
   0   0 -19 422.908 60.1699  -2
   0  -6  19 422.908 60.1699   1
   0   0  18 259.629 67.7230  -2
   0   6 -18 259.629 67.7230   1
   0  -6  17 3581.67 62.3333   1
   0  -1 -16 7424.26 82.5062  -2
   0  -6  16 7424.26 82.5062   1
   0  -1 -15 5559.12 135.282  -2
   0  -6  15 5559.12 135.282   1
   0   6 -14 5987.97 88.7620   1
   0  -1 -14 6731.07 149.209  -2
   0  -6  14 6731.07 149.209   1
   0   2  13 1905.48 96.0754  -2
   0   6 -13 1905.48 96.0754   1
   0   2  12 12690.0 129.818  -2
   0   6 -12 12690.0 129.818   1
   0  -6  11 498.257 82.2470   1
   0  -3 -10 24407.5 139.332  -2
   0  -6  10 24407.5 139.332   1
   0   3   9 3993.41 88.8862  -2
   0   6  -9 3993.41 88.8862   1
   0  -6   8 41224.8 112.122   1
   0   6  -7 8868.76 82.7739   1
   0  -4  -7 39342.2 177.956  -2
   0  -6   7 39342.2 177.956   1
   0   4   6 3659.93 76.7387  -2
   0   6  -6 3659.93 76.7387   1
   0  -6   5 11287.7 36.4738   1
   0   6  -4 49724.1 50.5701   1
   0   5   3 1471.28 27.2619  -2
   0   6  -3 1471.28 27.2619   1
   0   6  -2 27754.2 29.2052   1
   0   6  -1 34468.1 31.6643   1
   0   6   0 7540.62 25.3542  -2
   0   6   0 7540.62 25.3542   1
   0   6   1 3701.41 19.5302   1
   0   6   2 27213.0 33.7097   1
   0   7  -3 5218.77 35.2650  -2
   0   6   3 5218.77 35.2650   1
   0   6   4 29013.2 41.3806   1
   0   6   5 17869.4 44.7106   1
   0   8  -6 1752.86 52.7277  -2
   0   6   6 1752.86 52.7277   1
   0  -6  -7 7346.93 72.5969   1
   0   6   8 190.313 37.8069   1
   0  -9   9 20732.5 87.1693  -2
   0  -6  -9 20732.5 87.1693   1
   0   6  10 5654.31 69.2644   1
   0   9 -10 9937.93 145.454  -2
   0   6  10 9937.93 145.454   1
   0   6  11 119.555 68.5515   1
   0  10 -12 821.841 179.697  -2
   0   6  12 821.841 179.697   1
   0  -6 -13 1839.32 282.396   1
   0  10 -13 1440.76 202.750  -2
   0   6  13 1440.76 202.750   1
   0   6  14 51.5223 105.979   1
   0 -11  15 266.589 205.921  -2
   0  -6 -15 266.589 205.921   1
   0  11 -16 174.118 219.976  -2
   0   6  16 174.118 219.976   1
   0   6  17 11.7327 105.549   1
   0  -1 -19 582.562 56.9246  -2
   0  -7  19 582.562 56.9246   1
   0   1  18 3997.82 84.2652  -2
   0   7 -18 3997.82 84.2652   1
   0  -7  17 1489.39 71.3514   1
   0  -1 -17 3723.87 148.136  -2
   0  -7  17 3723.87 148.136   1
   0  -2 -16 6775.57 87.6854  -2
   0  -7  16 6775.57 87.6854   1
   0  -2 -15 2856.58 103.259  -2
   0  -7  15 2856.58 103.259   1
   0  -7  14 3405.21 65.9135   1
   0  -2 -14 4325.22 197.979  -2
   0  -7  14 4325.22 197.979   1
   0  -3 -13 1495.49 91.7063  -2
   0  -7  13 1495.49 91.7063   1
   0   3  12 3887.84 109.332  -2
   0   7 -12 3887.84 109.332   1
   0   7 -11 2717.14 93.2627   1
   0   4  10 11985.3 127.055  -2
   0   7 -10 11985.3 127.055   1
   0   4   9 7206.43 139.699  -2
   0   7  -9 7206.43 139.699   1
   0   7  -8 4280.84 51.7248   1
   0   7  -7 3426.49 57.6283   1
   0  -5  -7 17944.5 256.531  -2
   0  -7   7 17944.5 256.531   1
   0   5   6 3607.51 54.9930  -2
   0   7  -6 3607.51 54.9930   1
   0   7  -5 19893.2 39.2205   1
   0   7  -4 8743.55 29.5374   1
   0  -6  -3 6752.71 35.4111  -2
   0  -7   3 6752.71 35.4111   1
   0   7  -2 64611.5 50.4009   1
   0   7  -1 1082.87 19.6578   1
   0   7   0 6903.61 33.2445  -2
   0   7   0 6903.61 33.2445   1
   0   7   1 62.0511 21.8490   1
   0   7   2 5866.98 27.2629   1
   0   8  -3 3052.86 34.5836  -2
   0   7   3 3052.86 34.5836   1
   0   7   4 18775.4 42.3812   1
   0   7   5 7873.49 40.5474   1
   0   9  -6 11831.1 84.1600  -2
   0   7   6 11831.1 84.1600   1
   0   7   7 645.830 42.9799   1
   0   7   8 1748.72 50.8320   1
   0  10  -9 230.037 74.8034  -2
   0   7   9 230.037 74.8034   1
   0   7  10 460.368 58.5581   1
   0  -7 -11 29.5867 111.081   1
   0 -11  12 5858.10 192.143  -2
   0  -7 -12 5858.10 192.143   1
   0  -7 -13 515.714 141.496   1
   0  11 -13 560.361 292.794  -2
   0   7  13 560.361 292.794   1
   0  -7 -14 962.509 248.322   1
   0  12 -15 698.449 155.689  -2
   0   7  15 698.449 155.689   1
   0 -12  16 451.299 156.570  -2
   0  -7 -16 451.299 156.570   1
   0   7  17 142.371 89.2975   1
   0   2  19 586.238 68.8467  -2
   0   8 -19 586.238 68.8467   1
   0   2  18 1887.07 75.7765  -2
   0   8 -18 1887.07 75.7765   1
   0  -8  17 422.605 55.0895   1
   0  -3 -16 14793.9 107.274  -2
   0  -8  16 14793.9 107.274   1
   0  -3 -15 2362.32 121.272  -2
   0  -8  15 2362.32 121.272   1
   0  -8  14 1640.23 64.4354   1
   0  -4 -13 5624.76 103.845  -2
   0  -8  13 5624.76 103.845   1
   0   4  12 302.799 102.135  -2
   0   8 -12 302.799 102.135   1
   0  -8  11 1457.89 72.3502   1
   0   8 -10 143.529 108.173   1
   0  -5 -10 1512.00 126.104  -2
   0  -8  10 1512.00 126.104   1
   0   5   9 3531.75 81.7331  -2
   0   8  -9 3531.75 81.7331   1
   0   8  -8 420.473 84.8204   1
   0   8  -7 7997.32 57.4433   1
   0   6   6 1339.88 48.5450  -2
   0   8  -6 1339.88 48.5450   1
   0   8  -5 32508.8 56.8531   1
   0  -8   4 25064.0 46.3728   1
   0   7   3 4272.12 40.6901  -2
   0   8  -3 4272.12 40.6901   1
   0   8  -2 5761.26 29.8761   1
   0   8  -1 1999.78 25.2091   1
   0   8   0 187382. 116.771  -2
   0   8   0 187382. 116.771   1
   0   8   1 2625.23 25.4349   1
   0   8   2 247.723 24.6298   1
   0  -9   3 1128.59 39.8578  -2
   0  -8  -3 1128.59 39.8578   1
   0   8   4 453.209 38.7670   1
   0   8   5 98.4922 34.0852   1
   0  10  -6 642.749 72.4111  -2
   0   8   6 642.749 72.4111   1
   0   8   7 1054.41 46.6433   1
   0   8   8 220.507 52.8262   1
   0  11  -9 1132.82 84.6444  -2
   0   8   9 1132.82 84.6444   1
   0   8  10 1478.03 62.4700   1
   0   8  11 1165.07 96.9878   1
   0  12 -12 1580.36 178.160  -2
   0   8  12 1580.36 178.160   1
   0  -8 -13 117.863 134.624   1
   0  12 -13 366.157 277.211  -2
   0   8  13 366.157 277.211   1
   0   8  14 1282.53 105.089   1
   0  13 -15-26.8435 124.246  -2
   0   8  15-26.8435 124.246   1
   0   8  16 600.032 84.0527   1
   0  13 -16 578.553 169.604  -2
   0   8  16 578.553 169.604   1
   0  -3 -18 1086.04 90.4992  -2
   0  -9  18 1086.04 90.4992   1
   0   9 -17 635.567 52.1856   1
   0  -4 -16 4525.49 74.0638  -2
   0  -9  16 4525.49 74.0638   1
   0   4  15 1119.95 91.1086  -2
   0   9 -15 1119.95 91.1086   1
   0  -9  14 172.099 74.4947   1
   0   5  13 5579.08 88.7365  -2
   0   9 -13 5579.08 88.7365   1
   0  -5 -12 1374.16 109.399  -2
   0  -9  12 1374.16 109.399   1
   0  -9  11 446.652 71.8114   1
   0   9 -10 4219.87 64.8600   1
   0  -6 -10 10670.4 149.608  -2
   0  -9  10 10670.4 149.608   1
   0  -6  -9 21212.4 91.2380  -2
   0  -9   9 21212.4 91.2380   1
   0   9  -8 116.839 41.7166   1
   0   9  -7 72.9645 46.0126   1
   0   7   6 11550.9 121.673  -2
   0   9  -6 11550.9 121.673   1
   0   9  -5 490.461 54.4234   1
   0   9  -4 10108.1 41.9567   1
   0   8   3 1377.94 42.6930  -2
   0   9  -3 1377.94 42.6930   1
   0   9  -2 3632.91 33.7809   1
   0   9  -1 21711.0 54.9589   1
   0   9   0 154525. 140.177  -2
   0   9   0 154525. 140.177   1
   0   9   1 33160.2 60.3667   1
   0  -9  -2 3197.23 44.3320   1
   0  10  -3 33937.5 89.8399  -2
   0   9   3 33937.5 89.8399   1
   0  -9  -4 54.7818 42.5881   1
   0   9   5 318.791 54.9928   1
   0  11  -6 990.045 68.0952  -2
   0   9   6 990.045 68.0952   1
   0   9   7 3125.80 59.2337   1
   0   9   8 510.658 57.3396   1
   0  12  -9 3257.54 98.7575  -2
   0   9   9 3257.54 98.7575   1
   0   9  10 1276.10 82.5134   1
   0   9  11 2420.06 107.602   1
   0  13 -12 3519.63 198.507  -2
   0   9  12 3519.63 198.507   1
   0  -9 -13 926.008 98.3645   1
   0  -9 -14 1147.98 86.8867   1
   0  14 -15 0.15113 122.196  -2
   0   9  15 0.15113 122.196   1
   0   9  16 422.876 81.8317   1
   0   4  18 937.000 81.7275  -2
   0  10 -18 937.000 81.7275   1
   0 -10  17 1094.61 59.2642   1
   0   5  16 4630.16 71.1772  -2
   0  10 -16 4630.16 71.1772   1
   0  -5 -15 691.738 76.1897  -2
   0 -10  15 691.738 76.1897   1
   0  10 -14 23.3656 99.9091   1
   0  -6 -13 2124.38 91.9981  -2
   0 -10  13 2124.38 91.9981   1
   0   6  12 449.382 93.5775  -2
   0  10 -12 449.382 93.5775   1
   0 -10  11-14.2891 67.4456   1
   0  10 -10 2941.98 70.3410   1
   0  -7 -10 2325.15 175.705  -2
   0 -10  10 2325.15 175.705   1
   0   7   9 203.450 74.3920  -2
   0  10  -9 203.450 74.3920   1
   0  10  -8 675.617 52.4485   1
   0  10  -7 669.421 49.8706   1
   0  -8  -6 845.526 68.7099  -2
   0 -10   6 845.526 68.7099   1
   0  10  -5 1181.52 45.8923   1
   0  10  -4 345.556 37.3671   1
   0   9   3 37223.0 125.287  -2
   0  10  -3 37223.0 125.287   1
   0  10  -2 4644.72 54.8072   1
   0  10  -1 78618.7 124.755   1
   0  10   0 1454.70 57.0848  -2
   0  10   0 1454.70 57.0848   1
   0  10   1 45150.1 77.2550   1
   0  10   2 1149.98 47.9731   1
   0  11  -3 10404.0 101.396  -2
   0  10   3 10404.0 101.396   1
   0  10   4 267.374 48.2062   1
   0  10   5 33.1426 46.6687   1
   0  12  -6 6273.84 90.5018  -2
   0  10   6 6273.84 90.5018   1
   0  10   7 466.094 58.6341   1
   0  10   8 1528.77 61.7775   1
   0  13  -9 4219.77 120.131  -2
   0  10   9 4219.77 120.131   1
   0  10  10 2825.19 85.2699   1
   0  10  11 96.8671 73.8779   1
   0  10  13 134.652 96.4102   1
   0  10  14 2.08405 81.2834   1
   0  15 -15 242.293 100.080  -2
   0  10  15 242.293 100.080   1
   0  -5 -18 689.388 70.6899  -2
   0 -11  18 689.388 70.6899   1
   0 -11  17 199.448 52.1403   1
   0  -6 -16 462.407 84.1767  -2
   0 -11  16 462.407 84.1767   1
   0  -6 -15 369.483 71.3097  -2
   0 -11  15 369.483 71.3097   1
   0  11 -14 1427.89 66.7462   1
   0  -7 -13 901.887 97.5318  -2
   0 -11  13 901.887 97.5318   1
   0  -7 -12 9396.82 126.164  -2
   0 -11  12 9396.82 126.164   1
   0 -11  11 10.2867 78.6860   1
   0  11 -10 262.060 60.5585   1
   0  -8 -10 2521.75 498.915  -2
   0 -11  10 2521.75 498.915   1
   0   8   9 985.252 82.1742  -2
   0  11  -9 985.252 82.1742   1
   0  11  -8 245.313 56.5818   1
   0  11  -7 270.004 53.3873   1
   0   9   6 1920.18 71.0050  -2
   0  11  -6 1920.18 71.0050   1
   0  11  -5 9300.55 58.7752   1
   0  11  -4 1800.68 44.8118   1
   0  10   3 13384.8 81.9728  -2
   0  11  -3 13384.8 81.9728   1
   0  11  -2 341.366 51.8055   1
   0  11  -1 37078.5 103.325   1
   0  11   0 15148.8 137.518  -2
   0  11   0 15148.8 137.518   1
   0  11   1 6419.04 71.1770   1
   0  11   2 1725.66 59.4295   1
   0  12  -3 5648.54 77.1616  -2
   0  11   3 5648.54 77.1616   1
   0  11   4 2019.69 56.3360   1
   0  11   5 2966.39 60.7961   1
   0  13  -6 4438.42 99.4130  -2
   0  11   6 4438.42 99.4130   1
   0  11   7 4313.66 66.5600   1
   0  11   8 88.9912 59.4868   1
   0  14  -9 1820.69 122.153  -2
   0  11   9 1820.69 122.153   1
   0  11  10 1396.33 79.7562   1
   0  11  11 2827.85 114.143   1
   0  15 -12 406.782 125.840  -2
   0  11  12 406.782 125.840   1
   0  11  13 184.126 83.8849   1
   0  11  14-38.1227 66.2536   1
   0  12 -17 106.120 41.7314   1
   0  -7 -16 456.547 76.5436  -2
   0 -12  16 456.547 76.5436   1
   0   7  15 557.469 80.4189  -2
   0  12 -15 557.469 80.4189   1
   0  12 -14 389.833 61.3496   1
   0  -8 -13 316.748 184.418  -2
   0 -12  13 316.748 184.418   1
   0   8  12 2710.79 120.923  -2
   0  12 -12 2710.79 120.923   1
   0 -12  11 3282.92 68.5819   1
   0 -12  10 1128.69 68.3469   1
   0   9   9 2807.27 97.6570  -2
   0  12  -9 2807.27 97.6570   1
   0  12  -8 202.223 65.3637   1
   0  12  -7 83.0937 56.7709   1
   0  10   6 9814.48 93.9488  -2
   0  12  -6 9814.48 93.9488   1
   0  12  -5 2527.87 57.0877   1
   0  12  -4 1411.23 65.0311   1
   0  11   3 7803.57 96.1757  -2
   0  12  -3 7803.57 96.1757   1
   0  12  -2 2645.96 52.9994   1
   0  12  -1 3148.32 64.6680   1
   0  12   0 4300.02 90.1815  -2
   0  12   0 4300.02 90.1815   1
   0  12   1 474.431 60.5432   1
   0 -12  -2 1652.97 58.8944   1
   0  13  -3 1552.71 90.8659  -2
   0  12   3 1552.71 90.8659   1
   0  12   4 98.5775 65.4505   1
   0  12   5 1749.36 71.8581   1
   0  14  -6 5553.98 103.707  -2
   0  12   6 5553.98 103.707   1
   0  12   7 12327.0 86.8647   1
   0  12   8 2182.56 92.7452   1
   0  15  -9 1197.71 135.825  -2
   0  12   9 1197.71 135.825   1
   0  12  10 1013.27 90.0107   1
   0  12  11 2064.08 83.5509   1
   0  16 -12 1450.03 140.556  -2
   0  12  12 1450.03 140.556   1
   0  12  13 42.6193 108.808   1
   0  12  14 828.470 76.2585   1
   0  13 -17 248.881 37.7111   1
   0  13 -16 112.178 110.692   1
   0  -8 -16 819.400 65.8717  -2
   0 -13  16 819.400 65.8717   1
   0  -8 -15 111.543 66.7266  -2
   0 -13  15 111.543 66.7266   1
   0 -13  14 2352.39 67.8728   1
   0 -13  13 300.947 94.2396   1
   0  -9 -13 1294.85 158.367  -2
   0 -13  13 1294.85 158.367   1
   0  -9 -12 2351.58 199.442  -2
   0 -13  12 2351.58 199.442   1
   0 -13  11 2128.37 68.4815   1
   0 -13  10 3951.10 71.1313   1
   0  10   9 3428.50 93.5509  -2
   0  13  -9 3428.50 93.5509   1
   0  13  -8 3181.31 70.6561   1
   0  13  -7 107.855 62.0816   1
   0  11   6 6024.01 108.540  -2
   0  13  -6 6024.01 108.540   1
   0  13  -5-10.0542 66.2166   1
   0  13  -4 2420.93 75.7172   1
   0  12   3 1098.01 84.3150  -2
   0  13  -3 1098.01 84.3150   1
   0  13  -2 252.604 66.4110   1
   0  13  -1 77.5941 64.3152   1
   0  13   0 394.510 85.2621  -2
   0  13   0 394.510 85.2621   1
   0  13   1 943.496 66.4449   1
   0  13   2 696.194 73.5185   1
   0 -14   3 771.259 95.6673  -2
   0 -13  -3 771.259 95.6673   1
   0  13   4-41.1134 69.6761   1
   0  13   5 9667.70 97.9553   1
   0  15  -6 5619.68 127.928  -2
   0  13   6 5619.68 127.928   1
   0  13   7 5098.73 107.258   1
   0  13   8 1856.29 99.0376   1
   0  16  -9 4997.64 159.194  -2
   0  13   9 4997.64 159.194   1
   0  13  10 25.0813 76.8016   1
   0  13  11-22.2061 92.7522   1
   0  17 -12 954.005 113.851  -2
   0  13  12 954.005 113.851   1
   0  13  13 53.2323 78.7884   1
   0  14 -16 2340.22 41.2234   1
   0   9  15 87.9523 53.2814  -2
   0  14 -15 87.9523 53.2814   1
   0 -14  14 195.518 56.1612   1
   0  14 -13 1559.11 63.6502   1
   0 -10 -12 6181.43 116.707  -2
   0 -14  12 6181.43 116.707   1
   0  14 -11 97.1411 81.6950   1
   0 -14  10 745.016 119.730   1
   0  11   9 1451.78 133.422  -2
   0  14  -9 1451.78 133.422   1
   0  14  -8 127.451 71.3865   1
   0  14  -7 455.562 68.5548   1
   0  12   6 7563.23 121.018  -2
   0  14  -6 7563.23 121.018   1
   0  14  -5 3845.30 81.4858   1
   0  14  -4 483.856 95.3309   1
   0  13   3 1020.31 105.947  -2
   0  14  -3 1020.31 105.947   1
   0  14  -2 2823.80 83.9939   1
   0  14  -1 460.492 67.4996   1
   0  14   0 9372.72 108.428  -2
   0  14   0 9372.72 108.428   1
   0  14   1 8893.64 93.1782   1
   0  14   2 199.158 78.6204   1
   0  15  -3 2085.97 111.978  -2
   0  14   3 2085.97 111.978   1
   0  14   4 388.253 71.4453   1
   0  14   5 966.418 82.2704   1
   0  16  -6 10563.8 132.862  -2
   0  14   6 10563.8 132.862   1
   0  14   7 553.240 139.779   1
   0  14   8 2949.88 83.4965   1
   0  17  -9 3313.18 105.298  -2
   0  14   9 3313.18 105.298   1
   0  14  10 1768.83 70.1086   1
   0  14  11 929.593 76.2989   1
   0  18 -12 59.2461 131.375  -2
   0  14  12 59.2461 131.375   1
   0  10  15 300.831 62.0674  -2
   0  15 -15 300.831 62.0674   1
   0  15 -14 168.207 42.8119   1
   0  15 -13 100.417 49.4935   1
   0  11  12 1130.92 83.0472  -2
   0  15 -12 1130.92 83.0472   1
   0  15 -11 821.993 65.9017   1
   0 -15  10 227.276 84.1011   1
   0  12   9 1019.42 145.098  -2
   0  15  -9 1019.42 145.098   1
   0  15  -8 414.826 109.920   1
   0 -15   7 3513.33 131.766   1
   0  13   6 2849.82 136.089  -2
   0  15  -6 2849.82 136.089   1
   0  15  -5 2647.67 102.150   1
   0  15  -4-106.053 95.6501   1
   0  14   3 1263.15 135.860  -2
   0  15  -3 1263.15 135.860   1
   0 -15   2-103.663 88.8687   1
   0  15  -1 8322.63 87.4030   1
   0  15   0 49.3387 100.020  -2
   0  15   0 49.3387 100.020   1
   0  15   1 943.005 78.5496   1
   0  15   2 2181.45 83.9291   1
   0  16  -3 1101.43 134.268  -2
   0  15   3 1101.43 134.268   1
   0  15   4 3418.74 99.5240   1
   0  15   5 534.581 117.405   1
   0  17  -6 1384.72 113.324  -2
   0  15   6 1384.72 113.324   1
   0  15   7 783.024 76.4704   1
   0  15   8 1433.98 70.1754   1
   0  18  -9 457.229 94.3313  -2
   0  15   9 457.229 94.3313   1
   0  15  10 80.3062 71.4135   1
   0  15  11-40.8860 71.6111   1
   0 -16  14 294.839 60.3718   1
   0  16 -13 1376.85 50.4351   1
   0  12  12 2437.02 93.3961  -2
   0  16 -12 2437.02 93.3961   1
   0  16 -11 109.260 70.8101   1
   0 -16  10 921.780 78.8702   1
   0  13   9 5216.74 168.930  -2
   0  16  -9 5216.74 168.930   1
   0  16  -8 237.806 196.170   1
   0  16  -7 1452.19 142.338   1
   0  14   6 5545.87 143.916  -2
   0  16  -6 5545.87 143.916   1
   0  16  -5 252.229 98.5437   1
   0  16  -4 1888.45 102.782   1
   0  15   3 1466.35 152.816  -2
   0  16  -3 1466.35 152.816   1
   0  16  -2 111.544 99.4716   1
   0  16  -1 1885.45 97.0561   1
   0  16   0 232.190 93.9934  -2
   0  16   0 232.190 93.9934   1
   0  16   1 1369.40 86.2132   1
   0  16   2 38.3061 81.9013   1
   0  17  -3 3369.64 197.860  -2
   0  16   3 3369.64 197.860   1
   0  16   4 1052.83 87.2934   1
   0  16   5 667.671 80.1213   1
   0  18  -6 3671.85 128.383  -2
   0  16   6 3671.85 128.383   1
   0  16   7 75.2997 75.8939   1
   0  16   8 616.118 54.1036   1
   0  16   9 669.677 75.6716   1
   0  19  -9 400.864 154.020  -2
   0  16   9 400.864 154.020   1
   0  17 -13 794.244 60.0606   1
   0  13  12 1649.52 72.9117  -2
   0  17 -12 1649.52 72.9117   1
   0  17 -11 213.577 76.8532   1
   0  17 -10 2061.86 68.9073   1
   0  14   9 1783.58 100.206  -2
   0  17  -9 1783.58 100.206   1
   0 -17   8 309.807 122.969   1
   0 -17   7 553.900 129.996   1
   0  15   6 657.860 176.495  -2
   0  17  -6 657.860 176.495   1
   0  17  -5 61.6491 144.672   1
   0  17  -4 146.630 240.571   1
   0  16   3 847.328 331.657  -2
   0  17  -3 847.328 331.657   1
   0  17  -2 659.150 109.105   1
   0  17  -1 4672.75 124.652   1
   0  17   0 114.381 105.484  -2
   0  17   0 114.381 105.484   1
   0  17   1 2895.76 81.7175   1
   0  17   2 253.778 80.0795   1
   0  18  -3 1224.11 109.403  -2
   0  17   3 1224.11 109.403   1
   0  17   4 104.285 71.9730   1
   0  17   5 165.341 65.6411   1
   0  19  -6 191.382 97.0879  -2
   0  17   6 191.382 97.0879   1
   0  17   7 90.7515 58.2694   1
   0  17   8 229.151 89.0489   1
   0  14  12 342.689 124.514  -2
   0  18 -12 342.689 124.514   1
   0 -18  11-13.8808 61.5966   1
   0 -18  10 3045.01 76.2988   1
   0  15   9 523.075 105.171  -2
   0  18  -9 523.075 105.171   1
   0 -18   8 554.481 85.4467   1
   0 -18   7-89.8123 110.235   1
   0 -16  -6 1598.31 160.202  -2
   0 -18   6 1598.31 160.202   1
   0  18  -5 181.105 95.2250   1
   0  18  -4-113.437 102.790   1
   0  17   3 790.556 146.451  -2
   0  18  -3 790.556 146.451   1
   0  18  -2-125.516 104.312   1
   0  18  -1 3605.32 81.4908   1
   0  18   0 198.581 98.9249  -2
   0  18   0 198.581 98.9249   1
   0  18   1 3276.59 86.3281   1
   0  18   2 337.560 66.2305   1
   0  19  -3 843.426 87.7965  -2
   0  18   3 843.426 87.7965   1
   0  18   4 254.929 66.4949   1
   0  18   5 210.059 59.4377   1
   0  18   6 350.887 95.7237   1
   0  20  -6 311.447 138.191  -2
   0  18   6 311.447 138.191   1
   0  19 -10 74.4101 90.3942   1
   0  16   9 902.256 151.534  -2
   0  19  -9 902.256 151.534   1
   0  19  -8 42.7797 120.813   1
   0  19  -7 131.063 98.9757   1
   0  17   6 1150.26 99.4321  -2
   0  19  -6 1150.26 99.4321   1
   0  19  -5 541.145 105.543   1
   0  19  -4 272.547 85.7074   1
   0  18   3 1035.48 123.857  -2
   0  19  -3 1035.48 123.857   1
   0  19  -2-154.718 86.6181   1
   0  19  -1 5529.11 72.8647   1
   0  19   0 2541.04 91.9803  -2
   0  19   0 2541.04 91.9803   1
   0  19   1 3164.58 66.5572   1
   0  19   2 1573.42 58.7915   1
   0  20  -3 161.006 175.091  -2
   0  19   3 161.006 175.091   1
   0  19   4-97.0190 98.1721   1
   0  20  -7 97.3001 84.7474   1
   0  18   6 445.302 130.341  -2
   0  20  -6 445.302 130.341   1
   0  20  -5 242.509 98.7279   1
   0  20  -4 371.880 102.365   1
   0  19   3 105.942 105.919  -2
   0  20  -3 105.942 105.919   1
   0  20  -2 1692.35 77.9267   1
   0  20  -1 784.980 112.891   1
   0  20   0 4414.78 171.449  -2
   0  20   0 4414.78 171.449   1
   0  20   1-88.5139 92.9206   1
   1  20  -2 172.074 146.004  -2
  -1  20   2 172.074 146.004   1
  -1  20   1 324.802 105.821   1
  -1  20   0-15.5657 113.309   1
  -1  20  -1 1218.07 122.232   1
  -1  20  -2 181.164 74.0817   1
  -1  20  -3 179.066 73.2419   1
  -1  20  -4 53.9516 72.2843   1
  -1  20  -5 61.8707 95.6284   1
  -1  20  -6 81.1534 91.1839   1
  -1  20  -7 139.045 83.6287   1
  -1  19   4-48.2861 70.2467   1
  -1  19   3 261.758 66.3310   1
   1  19  -2 4370.92 104.872  -2
  -1  19   2 4370.92 104.872   1
  -1  19   1 958.894 61.6629   1
  -1  19   0 758.245 96.5706   1
   1  18   1 619.689 139.531  -2
  -1  19  -1 619.689 139.531   1
  -1  19  -2 1034.31 87.7851   1
  -1  19  -3-171.985 84.5241   1
  -1  19  -4 214.428 83.1178   1
  -1  19  -5 17.4628 79.9329   1
  -1  19  -6 1163.49 100.591   1
  -1  19  -7 343.785 82.0824   1
  -1  19  -8 1366.29 77.4861   1
  -1  19  -9 72.2926 105.243   1
  -1  19 -10 126.632 87.9571   1
  -1  18   7 142.577 85.8379   1
  -1  18   6 26.6781 55.2081   1
   1  19  -5 108.494 91.8176  -2
  -1  18   5 108.494 91.8176   1
  -1  18   4 13.1765 70.3345   1
  -1  18   3-14.3685 74.7519   1
   1  18  -2 3813.59 100.053  -2
  -1  18   2 3813.59 100.053   1
  -1  18   1-127.605 76.2686   1
  -1  18   0 2084.68 75.9001   1
   1  17   1 259.591 145.819  -2
  -1  18  -1 259.591 145.819   1
  -1  18  -2 480.366 103.316   1
  -1  18  -3-76.8950 102.076   1
  -1  18  -4 580.897 169.685   1
   1  16   4 615.338 184.706  -2
  -1  18  -4 615.338 184.706   1
  -1  18  -5 540.890 94.3773   1
   1 -18   6 336.773 91.3292   1
  -1  18  -7 657.256 111.117   1
   1 -18   8 1865.87 89.0177   1
  -1  18  -9 884.537 79.6609   1
   1 -18  10 81.0429 78.2083   1
  -1  18 -11 135.064 107.527   1
  -1 -14 -11 1122.69 98.6731  -2
   1 -18  11 1122.69 98.6731   1
  -1  18 -12 170.431 82.6944   1
   1  19  -8 212.168 88.8018  -2
  -1  17   8 212.168 88.8018   1
  -1  17   7 504.187 66.1633   1
  -1  17   6 277.168 74.6871   1
   1  18  -5 282.393 114.067  -2
  -1  17   5 282.393 114.067   1
  -1  17   4 842.805 86.9174   1
  -1  17   3 87.3983 87.2885   1
   1  17  -2 4791.70 126.210  -2
  -1  17   2 4791.70 126.210   1
  -1  17   1 465.520 77.7856   1
   1 -17   0 1458.71 87.3596   1
   1  16   1 612.955 130.628  -2
  -1  17  -1 612.955 130.628   1
  -1  17  -2 1334.99 183.312   1
   1 -17   3 2963.36 194.203   1
  -1  17  -5 129.566 178.583   1
  -1  17  -6-129.328 103.703   1
  -1  17  -7 1162.09 107.483   1
  -1 -14  -7 6498.33 460.360  -2
   1 -17   7 6498.33 460.360   1
  -1  17  -8-89.8801 128.468   1
  -1 -14  -8 912.869 411.055  -2
   1 -17   8 912.869 411.055   1
   1 -17   9 1901.71 91.8406   1
   1 -17  10 688.050 80.7190   1
   1  13  11 924.897 100.974  -2
  -1  17 -11 924.897 100.974   1
   1 -17  12 1961.15 57.3194   1
  -1  17 -13 278.868 54.1414   1
  -1  16  10 58.5430 56.4583   1
  -1  16   9 2038.44 73.9629   1
   1  18  -8 401.460 97.2472  -2
  -1  16   8 401.460 97.2472   1
  -1  16   7 664.123 82.2447   1
  -1  16   6 502.909 89.1675   1
   1  17  -5 7319.65 147.602  -2
  -1  16   5 7319.65 147.602   1
  -1  16   4 1132.41 136.716   1
  -1  16   3 283.292 97.8726   1
   1  16  -2 1285.65 113.743  -2
  -1  16   2 1285.65 113.743   1
  -1  16   1 150.098 95.9085   1
  -1  16   0 1230.84 97.8668   1
   1  15   1 568.800 183.016  -2
  -1  16  -1 568.800 183.016   1
  -1  16  -2 168.209 129.594   1
  -1  16  -3 1675.78 134.050   1
  -1  16  -4-15.1658 248.008   1
  -1 -14  -4 49.5461 182.857  -2
   1 -16   4 49.5461 182.857   1
  -1  16  -5 1721.90 117.303   1
  -1  16  -6 578.016 111.654   1
  -1  16  -7-212.886 230.028   1
  -1 -13  -7 964.053 227.170  -2
   1 -16   7 964.053 227.170   1
  -1  16  -8 1790.38 235.897   1
  -1 -13  -8 4519.40 476.528  -2
   1 -16   8 4519.40 476.528   1
  -1  16  -9 243.745 128.038   1
  -1  16 -10 826.371 95.3249   1
  -1 -12 -11 32.1472 110.280  -2
   1 -16  11 32.1472 110.280   1
  -1  16 -12 386.923 62.3512   1
  -1  16 -13 1384.55 55.3403   1
   1  11  14 2638.92 79.0134  -2
  -1  16 -14 2638.92 79.0134   1
   1  18 -11 126.199 95.4325  -2
  -1  15  11 126.199 95.4325   1
  -1  15  10 727.992 61.0057   1
  -1  15   9 125.525 71.6451   1
   1  17  -8 1284.34 107.827  -2
  -1  15   8 1284.34 107.827   1
  -1  15   7 4429.08 85.1090   1
  -1  15   6 1878.88 143.277   1
   1  16  -5 10114.0 163.904  -2
  -1  15   5 10114.0 163.904   1
  -1  15   4 426.987 146.149   1
  -1  15   3 2613.37 93.7067   1
   1  15  -2 4378.51 123.634  -2
  -1  15   2 4378.51 123.634   1
  -1  15   1 169.218 83.4961   1
  -1  15   0 820.227 81.7280   1
  -1 -14  -1 445.190 109.664  -2
   1 -15   1 445.190 109.664   1
  -1  15  -2 339.391 117.903   1
   1 -15   3 145.515 115.111   1
   1  13   4 5930.17 124.172  -2
  -1  15  -4 5930.17 124.172   1
  -1  15  -5-95.4975 81.3953   1
   1 -15   6 174.195 86.4753   1
  -1  15  -7 277.470 183.017   1
   1  12   7 1594.41 169.237  -2
  -1  15  -7 1594.41 169.237   1
  -1  15  -8 839.931 115.680   1
   1  12   8 2031.79 277.901  -2
  -1  15  -8 2031.79 277.901   1
   1 -15   9 3431.79 78.3726   1
  -1  15 -10 40.8789 69.3673   1
  -1 -11 -10 3293.33 208.370  -2
   1 -15  10 3293.33 208.370   1
   1  11  11 888.822 100.359  -2
  -1  15 -11 888.822 100.359   1
   1 -15  12 56.9585 68.2930   1
   1 -15  13 725.241 55.1690   1
   1  10  14 2125.25 75.0823  -2
  -1  15 -14 2125.25 75.0823   1
   1 -15  15 3488.84 60.4964   1
  -1  14  12-23.1095 95.8276   1
   1  17 -11 239.827 134.879  -2
  -1  14  11 239.827 134.879   1
  -1  14  10 51.9978 72.6574   1
  -1  14   9 3690.48 90.4695   1
   1  16  -8 4112.27 157.123  -2
  -1  14   8 4112.27 157.123   1
  -1  14   7 6946.47 96.5405   1
  -1  14   6 4727.24 118.679   1
   1  15  -5 550.271 124.287  -2
  -1  14   5 550.271 124.287   1
  -1  14   4 1319.91 91.0090   1
  -1  14   3 7094.93 98.8508   1
   1  14  -2 1627.83 116.858  -2
  -1  14   2 1627.83 116.858   1
  -1  14   1 902.394 81.2596   1
  -1  14   0 186.629 79.1380   1
   1  13   1 748.779 103.497  -2
  -1  14  -1 748.779 103.497   1
  -1  14  -2 325.020 81.4995   1
  -1  14  -3 382.898 90.2823   1
   1  12   4 9606.28 118.730  -2
  -1  14  -4 9606.28 118.730   1
   1 -14   5 1926.23 206.678   1
  -1 -12  -5 2640.90 133.897  -2
   1 -14   5 2640.90 133.897   1
  -1  14  -6 15.4358 67.2921   1
   1  11   7 1223.44 79.8900  -2
  -1  14  -7 1223.44 79.8900   1
   1  11   8 1993.61 88.5307  -2
  -1  14  -8 1993.61 88.5307   1
  -1  14  -9 835.040 67.4900   1
  -1 -10 -10 4459.82 222.585  -2
   1 -14  10 4459.82 222.585   1
   1  10  11 1129.14 79.1390  -2
  -1  14 -11 1129.14 79.1390   1
  -1  14 -12 67.6313 64.5933   1
  -1  14 -13-5.88841 75.3594   1
  -1  -9 -13 110.280 120.052  -2
   1 -14  13 110.280 120.052   1
   1   9  14 498.347 77.0842  -2
  -1  14 -14 498.347 77.0842   1
   1 -14  15 1115.97 41.8114   1
  -1  13  13 97.4182 98.8496   1
  -1  13  12 195.651 82.9826   1
   1  16 -11 865.332 105.571  -2
  -1  13  11 865.332 105.571   1
  -1  13  10 368.129 84.1528   1
  -1  13   9 4647.50 143.489   1
   1  15  -8 24931.1 213.511  -2
  -1  13   8 24931.1 213.511   1
  -1  13   7 934.402 88.1160   1
  -1  13   6 3082.55 93.7528   1
   1  14  -5 4738.87 122.106  -2
  -1  13   5 4738.87 122.106   1
  -1  13   4 8131.03 84.2588   1
  -1  13   3 1003.71 79.6274   1
   1  13  -2 672.275 107.362  -2
  -1  13   2 672.275 107.362   1
  -1  13   1 713.062 75.7120   1
  -1  13   0 9.72122 72.3847   1
   1  12   1 795.760 88.5560  -2
  -1  13  -1 795.760 88.5560   1
  -1  13  -2 21.0994 59.9039   1
  -1  13  -3 410.160 71.9800   1
   1  11   4 4954.79 91.3877  -2
  -1  13  -4 4954.79 91.3877   1
  -1  13  -5 1123.75 65.7547   1
   1  11   5 1406.65 119.178  -2
  -1  13  -5 1406.65 119.178   1
  -1  13  -6 30.2244 53.9552   1
  -1 -10  -7 1349.53 78.1764  -2
   1 -13   7 1349.53 78.1764   1
   1  10   8 5095.90 83.7935  -2
  -1  13  -8 5095.90 83.7935   1
  -1  13  -9 1677.39 60.8146   1
   1   9  10 4230.32 87.3518  -2
  -1  13 -10 4230.32 87.3518   1
  -1  -9 -11 782.942 208.062  -2
   1 -13  11 782.942 208.062   1
   1 -13  12 179.570 69.5510   1
  -1  13 -13 71.7082 115.023   1
  -1  -8 -13 304.466 93.1887  -2
   1 -13  13 304.466 93.1887   1
   1   8  14 232.884 66.5146  -2
  -1  13 -14 232.884 66.5146   1
  -1  13 -15 45.1669 49.2534   1
   1 -13  16 67.7082 38.8767   1
   1  16 -14 188.430 156.340  -2
  -1  12  14 188.430 156.340   1
   1 -12 -13 75.5054 80.3383   1
  -1  12  12 310.049 97.5314   1
   1  15 -11 1625.10 120.314  -2
  -1  12  11 1625.10 120.314   1
  -1  12  10 1400.52 103.371   1
  -1  12   9 207.962 136.795   1
   1  14  -8 17196.1 161.795  -2
  -1  12   8 17196.1 161.795   1
  -1  12   7 115.242 89.2707   1
  -1  12   6 4876.07 98.0587   1
   1  13  -5 5021.42 100.803  -2
  -1  12   5 5021.42 100.803   1
  -1  12   4 6110.71 69.9178   1
  -1  12   3 14684.0 78.8899   1
   1  12  -2 7295.64 84.3889  -2
  -1  12   2 7295.64 84.3889   1
  -1  12   1 575.052 50.3314   1
  -1  12   0 3328.11 55.5246   1
   1  11   1 15866.4 93.1675  -2
  -1  12  -1 15866.4 93.1675   1
  -1  12  -2 2010.77 52.6724   1
  -1  12  -3 3031.72 52.3070   1
   1  10   4 5391.66 63.2102  -2
  -1  12  -4 5391.66 63.2102   1
  -1  12  -5 399.168 150.494   1
   1  10   5 337.338 69.2438  -2
  -1  12  -5 337.338 69.2438   1
  -1  12  -6 1238.87 52.6183   1
   1   9   7 720.192 79.1272  -2
  -1  12  -7 720.192 79.1272   1
  -1  -9  -8 9709.28 96.5687  -2
   1 -12   8 9709.28 96.5687   1
  -1  12  -9 2843.24 67.5697   1
   1   8  10 17003.1 104.223  -2
  -1  12 -10 17003.1 104.223   1
   1   8  11 1563.63 92.5386  -2
  -1  12 -11 1563.63 92.5386   1
   1 -12  12 2444.16 99.0857   1
  -1  -7 -13 411.138 84.1229  -2
   1 -12  13 411.138 84.1229   1
   1   7  14 1373.93 80.6549  -2
  -1  12 -14 1373.93 80.6549   1
  -1  12 -15 2556.05 55.4081   1
  -1  12 -16 134.196 87.9668   1
  -1  -6 -16 676.892 72.6025  -2
   1 -12  16 676.892 72.6025   1
   1   6  17 358.696 51.7525  -2
  -1  12 -17 358.696 51.7525   1
  -1  11  15 66.6092 87.1070   1
   1  15 -14 266.636 189.908  -2
  -1  11  14 266.636 189.908   1
  -1  11  13 57.1260 87.7560   1
  -1  11  12 3156.36 89.1948   1
   1  14 -11 496.407 137.458  -2
  -1  11  11 496.407 137.458   1
  -1  11  10 3445.24 104.055   1
  -1  11   9 1243.23 99.2535   1
   1  13  -8 5242.85 139.062  -2
  -1  11   8 5242.85 139.062   1
  -1  11   7 186.812 85.0391   1
  -1  11   6 13767.5 87.9114   1
   1  12  -5 4136.40 92.8688  -2
  -1  11   5 4136.40 92.8688   1
  -1  11   4 374.608 44.5014   1
  -1  11   3 131.769 44.6445   1
   1  11  -2 11728.3 86.8746  -2
  -1  11   2 11728.3 86.8746   1
  -1  11   1 17507.2 61.1848   1
  -1  11   0 24079.6 75.7191   1
   1  10   1 622.082 57.9896  -2
  -1  11  -1 622.082 57.9896   1
   1 -11   2 12852.6 54.3564   1
  -1  11  -3 200.052 43.4116   1
  -1  -9  -4 13633.9 72.1823  -2
   1 -11   4 13633.9 72.1823   1
  -1  11  -5 30.5562 167.532   1
   1   9   5 1768.65 59.0152  -2
  -1  11  -5 1768.65 59.0152   1
  -1  11  -6 136.073 51.4178   1
   1   8   7 701.104 73.1621  -2
  -1  11  -7 701.104 73.1621   1
   1   8   8 13834.5 94.7081  -2
  -1  11  -8 13834.5 94.7081   1
  -1  11  -9 1590.40 64.9266   1
   1   7  10 1795.04 84.9648  -2
  -1  11 -10 1795.04 84.9648   1
   1   7  11 7309.29 95.7661  -2
  -1  11 -11 7309.29 95.7661   1
   1 -11  12 616.333 88.8903   1
   1   6  13 427.634 132.504  -2
  -1  11 -13 427.634 132.504   1
  -1  -6 -14 538.350 75.8341  -2
   1 -11  14 538.350 75.8341   1
   1 -11  15 3799.62 62.1016   1
  -1  -5 -16 984.891 59.2628  -2
   1 -11  16 984.891 59.2628   1
  -1  -5 -17 569.771 61.3091  -2
   1 -11  17 569.771 61.3091   1
  -1  10  15 1066.93 72.9798   1
   1  14 -14 207.646 117.746  -2
  -1  10  14 207.646 117.746   1
  -1  10  13 1442.20 95.3964   1
   1 -10 -12 210.733 85.3291   1
  -1 -13  11 4458.18 149.591  -2
   1 -10 -11 4458.18 149.591   1
  -1  10  10 2663.05 80.6416   1
  -1  10   9 1549.57 82.9193   1
   1  12  -8 496.896 110.267  -2
  -1  10   8 496.896 110.267   1
  -1  10   7 722.298 72.3459   1
  -1  10   6 6120.81 57.4793   1
   1  11  -5 6385.20 69.4095  -2
  -1  10   5 6385.20 69.4095   1
  -1  10   4 145.000 41.5588   1
  -1  10   3 116.831 44.2987   1
   1  10  -2 46920.8 93.5437  -2
  -1  10   2 46920.8 93.5437   1
  -1  10   1-3.47012 43.0739   1
  -1  10   0 43403.3 124.962   1
   1   9   1 19545.5 73.3122  -2
  -1  10  -1 19545.5 73.3122   1
   1 -10   2 26416.8 64.5528   1
   1 -10   3 869.306 40.6392   1
  -1  -8  -4 13272.6 114.080  -2
   1 -10   4 13272.6 114.080   1
   1   8   5 653.072 68.0304  -2
  -1  10  -5 653.072 68.0304   1
  -1  10  -6 120.262 42.3627   1
   1   7   7 484.071 69.2902  -2
  -1  10  -7 484.071 69.2902   1
  -1  10  -8 8266.46 222.495   1
   1   7   8 18894.7 96.6955  -2
  -1  10  -8 18894.7 96.6955   1
  -1  10  -9 16346.7 78.6439   1
  -1  -6 -10 499.685 79.4597  -2
   1 -10  10 499.685 79.4597   1
  -1  -6 -11 2457.18 90.3484  -2
   1 -10  11 2457.18 90.3484   1
   1 -10  12 32.0798 64.3418   1
   1   5  13 2557.24 101.701  -2
  -1  10 -13 2557.24 101.701   1
  -1  -5 -14 1417.34 80.8441  -2
   1 -10  14 1417.34 80.8441   1
  -1  10 -15 2094.57 57.2291   1
   1   4  16 1318.74 63.9901  -2
  -1  10 -16 1318.74 63.9901   1
  -1  -4 -17 1898.35 72.5036  -2
   1 -10  17 1898.35 72.5036   1
  -1  10 -18 678.618 51.3730   1
  -1   9  16 133.701 65.4450   1
  -1   9  15 1334.31 79.4510   1
   1  13 -14 203.292 137.302  -2
  -1   9  14 203.292 137.302   1
   1  -9 -13 2321.26 258.448   1
  -1   9  12 5461.31 120.122   1
   1  12 -11 2482.22 120.922  -2
  -1   9  11 2482.22 120.922   1
  -1   9  10 80.6794 80.3513   1
  -1   9   9 691.380 68.7380   1
   1  11  -8 2883.38 81.9079  -2
  -1   9   8 2883.38 81.9079   1
  -1   9   7 456.133 52.9569   1
  -1   9   6 6536.20 50.1599   1
   1  10  -5 2859.98 49.4656  -2
  -1   9   5 2859.98 49.4656   1
  -1   9   4 3724.68 43.9884   1
   1  -9  -3 7101.11 66.3446   1
   1   9  -2 41765.5 89.8470  -2
  -1   9   2 41765.5 89.8470   1
  -1   9   1 30418.6 60.0705   1
  -1   9   0 5039.24 34.3098   1
   1   8   1 35730.1 61.0464  -2
  -1   9  -1 35730.1 61.0464   1
  -1   9  -2 1699.98 27.2135   1
  -1   9  -3 27026.8 48.2046   1
   1   7   4 433.754 56.6323  -2
  -1   9  -4 433.754 56.6323   1
  -1   9  -5 2107.63 92.4396   1
   1   7   5 2867.36 84.9573  -2
  -1   9  -5 2867.36 84.9573   1
  -1   9  -6 4529.73 65.5362   1
  -1  -6  -7 7605.04 84.9628  -2
   1  -9   7 7605.04 84.9628   1
  -1  -6  -8 826.354 72.0626  -2
   1  -9   8 826.354 72.0626   1
  -1   9  -9 15345.5 76.7386   1
  -1  -5 -10 1460.05 82.5680  -2
   1  -9  10 1460.05 82.5680   1
   1   5  11 5687.02 146.062  -2
  -1   9 -11 5687.02 146.062   1
   1  -9  12 6848.12 87.6163   1
  -1  -4 -13 3268.76 95.2738  -2
   1  -9  13 3268.76 95.2738   1
  -1  -4 -14 4469.20 122.125  -2
   1  -9  14 4469.20 122.125   1
   1  -9  15 5021.22 57.3436   1
   1   3  16 6061.52 74.4940  -2
  -1   9 -16 6061.52 74.4940   1
  -1  -3 -17 4369.72 66.0275  -2
   1  -9  17 4369.72 66.0275   1
   1  -9  18 128.203 57.1464   1
   1  13 -17 358.729 140.118  -2
  -1   8  17 358.729 140.118   1
  -1   8  16 1773.43 74.9228   1
  -1   8  15 508.824 88.4972   1
  -1 -12  14 1609.20 357.764  -2
   1  -8 -14 1609.20 357.764   1
  -1   8  13 2174.15 112.355   1
   1  -8 -12 3443.24 115.518   1
   1  11 -11 1871.74 100.425  -2
  -1   8  11 1871.74 100.425   1
   1  -8 -10 4915.36 79.4195   1
  -1   8   9 3401.14 64.5549   1
   1  10  -8 8219.81 91.2363  -2
  -1   8   8 8219.81 91.2363   1
   1  -8  -7 214.572 44.9083   1
   1  -8  -6 3441.66 54.4052   1
   1   9  -5 3508.85 69.5820  -2
  -1   8   5 3508.85 69.5820   1
  -1   8   4 1941.33 34.8431   1
  -1   8   3 5510.03 33.1846   1
   1   8  -2 34234.7 62.1993  -2
  -1   8   2 34234.7 62.1993   1
  -1   8   1 29665.8 45.5159   1
  -1   8   0 22372.1 36.4112   1
   1   7   1 14296.6 38.0981  -2
  -1   8  -1 14296.6 38.0981   1
  -1   8  -2 3744.59 26.8685   1
   1   7   2 4758.58 115.038  -2
  -1   8  -2 4758.58 115.038   1
   1  -8   3 761.588 28.0892   1
   1   6   4 18068.2 66.5655  -2
  -1   8  -4 18068.2 66.5655   1
   1  -8   5 2273.08 201.827   1
   1   6   5 2784.31 65.8298  -2
  -1   8  -5 2784.31 65.8298   1
  -1   8  -6 1632.95 56.1052   1
  -1  -5  -7 22572.6 147.122  -2
   1  -8   7 22572.6 147.122   1
   1   5   8 14831.5 101.979  -2
  -1   8  -8 14831.5 101.979   1
  -1   8  -9 356.558 52.8410   1
   1   4  10 4230.74 76.0269  -2
  -1   8 -10 4230.74 76.0269   1
  -1  -4 -11 36.2125 130.901  -2
   1  -8  11 36.2125 130.901   1
   1  -8  12 5675.92 88.7033   1
  -1  -3 -13 6568.67 126.338  -2
   1  -8  13 6568.67 126.338   1
   1   3  14 24250.0 167.641  -2
  -1   8 -14 24250.0 167.641   1
   1  -8  15 9689.67 81.6711   1
  -1  -3 -15 11759.6 183.918  -2
   1  -8  15 11759.6 183.918   1
   1   2  16 11223.4 80.5282  -2
  -1   8 -16 11223.4 80.5282   1
  -1  -2 -17 6359.68 93.1888  -2
   1  -8  17 6359.68 93.1888   1
   1  -8  18 400.102 50.4872   1
  -1   7  18 172.418 70.0899   1
   1  12 -17 346.034 153.231  -2
  -1   7  17 346.034 153.231   1
  -1   7  16 1853.28 83.8657   1
   1  -7 -15 296.168 97.8975   1
  -1 -11  14 7073.68 176.383  -2
   1  -7 -14 7073.68 176.383   1
  -1   7  13 184.720 111.234   1
  -1   7  12 1200.85 94.8072   1
   1  10 -11 8643.88 121.471  -2
  -1   7  11 8643.88 121.471   1
   1  -7 -10 1829.13 74.9686   1
  -1   7   9 199.818 54.3704   1
   1   9  -8 1008.75 78.2524  -2
  -1   7   8 1008.75 78.2524   1
  -1   7   7 3480.66 43.2428   1
  -1   7   6 9566.00 56.0709   1
  -1  -8   5 660.396 44.2958  -2
   1  -7  -5 660.396 44.2958   1
  -1   7   4 1384.89 33.5617   1
  -1   7   3 10307.0 38.3299   1
   1   7  -2 10531.1 40.2555  -2
  -1   7   2 10531.1 40.2555   1
  -1   7   1 204.256 19.4513   1
  -1   7   0 147.589 18.2380   1
  -1  -6  -1 92837.2 57.7243  -2
   1  -7   1 92837.2 57.7243   1
   1  -7   2 1214.91 28.0911   1
   1   6   2 1377.10 55.7459  -2
  -1   7  -2 1377.10 55.7459   1
  -1   7  -3 576.728 24.7491   1
  -1  -5  -4 5867.61 56.7506  -2
   1  -7   4 5867.61 56.7506   1
   1   5   5 116.817 57.7185  -2
  -1   7  -5 116.817 57.7185   1
   1  -7   6 8080.16 74.6430   1
   1   4   7 2031.94 96.1354  -2
  -1   7  -7 2031.94 96.1354   1
  -1  -4  -8 55365.2 160.988  -2
   1  -7   8 55365.2 160.988   1
   1  -7   9 3506.68 68.1480   1
  -1  -3 -10 5912.12 101.957  -2
   1  -7  10 5912.12 101.957   1
   1   3  11 5126.03 109.493  -2
  -1   7 -11 5126.03 109.493   1
  -1   7 -12 331.773 79.4472   1
  -1  -2 -13 19984.6 126.087  -2
   1  -7  13 19984.6 126.087   1
   1   2  14 6712.97 122.067  -2
  -1   7 -14 6712.97 122.067   1
   1  -7  15 3319.06 87.7805   1
   1   1  16 4511.60 77.7832  -2
  -1   7 -16 4511.60 77.7832   1
  -1  -1 -17 11649.6 99.4583  -2
   1  -7  17 11649.6 99.4583   1
   1  -7  18 1310.57 96.0444   1
  -1  -1 -18 1458.12 85.1667  -2
   1  -7  18 1458.12 85.1667   1
   1   0  19 1164.62 64.0293  -2
  -1   7 -19 1164.62 64.0293   1
  -1   6  18 20.6689 89.6696   1
   1  11 -17 242.064 148.155  -2
  -1   6  17 242.064 148.155   1
  -1   6  16 537.021 129.387   1
   1  -6 -15 59.9785 125.709   1
   1  10 -14 7084.80 232.685  -2
  -1   6  14 7084.80 232.685   1
  -1   6  13 2257.22 93.9748   1
  -1   6  12 977.388 71.3156   1
   1   9 -11 3125.25 108.578  -2
  -1   6  11 3125.25 108.578   1
  -1   6  10 7272.61 76.8205   1
  -1   6   9 381.831 49.7212   1
   1   8  -8 26122.1 138.031  -2
  -1   6   8 26122.1 138.031   1
   1  -6  -7 227.943 27.3365   1
  -1   6   6 17836.6 41.3930   1
   1   7  -5 7345.72 47.8428  -2
  -1   6   5 7345.72 47.8428   1
  -1   6   4 7113.43 31.1294   1
  -1   6   3 290.169 20.6762   1
   1   6  -2 8867.31 30.4835  -2
  -1   6   2 8867.31 30.4835   1
  -1   6   1 4048.55 16.6126   1
  -1   6   0 187.331 13.7155   1
   1   5   1 4844.64 29.1196  -2
  -1   6  -1 4844.64 29.1196   1
  -1   6  -2 14843.3 33.5231   1
   1   5   2 17386.8 54.8062  -2
  -1   6  -2 17386.8 54.8062   1
  -1   6  -3 579.602 18.9096   1
   1   4   4 17629.2 48.1154  -2
  -1   6  -4 17629.2 48.1154   1
   1   4   5 9134.06 60.0673  -2
  -1   6  -5 9134.06 60.0673   1
  -1   6  -6 12446.6 73.5652   1
  -1  -3  -7 32419.1 136.165  -2
   1  -6   7 32419.1 136.165   1
   1   3   8 4575.75 122.629  -2
  -1   6  -8 4575.75 122.629   1
   1  -6   9 1595.32 57.7693   1
   1   2  10 64.7578 88.3799  -2
  -1   6 -10 64.7578 88.3799   1
  -1  -2 -11 2439.01 86.3594  -2
   1  -6  11 2439.01 86.3594   1
   1  -6  12 255.957 77.5340   1
   1   1  13 16091.2 135.076  -2
  -1   6 -13 16091.2 135.076   1
   1   1  14 12482.2 133.696  -2
  -1   6 -14 12482.2 133.696   1
  -1   6 -15 4119.47 113.074   1
   1   0  16 7345.36 85.2505  -2
  -1   6 -16 7345.36 85.2505   1
   1   0  17 1431.12 79.1881  -2
  -1   6 -17 1431.12 79.1881   1
   1  -6  18 3740.74 109.331   1
  -1   0 -18 2286.44 88.8804  -2
   1  -6  18 2286.44 88.8804   1
  -1   1 -19 269.299 65.1340  -2
   1  -6  19 269.299 65.1340   1
  -1   5  18 527.673 106.473   1
   1  10 -17 183.957 103.909  -2
  -1   5  17 183.957 103.909   1
  -1   5  16 110.421 86.7026   1
   1  -5 -15 362.593 117.190   1
  -1  -9  14 4511.57 112.681  -2
   1  -5 -14 4511.57 112.681   1
   1  -5 -13 71.6569 64.3263   1
   1   9 -13 11.5481 274.665  -2
  -1   5  13 11.5481 274.665   1
  -1   5  12 1157.66 60.5767   1
  -1  -8  11 9579.26 103.832  -2
   1  -5 -11 9579.26 103.832   1
  -1   5  10 791.239 68.2467   1
  -1   5   9 4236.96 63.2683   1
   1   7  -8 136774. 166.853  -2
  -1   5   8 136774. 166.853   1
  -1   5   7 5707.71 31.1466   1
  -1   5   6 51422.8 55.4638   1
  -1  -6   5 14246.0 41.5165  -2
   1  -5  -5 14246.0 41.5165   1
  -1   5   4 10949.0 24.3226   1
  -1   5   3 2262.01 16.2284   1
   1   5  -2 31222.8 36.1684  -2
  -1   5   2 31222.8 36.1684   1
  -1   5   1 154158. 51.7578   1
  -1   5   0 429.877 16.2444   1
   1   4   1 15838.4 33.6306  -2
  -1   5  -1 15838.4 33.6306   1
  -1   5  -2 120.811 30.3022   1
   1   4   2 4559.28 37.1331  -2
  -1   5  -2 4559.28 37.1331   1
  -1   5  -3 1830.95 21.5266   1
   1   3   4 4158.49 35.1204  -2
  -1   5  -4 4158.49 35.1204   1
   1   3   5 104116. 101.376  -2
  -1   5  -5 104116. 101.376   1
  -1   5  -6 77101.7 109.864   1
  -1  -2  -7 12881.9 86.1126  -2
   1  -5   7 12881.9 86.1126   1
   1   2   8 1315.21 124.522  -2
  -1   5  -8 1315.21 124.522   1
  -1   5  -9 666.399 55.1042   1
   1   1  10 12328.8 97.5163  -2
  -1   5 -10 12328.8 97.5163   1
   1   1  11 425.909 81.3690  -2
  -1   5 -11 425.909 81.3690   1
   1  -5  12 3788.10 70.1409   1
   1   0  13 453.165 99.7155  -2
  -1   5 -13 453.165 99.7155   1
  -1   0 -14 8008.76 94.5449  -2
   1  -5  14 8008.76 94.5449   1
   1  -5  15 6714.78 150.630   1
  -1   0 -15 14560.6 138.417  -2
   1  -5  15 14560.6 138.417   1
  -1   1 -16 3442.89 94.4583  -2
   1  -5  16 3442.89 94.4583   1
  -1   1 -17 255.928 70.5858  -2
   1  -5  17 255.928 70.5858   1
  -1   5 -18 1768.43 103.528   1
  -1   1 -18 1612.36 61.8422  -2
   1  -5  18 1612.36 61.8422   1
   1  -2  19 753.633 52.3867  -2
  -1   5 -19 753.633 52.3867   1
  -1   4  19 1759.72 86.5664   1
  -1   4  18 158.049 68.6661   1
  -1  -9  17 2687.95 131.372  -2
   1  -4 -17 2687.95 131.372   1
  -1   4  16 1103.35 82.7908   1
   1  -4 -15 636.649 110.194   1
   1   8 -14 2576.38 109.112  -2
  -1   4  14 2576.38 109.112   1
   1  -4 -13 16.4669 65.6638   1
   1   8 -13 479.330 250.414  -2
  -1   4  13 479.330 250.414   1
   1  -4 -12 959.592 63.4510   1
   1   7 -11 5369.66 110.194  -2
  -1   4  11 5369.66 110.194   1
   1  -4 -10 8489.69 80.8547   1
  -1   4   9 829.472 47.5192   1
   1   6  -8 93431.3 111.037  -2
  -1   4   8 93431.3 111.037   1
  -1   4   7 37410.1 53.0733   1
  -1   4   6 17080.9 31.6731   1
  -1  -5   5 23235.2 40.5380  -2
   1  -4  -5 23235.2 40.5380   1
  -1   4   4 32727.8 33.5390   1
  -1   4   3 30847.5 30.4680   1
   1   4  -2 20358.3 34.1066  -2
  -1   4   2 20358.3 34.1066   1
   1  -4  -1 65648.2 42.0619   1
   1  -4   0 36773.2 39.5400   1
  -1  -3  -1 3492.11 50.8341  -2
   1  -4   1 3492.11 50.8341   1
  -1   4  -2 134.288 37.9578   1
  -1  -3  -2 3517.93 37.6598  -2
   1  -4   2 3517.93 37.6598   1
  -1   4  -3 419.740 37.9556   1
  -1  -2  -4 1597.40 43.8398  -2
   1  -4   4 1597.40 43.8398   1
  -1   4  -5 14187.9 174.793   1
   1   2   5 18665.7 51.3205  -2
  -1   4  -5 18665.7 51.3205   1
   1  -4   6 53141.5 93.1847   1
  -1  -1  -7 4852.86 81.0802  -2
   1  -4   7 4852.86 81.0802   1
   1   1   8 25178.0 125.644  -2
  -1   4  -8 25178.0 125.644   1
   1  -4   9 60.5630 80.0355   1
  -1   0 -10 3465.12 79.9059  -2
   1  -4  10 3465.12 79.9059   1
  -1   0 -11 4859.22 73.5495  -2
   1  -4  11 4859.22 73.5495   1
   1  -4  12 174.581 59.3598   1
   1  -1  13 2446.92 104.567  -2
  -1   4 -13 2446.92 104.567   1
   1  -1  14 832.952 88.8859  -2
  -1   4 -14 832.952 88.8859   1
  -1   4 -15 483.453 113.046   1
  -1   1 -15 4637.41 120.017  -2
   1  -4  15 4637.41 120.017   1
   1  -2  16 4306.73 108.065  -2
  -1   4 -16 4306.73 108.065   1
  -1   2 -17 744.209 72.8937  -2
   1  -4  17 744.209 72.8937   1
  -1   4 -18 148.843 103.777   1
  -1   2 -18 109.365 67.0754  -2
   1  -4  18 109.365 67.0754   1
  -1   3 -19 199.373 51.9605  -2
   1  -4  19 199.373 51.9605   1
   1  -3 -19 66.1732 79.8131   1
   1   9 -19 56.0814 148.600  -2
  -1   3  19 56.0814 148.600   1
   1  -3 -18 3795.67 104.992   1
   1   8 -18 3752.69 219.166  -2
  -1   3  18 3752.69 219.166   1
  -1  -8  17 291.150 95.5570  -2
   1  -3 -17 291.150 95.5570   1
  -1   3  16 516.097 89.4757   1
  -1  -8  16 187.693 388.461  -2
   1  -3 -16 187.693 388.461   1
   1  -3 -15 896.689 90.5272   1
  -1  -7  14 1381.77 122.128  -2
   1  -3 -14 1381.77 122.128   1
   1  -3 -13 867.625 93.0233   1
  -1  -7  13 863.040 184.943  -2
   1  -3 -13 863.040 184.943   1
  -1   3  12 844.654 69.3342   1
  -1  -6  11 1958.16 74.2360  -2
   1  -3 -11 1958.16 74.2360   1
  -1   3  10 10515.8 86.3105   1
  -1  -6  10 11718.2 339.665  -2
   1  -3 -10 11718.2 339.665   1
  -1   3   9 24562.8 58.8147   1
   1   5  -8 21319.5 58.9265  -2
  -1   3   8 21319.5 58.9265   1
  -1   3   7 24380.3 52.3263   1
   1   5  -7 67531.2 123.880  -2
  -1   3   7 67531.2 123.880   1
  -1   3   6 9636.48 24.9996   1
  -1  -4   5 47105.1 53.1226  -2
   1  -3  -5 47105.1 53.1226   1
   1  -3  -4 1882.51 17.5542   1
  -1   3   3 21828.9 25.9107   1
  -1  -3   2 80616.5 59.0851  -2
   1  -3  -2 80616.5 59.0851   1
  -1   3   1 188.200 20.4677   1
  -1   3   0 8593.98 38.8533   1
   1   2   1 48480.1 61.4753  -2
  -1   3  -1 48480.1 61.4753   1
   1  -3   2 2384.88 82.4051   1
   1   2   2 6291.14 76.6222  -2
  -1   3  -2 6291.14 76.6222   1
  -1   3  -3 18606.0 45.6278   1
   1   1   4 2294.11 46.2122  -2
  -1   3  -4 2294.11 46.2122   1
   1   1   5 565.191 46.0577  -2
  -1   3  -5 565.191 46.0577   1
  -1   3  -6 1050.71 43.4634   1
  -1   0  -7 74638.1 116.832  -2
   1  -3   7 74638.1 116.832   1
   1   0   8 32855.9 126.120  -2
  -1   3  -8 32855.9 126.120   1
   1  -3   9 25726.3 94.8824   1
  -1   1 -10 4463.83 77.6342  -2
   1  -3  10 4463.83 77.6342   1
   1  -1  11 1712.02 66.1338  -2
  -1   3 -11 1712.02 66.1338   1
   1  -3  12 136.864 67.0355   1
   1  -2  13 268.703 86.3985  -2
  -1   3 -13 268.703 86.3985   1
   1  -2  14 954.936 88.6061  -2
  -1   3 -14 954.936 88.6061   1
   1  -3  15 1079.96 85.8134   1
   1  -3  16 759.738 89.4066  -2
  -1   3 -16 759.738 89.4066   1
  -1   3 -17 2990.83 76.9685  -2
   1  -3  17 2990.83 76.9685   1
   1  -3  18 307.435 92.4789   1
   1  -3  18 788.143 90.6565  -2
  -1   3 -18 788.143 90.6565   1
   1  -4  19 103.258 85.1937  -2
  -1   3 -19 103.258 85.1937   1
   1  -2 -19 55.4317 93.1349   1
   1   8 -19 1332.56 165.087  -2
  -1   2  19 1332.56 165.087   1
   1  -2 -18 938.473 75.9708   1
   1   7 -18 739.807 220.809  -2
  -1   2  18 739.807 220.809   1
  -1  -7  17 1277.66 110.509  -2
   1  -2 -17 1277.66 110.509   1
  -1  -7  16 2282.56 409.774  -2
   1  -2 -16 2282.56 409.774   1
  -1   2  15 114.570 114.133   1
  -1  -6  15 157.690 182.272  -2
   1  -2 -15 157.690 182.272   1
  -1  -6  14 2857.97 129.662  -2
   1  -2 -14 2857.97 129.662   1
  -1   2  13 160.031 107.627   1
   1   6 -13 247.933 111.919  -2
  -1   2  13 247.933 111.919   1
  -1   2  12 4161.56 71.3766   1
  -1  -5  12 2753.25 378.382  -2
   1  -2 -12 2753.25 378.382   1
   1   5 -11 472.500 54.8610  -2
  -1   2  11 472.500 54.8610   1
  -1   2  10 18643.3 86.4462   1
  -1  -5  10 18523.3 150.408  -2
   1  -2 -10 18523.3 150.408   1
  -1   2   9 20932.7 72.5486   1
   1   4  -8 8759.84 56.7096  -2
  -1   2   8 8759.84 56.7096   1
  -1   2   7 43712.1 73.0095   1
  -1  -4   7 84826.4 119.607  -2
   1  -2  -7 84826.4 119.607   1
  -1   2   6 357.308 21.7783   1
   1   3  -5 578.944 27.6243  -2
  -1   2   5 578.944 27.6243   1
  -1   2   4 1986.76 27.7843   1
  -1  -3   4 2180.04 68.0433  -2
   1  -2  -4 2180.04 68.0433   1
   1  -2  -3 94362.7 52.4116   1
  -1   2   2 52522.0 177.339   1
   1   2  -2 58636.2 79.4279  -2
  -1   2   2 58636.2 79.4279   1
   1  -2  -1 172.754 20.2099   1
   1  -2   0 100729. 94.1834   1
   1   1   1 957591. 275.377  -2
  -1   2  -1 957591. 275.377   1
   1  -2   2 225439. 190.252   1
   1   1   2 406902. 231.596  -2
  -1   2  -2 406902. 231.596   1
  -1   2  -3 1408.14 35.4561   1
   1   0   4 489156. 188.458  -2
  -1   2  -4 489156. 188.458   1
  -1   0  -5 6654.58 37.2472  -2
   1  -2   5 6654.58 37.2472   1
   1  -2   6 91675.0 75.1701   1
  -1   1  -7 5517.11 75.0974  -2
   1  -2   7 5517.11 75.0974   1
  -1   1  -8 3708.04 56.2426  -2
   1  -2   8 3708.04 56.2426   1
   1  -2   9 2524.08 54.5041   1
  -1   2 -10 2150.29 74.1574  -2
   1  -2  10 2150.29 74.1574   1
  -1   2 -11 31392.2 133.748  -2
   1  -2  11 31392.2 133.748   1
  -1   2 -12 854.543 58.9192   1
   1  -3  13 437.564 81.8820  -2
  -1   2 -13 437.564 81.8820   1
  -1   3 -14 774.472 108.534  -2
   1  -2  14 774.472 108.534   1
  -1   2 -15 168.847 81.1531   1
  -1   4 -16 2279.89 89.4434  -2
   1  -2  16 2279.89 89.4434   1
   1  -4  17 608.606 69.9346  -2
  -1   2 -17 608.606 69.9346   1
   1  -2  18 520.999 89.4977   1
  -1   4 -18 578.095 91.4526  -2
   1  -2  18 578.095 91.4526   1
  -1   5 -19 421.064 83.3547  -2
   1  -2  19 421.064 83.3547   1
  -1  -7  19 106.103 104.660  -2
   1  -1 -19 106.103 104.660   1
   1   6 -18 1191.96 94.4048  -2
  -1   1  18 1191.96 94.4048   1
   1   6 -17 2755.67 120.531  -2
  -1   1  17 2755.67 120.531   1
  -1  -6  16 153.739 408.596  -2
   1  -1 -16 153.739 408.596   1
   1  -1 -15 440.177 94.1734   1
  -1  -5  15 631.742 197.917  -2
   1  -1 -15 631.742 197.917   1
  -1  -5  14 4215.97 96.4199  -2
   1  -1 -14 4215.97 96.4199   1
  -1   1  13 5622.84 79.5592   1
  -1  -5  13 7531.13 172.820  -2
   1  -1 -13 7531.13 172.820   1
   1  -1 -12 3838.58 71.0114   1
  -1  -4  12 9020.11 181.416  -2
   1  -1 -12 9020.11 181.416   1
  -1  -4  11 17965.9 115.349  -2
   1  -1 -11 17965.9 115.349   1
  -1   1  10 2363.70 96.3334   1
  -1  -4  10 2524.57 85.8524  -2
   1  -1 -10 2524.57 85.8524   1
   1  -1  -9 9625.61 65.3381   1
  -1  -3   8 20585.5 96.8678  -2
   1  -1  -8 20585.5 96.8678   1
  -1   1   7 42494.5 101.914   1
  -1  -3   7 60459.8 128.325  -2
   1  -1  -7 60459.8 128.325   1
  -1   1   6 655.655 34.8172   1
   1   2  -5 5275.93 47.3109  -2
  -1   1   5 5275.93 47.3109   1
  -1   1   4 374215. 194.800   1
   1   2  -4 575945. 258.132  -2
  -1   1   4 575945. 258.132   1
  -1   1   3 12553.0 33.0225   1
  -1   1   2 132543. 125.473   1
  -1  -1   2 249442. 180.029  -2
   1  -1  -2 249442. 180.029   1
   1  -1  -1 98860.7 63.1017   1
   1  -1   0 5110.74 21.6032   1
   1  -1   1 10701.1 41.0251   1
   1   0   1 11169.5 73.4551  -2
  -1   1  -1 11169.5 73.4551   1
   1  -1   2 601.212 34.8702   1
   1   0   2 15313.5 93.7023  -2
  -1   1  -2 15313.5 93.7023   1
   1  -1   3 207184. 91.7135   1
   1  -1   3 384962. 388.690  -2
  -1   1  -3 384962. 388.690   1
   1  -1   4 282.087 82.6407   1
  -1   1  -4 564.450 29.3298  -2
   1  -1   4 564.450 29.3298   1
   1  -1   5 74441.8 301.086   1
   1  -1   5 103864. 62.9357  -2
  -1   1  -5 103864. 62.9357   1
  -1   1  -6 24523.4 35.6397   1
  -1   2  -7 4783.22 42.8312  -2
   1  -1   7 4783.22 42.8312   1
  -1   2  -8 4092.31 46.3873  -2
   1  -1   8 4092.31 46.3873   1
  -1   1  -9 6450.35 49.2230   1
  -1   3 -10 2682.68 65.7411  -2
   1  -1  10 2682.68 65.7411   1
  -1   3 -11 1364.52 75.1025  -2
   1  -1  11 1364.52 75.1025   1
  -1   1 -12 681.841 60.6646   1
   1  -4  13 1536.36 102.310  -2
  -1   1 -13 1536.36 102.310   1
  -1   4 -14 734.696 90.9143  -2
   1  -1  14 734.696 90.9143   1
   1  -1  15 4937.74 88.4092   1
  -1   5 -16 1984.25 86.9939  -2
   1  -1  16 1984.25 86.9939   1
   1  -5  17 220.978 67.9662  -2
  -1   1 -17 220.978 67.9662   1
   1  -1  18 92.0824 82.8440   1
  -1   5 -18 1241.99 111.845  -2
   1  -1  18 1241.99 111.845   1
   1  -6  19 487.365 80.4802  -2
  -1   1 -19 487.365 80.4802   1
  -1  -6  20 439.087 103.431  -2
   1   0 -20 439.087 103.431   1
  -1  -6  19 1980.65 80.6595  -2
   1   0 -19 1980.65 80.6595   1
  -1  -5  18 1714.79 110.155  -2
   1   0 -18 1714.79 110.155   1
  -1  -5  17 192.384 113.229  -2
   1   0 -17 192.384 113.229   1
  -1  -5  16 1552.08 123.820  -2
   1   0 -16 1552.08 123.820   1
  -1  -4  15 8431.92 101.711  -2
   1   0 -15 8431.92 101.711   1
  -1  -4  14 3896.38 90.3307  -2
   1   0 -14 3896.38 90.3307   1
  -1   0  13 2200.13 89.8843   1
   1   4 -13 2211.09 125.256  -2
  -1   0  13 2211.09 125.256   1
  -1   0  12 15990.7 93.4407   1
  -1  -3  12 20700.2 199.064  -2
   1   0 -12 20700.2 199.064   1
   1   3 -11 1192.45 67.0963  -2
  -1   0  11 1192.45 67.0963   1
  -1  -3  10 18263.4 105.189  -2
   1   0 -10 18263.4 105.189   1
  -1   0   9 719.397 62.8263   1
  -1  -2   9 3669.86 232.530  -2
   1   0  -9 3669.86 232.530   1
   1   2  -8 23233.1 88.0359  -2
  -1   0   8 23233.1 88.0359   1
  -1   0   7 11809.7 58.1276   1
  -1  -2   7 30965.9 149.573  -2
   1   0  -7 30965.9 149.573   1
   1   0  -6 1344.81 38.1192   1
  -1  -1   6 4529.41 114.375  -2
   1   0  -6 4529.41 114.375   1
  -1  -1   5 85008.5 117.313  -2
   1   0  -5 85008.5 117.313   1
  -1   0   4 160742. 141.356   1
  -1  -1   4 415954. 241.270  -2
   1   0  -4 415954. 241.270   1
  -1   0   3 137939. 78.9474   1
  -1   0   2 14216.7 49.8827   1
  -1   0   2 23523.1 52.4332  -2
   1   0  -2 23523.1 52.4332   1
   1   0  -1 329622. 173.423   1
  -1   0   0 173.343 13.0167   1
   1   0   1 1166.92 31.3995   1
   1  -1   1 7912.17 79.5297  -2
  -1   0  -1 7912.17 79.5297   1
  -1   0  -2 16688.7 30.4802   1
  -1   1  -2 18322.8 60.1381  -2
   1   0   2 18322.8 60.1381   1
   1   0   3 20771.3 24.9065   1
   1   0   4 332060. 193.637   1
   1  -2   4 545026. 119.524  -2
  -1   0  -4 545026. 119.524   1
   1   0   5 435.329 29.5987   1
  -1   2  -5 5238.10 29.0249  -2
   1   0   5 5238.10 29.0249   1
   1   0   6 29140.3 36.9388   1
  -1   3  -7 68035.3 66.2733  -2
   1   0   7 68035.3 66.2733   1
   1  -3   8 31735.8 69.3997  -2
  -1   0  -8 31735.8 69.3997   1
  -1   0  -9 4453.57 54.7319   1
  -1   4 -10 4834.00 76.4855  -2
   1   0  10 4834.00 76.4855   1
  -1   4 -11 6377.76 84.8863  -2
   1   0  11 6377.76 84.8863   1
  -1   0 -12 128.609 73.4236   1
  -1   5 -13 224.765 89.2259  -2
   1   0  13 224.765 89.2259   1
  -1   5 -14 4935.00 102.381  -2
   1   0  14 4935.00 102.381   1
   1   0  15 7458.96 83.0269   1
  -1   6 -16 4243.61 82.2389  -2
   1   0  16 4243.61 82.2389   1
  -1   6 -17 1102.52 68.2971  -2
   1   0  17 1102.52 68.2971   1
   1   0  18 381.096 57.5998   1
   1  -7  19 1223.51 74.1973  -2
  -1   0 -19 1223.51 74.1973   1
  -1  -5  20 1792.24 80.1855  -2
   1   1 -20 1792.24 80.1855   1
  -1  -5  19 839.139 82.1763  -2
   1   1 -19 839.139 82.1763   1
  -1  -4  18 682.128 111.022  -2
   1   1 -18 682.128 111.022   1
   1   4 -17 1805.52 95.2516  -2
  -1  -1  17 1805.52 95.2516   1
   1   4 -16 11898.0 114.281  -2
  -1  -1  16 11898.0 114.281   1
   1   1 -15 1735.59 295.068   1
   1   3 -15 4893.99 91.4579  -2
  -1  -1  15 4893.99 91.4579   1
   1   3 -14 6093.00 97.8612  -2
  -1  -1  14 6093.00 97.8612   1
  -1  -3  13 10630.8 96.5733  -2
   1   1 -13 10630.8 96.5733   1
  -1  -1  12 7240.58 95.0380   1
  -1  -2  12 6346.60 168.691  -2
   1   1 -12 6346.60 168.691   1
   1   2 -11 733.645 73.2279  -2
  -1  -1  11 733.645 73.2279   1
  -1  -1  10 100.862 102.766   1
  -1  -2  10 3878.41 87.4112  -2
   1   1 -10 3878.41 87.4112   1
   1   1  -9 41427.1 139.753   1
  -1  -1   9 65423.0 371.617  -2
   1   1  -9 65423.0 371.617   1
  -1  -1   8 2822.68 76.9454  -2
   1   1  -8 2822.68 76.9454   1
  -1  -1   7 1690.74 56.0362   1
  -1  -1   7 3963.99 118.640  -2
   1   1  -7 3963.99 118.640   1
   1   1  -6 4880.46 49.2665   1
  -1   0   6 5418.25 119.936  -2
   1   1  -6 5418.25 119.936   1
   1   0  -5 84272.6 126.952  -2
  -1  -1   5 84272.6 126.952   1
  -1  -1   4 282640. 231.235   1
  -1   0   4 434297. 259.883  -2
   1   1  -4 434297. 259.883   1
   1   1  -3 16511.5 36.3515   1
   1   1  -2 159278. 154.542   1
  -1   1   2 214187. 145.984  -2
   1   1  -2 214187. 145.984   1
   1   1  -1 37176.3 42.0017   1
   1   1   0 9862.70 31.4750   1
   1   1   1 349964. 113.653   1
  -1   2  -1 626624. 180.005  -2
   1   1   1 626624. 180.005   1
   1   1   2 236597. 80.1208   1
  -1   2  -2 346834. 125.483  -2
   1   1   2 346834. 125.483   1
   1   1   3 5285.46 16.7939   1
   1   1   4 984.693 54.9846   1
  -1   3  -4 1974.58 22.8337  -2
   1   1   4 1974.58 22.8337   1
   1   1   5 267.668 23.2387   1
  -1   3  -5 492.035 27.9633  -2
   1   1   5 492.035 27.9633   1
   1   1   6 14569.6 26.1226   1
  -1   4  -7 5361.64 42.1245  -2
   1   1   7 5361.64 42.1245   1
  -1   4  -8 19418.3 57.9087  -2
   1   1   8 19418.3 57.9087   1
   1   1   9 10047.7 102.803   1
  -1   5 -10 10991.4 108.841  -2
   1   1  10 10991.4 108.841   1
   1  -5  11 686.083 86.2781  -2
  -1  -1 -11 686.083 86.2781   1
  -1  -1 -12 1094.10 63.9554   1
  -1  -1 -13 7910.76 246.310   1
  -1   6 -13 14314.7 111.135  -2
   1   1  13 14314.7 111.135   1
  -1   6 -14 7893.58 104.921  -2
   1   1  14 7893.58 104.921   1
   1   1  15 849.377 82.6094   1
  -1   7 -16 3859.56 73.9702  -2
   1   1  16 3859.56 73.9702   1
   1  -7  17 7356.91 119.322  -2
  -1  -1 -17 7356.91 119.322   1
   1   1  18 1312.64 56.4365   1
   1   4 -20 405.225 53.4057  -2
  -1  -2  20 405.225 53.4057   1
   1   4 -19 906.907 83.2359  -2
  -1  -2  19 906.907 83.2359   1
   1   3 -18 979.690 86.1044  -2
  -1  -2  18 979.690 86.1044   1
   1   3 -17 476.731 79.3234  -2
  -1  -2  17 476.731 79.3234   1
  -1  -3  16 7653.45 96.0447  -2
   1   2 -16 7653.45 96.0447   1
   1   2 -15 22202.0 401.523   1
   1   2 -15 40311.0 117.058  -2
  -1  -2  15 40311.0 117.058   1
  -1  -2  14 3894.56 97.8130  -2
   1   2 -14 3894.56 97.8130   1
  -1  -2  13 39673.7 149.278  -2
   1   2 -13 39673.7 149.278   1
   1   2 -12 1675.55 112.971   1
   1   1 -12 6060.82 95.6310  -2
  -1  -2  12 6060.82 95.6310   1
  -1  -1  11 1035.33 70.1767  -2
   1   2 -11 1035.33 70.1767   1
  -1  -2  10 6034.32 118.839   1
  -1  -1  10 7476.61 100.628  -2
   1   2 -10 7476.61 100.628   1
  -1  -2   9 4009.30 91.0264   1
  -1   0   9 3836.56 244.348  -2
   1   2  -9 3836.56 244.348   1
   1   0  -8 31448.2 118.945  -2
  -1  -2   8 31448.2 118.945   1
  -1  -2   7 22853.4 105.127   1
  -1   0   7 35583.0 160.994  -2
   1   2  -7 35583.0 160.994   1
   1   2  -6 10163.3 40.0595   1
  -1   1   5 5137.86 44.5549  -2
   1   2  -5 5137.86 44.5549   1
  -1  -2   4 144252. 145.345   1
  -1   1   4 448627. 226.848  -2
   1   2  -4 448627. 226.848   1
   1   2  -3 174570. 73.3382   1
   1  -2  -2 44661.7 36.9565  -2
  -1  -2   2 44661.7 36.9565   1
   1   2  -1 1171.27 19.5781   1
   1   2   0 96003.3 65.4633   1
   1   2   1 53420.0 120.802   1
  -1   3  -1 59034.2 37.9981  -2
   1   2   1 59034.2 37.9981   1
   1   2   2 3943.04 23.2684   1
  -1   3  -2 5612.77 35.7181  -2
   1   2   2 5612.77 35.7181   1
   1   2   3 44006.2 32.3886   1
  -1   4  -4 1779.81 23.4328  -2
   1   2   4 1779.81 23.4328   1
  -1   4  -5 13732.2 32.4110  -2
   1   2   5 13732.2 32.4110   1
   1   2   6 91693.5 67.4524   1
  -1   5  -7 12489.2 64.5924  -2
   1   2   7 12489.2 64.5924   1
   1  -5   8 1667.46 59.6387  -2
  -1  -2  -8 1667.46 59.6387   1
  -1  -2  -9 260.926 47.6988   1
   1  -6  10 347.342 71.4907  -2
  -1  -2 -10 347.342 71.4907   1
  -1   6 -11 1869.17 79.9604  -2
   1   2  11 1869.17 79.9604   1
  -1  -2 -12 4615.09 73.0938   1
  -1  -2 -13 5486.79 165.334   1
   1  -7  13 14374.6 122.420  -2
  -1  -2 -13 14374.6 122.420   1
  -1   7 -14 6725.51 104.940  -2
   1   2  14 6725.51 104.940   1
   1   2  15 238.442 73.9179   1
   1  -8  16 12508.5 127.611  -2
  -1  -2 -16 12508.5 127.611   1
  -1   8 -17 3238.72 103.751  -2
   1   2  17 3238.72 103.751   1
   1   2  18 1706.47 52.8099   1
   1   3 -20 1248.59 60.5036  -2
  -1  -3  20 1248.59 60.5036   1
   1   3 -19 1937.79 71.7581  -2
  -1  -3  19 1937.79 71.7581   1
   1   2 -18 1003.89 74.0198  -2
  -1  -3  18 1003.89 74.0198   1
  -1  -2  17 645.329 94.7081  -2
   1   3 -17 645.329 94.7081   1
   1   2 -16 5136.80 109.638  -2
  -1  -3  16 5136.80 109.638   1
   1   3 -15 4752.55 286.396   1
   1   1 -15 6158.50 92.2871  -2
  -1  -3  15 6158.50 92.2871   1
   1   1 -14 3983.78 99.5443  -2
  -1  -3  14 3983.78 99.5443   1
  -1  -1  13 12582.7 102.279  -2
   1   3 -13 12582.7 102.279   1
   1   3 -12 10181.9 272.000   1
  -1   0  12 22012.7 104.561  -2
   1   3 -12 22012.7 104.561   1
  -1   0  11 1322.17 73.5823  -2
   1   3 -11 1322.17 73.5823   1
  -1   0  10 27892.0 125.057  -2
   1   3 -10 27892.0 125.057   1
  -1  -3   9 2141.41 73.2917   1
   1  -1  -8 27023.1 124.520  -2
  -1  -3   8 27023.1 124.520   1
  -1  -3   7 15531.8 122.468   1
  -1   1   7 47874.5 91.9135  -2
   1   3  -7 47874.5 91.9135   1
   1   3  -6 15065.7 49.9203   1
   1  -2  -5 658.858 38.1801  -2
  -1  -3   5 658.858 38.1801   1
  -1  -3   4 478.292 35.6343   1
  -1   2   4 1774.10 40.1559  -2
   1   3  -4 1774.10 40.1559   1
   1   3  -3 23975.2 26.5639   1
  -1   3   2 71004.9 42.5627  -2
   1   3  -2 71004.9 42.5627   1
   1   3  -1 669.163 14.9343   1
   1   3   0 32253.8 28.1440   1
  -1   4  -1 4684.97 27.8618  -2
   1   3   1 4684.97 27.8618   1
   1   3   2 3350.51 23.9798   1
  -1   4  -2 3775.83 35.5687  -2
   1   3   2 3775.83 35.5687   1
   1   3   3 22845.3 27.9622   1
  -1   5  -4 2612.28 27.5257  -2
   1   3   4 2612.28 27.5257   1
   1   3   5 69868.2 148.043   1
  -1   5  -5 92507.0 72.8958  -2
   1   3   5 92507.0 72.8958   1
   1   3   6 471.924 25.7070   1
  -1   6  -7 29197.7 66.3746  -2
   1   3   7 29197.7 66.3746   1
   1  -6   8 3309.94 79.1338  -2
  -1  -3  -8 3309.94 79.1338   1
   1   3   9 41.3106 47.0210   1
   1  -7  10 5109.76 86.0762  -2
  -1  -3 -10 5109.76 86.0762   1
   1  -7  11 4281.78 91.5812  -2
  -1  -3 -11 4281.78 91.5812   1
  -1  -3 -12 2833.52 73.3715   1
  -1   8 -13 3306.13 96.7306  -2
   1   3  13 3306.13 96.7306   1
  -1   8 -14 19683.6 132.963  -2
   1   3  14 19683.6 132.963   1
  -1  -3 -15 559.966 80.6950   1
  -1   9 -16 5874.35 114.207  -2
   1   3  16 5874.35 114.207   1
  -1   9 -17 2246.43 92.8256  -2
   1   3  17 2246.43 92.8256   1
   1   3  18 708.172 84.4217   1
  -1  -2  20 401.443 68.9521  -2
   1   4 -20 401.443 68.9521   1
  -1  -2  19 1221.73 55.5349  -2
   1   4 -19 1221.73 55.5349   1
   1   1 -18 700.115 74.2137  -2
  -1  -4  18 700.115 74.2137   1
   1   1 -17 2801.23 91.2632  -2
  -1  -4  17 2801.23 91.2632   1
   1   4 -16 507.613 233.817   1
   1   1 -16 7121.52 88.5095  -2
  -1  -4  16 7121.52 88.5095   1
   1   4 -15 1558.67 255.579   1
  -1   0  15 7151.34 105.706  -2
   1   4 -15 7151.34 105.706   1
  -1   0  14 2840.55 89.5744  -2
   1   4 -14 2840.55 89.5744   1
  -1   0  13 1622.11 90.0560  -2
   1   4 -13 1622.11 90.0560   1
   1   4 -12 9064.21 257.218   1
  -1   1  12 13119.5 113.434  -2
   1   4 -12 13119.5 113.434   1
   1  -1 -11 17851.8 118.442  -2
  -1  -4  11 17851.8 118.442   1
  -1   1  10 2347.83 91.1276  -2
   1   4 -10 2347.83 91.1276   1
   1   4  -9 14976.3 104.957   1
  -1   2   8 10671.8 102.255  -2
   1   4  -8 10671.8 102.255   1
   1   4  -7 51707.6 116.477   1
  -1   2   7 86623.9 122.714  -2
   1   4  -7 86623.9 122.714   1
   1   4  -6 1640.74 30.9911   1
  -1   3   5 43334.5 66.9693  -2
   1   4  -5 43334.5 66.9693   1
   1   4  -4 351.188 20.7895   1
  -1   3   4 1816.45 40.4379  -2
   1   4  -4 1816.45 40.4379   1
   1   4  -3 20628.6 26.3136   1
  -1   4   2 22282.1 29.7933  -2
   1   4  -2 22282.1 29.7933   1
   1   4  -1 128896. 49.5149   1
   1   4   0 920.964 17.7121   1
  -1   5  -1 17793.1 31.7209  -2
   1   4   1 17793.1 31.7209   1
   1   4   2 4649.33 29.5471   1
  -1   5  -2 5403.51 34.5790  -2
   1   4   2 5403.51 34.5790   1
   1   4   3 9710.44 23.3273   1
  -1   6  -4 18084.6 37.6763  -2
   1   4   4 18084.6 37.6763   1
   1   4   5 2133.41 99.6720   1
  -1   6  -5 6192.94 40.4645  -2
   1   4   5 6192.94 40.4645   1
   1   4   6 36569.3 62.6031   1
  -1   7  -7 1598.44 58.9621  -2
   1   4   7 1598.44 58.9621   1
  -1   7  -8 42977.2 117.956  -2
   1   4   8 42977.2 117.956   1
   1   4   9 103.836 50.1998   1
  -1   8 -10 2972.24 83.6894  -2
   1   4  10 2972.24 83.6894   1
  -1   8 -11 74.1536 84.5051  -2
   1   4  11 74.1536 84.5051   1
   1   4  12 5947.22 65.7154   1
  -1   9 -13 3929.43 124.455  -2
   1   4  13 3929.43 124.455   1
  -1   9 -14 4140.18 120.463  -2
   1   4  14 4140.18 120.463   1
   1   4  15 872.823 86.5122   1
  -1  -4 -16 1307.29 110.048   1
  -1  10 -16 684.875 135.616  -2
   1   4  16 684.875 135.616   1
   1 -10  17 1316.27 97.5817  -2
  -1  -4 -17 1316.27 97.5817   1
   1   4  18 86.6793 71.5354   1
   1   1 -20 1715.70 93.5652  -2
  -1  -5  20 1715.70 93.5652   1
   1   5 -19 83.1800 102.393   1
   1   1 -19 668.316 66.9840  -2
  -1  -5  19 668.316 66.9840   1
  -1   0  18 1820.56 68.2451  -2
   1   5 -18 1820.56 68.2451   1
   1   0 -17 108.363 62.6288  -2
  -1  -5  17 108.363 62.6288   1
   1   5 -16 1914.33 142.514   1
   1   0 -16 2267.68 96.1709  -2
  -1  -5  16 2267.68 96.1709   1
   1  -1 -15 674.896 95.4207  -2
  -1  -5  15 674.896 95.4207   1
  -1   1  14 4221.81 95.4943  -2
   1   5 -14 4221.81 95.4943   1
   1   5 -13 1039.96 134.809   1
  -1   1  13 5515.24 102.193  -2
   1   5 -13 5515.24 102.193   1
   1  -2 -12 3919.69 87.1119  -2
  -1  -5  12 3919.69 87.1119   1
   1  -2 -11 657.717 84.6879  -2
  -1  -5  11 657.717 84.6879   1
  -1   2  10 13172.2 114.094  -2
   1   5 -10 13172.2 114.094   1
   1   5  -9 75861.6 148.138   1
  -1   3   8 18629.2 107.503  -2
   1   5  -8 18629.2 107.503   1
  -1  -5   7 59872.4 159.089   1
  -1   3   7 72488.5 112.341  -2
   1   5  -7 72488.5 112.341   1
   1   5  -6 380.558 30.7788   1
  -1   4   5 25570.9 44.7045  -2
   1   5  -5 25570.9 44.7045   1
   1   5  -4 11985.6 25.6780   1
  -1   4   4 40057.5 151.380  -2
   1   5  -4 40057.5 151.380   1
   1   5  -3 100.178 15.7677   1
  -1   5   2 35090.2 35.1849  -2
   1   5  -2 35090.2 35.1849   1
   1   5  -1 96439.5 47.3745   1
   1   5   0 366.033 17.7765   1
  -1   6  -1 6322.47 29.3818  -2
   1   5   1 6322.47 29.3818   1
  -1  -5  -2 254.559 25.7925   1
  -1   6  -2 11439.5 45.2137  -2
   1   5   2 11439.5 45.2137   1
   1   5   3 899.555 23.1524   1
  -1   7  -4 5565.31 37.2390  -2
   1   5   4 5565.31 37.2390   1
  -1   7  -5 117.808 38.6813  -2
   1   5   5 117.808 38.6813   1
   1   5   6 8590.60 41.5747   1
  -1   8  -7 17104.3 92.4004  -2
   1   5   7 17104.3 92.4004   1
  -1   8  -8 9749.64 82.4506  -2
   1   5   8 9749.64 82.4506   1
   1   5   9 8442.71 58.3213   1
  -1   9 -10 631.542 84.0019  -2
   1   5  10 631.542 84.0019   1
  -1   9 -11 5936.39 96.0588  -2
   1   5  11 5936.39 96.0588   1
   1   5  12 56.8646 72.2061   1
   1   5  13 1709.64 120.608   1
  -1  10 -13 1921.60 139.458  -2
   1   5  13 1921.60 139.458   1
   1 -10  14 1284.55 95.9832  -2
  -1  -5 -14 1284.55 95.9832   1
   1   5  15 716.927 71.6514   1
  -1  11 -16 103.731 202.048  -2
   1   5  16 103.731 202.048   1
  -1  11 -17 364.373 159.931  -2
   1   5  17 364.373 159.931   1
   1   0 -20 593.087 83.7975  -2
  -1  -6  20 593.087 83.7975   1
  -1   0  19 1081.82 66.2584  -2
   1   6 -19 1081.82 66.2584   1
  -1   1  18 1893.07 74.1041  -2
   1   6 -18 1893.07 74.1041   1
  -1   1  17 2339.13 66.0394  -2
   1   6 -17 2339.13 66.0394   1
   1  -1 -16 357.237 186.133  -2
  -1  -6  16 357.237 186.133   1
  -1   2  15 331.787 84.8261  -2
   1   6 -15 331.787 84.8261   1
  -1   2  14 2722.19 92.1852  -2
   1   6 -14 2722.19 92.1852   1
   1   6 -13 200.044 121.941   1
   1  -2 -13 400.335 88.3525  -2
  -1  -6  13 400.335 88.3525   1
   1   6 -12 172.339 63.5056   1
   1  -3 -12 864.533 126.706  -2
  -1  -6  12 864.533 126.706   1
  -1   3  11 1965.47 73.0994  -2
   1   6 -11 1965.47 73.0994   1
  -1   3  10 12030.8 117.119  -2
   1   6 -10 12030.8 117.119   1
  -1  -6   9 25360.5 112.045   1
  -1   4   8 80081.1 149.661  -2
   1   6  -8 80081.1 149.661   1
   1   6  -7 61294.0 86.5843   1
   1  -4  -7 87544.2 160.068  -2
  -1  -6   7 87544.2 160.068   1
   1   6  -6 11638.4 37.9744   1
  -1   5   5 15175.3 43.2049  -2
   1   6  -5 15175.3 43.2049   1
   1   6  -4 2681.92 24.0968   1
  -1   5   4 13377.3 152.422  -2
   1   6  -4 13377.3 152.422   1
   1   6  -3 1346.78 18.0685   1
  -1   6   2 6615.11 28.5390  -2
   1   6  -2 6615.11 28.5390   1
   1   6  -1 186.358 18.1683   1
   1   6   0 3658.89 20.7585   1
  -1   7  -1 84662.2 58.1360  -2
   1   6   1 84662.2 58.1360   1
   1   6   2 333.875 33.3483   1
  -1   7  -2 1130.70 49.2286  -2
   1   6   2 1130.70 49.2286   1
   1   6   3 442.992 24.4922   1
  -1   8  -4 13824.1 44.0666  -2
   1   6   4 13824.1 44.0666   1
  -1   8  -5 1850.45 46.5519  -2
   1   6   5 1850.45 46.5519   1
   1   6   6 318.178 41.6505   1
   1   6   7 2715.03 166.380   1
  -1   9  -7 5399.32 84.0322  -2
   1   6   7 5399.32 84.0322   1
   1   6   8 221.304 169.785   1
  -1   9  -8 689.164 72.4540  -2
   1   6   8 689.164 72.4540   1
   1   6   9 5064.85 68.1849   1
  -1  10 -10 193.279 92.6424  -2
   1   6  10 193.279 92.6424   1
  -1  10 -11 1750.50 107.195  -2
   1   6  11 1750.50 107.195   1
   1   6  12 3299.90 75.5798   1
   1 -11  13 232.192 97.9135  -2
  -1  -6 -13 232.192 97.9135   1
   1 -11  14 488.461 167.182  -2
  -1  -6 -14 488.461 167.182   1
   1   6  15 53.2602 142.369   1
  -1  12 -16 519.073 184.501  -2
   1   6  16 519.073 184.501   1
  -1  12 -17 117.066 138.504  -2
   1   6  17 117.066 138.504   1
   1  -1 -19 245.898 62.7766  -2
  -1  -7  19 245.898 62.7766   1
   1  -2 -18 1324.50 83.0703  -2
  -1  -7  18 1324.50 83.0703   1
  -1   2  17 2040.81 86.1441  -2
   1   7 -17 2040.81 86.1441   1
   1   7 -16 930.250 87.0596   1
   1  -2 -16 1941.79 193.523  -2
  -1  -7  16 1941.79 193.523   1
   1   7 -15 325.689 89.1737   1
   1  -3 -15 988.901 126.783  -2
  -1  -7  15 988.901 126.783   1
   1  -3 -14 1459.44 73.5969  -2
  -1  -7  14 1459.44 73.5969   1
   1   7 -13 718.994 120.720   1
   1  -3 -13 1547.92 92.0563  -2
  -1  -7  13 1547.92 92.0563   1
   1   7 -12 839.121 65.5685   1
   1  -4 -12 1793.97 126.513  -2
  -1  -7  12 1793.97 126.513   1
   1  -4 -11 6740.16 87.0668  -2
  -1  -7  11 6740.16 87.0668   1
   1   7 -10 191.157 66.8204   1
   1  -4 -10 5458.38 169.975  -2
  -1  -7  10 5458.38 169.975   1
   1   7  -9 6634.67 66.4091   1
  -1   5   8 134084. 171.019  -2
   1   7  -8 134084. 171.019   1
   1   7  -7 15588.9 48.7310   1
   1   7  -6 18069.3 42.1455   1
   1  -6  -5 8409.37 46.5146  -2
  -1  -7   5 8409.37 46.5146   1
   1   7  -4 254.441 28.0570   1
  -1  -7   3 4766.77 28.3861   1
  -1   7   2 12166.3 37.1034  -2
   1   7  -2 12166.3 37.1034   1
   1   7  -1 8055.25 27.5697   1
   1   7   0 32999.4 41.2629   1
  -1   8  -1 10931.5 40.3320  -2
   1   7   1 10931.5 40.3320   1
   1   7   2 165.884 29.1002   1
  -1   8  -2 3659.80 71.3233  -2
   1   7   2 3659.80 71.3233   1
   1   7   3 48539.4 53.3289   1
  -1   9  -4 353.830 41.8880  -2
   1   7   4 353.830 41.8880   1
  -1   9  -5 1660.03 57.5443  -2
   1   7   5 1660.03 57.5443   1
   1   7   6 680.342 54.9301   1
  -1  10  -7 477.363 70.3901  -2
   1   7   7 477.363 70.3901   1
  -1  10  -8 15673.5 89.9034  -2
   1   7   8 15673.5 89.9034   1
  -1  -7  -9 50.0708 59.3823   1
  -1  11 -10 1063.72 94.0955  -2
   1   7  10 1063.72 94.0955   1
  -1  11 -11 3616.12 106.124  -2
   1   7  11 3616.12 106.124   1
  -1  -7 -12 2342.30 116.662   1
   1 -12  13 230.711 120.693  -2
  -1  -7 -13 230.711 120.693   1
  -1  12 -14 563.173 166.938  -2
   1   7  14 563.173 166.938   1
   1   7  15 178.389 126.253   1
   1   7  16-126.973 100.071   1
   1   8 -19 3043.89 60.2838   1
   1  -2 -19 2890.96 110.275  -2
  -1  -8  19 2890.96 110.275   1
   1  -3 -18 6270.54 72.9806  -2
  -1  -8  18 6270.54 72.9806   1
   1  -3 -17 336.258 79.7538  -2
  -1  -8  17 336.258 79.7538   1
   1   8 -16 84.0254 136.158   1
   1  -3 -16 591.348 120.595  -2
  -1  -8  16 591.348 120.595   1
   1   8 -15 970.649 146.454   1
   1  -4 -15 1633.23 132.950  -2
  -1  -8  15 1633.23 132.950   1
   1  -4 -14 4698.19 93.7702  -2
  -1  -8  14 4698.19 93.7702   1
   1   8 -13 182.638 77.8904   1
   1  -4 -13 289.827 101.275  -2
  -1  -8  13 289.827 101.275   1
   1   8 -12 448.177 57.9599   1
  -1   5  11 14091.3 96.6985  -2
   1   8 -11 14091.3 96.6985   1
   1   8 -10 566.213 53.3248   1
   1  -5 -10 1317.44 178.094  -2
  -1  -8  10 1317.44 178.094   1
   1   8  -9 319.385 48.1647   1
  -1   6   8 26901.6 117.247  -2
   1   8  -8 26901.6 117.247   1
  -1  -8   7 14807.0 71.2887   1
   1   8  -6 2317.11 30.1398   1
  -1   7   5 627.684 37.8893  -2
   1   8  -5 627.684 37.8893   1
   1   8  -4 2050.19 32.1581   1
   1   8  -3 12482.7 37.5961   1
  -1   8   2 25380.8 56.2238  -2
   1   8  -2 25380.8 56.2238   1
   1   8  -1 60535.0 53.7718   1
   1   8   0 31655.9 45.8563   1
  -1   9  -1 29469.7 57.0799  -2
   1   8   1 29469.7 57.0799   1
   1   8   2 7883.78 43.7549   1
  -1   9  -2 10182.1 91.6609  -2
   1   8   2 10182.1 91.6609   1
   1   8   3 1270.45 29.8634   1
   1 -10   4 12675.1 56.4327  -2
  -1  -8  -4 12675.1 56.4327   1
  -1  10  -5 433.158 74.2765  -2
   1   8   5 433.158 74.2765   1
   1   8   6 1591.20 50.8677   1
  -1  11  -7 408.951 71.4228  -2
   1   8   7 408.951 71.4228   1
  -1  11  -8 9692.14 83.7861  -2
   1   8   8 9692.14 83.7861   1
   1   8   9 188.125 61.0777   1
  -1  -8 -10 6658.61 279.664   1
  -1  12 -10 12449.4 131.245  -2
   1   8  10 12449.4 131.245   1
   1 -12  11 1816.00 114.484  -2
  -1  -8 -11 1816.00 114.484   1
  -1  -8 -12 291.840 74.1806   1
  -1  13 -13 143.719 173.825  -2
   1   8  13 143.719 173.825   1
  -1  13 -14-8.13471 152.892  -2
   1   8  14-8.13471 152.892   1
   1   8  15 33.5666 71.9036   1
   1   8  16 789.487 85.2027   1
   1   9 -19 145.196 39.0481   1
   1  -4 -18 1280.54 61.6184  -2
  -1  -9  18 1280.54 61.6184   1
   1  -4 -17 2088.58 91.1092  -2
  -1  -9  17 2088.58 91.1092   1
   1   9 -16 656.093 133.126   1
   1  -4 -16 1722.62 102.974  -2
  -1  -9  16 1722.62 102.974   1
   1  -5 -15 297.082 144.875  -2
  -1  -9  15 297.082 144.875   1
   1  -5 -14 6556.23 105.769  -2
  -1  -9  14 6556.23 105.769   1
   1   9 -13 355.256 72.6848   1
   1  -5 -13 354.445 208.043  -2
  -1  -9  13 354.445 208.043   1
   1   9 -12 4719.42 75.4228   1
  -1   6  11 3109.93 90.2981  -2
   1   9 -11 3109.93 90.2981   1
  -1  -9  10 4829.31 67.6232   1
   1   9  -9 2396.22 53.2690   1
  -1   7   8 1270.73 68.5751  -2
   1   9  -8 1270.73 68.5751   1
   1   9  -7 797.294 47.5276   1
   1   9  -6 894.445 41.8741   1
  -1   8   5 3672.22 61.7585  -2
   1   9  -5 3672.22 61.7585   1
   1   9  -4 23.8479 37.1396   1
  -1  -9   3 22965.3 52.4339   1
  -1   9   2 41806.5 71.9089  -2
   1   9  -2 41806.5 71.9089   1
   1   9  -1 46003.0 60.3230   1
   1   9   0 20550.4 45.6099   1
  -1  10  -1 15256.1 49.3132  -2
   1   9   1 15256.1 49.3132   1
   1   9   2 23523.0 50.2417   1
  -1  10  -2 42952.0 140.259  -2
   1   9   2 42952.0 140.259   1
  -1  -9  -3 342.606 40.0616   1
  -1  11  -4 11127.1 67.8919  -2
   1   9   4 11127.1 67.8919   1
   1   9   5 2310.63 110.742   1
  -1  11  -5 2081.08 83.8708  -2
   1   9   5 2081.08 83.8708   1
   1   9   6 609.086 52.9933   1
  -1  12  -7 215.186 82.7174  -2
   1   9   7 215.186 82.7174   1
  -1  12  -8 5405.28 91.2642  -2
   1   9   8 5405.28 91.2642   1
   1   9   9 292.450 64.1237   1
  -1  13 -10 2412.87 113.696  -2
   1   9  10 2412.87 113.696   1
  -1  13 -11 285.669 107.226  -2
   1   9  11 285.669 107.226   1
   1   9  12 1452.26 104.446   1
   1   9  13 21.2688 111.482   1
  -1  14 -13 107.805 228.243  -2
   1   9  13 107.805 228.243   1
  -1  14 -14 404.636 136.440  -2
   1   9  14 404.636 136.440   1
   1   9  15 231.823 60.5569   1
  -1 -10  18 101.992 49.8568   1
   1  -5 -18 1017.53 103.762  -2
  -1 -10  18 1017.53 103.762   1
  -1   5  17 262.910 80.4940  -2
   1  10 -17 262.910 80.4940   1
  -1 -10  16 1665.51 64.4966   1
   1  10 -15 93.0751 63.3258   1
   1  -6 -15 193.415 175.924  -2
  -1 -10  15 193.415 175.924   1
   1  -6 -14 7647.14 108.109  -2
  -1 -10  14 7647.14 108.109   1
  -1 -10  13 4635.89 76.0996   1
   1  10 -12 173.007 77.8143   1
   1  -7 -11 7911.14 127.446  -2
  -1 -10  11 7911.14 127.446   1
   1  10 -10 245.212 57.2951   1
   1  10  -9 552.691 59.6169   1
  -1   8   8 6710.92 91.4840  -2
   1  10  -8 6710.92 91.4840   1
   1  10  -7 177.707 52.7669   1
   1  10  -6 218.565 47.6846   1
  -1   9   5 2088.74 64.4726  -2
   1  10  -5 2088.74 64.4726   1
   1  10  -4 4976.37 48.2221   1
   1  10  -3 2931.93 43.0315   1
  -1  10   2 57960.0 107.334  -2
   1  10  -2 57960.0 107.334   1
   1  10  -1 105.753 43.0788   1
   1  10   0 32158.6 74.5739   1
  -1  11  -1 304.151 68.0578  -2
   1  10   1 304.151 68.0578   1
   1  10   2 11978.0 55.8023   1
   1  10   3 4009.85 46.2708   1
  -1  12  -4 3394.48 69.2906  -2
   1  10   4 3394.48 69.2906   1
  -1  12  -5 462.666 75.9928  -2
   1  10   5 462.666 75.9928   1
   1  10   6 112.325 60.1961   1
  -1  13  -7 1028.85 88.9818  -2
   1  10   7 1028.85 88.9818   1
  -1  13  -8 2731.76 96.2839  -2
   1  10   8 2731.76 96.2839   1
   1  10   9 499.701 64.5747   1
  -1  14 -10 388.141 110.166  -2
   1  10  10 388.141 110.166   1
  -1  14 -11 828.640 138.120  -2
   1  10  11 828.640 138.120   1
   1  10  12 370.748 102.385   1
   1  10  13-5.87318 119.178   1
  -1  15 -13 804.491 206.757  -2
   1  10  13 804.491 206.757   1
  -1  15 -14 2052.82 117.152  -2
   1  10  14 2052.82 117.152   1
   1  11 -18 57.0398 43.0019   1
  -1   6  17 749.558 75.2680  -2
   1  11 -17 749.558 75.2680   1
  -1 -11  16 2041.68 61.6184   1
  -1 -11  15 2753.98 71.1983   1
   1  -7 -14 7291.21 237.282  -2
  -1 -11  14 7291.21 237.282   1
  -1 -11  13 4629.84 81.3669   1
  -1 -11  12 316.147 78.8116   1
   1  -8 -11 1936.22 109.579  -2
  -1 -11  11 1936.22 109.579   1
  -1 -11  10 2349.94 67.3084   1
  -1 -11   9 187.366 64.9210   1
   1  -9  -8 2327.42 86.3943  -2
  -1 -11   8 2327.42 86.3943   1
   1  11  -7 2165.83 57.8529   1
   1  11  -6 357.687 49.9749   1
  -1  10   5 6075.48 80.7285  -2
   1  11  -5 6075.48 80.7285   1
   1  11  -4 2132.68 50.4346   1
   1  11  -3-130.118 64.5154   1
  -1  11   2 11433.8 110.438  -2
   1  11  -2 11433.8 110.438   1
   1  11  -1 6290.72 66.2028   1
   1  11   0 21850.1 81.0971   1
  -1  12  -1 11284.5 84.6899  -2
   1  11   1 11284.5 84.6899   1
   1  11   2 2697.03 54.1271   1
   1  11   3 5419.46 60.0183   1
  -1  13  -4 5403.89 82.8438  -2
   1  11   4 5403.89 82.8438   1
  -1  13  -5 745.185 81.5226  -2
   1  11   5 745.185 81.5226   1
   1  11   6 2566.07 67.1647   1
  -1  14  -7 853.406 90.5523  -2
   1  11   7 853.406 90.5523   1
  -1  14  -8 1204.12 93.8021  -2
   1  11   8 1204.12 93.8021   1
   1  11   9 507.253 62.7032   1
   1  11  10 2140.43 113.784   1
  -1  15 -11 1000.84 93.8576  -2
   1  11  11 1000.84 93.8576   1
   1  11  12 17.4418 89.7977   1
   1  11  13 111.626 72.9611   1
  -1  16 -14 1620.78 89.7361  -2
   1  11  14 1620.78 89.7361   1
  -1 -12  18 446.983 33.3925   1
   1  -7 -17 694.921 61.3587  -2
  -1 -12  17 694.921 61.3587   1
  -1 -12  16 1625.68 55.6109   1
  -1 -12  15 31.1414 61.4574   1
   1  -8 -14 3397.85 113.612  -2
  -1 -12  14 3397.85 113.612   1
  -1 -12  13 2190.35 144.427   1
   1  12 -12 6963.85 104.507   1
   1  -9 -11 2781.79 111.634  -2
  -1 -12  11 2781.79 111.634   1
   1  12 -10 566.685 79.3161   1
   1  12  -9 3077.69 74.9884   1
  -1  10   8 569.097 105.102  -2
   1  12  -8 569.097 105.102   1
   1  12  -7 8286.53 92.8109   1
   1  12  -6 3279.04 64.9178   1
  -1  11   5 4822.10 97.1196  -2
   1  12  -5 4822.10 97.1196   1
   1  12  -4 2723.64 63.5407   1
   1  12  -3 552.772 60.1938   1
  -1  12   2 7354.17 88.1724  -2
   1  12  -2 7354.17 88.1724   1
   1  12  -1 2982.52 62.7608   1
   1  12   0-56.8003 59.1514   1
  -1  13  -1 670.994 84.1006  -2
   1  12   1 670.994 84.1006   1
   1  12   2 280.975 61.4897   1
   1  12   3 2273.96 60.5742   1
  -1  14  -4 8963.88 100.489  -2
   1  12   4 8963.88 100.489   1
   1  12   5 196.705 70.2991   1
  -1  14  -5 1554.83 290.408  -2
   1  12   5 1554.83 290.408   1
   1  12   6 238.531 63.3527   1
   1  12   7 218.611 150.712   1
  -1  15  -7 1107.88 163.648  -2
   1  12   7 1107.88 163.648   1
  -1  15  -8 2056.44 113.884  -2
   1  12   8 2056.44 113.884   1
   1  12   9 441.495 75.4854   1
   1  12  10 217.610 84.7431   1
  -1  16 -11 483.448 118.871  -2
   1  12  11 483.448 118.871   1
   1  12  12 111.576 75.2848   1
   1  12  13 325.315 84.9821   1
  -1   8  17 509.924 51.4421  -2
   1  13 -17 509.924 51.4421   1
   1  13 -16 1633.08 45.9473   1
  -1 -13  15-0.07918 51.6804   1
  -1   9  14 532.347 75.7235  -2
   1  13 -14 532.347 75.7235   1
  -1 -13  13 2377.87 78.4173   1
   1  13 -12 618.510 110.257   1
  -1  10  11 3734.54 150.022  -2
   1  13 -11 3734.54 150.022   1
  -1 -13  10 321.281 89.8256   1
  -1 -13   9 11605.4 133.098   1
  -1  11   8 3857.75 151.053  -2
   1  13  -8 3857.75 151.053   1
   1  13  -7 2593.38 94.4768   1
   1  13  -6 5269.30 89.8232   1
  -1  12   5 2930.17 121.448  -2
   1  13  -5 2930.17 121.448   1
   1  13  -4 2873.33 68.0306   1
   1  13  -3 234.110 65.2719   1
  -1  13   2 541.135 91.1401  -2
   1  13  -2 541.135 91.1401   1
   1  13  -1 325.908 69.4018   1
   1  13   0 1566.85 70.7603   1
   1 -14   1 563.517 96.3147  -2
  -1 -13  -1 563.517 96.3147   1
  -1 -13  -2 186.864 64.2230   1
   1  13   3 97.5605 73.7978   1
   1  13   4 3969.08 248.716   1
  -1  15  -4 6512.52 123.129  -2
   1  13   4 6512.52 123.129   1
   1  13   5 242.921 98.5188   1
  -1  15  -5 332.653 285.909  -2
   1  13   5 332.653 285.909   1
   1  13   6 1045.33 103.678   1
   1  13   7 995.470 98.9280   1
  -1  16  -7 2171.44 187.457  -2
   1  13   7 2171.44 187.457   1
  -1  16  -8 3361.02 177.858  -2
   1  13   8 3361.02 177.858   1
   1  13   9 376.886 72.5671   1
   1  13  10 2101.05 102.770   1
  -1  17 -11 527.568 128.556  -2
   1  13  11 527.568 128.556   1
   1  13  12 816.058 90.1938   1
   1  14 -16 407.763 45.4630   1
  -1 -14  15 79.4193 43.7396   1
  -1  10  14 354.047 69.7448  -2
   1  14 -14 354.047 69.7448   1
   1  14 -13 4186.35 62.7653   1
  -1 -14  12 2960.84 89.2142   1
   1 -11 -11 699.864 97.6907  -2
  -1 -14  11 699.864 97.6907   1
   1  14 -10 498.544 77.1870   1
   1  14  -9 13194.3 117.681   1
  -1  12   8 14191.5 191.150  -2
   1  14  -8 14191.5 191.150   1
   1  14  -7 2177.99 120.222   1
   1  14  -6 264.824 101.796   1
  -1  13   5 2651.21 147.563  -2
   1  14  -5 2651.21 147.563   1
   1  14  -4 3208.89 79.6655   1
   1  14  -3 2754.25 81.1979   1
  -1  14   2 1820.58 106.725  -2
   1  14  -2 1820.58 106.725   1
   1  14  -1 4628.36 80.5681   1
   1  14   0 3726.18 79.1180   1
  -1  15  -1 222.432 102.037  -2
   1  14   1 222.432 102.037   1
   1  14   2 267.201 79.8425   1
   1  14   3 1538.73 74.7774   1
   1  14   4-21.1181 113.374   1
  -1  16  -4 233.695 208.052  -2
   1  14   4 233.695 208.052   1
   1  14   5 2934.84 100.150   1
  -1  16  -5 3618.06 276.557  -2
   1  14   5 3618.06 276.557   1
   1  14   6 941.457 140.255   1
   1  14   7 4638.89 111.361   1
  -1  17  -7 9757.28 196.447  -2
   1  14   7 9757.28 196.447   1
  -1  17  -8 138.834 106.027  -2
   1  14   8 138.834 106.027   1
   1  14   9 128.885 62.1430   1
   1  14  10 303.252 79.3297   1
   1  14  11 223.135 85.1746   1
  -1 -15  15 63.4426 46.1212   1
  -1  11  14 36.7071 57.6216  -2
   1  15 -14 36.7071 57.6216   1
  -1 -15  13 669.554 59.7767   1
   1  15 -12 283.464 74.6641   1
   1 -12 -11 1022.90 106.709  -2
  -1 -15  11 1022.90 106.709   1
  -1 -15  10 3220.73 130.470   1
   1  15  -9 1276.61 94.2150   1
  -1  13   8 22882.2 199.976  -2
   1  15  -8 22882.2 199.976   1
   1  15  -7-135.011 123.107   1
   1  15  -6 2313.27 113.925   1
  -1  14   5 181.288 156.088  -2
   1  15  -5 181.288 156.088   1
   1  15  -4 237.138 104.840   1
   1  15  -3-13.5541 74.7802   1
  -1  15   2 5629.23 112.001  -2
   1  15  -2 5629.23 112.001   1
   1  15  -1 200.705 72.2127   1
   1  15   0 3026.91 80.2506   1
   1  15   1 111.521 146.299   1
  -1  16  -1 216.076 141.762  -2
   1  15   1 216.076 141.762   1
   1  15   2 481.123 94.5502   1
   1  15   3 1288.65 83.1682   1
   1  15   4-231.966 218.931   1
  -1  17  -4-205.472 187.651  -2
   1  15   4-205.472 187.651   1
   1  15   5 1530.83 82.4672   1
   1  15   6 397.897 69.8790   1
   1  15   7 641.242 70.1025   1
   1  15   8 2981.19 88.5260   1
  -1  18  -8 2613.93 147.584  -2
   1  15   8 2613.93 147.584   1
   1  15   9-47.8306 74.9579   1
   1  15  10 35.2362 55.0661   1
  -1  12  14 153.335 59.6743  -2
   1  16 -14 153.335 59.6743   1
  -1 -16  13 866.842 49.9695   1
   1  16 -12 61.4140 55.0907   1
  -1  13  11 1437.79 96.8520  -2
   1  16 -11 1437.79 96.8520   1
   1  16 -10 1800.29 79.8541   1
   1  16  -9 955.402 84.8315   1
  -1  14   8 4309.50 275.660  -2
   1  16  -8 4309.50 275.660   1
  -1 -16   7 154.113 141.414   1
  -1 -16   6 7895.44 127.938   1
  -1  15   5 7098.43 150.251  -2
   1  16  -5 7098.43 150.251   1
   1  16  -4 890.526 102.755   1
   1  16  -3 161.910 80.3990   1
  -1  16   2 2571.23 113.992  -2
   1  16  -2 2571.23 113.992   1
   1  16  -1 194.953 82.2199   1
   1  16   0 1342.74 76.8426   1
   1  16   1 427.707 217.013   1
  -1  17  -1 666.377 168.722  -2
   1  16   1 666.377 168.722   1
   1  16   2 2956.51 152.769   1
   1  16   3 994.908 89.3014   1
   1  16   4 219.783 104.613   1
  -1  18  -4 1460.69 175.074  -2
   1  16   4 1460.69 175.074   1
   1  16   5 584.643 76.4452   1
   1  16   6 1150.16 80.3937   1
   1  16   7-28.3907 66.3332   1
   1  16   8 373.524 49.5785   1
  -1 -17  13 1395.63 58.8159   1
   1  17 -12 175.625 52.8263   1
  -1  14  11 213.033 80.6034  -2
   1  17 -11 213.033 80.6034   1
   1  17 -10 406.778 68.8230   1
   1  17  -9 53.6329 70.1687   1
  -1  15   8 2107.77 104.068  -2
   1  17  -8 2107.77 104.068   1
   1  17  -7 413.000 97.7071   1
   1  17  -6-224.977 99.7270   1
   1 -16  -5 3859.58 125.265  -2
  -1 -17   5 3859.58 125.265   1
   1  17  -4 904.656 108.009   1
   1  17  -3 292.361 79.3390   1
  -1  17   2 4881.03 104.977  -2
   1  17  -2 4881.03 104.977   1
   1  17  -1 34.2418 74.2286   1
   1  17   0 3136.46 79.2844   1
   1  17   1-445.810 194.323   1
  -1  18  -1 239.986 97.9357  -2
   1  17   1 239.986 97.9357   1
   1  17   2 935.263 78.4341   1
   1  17   3 136.340 73.1404   1
   1  17   4 794.771 69.6401   1
   1  17   5 523.065 71.1624   1
   1  17   6 154.627 59.3453   1
   1  17   7 55.4525 90.2595   1
  -1  15  11 691.265 80.3957  -2
   1  18 -11 691.265 80.3957   1
   1  18 -10 225.866 68.3594   1
   1  18  -9 543.816 77.4904   1
  -1  16   8 242.043 108.405  -2
   1  18  -8 242.043 108.405   1
   1  18  -7 30.7476 84.9034   1
   1  18  -6-31.5620 86.8611   1
  -1  17   5 175.235 119.164  -2
   1  18  -5 175.235 119.164   1
   1  18  -4 488.668 79.6367   1
   1  18  -3-117.426 79.5943   1
  -1  18   2 4380.58 88.9594  -2
   1  18  -2 4380.58 88.9594   1
   1  18  -1-25.4600 61.9669   1
   1  18   0 4115.67 71.3364   1
   1  18   1 789.323 112.345   1
  -1  19  -1 2199.50 140.477  -2
   1  18   1 2199.50 140.477   1
   1  18   2 158.856 70.6673   1
   1  18   3 146.423 56.7118   1
   1  18   4 17.4830 58.6973   1
   1  18   5 93.7733 68.0928   1
   1  19 -10 127.955 88.9555   1
   1  19  -9 23.1512 104.737   1
  -1  17   8 216.705 152.902  -2
   1  19  -8 216.705 152.902   1
   1  19  -7 53.8524 62.1317   1
   1  19  -6-69.4392 64.6477   1
  -1  18   5-107.861 88.0811  -2
   1  19  -5-107.861 88.0811   1
   1  19  -4 850.522 69.0929   1
   1  19  -3-41.3760 84.4346   1
   1  19  -2 2312.91 77.4016   1
  -1  19   2 3430.02 182.885  -2
   1  19  -2 3430.02 182.885   1
   1  19  -1 1448.67 97.6156   1
   1  19   0 1854.43 63.6395   1
   1  19   1 1006.13 58.1610   1
   1  19   2-72.6400 72.0899   1
   1  19   3 284.765 95.1109   1
   1  20  -6-72.2808 88.2324   1
  -1  19   5 206.751 123.009  -2
   1  20  -5 206.751 123.009   1
   1  20  -4 219.894 98.0909   1
   1  20  -3 1889.80 102.069   1
   1  20  -2 236.660 90.4401   1
  -2  20   2 243.620 97.2535   1
  -2  20   1 28.2156 110.955   1
  -2  20   0 269.276 113.163   1
  -2  20  -1 259.155 113.208   1
  -2  20  -2 106.679 113.504   1
   2  18   3 905.393 163.510  -2
  -2  20  -3 905.393 163.510   1
  -2  20  -4 355.554 66.9422   1
  -2  19   5 92.5095 88.0601   1
  -2  19   4 184.357 76.5736   1
  -2  19   3 107.679 64.7647   1
  -2  19   2 1006.21 68.6146   1
  -2  19   1 334.372 142.909   1
   2  18   0 649.982 217.803  -2
  -2  19   0 649.982 217.803   1
  -2  19  -1 510.831 93.1601   1
  -2  19  -2 412.642 94.3468   1
   2  17   3 352.210 132.367  -2
  -2  19  -3 352.210 132.367   1
  -2  19  -4-57.8048 94.2816   1
  -2  19  -5 400.247 92.9235   1
   2  16   6 346.991 164.017  -2
  -2  19  -6 346.991 164.017   1
   2 -19   7 1281.77 82.6402   1
   2 -19   8 165.999 71.2554   1
   2  15   9 2963.81 134.361  -2
  -2  19  -9 2963.81 134.361   1
  -2  18   7 17.2088 58.7416   1
  -2  18   6 21.8990 58.0766   1
  -2  18   5 188.677 65.3629   1
  -2  18   4 267.683 70.1685   1
  -2  18   3 261.722 107.779   1
   2  18  -3 2185.52 132.532  -2
  -2  18   3 2185.52 132.532   1
  -2  18   2 201.588 74.3950   1
  -2  18   1 1042.37 75.0568   1
   2  17   0-232.915 110.135  -2
  -2  18   0-232.915 110.135   1
   2 -18   1 368.518 82.9696   1
  -2  18  -2 951.070 115.607   1
   2  16   3 247.591 160.881  -2
  -2  18  -3 247.591 160.881   1
  -2  18  -4 747.067 97.2650   1
  -2  18  -5-127.844 89.0618   1
   2  15   6 209.663 118.066  -2
  -2  18  -6 209.663 118.066   1
   2 -18   7 2366.48 107.131   1
  -2  18  -8 1609.51 82.7975   1
   2  14   9 1125.43 113.819  -2
  -2  18  -9 1125.43 113.819   1
   2 -18  10 1047.61 74.6752   1
  -2  18 -11 37.2392 52.3848   1
  -2  17   9 86.8475 92.1338   1
  -2  17   8 61.6947 67.1352   1
  -2  17   7 79.6147 65.9767   1
  -2  17   6 370.450 75.3837   1
  -2  17   5 73.8048 80.0439   1
  -2  17   4 69.2845 82.8414   1
   2  17  -3 4949.88 126.710  -2
  -2  17   3 4949.88 126.710   1
  -2  17   2 1247.60 84.4686   1
  -2  17   1 469.966 89.7486   1
   2  16   0 320.477 152.876  -2
  -2  17   0 320.477 152.876   1
  -2  17  -1-4.85853 166.962   1
  -2  17  -2 3665.65 118.388   1
  -2 -15  -3 990.299 149.862  -2
   2 -17   3 990.299 149.862   1
  -2  17  -4 254.030 111.888   1
  -2  17  -5 85.6333 83.5809   1
   2  14   6 2583.74 115.550  -2
  -2  17  -6 2583.74 115.550   1
  -2  17  -7 4.66373 75.8301   1
   2 -17   8 592.425 112.168   1
   2  13   9 1207.10 111.870  -2
  -2  17  -9 1207.10 111.870   1
  -2  17 -10 97.3201 78.2017   1
   2 -17  11 299.843 79.5799   1
  -2 -12 -12 1848.67 67.9309  -2
   2 -17  12 1848.67 67.9309   1
  -2  16  10 209.401 59.6321   1
  -2  16   9 151.770 76.1388   1
  -2  16   8 1454.60 89.1813   1
  -2  16   7 85.9103 80.0550   1
  -2  16   6 1398.00 129.472   1
   2  17  -6 2440.01 163.437  -2
  -2  16   6 2440.01 163.437   1
  -2  16   5 35.9281 103.900   1
  -2  16   4 3255.89 137.953   1
   2  16  -3-54.2481 131.294  -2
  -2  16   3-54.2481 131.294   1
  -2  16   2 2457.04 94.7756   1
  -2  16   1 125.621 79.0245   1
   2  15   0 4251.06 138.738  -2
  -2  16   0 4251.06 138.738   1
   2 -16   1 138.551 111.927   1
  -2  16  -2 1620.43 115.519   1
   2  14   3 375.547 154.208  -2
  -2  16  -3 375.547 154.208   1
  -2  16  -4 1627.93 82.1838   1
  -2  16  -5 4971.20 120.553   1
   2  13   6 807.637 122.973  -2
  -2  16  -6 807.637 122.973   1
   2 -16   7 592.042 81.8004   1
  -2  16  -8 1199.83 71.3267   1
   2  12   9 755.138 83.9604  -2
  -2  16  -9 755.138 83.9604   1
   2 -16  10 320.536 88.2210   1
   2 -16  11-4.55555 76.7498   1
   2  11  12 119.407 72.1697  -2
  -2  16 -12 119.407 72.1697   1
   2 -16  13 884.937 51.4762   1
  -2  16 -14 133.582 83.6175   1
  -2  15  12 167.111 73.6602   1
  -2  15  11-2.63482 52.2841   1
  -2  15  10 150.923 93.2110   1
   2  17 -10 372.749 143.930  -2
  -2  15  10 372.749 143.930   1
  -2  15   9 450.518 74.0741   1
  -2  15   8 4512.10 88.9000   1
  -2  15   7 958.091 85.0946   1
  -2 -16   6 4717.77 163.044  -2
   2 -15  -6 4717.77 163.044   1
   2 -15  -5 234.029 91.8700   1
  -2  15   4 4079.60 136.181   1
   2  15  -3 1071.10 136.920  -2
  -2  15   3 1071.10 136.920   1
  -2  15   2 301.190 89.7536   1
  -2  15   1 20.1271 79.6317   1
   2  14   0 5401.72 113.190  -2
  -2  15   0 5401.72 113.190   1
  -2  15  -1 6599.41 86.3088   1
  -2  15  -2-4.87796 86.5276   1
   2  13   3 7434.55 138.787  -2
  -2  15  -3 7434.55 138.787   1
  -2  15  -4 297.558 78.4063   1
  -2  15  -5 1921.15 86.0626   1
  -2 -12  -6 923.539 127.804  -2
   2 -15   6 923.539 127.804   1
   2 -15   7 3315.96 72.8064   1
  -2  15  -8 382.033 125.515   1
  -2 -11  -9 955.551 85.5186  -2
   2 -15   9 955.551 85.5186   1
  -2  15 -10 1233.17 63.6549   1
  -2  15 -11 1233.73 58.0285   1
  -2 -10 -12 1875.99 97.2165  -2
   2 -15  12 1875.99 97.2165   1
   2 -15  13 548.143 62.6547   1
   2 -15  14 1690.45 56.9427   1
  -2  14  13 703.363 81.6149   1
  -2  14  12 129.324 71.6705   1
  -2  14  11 32.2229 65.4138   1
   2  16 -10 1761.59 113.109  -2
  -2  14  10 1761.59 113.109   1
  -2  14   9 1397.57 87.6009   1
  -2  14   8 3120.13 141.383   1
  -2  14   7 2900.02 87.5833   1
  -2  14   6 1539.46 140.842   1
   2  15  -6 1459.68 166.835  -2
  -2  14   6 1459.68 166.835   1
  -2  14   5 4676.90 92.7169   1
  -2  14   4 1615.49 104.159   1
   2  14  -3 2804.56 132.160  -2
  -2  14   3 2804.56 132.160   1
  -2  14   2 814.890 78.3236   1
   2 -14  -1 1262.33 64.8686   1
   2  13   0 7014.97 82.7687  -2
  -2  14   0 7014.97 82.7687   1
  -2  14  -1 8880.61 76.0545   1
  -2  14  -2 2215.13 69.2391   1
   2  12   3 1883.17 123.642  -2
  -2  14  -3 1883.17 123.642   1
   2 -14   4 1248.04 67.1456   1
  -2  14  -5-20.3129 65.2988   1
   2  11   6 2607.39 97.4928  -2
  -2  14  -6 2607.39 97.4928   1
  -2  14  -7 14258.2 94.5096   1
   2 -14   8 606.721 71.1436   1
  -2 -10  -9 7982.28 127.270  -2
   2 -14   9 7982.28 127.270   1
   2 -14  10 585.523 54.0887   1
   2 -14  11 2013.46 57.5489   1
   2   9  12 128.018 64.6294  -2
  -2  14 -12 128.018 64.6294   1
  -2  14 -13 30.4996 57.8265   1
   2 -14  14 713.813 50.7399   1
  -2  -8 -15 2192.94 69.9075  -2
   2 -14  15 2192.94 69.9075   1
  -2  13  14 248.336 81.4933   1
   2  16 -13 1201.71 179.725  -2
  -2  13  13 1201.71 179.725   1
  -2  13  12 112.571 56.1904   1
  -2  13  11 148.337 64.6967   1
   2  15 -10 1561.08 159.771  -2
  -2  13  10 1561.08 159.771   1
   2  15  -9 6062.39 162.506  -2
  -2  13   9 6062.39 162.506   1
  -2  13   8 1312.69 129.537   1
  -2  13   7 9668.23 124.417   1
   2  14  -7 11538.0 283.381  -2
  -2  13   7 11538.0 283.381   1
   2  14  -6 1256.80 124.264  -2
  -2  13   6 1256.80 124.264   1
  -2  13   5 6509.88 95.6776   1
  -2  13   4 11467.9 79.4673   1
   2  13  -3 1647.39 101.489  -2
  -2  13   3 1647.39 101.489   1
   2 -13  -2 5571.41 72.6979   1
  -2  13   1 5885.59 64.5465   1
   2  12   0 12540.2 89.5747  -2
  -2  13   0 12540.2 89.5747   1
   2 -13   1 114.745 51.5337   1
   2 -13   2 187.315 64.3187   1
   2  11   3 932.024 75.7622  -2
  -2  13  -3 932.024 75.7622   1
  -2  13  -4 4336.40 63.4397   1
   2 -13   5 3621.65 71.8213   1
   2  10   6 8096.37 112.045  -2
  -2  13  -6 8096.37 112.045   1
   2 -13   7 2553.46 76.4369   1
  -2  13  -8 1611.73 63.7998   1
  -2  -9  -9 7185.62 97.5954  -2
   2 -13   9 7185.62 97.5954   1
   2 -13  10-40.6281 58.3154   1
  -2  13 -11 1060.91 69.6032   1
   2   8  12 1469.88 76.3377  -2
  -2  13 -12 1469.88 76.3377   1
   2 -13  13 1147.04 56.9553   1
  -2  13 -14 770.334 44.5502   1
  -2  -7 -15 532.718 45.3811  -2
   2 -13  15 532.718 45.3811   1
  -2  12  15 90.1443 75.5944   1
  -2  12  14 215.202 105.975   1
   2  15 -13 449.053 132.718  -2
  -2  12  13 449.053 132.718   1
  -2  12  12 861.040 66.2596   1
  -2  12  11 1470.26 103.024   1
   2  14 -10 3390.24 136.471  -2
  -2  12  10 3390.24 136.471   1
  -2  12   9 4937.70 156.752   1
   2  14  -9 7166.97 210.902  -2
  -2  12   9 7166.97 210.902   1
  -2  12   8 294.330 98.1265   1
  -2  12   7 12102.0 256.391   1
   2  13  -7 22603.9 168.217  -2
  -2  12   7 22603.9 168.217   1
   2  13  -6 7754.17 107.225  -2
  -2  12   6 7754.17 107.225   1
  -2  12   5 173.562 54.8196   1
  -2  12   4 1074.39 65.0849   1
   2  12  -4 1768.97 148.042  -2
  -2  12   4 1768.97 148.042   1
  -2 -12   3 405.714 73.0033  -2
   2 -12  -3 405.714 73.0033   1
  -2  12   2 503.481 46.6831   1
  -2  12   1 54.9484 44.1243   1
   2  11   0 23368.2 84.4887  -2
  -2  12   0 23368.2 84.4887   1
   2 -12   1 413.073 49.7339   1
  -2  12  -2 431.834 46.6466   1
   2  10   3 661.365 65.5569  -2
  -2  12  -3 661.365 65.5569   1
  -2  12  -4 6871.81 53.9617   1
  -2  12  -5 8216.31 65.9060   1
   2   9   6 4695.06 97.8868  -2
  -2  12  -6 4695.06 97.8868   1
   2 -12   7 2681.00 64.4944   1
   2 -12   8 3861.25 69.0332   1
   2   8   9 13271.0 113.846  -2
  -2  12  -9 13271.0 113.846   1
   2 -12  10 1894.46 62.1123   1
  -2  12 -11 536.946 65.6932   1
  -2  -7 -12 664.493 125.117  -2
   2 -12  12 664.493 125.117   1
  -2  12 -13 378.809 59.7746   1
  -2  12 -14 346.258 53.0644   1
  -2  -6 -15 180.334 54.9128  -2
   2 -12  15 180.334 54.9128   1
   2 -12  16 136.345 55.1754   1
  -2  11  15 67.2483 72.1736   1
   2 -11 -14 447.596 92.1898   1
  -2 -14  13 1208.53 176.697  -2
   2 -11 -13 1208.53 176.697   1
   2 -11 -12 944.297 206.950   1
   2  14 -12 1844.59 150.197  -2
  -2  11  12 1844.59 150.197   1
  -2  11  11 2820.55 87.4202   1
   2  13 -10 4257.97 140.796  -2
  -2  11  10 4257.97 140.796   1
   2  13  -9 7548.78 152.461  -2
  -2  11   9 7548.78 152.461   1
  -2  11   8 1621.58 76.9413   1
   2  12  -7 7695.54 96.0790  -2
  -2  11   7 7695.54 96.0790   1
   2  12  -6 3064.18 77.6856  -2
  -2  11   6 3064.18 77.6856   1
   2 -11  -5 1041.64 52.6134   1
  -2  11   4 1521.11 52.5011   1
   2  11  -3 769.333 74.4056  -2
  -2  11   3 769.333 74.4056   1
   2 -11  -2 10037.6 59.2997   1
  -2  11   1 9533.60 58.2127   1
  -2 -10   0 2416.80 60.2128  -2
   2 -11   0 2416.80 60.2128   1
  -2  11  -1 3246.63 44.1802   1
   2 -11   2 564.494 43.1817   1
  -2  -9  -3 1864.20 56.3628  -2
   2 -11   3 1864.20 56.3628   1
  -2  11  -4 259.552 41.4990   1
  -2  11  -5 7991.98 56.4330   1
  -2  -8  -6 3971.14 70.9920  -2
   2 -11   6 3971.14 70.9920   1
  -2  11  -7 12559.3 68.0896   1
  -2  11  -8 9164.04 78.0183   1
   2   7   9 11733.6 108.435  -2
  -2  11  -9 11733.6 108.435   1
   2 -11  10 12889.6 79.2216   1
  -2  11 -11 111.680 59.1558   1
  -2  -6 -12 431.624 90.7017  -2
   2 -11  12 431.624 90.7017   1
   2 -11  13 538.865 63.5439   1
   2 -11  14 337.766 57.6303   1
  -2  -5 -15 1759.00 64.2171  -2
   2 -11  15 1759.00 64.2171   1
   2 -11  16 201.659 47.8039   1
   2 -11  17 199.195 48.6436   1
   2  14 -16 2637.42 150.638  -2
  -2  10  16 2637.42 150.638   1
   2 -10 -15 267.061 176.847   1
   2  14 -15 353.734 188.688  -2
  -2  10  15 353.734 188.688   1
   2 -10 -14 2410.35 88.4192   1
   2  13 -13 934.681 180.874  -2
  -2  10  13 934.681 180.874   1
   2 -10 -12 10015.6 296.959   1
   2  13 -12 14220.6 161.960  -2
  -2  10  12 14220.6 161.960   1
  -2  10  11 724.002 74.9148   1
   2  12 -10 3072.42 104.019  -2
  -2  10  10 3072.42 104.019   1
   2 -10  -9 743.013 231.134   1
   2  12  -9 1763.98 93.9960  -2
  -2  10   9 1763.98 93.9960   1
  -2  10   8 1316.13 65.1113   1
  -2 -11   7 4695.87 78.8827  -2
   2 -10  -7 4695.87 78.8827   1
   2 -10  -6 2450.58 199.822   1
   2  11  -6 2918.15 75.9353  -2
  -2  10   6 2918.15 75.9353   1
  -2  10   5 351.177 49.1570   1
  -2  10   4 216.879 66.9066   1
   2  10  -4 2340.59 89.6944  -2
  -2  10   4 2340.59 89.6944   1
   2  10  -3 19177.5 78.3452  -2
  -2  10   3 19177.5 78.3452   1
  -2  10   2 1630.64 53.6322   1
  -2  10   1 8372.67 54.1392   1
   2   9   0 4193.45 127.081  -2
  -2  10   0 4193.45 127.081   1
  -2  10  -1 9320.03 59.6200   1
  -2  10  -2 7418.39 43.4196   1
  -2  -8  -3 3822.87 73.0262  -2
   2 -10   3 3822.87 73.0262   1
  -2  10  -4 2155.92 52.2403   1
  -2  10  -5 4216.56 57.2772   1
   2   7   6 25046.9 114.546  -2
  -2  10  -6 25046.9 114.546   1
   2 -10   7 5629.79 106.132   1
  -2  10  -8 10615.6 85.4608   1
   2   6   9 13734.4 122.394  -2
  -2  10  -9 13734.4 122.394   1
   2 -10  10 6584.99 66.9708   1
   2 -10  11 136.297 73.1842   1
  -2  -5 -12 6296.16 162.941  -2
   2 -10  12 6296.16 162.941   1
  -2  10 -13 626.874 93.7843   1
   2 -10  14 932.275 61.7023   1
  -2  -4 -14 840.417 185.092  -2
   2 -10  14 840.417 185.092   1
   2   4  15 4875.04 69.8044  -2
  -2  10 -15 4875.04 69.8044   1
  -2  10 -16 1016.25 75.3373   1
   2   4  16 3876.95 112.684  -2
  -2  10 -16 3876.95 112.684   1
  -2  10 -17 880.103 58.2027   1
  -2   9  17-37.8564 71.3324   1
   2  13 -16 4332.72 126.304  -2
  -2   9  16 4332.72 126.304   1
   2  -9 -15 889.207 108.969   1
   2  13 -15 1383.60 213.946  -2
  -2   9  15 1383.60 213.946   1
   2  -9 -14 2018.18 98.1642   1
  -2 -12  13 18041.7 186.770  -2
   2  -9 -13 18041.7 186.770   1
   2  -9 -12 7328.35 312.343   1
   2  12 -12 8418.08 200.171  -2
  -2   9  12 8418.08 200.171   1
  -2   9  11 2464.46 73.1126   1
  -2 -11  10 767.866 84.7389  -2
   2  -9 -10 767.866 84.7389   1
   2  11  -9 8037.56 93.6246  -2
  -2   9   9 8037.56 93.6246   1
   2  -9  -8 1546.23 68.7523   1
  -2   9   7 49.3218 120.784   1
   2  10  -7 213.477 73.5017  -2
  -2   9   7 213.477 73.5017   1
  -2 -10   6 2926.25 70.4394  -2
   2  -9  -6 2926.25 70.4394   1
  -2   9   5 890.118 44.4496   1
   2  -9  -4 301.183 65.8466   1
  -2  -9   4 252.285 255.809  -2
   2  -9  -4 252.285 255.809   1
   2   9  -3 17273.8 89.8894  -2
  -2   9   3 17273.8 89.8894   1
  -2   9   2 10637.9 41.6713   1
  -2   9   1 2671.49 31.6336   1
   2   8   0 22275.4 53.8134  -2
  -2   9   0 22275.4 53.8134   1
  -2   9  -1 8189.96 31.2430   1
  -2   9  -2 11016.7 42.8262   1
   2   7   3 3099.63 64.3752  -2
  -2   9  -3 3099.63 64.3752   1
  -2   9  -4 1522.82 46.9463   1
  -2   9  -5 1626.00 62.9069   1
   2   6   6 24917.9 120.239  -2
  -2   9  -6 24917.9 120.239   1
   2  -9   7 1499.48 55.0246   1
  -2   9  -8 13748.1 79.1912   1
   2   5   9 11694.7 123.344  -2
  -2   9  -9 11694.7 123.344   1
  -2   9 -10 17760.2 83.2985   1
  -2   9 -11 5852.31 140.166   1
  -2  -4 -11 10033.4 149.032  -2
   2  -9  11 10033.4 149.032   1
  -2  -4 -12 9951.17 114.974  -2
   2  -9  12 9951.17 114.974   1
  -2   9 -13 3650.57 136.898   1
  -2  -4 -13 6439.04 186.564  -2
   2  -9  13 6439.04 186.564   1
  -2   9 -14 2362.43 89.9195   1
  -2  -3 -14 3146.85 124.696  -2
   2  -9  14 3146.85 124.696   1
   2   3  15 7768.98 78.8020  -2
  -2   9 -15 7768.98 78.8020   1
  -2   9 -16 3623.18 136.845   1
  -2  -3 -16 6850.71 85.4655  -2
   2  -9  16 6850.71 85.4655   1
  -2   9 -17 318.083 49.1763   1
  -2  -2 -17 2918.69 130.550  -2
   2  -9  17 2918.69 130.550   1
   2   2  18 559.884 60.9471  -2
  -2   9 -18 559.884 60.9471   1
  -2   8  17 390.688 64.3851   1
  -2 -12  16 1693.01 126.723  -2
   2  -8 -16 1693.01 126.723   1
   2  -8 -15 1393.45 246.306   1
   2  12 -15 2128.45 167.203  -2
  -2   8  15 2128.45 167.203   1
   2  -8 -14 706.976 267.687   1
   2  11 -13 14867.9 162.334  -2
  -2   8  13 14867.9 162.334   1
   2  -8 -12 165.772 274.492   1
   2  11 -12 1000.88 110.412  -2
  -2   8  12 1000.88 110.412   1
  -2   8  11 9585.60 76.8040   1
   2  10 -10 3135.06 94.5096  -2
  -2   8  10 3135.06 94.5096   1
   2  10  -9 2189.40 96.6758  -2
  -2   8   9 2189.40 96.6758   1
  -2   8   8 111.012 65.8964   1
   2  -8  -7 2898.70 194.949   1
   2   9  -7 4014.22 68.6001  -2
  -2   8   7 4014.22 68.6001   1
   2   9  -6 224.592 71.0634  -2
  -2   8   6 224.592 71.0634   1
   2  -8  -5 3529.52 79.3807   1
  -2   8   4 153.515 68.8493   1
   2   8  -4 6883.12 66.2421  -2
  -2   8   4 6883.12 66.2421   1
  -2  -8   3 21399.0 61.4755  -2
   2  -8  -3 21399.0 61.4755   1
  -2   8   2 10455.8 37.0783   1
  -2   8   1 8031.25 30.3094   1
   2   7   0 29443.9 49.2479  -2
  -2   8   0 29443.9 49.2479   1
  -2   8  -1 15777.8 40.0985   1
  -2   8  -2 241.019 26.4692   1
  -2  -6  -3 13556.2 68.3790  -2
   2  -8   3 13556.2 68.3790   1
  -2   8  -4 10663.4 61.6625   1
  -2   8  -5 9898.14 74.0020   1
   2   5   6 38673.6 153.465  -2
  -2   8  -6 38673.6 153.465   1
  -2   8  -7 192.611 61.7496   1
  -2   8  -8 7279.28 221.115   1
   2   4   8 13713.7 111.736  -2
  -2   8  -8 13713.7 111.736   1
   2   4   9 3943.92 106.090  -2
  -2   8  -9 3943.92 106.090   1
   2  -8  10 2750.79 71.7931   1
  -2   8 -11 588.185 129.666   1
  -2  -3 -11 944.621 140.103  -2
   2  -8  11 944.621 140.103   1
  -2  -3 -12 11468.1 126.675  -2
   2  -8  12 11468.1 126.675   1
  -2   8 -13 4877.11 274.414   1
  -2  -3 -13 12353.9 202.401  -2
   2  -8  13 12353.9 202.401   1
  -2   8 -14 1481.08 130.004   1
  -2  -2 -14 2085.09 195.368  -2
   2  -8  14 2085.09 195.368   1
   2   2  15 11755.8 88.1402  -2
  -2   8 -15 11755.8 88.1402   1
   2   2  16 14740.5 104.925  -2
  -2   8 -16 14740.5 104.925   1
  -2   8 -17 314.900 73.3765   1
  -2  -1 -17 2897.85 139.333  -2
   2  -8  17 2897.85 139.333   1
   2   1  18 3067.08 66.0722  -2
  -2   8 -18 3067.08 66.0722   1
  -2   7  18 400.810 84.5735   1
  -2   7  17 1416.18 71.1242   1
  -2 -11  16 1639.54 141.275  -2
   2  -7 -16 1639.54 141.275   1
   2  11 -15 8139.67 211.495  -2
  -2   7  15 8139.67 211.495   1
   2  -7 -14 169.588 133.999   1
   2  10 -13 3157.75 137.108  -2
  -2   7  13 3157.75 137.108   1
   2  10 -12 13478.6 131.554  -2
  -2   7  12 13478.6 131.554   1
  -2   7  11 4.00917 69.5981   1
  -2  -9  10 3071.80 91.5511  -2
   2  -7 -10 3071.80 91.5511   1
   2   9  -9 2846.58 86.9695  -2
  -2   7   9 2846.58 86.9695   1
  -2   7   8 2022.71 65.8914   1
  -2   7   7 15295.3 131.553   1
   2   8  -7 19303.9 88.7484  -2
  -2   7   7 19303.9 88.7484   1
   2   8  -6 8091.90 73.9943  -2
  -2   7   6 8091.90 73.9943   1
  -2   7   5 758.013 29.9586   1
  -2   7   4 58770.7 140.366   1
   2   7  -4 102390. 87.4435  -2
  -2   7   4 102390. 87.4435   1
  -2  -7   3 11827.7 42.5226  -2
   2  -7  -3 11827.7 42.5226   1
   2  -7  -2 2186.59 26.8275   1
  -2   7   1 505.922 23.7582   1
   2   6  -1 1283.88 110.852  -2
  -2   7   1 1283.88 110.852   1
   2   6   0 2239.18 34.4839  -2
  -2   7   0 2239.18 34.4839   1
  -2   7  -1 13734.6 33.9318   1
  -2   7  -2 92.3566 33.1639   1
  -2  -5  -3 797.874 50.8134  -2
   2  -7   3 797.874 50.8134   1
   2  -7   4 2213.10 52.2670   1
  -2  -4  -5 14085.3 69.5207  -2
   2  -7   5 14085.3 69.5207   1
   2   4   6 947.295 140.419  -2
  -2   7  -6 947.295 140.419   1
   2  -7   7 1003.10 66.1311   1
  -2   7  -8 1135.72 200.032   1
   2   3   8 1571.28 95.6121  -2
  -2   7  -8 1571.28 95.6121   1
  -2  -3  -9 6903.15 94.0344  -2
   2  -7   9 6903.15 94.0344   1
  -2   7 -10 242.301 85.8365   1
  -2  -3 -10 791.172 177.279  -2
   2  -7  10 791.172 177.279   1
   2   2  11 1065.72 87.8094  -2
  -2   7 -11 1065.72 87.8094   1
  -2  -2 -12 17923.7 117.181  -2
   2  -7  12 17923.7 117.181   1
   2   2  13 4527.59 92.8513  -2
  -2   7 -13 4527.59 92.8513   1
   2   1  14 3557.66 115.940  -2
  -2   7 -14 3557.66 115.940   1
   2   1  15 4698.73 79.8083  -2
  -2   7 -15 4698.73 79.8083   1
   2   1  16 17181.1 111.061  -2
  -2   7 -16 17181.1 111.061   1
  -2   0 -17 2374.56 89.7187  -2
   2  -7  17 2374.56 89.7187   1
   2   0  18 284.033 64.4960  -2
  -2   7 -18 284.033 64.4960   1
   2  11 -18 739.558 165.111  -2
  -2   6  18 739.558 165.111   1
   2  -6 -17 979.610 117.033   1
   2  10 -16 4579.90 154.496  -2
  -2   6  16 4579.90 154.496   1
  -2 -10  15 13603.0 430.166  -2
   2  -6 -15 13603.0 430.166   1
  -2   6  14 822.898 89.3106   1
   2   9 -13 3762.76 110.119  -2
  -2   6  13 3762.76 110.119   1
  -2  -9  12 2176.20 103.782  -2
   2  -6 -12 2176.20 103.782   1
  -2   6  11 8810.23 91.8420   1
   2   8 -10 4267.06 78.6543  -2
  -2   6  10 4267.06 78.6543   1
   2   8  -9 41417.8 97.8052  -2
  -2   6   9 41417.8 97.8052   1
  -2   6   8 153.168 55.5572   1
   2   7  -7 20956.9 53.9949  -2
  -2   6   7 20956.9 53.9949   1
   2   7  -6 1410.67 38.6821  -2
  -2   6   6 1410.67 38.6821   1
  -2   6   5 23734.6 44.0274   1
  -2   6   4 32456.5 63.6337   1
   2   6  -4 32695.3 65.3251  -2
  -2   6   4 32695.3 65.3251   1
   2   6  -3 42040.6 65.1391  -2
  -2   6   3 42040.6 65.1391   1
  -2   6   2 1098.10 23.0766   1
  -2   6   1 2658.10 31.8858   1
   2   5  -1 4395.67 47.7998  -2
  -2   6   1 4395.67 47.7998   1
   2   5   0 1866.18 32.3511  -2
  -2   6   0 1866.18 32.3511   1
  -2   6  -1 39941.7 53.0920   1
  -2   6  -2 14088.4 53.0825   1
   2   4   3 19665.6 69.5612  -2
  -2   6  -3 19665.6 69.5612   1
   2  -6   4 20916.5 74.5470   1
   2  -6   5 1257.88 126.687   1
   2   3   5 6898.19 77.7722  -2
  -2   6  -5 6898.19 77.7722   1
   2   3   6 7792.15 85.9258  -2
  -2   6  -6 7792.15 85.9258   1
  -2   6  -7 10076.5 124.934   1
   2   2   8 1866.05 91.6179  -2
  -2   6  -8 1866.05 91.6179   1
  -2  -2  -9 1243.36 78.6739  -2
   2  -6   9 1243.36 78.6739   1
  -2   6 -10 3755.88 115.130   1
  -2  -2 -10 11275.6 181.868  -2
   2  -6  10 11275.6 181.868   1
  -2  -1 -11 876.597 86.6744  -2
   2  -6  11 876.597 86.6744   1
  -2  -1 -12 9064.32 100.464  -2
   2  -6  12 9064.32 100.464   1
   2   1  13 4224.41 96.1562  -2
  -2   6 -13 4224.41 96.1562   1
  -2   0 -14 12463.7 108.849  -2
   2  -6  14 12463.7 108.849   1
   2   0  15 7035.83 94.5874  -2
  -2   6 -15 7035.83 94.5874   1
   2   0  16 4515.89 103.961  -2
  -2   6 -16 4515.89 103.961   1
  -2   6 -17 4058.02 107.445   1
  -2   1 -17 3492.50 92.9983  -2
   2  -6  17 3492.50 92.9983   1
   2  -1  18 481.016 68.4962  -2
  -2   6 -18 481.016 68.4962   1
   2  10 -19 195.535 138.925  -2
  -2   5  19 195.535 138.925   1
   2  -5 -18 499.145 190.238   1
   2  10 -18 626.422 191.808  -2
  -2   5  18 626.422 191.808   1
   2  -5 -17 140.736 81.5060   1
  -2  -9  16 7352.03 173.450  -2
   2  -5 -16 7352.03 173.450   1
   2   9 -15 1586.06 199.924  -2
  -2   5  15 1586.06 199.924   1
  -2   5  14 1295.20 63.5283   1
   2   8 -13 22368.0 127.615  -2
  -2   5  13 22368.0 127.615   1
   2   8 -12 726.384 83.9369  -2
  -2   5  12 726.384 83.9369   1
   2  -5 -11 1112.62 59.8712   1
   2   7 -10 8943.55 62.2661  -2
  -2   5  10 8943.55 62.2661   1
   2   7  -9 26992.8 166.416  -2
  -2   5   9 26992.8 166.416   1
  -2   5   8 1895.55 41.2065   1
   2   6  -7 23159.7 52.3440  -2
  -2   5   7 23159.7 52.3440   1
   2   6  -6 23102.3 55.2107  -2
  -2   5   6 23102.3 55.2107   1
   2  -5  -5 56186.1 61.2861   1
  -2   5   4 33180.5 66.4533   1
   2   5  -4 73985.9 71.7249  -2
  -2   5   4 73985.9 71.7249   1
   2   5  -3 5197.60 34.3643  -2
  -2   5   3 5197.60 34.3643   1
  -2   5   2 922.975 21.1764   1
  -2   5   1 20073.5 57.2394   1
   2   4   0 150995. 128.677  -2
  -2   5   0 150995. 128.677   1
  -2   5  -1 14389.2 37.1858   1
  -2   5  -2 14939.6 82.4435   1
  -2  -3  -2 32926.6 179.630  -2
   2  -5   2 32926.6 179.630   1
  -2  -3  -3 168.385 33.1325  -2
   2  -5   3 168.385 33.1325   1
  -2   5  -4 43916.1 89.6465   1
   2  -5   5 10640.7 142.475   1
   2   2   5 18264.9 96.7867  -2
  -2   5  -5 18264.9 96.7867   1
   2   2   6 3431.58 70.9195  -2
  -2   5  -6 3431.58 70.9195   1
   2  -5   7 425.551 111.882   1
  -2   5  -8 12682.6 227.684   1
  -2  -1  -8 20771.9 128.428  -2
   2  -5   8 20771.9 128.428   1
  -2  -1  -9 72233.3 157.818  -2
   2  -5   9 72233.3 157.818   1
  -2   5 -10 26644.8 234.150   1
   2   1  10 33942.6 125.156  -2
  -2   5 -10 33942.6 125.156   1
  -2   5 -11 7638.86 253.682   1
  -2   0 -11 23106.6 117.889  -2
   2  -5  11 23106.6 117.889   1
  -2   0 -12 1113.37 71.3907  -2
   2  -5  12 1113.37 71.3907   1
  -2   0 -13 2933.59 83.5891  -2
   2  -5  13 2933.59 83.5891   1
   2  -1  14 11138.7 103.076  -2
  -2   5 -14 11138.7 103.076   1
   2  -1  15 2901.80 82.0452  -2
  -2   5 -15 2901.80 82.0452   1
   2  -1  16 1816.15 95.5235  -2
  -2   5 -16 1816.15 95.5235   1
  -2   5 -17 1786.71 109.725   1
  -2   2 -17 1528.28 90.1966  -2
   2  -5  17 1528.28 90.1966   1
  -2   2 -18 358.660 68.5065  -2
   2  -5  18 358.660 68.5065   1
   2   9 -19 1280.55 164.446  -2
  -2   4  19 1280.55 164.446   1
   2   9 -18 445.925 104.589  -2
  -2   4  18 445.925 104.589   1
   2  -4 -17 1351.33 114.119   1
  -2  -8  16 236.129 107.938  -2
   2  -4 -16 236.129 107.938   1
  -2  -8  15 4552.48 121.207  -2
   2  -4 -15 4552.48 121.207   1
  -2   4  14 929.807 69.1428   1
   2   7 -13 744.423 85.5684  -2
  -2   4  13 744.423 85.5684   1
   2   7 -12 1377.02 82.2741  -2
  -2   4  12 1377.02 82.2741   1
  -2   4  11 418.255 58.2560   1
  -2  -6  10 29417.4 108.992  -2
   2  -4 -10 29417.4 108.992   1
   2   6  -9 20789.9 92.0855  -2
  -2   4   9 20789.9 92.0855   1
  -2   4   8 3986.53 41.9717   1
  -2  -5   7 37662.3 73.3682  -2
   2  -4  -7 37662.3 73.3682   1
   2   5  -6 63943.4 73.7887  -2
  -2   4   6 63943.4 73.7887   1
  -2   4   5 22749.5 44.0183   1
  -2   4   4 42003.7 68.5275   1
   2   4  -4 54347.8 56.1571  -2
  -2   4   4 54347.8 56.1571   1
   2   4  -3 8232.10 29.2670  -2
  -2   4   3 8232.10 29.2670   1
  -2   4   2 1340.03 28.8226   1
   2  -4  -1 7484.87 43.4193   1
  -2  -3   1 30358.3 118.996  -2
   2  -4  -1 30358.3 118.996   1
  -2  -3   0 7527.67 66.5558  -2
   2  -4   0 7527.67 66.5558   1
   2  -4   1 6722.84 42.7494   1
  -2   4  -2 12088.8 81.3304   1
   2   2   2 14392.3 69.0817  -2
  -2   4  -2 14392.3 69.0817   1
   2   2   3 31187.2 108.169  -2
  -2   4  -3 31187.2 108.169   1
   2  -4   4 192.116 24.3288   1
  -2   4  -5 14244.1 214.344   1
   2   1   5 35426.2 94.4610  -2
  -2   4  -5 35426.2 94.4610   1
  -2  -1  -6 1073.46 63.8584  -2
   2  -4   6 1073.46 63.8584   1
  -2   4  -7 445.471 75.7266   1
  -2   4  -8 27695.7 295.553   1
  -2   0  -8 38254.5 186.530  -2
   2  -4   8 38254.5 186.530   1
   2   0   9 9147.92 80.5634  -2
  -2   4  -9 9147.92 80.5634   1
  -2   4 -10 25564.2 330.612   1
   2   0  10 42487.1 129.257  -2
  -2   4 -10 42487.1 129.257   1
   2  -1  11 19889.3 94.8898  -2
  -2   4 -11 19889.3 94.8898   1
  -2   1 -12 13164.8 83.8247  -2
   2  -4  12 13164.8 83.8247   1
  -2   1 -13 846.183 79.8576  -2
   2  -4  13 846.183 79.8576   1
  -2   2 -14 1051.57 88.2909  -2
   2  -4  14 1051.57 88.2909   1
  -2   2 -15 2430.65 104.212  -2
   2  -4  15 2430.65 104.212   1
   2  -2  16 1203.97 85.7888  -2
  -2   4 -16 1203.97 85.7888   1
  -2   4 -17 454.865 110.037   1
  -2   3 -17 366.321 69.9738  -2
   2  -4  17 366.321 69.9738   1
  -2   3 -18 249.207 70.9230  -2
   2  -4  18 249.207 70.9230   1
  -2  -8  19 375.114 101.042  -2
   2  -3 -19 375.114 101.042   1
  -2  -8  18 215.559 116.426  -2
   2  -3 -18 215.559 116.426   1
   2  -3 -17 836.472 76.7460   1
  -2  -7  16 996.955 421.143  -2
   2  -3 -16 996.955 421.143   1
  -2  -7  15 7549.84 130.549  -2
   2  -3 -15 7549.84 130.549   1
  -2   3  14 571.569 68.2488   1
   2   6 -13 1758.92 86.0089  -2
  -2   3  13 1758.92 86.0089   1
   2   6 -12 1932.19 80.8860  -2
  -2   3  12 1932.19 80.8860   1
  -2   3  11 999.577 42.6497   1
   2   5 -10 61277.6 161.816  -2
  -2   3  10 61277.6 161.816   1
   2   5  -9 18904.6 64.9200  -2
  -2   3   9 18904.6 64.9200   1
   2  -3  -8 24636.4 64.2893   1
   2   4  -7 21959.3 52.9867  -2
  -2   3   7 21959.3 52.9867   1
   2   4  -6 118115. 85.9695  -2
  -2   3   6 118115. 85.9695   1
  -2   3   5 19484.4 35.2979   1
  -2   3   4 25347.8 58.8769   1
   2   3  -4 46069.2 69.2767  -2
  -2   3   4 46069.2 69.2767   1
  -2  -3   3 7482.36 37.3956  -2
   2  -3  -3 7482.36 37.3956   1
  -2   3   2 1556.97 33.0994   1
  -2   3   1 38207.4 76.3730   1
  -2  -2   1 67711.7 108.196  -2
   2  -3  -1 67711.7 108.196   1
  -2  -2   0 51891.6 93.3530  -2
   2  -3   0 51891.6 93.3530   1
   2  -3   1 476.788 32.6240   1
   2  -3   2 34901.6 157.744   1
   2   1   2 39463.9 92.5440  -2
  -2   3  -2 39463.9 92.5440   1
   2   1   3 101257. 133.565  -2
  -2   3  -3 101257. 133.565   1
   2  -3   4 9872.85 34.1727   1
   2  -3   5 26170.1 103.039   1
   2   0   5 30658.8 73.2964  -2
  -2   3  -5 30658.8 73.2964   1
   2   0   6 51665.2 100.129  -2
  -2   3  -6 51665.2 100.129   1
   2  -3   7 36768.5 123.369   1
   2   0   7 62377.4 164.859  -2
  -2   3  -7 62377.4 164.859   1
   2  -3   8 15561.2 126.721   1
   2  -1   8 23309.8 149.268  -2
  -2   3  -8 23309.8 149.268   1
   2  -1   9 6847.11 75.9682  -2
  -2   3  -9 6847.11 75.9682   1
   2  -3  10 6308.94 83.1458   1
   2  -1  10 9334.35 152.328  -2
  -2   3 -10 9334.35 152.328   1
  -2   2 -11 6769.74 72.9177  -2
   2  -3  11 6769.74 72.9177   1
  -2   2 -12 2124.31 71.7088  -2
   2  -3  12 2124.31 71.7088   1
  -2   3 -13 525.256 253.574   1
  -2   2 -13 3133.24 91.8746  -2
   2  -3  13 3133.24 91.8746   1
  -2   3 -14 5095.99 112.561  -2
   2  -3  14 5095.99 112.561   1
  -2   3 -15 1499.05 92.3666  -2
   2  -3  15 1499.05 92.3666   1
  -2   3 -16 116.590 82.9148  -2
   2  -3  16 116.590 82.9148   1
  -2   3 -17 448.926 110.895   1
  -2   4 -17 494.294 69.0969  -2
   2  -3  17 494.294 69.0969   1
  -2   4 -18 149.760 67.8278  -2
   2  -3  18 149.760 67.8278   1
   2  -2 -20 236.149 53.5237   1
   2   7 -19 978.161 102.681  -2
  -2   2  19 978.161 102.681   1
  -2  -7  18 1318.49 95.6878  -2
   2  -2 -18 1318.49 95.6878   1
   2  -2 -17 442.912 83.2248   1
  -2  -6  16 953.320 180.434  -2
   2  -2 -16 953.320 180.434   1
  -2  -6  15 1741.43 122.433  -2
   2  -2 -15 1741.43 122.433   1
  -2   2  14 154.531 90.6443   1
  -2  -5  13 606.630 81.4998  -2
   2  -2 -13 606.630 81.4998   1
   2   5 -12 943.665 71.4437  -2
  -2   2  12 943.665 71.4437   1
   2  -2 -11 9150.84 56.2864   1
  -2  -4  10 15816.4 112.428  -2
   2  -2 -10 15816.4 112.428   1
   2   4  -9 32938.0 98.8032  -2
  -2   2   9 32938.0 98.8032   1
  -2   2   8 40846.0 84.1503   1
  -2  -3   7 13595.9 62.3866  -2
   2  -2  -7 13595.9 62.3866   1
  -2  -3   6 57903.6 75.2153  -2
   2  -2  -6 57903.6 75.2153   1
  -2   2   5 2865.02 28.0411   1
  -2   2   4 669.110 45.8501   1
  -2  -2   4 1200.27 69.6226  -2
   2  -2  -4 1200.27 69.6226   1
  -2  -2   3 35610.8 63.6791  -2
   2  -2  -3 35610.8 63.6791   1
  -2   2   2 13513.6 48.0239   1
  -2   2   1 220907. 145.645   1
  -2  -1   1 437987. 302.701  -2
   2  -2  -1 437987. 302.701   1
  -2  -1   0 47935.4 68.3080  -2
   2  -2   0 47935.4 68.3080   1
   2  -2   1 26390.5 54.9054   1
   2  -2   2 2328.11 50.5270   1
   2   0   2 5080.77 55.3774  -2
  -2   2  -2 5080.77 55.3774   1
  -2   0  -3 7639.45 37.8935  -2
   2  -2   3 7639.45 37.8935   1
  -2   2  -4 19678.1 37.7638   1
   2   0   4 64965.5 268.969  -2
  -2   2  -4 64965.5 268.969   1
   2  -2   5 41775.1 91.1070   1
   2  -1   5 62203.6 79.5404  -2
  -2   2  -5 62203.6 79.5404   1
  -2   1  -6 10581.1 49.1813  -2
   2  -2   6 10581.1 49.1813   1
   2  -2   7 2832.37 37.4352   1
   2  -1   7 79285.2 169.810  -2
  -2   2  -7 79285.2 169.810   1
   2  -2   8 105163. 254.669   1
   2  -2   8 164017. 196.764  -2
  -2   2  -8 164017. 196.764   1
  -2   2  -9 3902.70 80.2073  -2
   2  -2   9 3902.70 80.2073   1
   2  -2  10 8627.53 73.5241   1
  -2   2 -10 15454.8 117.105  -2
   2  -2  10 15454.8 117.105   1
  -2   3 -11 11020.2 94.3769  -2
   2  -2  11 11020.2 94.3769   1
  -2   3 -12 2081.54 83.9772  -2
   2  -2  12 2081.54 83.9772   1
  -2   2 -13 2726.97 286.865   1
   2  -3  13 3978.62 112.525  -2
  -2   2 -13 3978.62 112.525   1
  -2   4 -14 1133.27 118.352  -2
   2  -2  14 1133.27 118.352   1
   2  -4  15 2044.34 102.382  -2
  -2   2 -15 2044.34 102.382   1
   2  -4  16 1318.40 83.9772  -2
  -2   2 -16 1318.40 83.9772   1
  -2   2 -17 703.836 111.104   1
  -2   5 -17 1057.15 76.0088  -2
   2  -2  17 1057.15 76.0088   1
   2  -5  18 256.777 91.6546  -2
  -2   2 -18 256.777 91.6546   1
   2  -1 -20 750.061 81.7099   1
   2   6 -20 504.129 140.292  -2
  -2   1  20 504.129 140.292   1
  -2  -6  19 203.515 76.1885  -2
   2  -1 -19 203.515 76.1885   1
  -2  -6  18 1785.29 103.437  -2
   2  -1 -18 1785.29 103.437   1
   2  -1 -17 336.221 87.8323   1
  -2  -5  16 2455.93 126.884  -2
   2  -1 -16 2455.93 126.884   1
  -2  -5  15 4939.21 133.053  -2
   2  -1 -15 4939.21 133.053   1
  -2   1  14 852.776 91.3224   1
  -2  -4  13 9449.21 100.160  -2
   2  -1 -13 9449.21 100.160   1
  -2  -4  12 44022.1 156.587  -2
   2  -1 -12 44022.1 156.587   1
  -2   1  11 1496.73 56.8000   1
   2   3 -10 3453.08 90.8538  -2
  -2   1  10 3453.08 90.8538   1
  -2  -3   9 17307.6 109.273  -2
   2  -1  -9 17307.6 109.273   1
   2  -1  -8 51929.6 99.0527   1
  -2   1   7 17965.8 129.813   1
   2   2  -7 21880.7 93.7874  -2
  -2   1   7 21880.7 93.7874   1
  -2  -2   6 2850.85 36.0160  -2
   2  -1  -6 2850.85 36.0160   1
  -2   1   5 264.277 27.0951   1
  -2   1   4 10089.5 46.6169   1
  -2  -1   4 11911.7 90.0593  -2
   2  -1  -4 11911.7 90.0593   1
  -2   1   3 4262.56 62.2328   1
   2   1  -3 38690.3 101.634  -2
  -2   1   3 38690.3 101.634   1
  -2   1   2 35291.7 55.9207   1
  -2   1   1 3412.99 30.6530   1
  -2   0   1 20968.1 174.347  -2
   2  -1  -1 20968.1 174.347   1
   2  -1   0 372313. 473.791   1
  -2   0   0 607573. 202.429  -2
   2  -1   0 607573. 202.429   1
   2  -1   1 15842.2 30.3095   1
  -2   1  -2 1035.25 23.6922   1
  -2   1  -2 1002.96 65.5047  -2
   2  -1   2 1002.96 65.5047   1
  -2   1  -3 1283.80 32.0539  -2
   2  -1   3 1283.80 32.0539   1
   2  -1   4 9753.22 28.3201   1
   2  -1   4 17579.5 181.359  -2
  -2   1  -4 17579.5 181.359   1
   2  -1   5 28816.3 49.8876   1
   2  -2   5 58876.5 71.6592  -2
  -2   1  -5 58876.5 71.6592   1
  -2   2  -6 11792.6 41.6966  -2
   2  -1   6 11792.6 41.6966   1
   2  -1   7 90097.3 84.0648   1
   2  -2   7 84175.2 229.375  -2
  -2   1  -7 84175.2 229.375   1
   2  -1   8 9163.23 71.8861   1
  -2   3  -8 18380.8 94.4228  -2
   2  -1   8 18380.8 94.4228   1
  -2   3  -9 5411.72 86.9160  -2
   2  -1   9 5411.72 86.9160   1
   2  -1  10 3235.84 64.6274   1
   2  -3  10 7023.59 296.463  -2
  -2   1 -10 7023.59 296.463   1
  -2   4 -11 24385.5 110.427  -2
   2  -1  11 24385.5 110.427   1
   2  -4  12 9385.48 112.478  -2
  -2   1 -12 9385.48 112.478   1
   2  -4  13 626.848 99.6762  -2
  -2   1 -13 626.848 99.6762   1
  -2   5 -14 8838.84 110.844  -2
   2  -1  14 8838.84 110.844   1
  -2   5 -15 2601.21 89.4966  -2
   2  -1  15 2601.21 89.4966   1
  -2   5 -16 1865.51 81.9727  -2
   2  -1  16 1865.51 81.9727   1
  -2   1 -17 233.425 107.630   1
  -2   6 -17 1764.91 73.7765  -2
   2  -1  17 1764.91 73.7765   1
  -2   6 -18 512.507 89.7768  -2
   2  -1  18 512.507 89.7768   1
   2   0 -20 206.104 61.1434   1
   2   5 -20 61.6346 154.915  -2
  -2   0  20 61.6346 154.915   1
   2   5 -19 188.975 93.6556  -2
  -2   0  19 188.975 93.6556   1
  -2  -5  18 1188.00 107.388  -2
   2   0 -18 1188.00 107.388   1
   2   0 -17 4446.71 100.078   1
  -2  -4  16 3124.73 134.334  -2
   2   0 -16 3124.73 134.334   1
  -2  -4  15 14238.8 154.522  -2
   2   0 -15 14238.8 154.522   1
   2   0 -14 2580.90 73.8307   1
  -2  -3  13 15105.8 134.895  -2
   2   0 -13 15105.8 134.895   1
  -2  -3  12 4823.36 85.0394  -2
   2   0 -12 4823.36 85.0394   1
  -2   0  11 27050.8 86.6568   1
  -2  -2  10 815.420 91.3555  -2
   2   0 -10 815.420 91.3555   1
   2   2  -9 11037.4 110.294  -2
  -2   0   9 11037.4 110.294   1
  -2   0   8 576.287 47.1610   1
   2   1  -7 41994.3 70.7050  -2
  -2   0   7 41994.3 70.7050   1
   2   1  -6 15145.8 39.4529  -2
  -2   0   6 15145.8 39.4529   1
   2   0  -5 493.400 23.1066   1
  -2   0   4 107712. 116.873   1
  -2   0   4 152630. 246.876  -2
   2   0  -4 152630. 246.876   1
  -2   0   3 5272.56 46.6065  -2
   2   0  -3 5272.56 46.6065   1
  -2   0   2 104364. 87.6283   1
   2   0  -1 17772.2 29.2337   1
  -2   1   1 20648.6 54.1140  -2
   2   0  -1 20648.6 54.1140   1
  -2   1   0 523291. 110.833  -2
   2   0   0 523291. 110.833   1
   2   0   1 77681.6 38.2366   1
   2   0   2 3178.41 18.2268   1
  -2   2  -2 6518.56 73.3517  -2
   2   0   2 6518.56 73.3517   1
  -2   2  -3 4904.10 21.2795  -2
   2   0   3 4904.10 21.2795   1
  -2   0  -4 47833.9 35.6172   1
   2  -2   4 58878.1 220.607  -2
  -2   0  -4 58878.1 220.607   1
   2   0   5 5479.48 33.4242   1
   2  -3   5 23239.0 70.8813  -2
  -2   0  -5 23239.0 70.8813   1
  -2   3  -6 41541.0 69.5971  -2
   2   0   6 41541.0 69.5971   1
   2   0   7 27819.1 51.4656   1
   2  -3   7 53078.8 183.770  -2
  -2   0  -7 53078.8 183.770   1
   2   0   8 10887.4 100.028   1
   2  -4   8 25672.2 124.083  -2
  -2   0  -8 25672.2 124.083   1
  -2   4  -9 6056.92 103.675  -2
   2   0   9 6056.92 103.675   1
   2   0  10 16126.6 89.4630   1
   2  -4  10 34676.7 379.756  -2
  -2   0 -10 34676.7 379.756   1
  -2   5 -11 22281.7 144.425  -2
   2   0  11 22281.7 144.425   1
  -2   5 -12 1242.96 78.1318  -2
   2   0  12 1242.96 78.1318   1
  -2   5 -13 1606.08 93.6906  -2
   2   0  13 1606.08 93.6906   1
  -2   0 -14 4626.95 233.968   1
   2  -6  14 9807.87 122.816  -2
  -2   0 -14 9807.87 122.816   1
  -2   6 -15 4892.24 96.2352  -2
   2   0  15 4892.24 96.2352   1
   2  -6  16 3385.05 90.1315  -2
  -2   0 -16 3385.05 90.1315   1
  -2   0 -17 2180.27 78.3902   1
  -2   7 -17 1742.88 95.9153  -2
   2   0  17 1742.88 95.9153   1
  -2   7 -18 287.775 77.7058  -2
   2   0  18 287.775 77.7058   1
   2   1 -20 139.680 51.5272   1
   2   4 -20 435.949 92.8465  -2
  -2  -1  20 435.949 92.8465   1
   2   4 -19 1166.01 100.761  -2
  -2  -1  19 1166.01 100.761   1
   2   4 -18 2045.57 111.425  -2
  -2  -1  18 2045.57 111.425   1
   2   1 -17 18152.3 129.991   1
  -2  -3  16 10126.0 153.589  -2
   2   1 -16 10126.0 153.589   1
   2   3 -15 4579.03 114.037  -2
  -2  -1  15 4579.03 114.037   1
   2   1 -14 2603.51 72.9180   1
   2   2 -14 7977.10 177.923  -2
  -2  -1  14 7977.10 177.923   1
   2   2 -13 9105.17 102.662  -2
  -2  -1  13 9105.17 102.662   1
  -2  -2  12 68644.8 157.703  -2
   2   1 -12 68644.8 157.703   1
  -2  -1  11 2484.75 53.4348   1
   2   1 -10 9495.30 90.8868  -2
  -2  -1  10 9495.30 90.8868   1
  -2  -1   9 2694.36 99.2863  -2
   2   1  -9 2694.36 99.2863   1
  -2  -1   8 17517.8 53.1674   1
   2   0  -7 34252.7 72.1064  -2
  -2  -1   7 34252.7 72.1064   1
   2   0  -6 9234.81 39.9541  -2
  -2  -1   6 9234.81 39.9541   1
  -2  -1   5 450.243 21.2563   1
   2   1  -4 1743.47 32.1030   1
  -2   1   4 8361.23 42.3934  -2
   2   1  -4 8361.23 42.3934   1
   2   1  -3 44303.3 137.286   1
   2  -1  -3 52241.8 67.1003  -2
  -2  -1   3 52241.8 67.1003   1
   2   1  -2 524.431 12.6629   1
   2   1  -1 188703. 71.2624   1
  -2   2   1 312231. 117.136  -2
   2   1  -1 312231. 117.136   1
  -2   2   0 34186.1 33.1344  -2
   2   1   0 34186.1 33.1344   1
   2   1   1 1321.21 18.1548   1
   2   1   2 13682.0 29.6253   1
  -2   3  -2 32925.9 53.4641  -2
   2   1   2 32925.9 53.4641   1
   2  -3   3 86690.4 51.9350  -2
  -2  -1  -3 86690.4 51.9350   1
   2   1   4 56.9104 18.6783   1
   2   1   5 26036.8 53.8211   1
  -2   4  -5 36943.1 81.4744  -2
   2   1   5 36943.1 81.4744   1
  -2   4  -6 1163.30 41.0860  -2
   2   1   6 1163.30 41.0860   1
   2   1   7 409.346 28.8949   1
  -2   5  -8 13927.7 97.0851  -2
   2   1   8 13927.7 97.0851   1
  -2   5  -9 69135.3 177.049  -2
   2   1   9 69135.3 177.049   1
   2   1  10 252.811 75.8245   1
   2  -5  10 16038.8 415.609  -2
  -2  -1 -10 16038.8 415.609   1
   2   1  11 116.787 121.889   1
  -2   6 -11 501.369 108.434  -2
   2   1  11 501.369 108.434   1
  -2   6 -12 10905.7 109.157  -2
   2   1  12 10905.7 109.157   1
   2   1  13 3154.49 149.696   1
  -2   6 -13 3613.56 107.616  -2
   2   1  13 3613.56 107.616   1
   2  -7  14 2263.13 96.2015  -2
  -2  -1 -14 2263.13 96.2015   1
   2  -7  15 4599.70 98.0437  -2
  -2  -1 -15 4599.70 98.0437   1
  -2   7 -16 8063.60 113.128  -2
   2   1  16 8063.60 113.128   1
  -2  -1 -17 4000.52 67.5356   1
  -2   8 -17 2312.68 115.842  -2
   2   1  17 2312.68 115.842   1
  -2   8 -18 1999.24 79.3422  -2
   2   1  18 1999.24 79.3422   1
   2   2 -20 97.6877 50.9334   1
   2   3 -20 185.792 96.0501  -2
  -2  -2  20 185.792 96.0501   1
   2   3 -19 2093.11 104.616  -2
  -2  -2  19 2093.11 104.616   1
   2   3 -18 1126.26 118.890  -2
  -2  -2  18 1126.26 118.890   1
   2   2 -17 7385.04 108.871   1
  -2  -2  16 21814.2 186.645  -2
   2   2 -16 21814.2 186.645   1
   2   2 -15 13207.1 126.755  -2
  -2  -2  15 13207.1 126.755   1
  -2  -2  14 5866.45 95.8344   1
   2   1 -14 8960.28 179.693  -2
  -2  -2  14 8960.28 179.693   1
  -2  -1  13 9555.61 104.104  -2
   2   2 -13 9555.61 104.104   1
  -2  -1  12 74755.6 163.705  -2
   2   2 -12 74755.6 163.705   1
  -2  -2  11 22968.4 78.0927   1
  -2   0  10 1021.15 82.1209  -2
   2   2 -10 1021.15 82.1209   1
   2   0  -9 7755.42 125.448  -2
  -2  -2   9 7755.42 125.448   1
   2   2  -8 15341.7 59.5152   1
   2  -1  -7 18203.6 52.7407  -2
  -2  -2   7 18203.6 52.7407   1
  -2   1   6 4155.91 35.4315  -2
   2   2  -6 4155.91 35.4315   1
  -2  -2   5 1140.27 20.4591   1
  -2  -2   4 384.277 33.6962   1
  -2   2   4 833.661 31.4504  -2
   2   2  -4 833.661 31.4504   1
   2  -2  -3 24085.8 35.4215  -2
  -2  -2   3 24085.8 35.4215   1
   2   2  -2 2130.96 16.5043   1
   2   2  -1 29578.5 36.0344   1
  -2   3   1 49734.8 75.7950  -2
   2   2  -1 49734.8 75.7950   1
  -2   3   0 40800.8 38.5713  -2
   2   2   0 40800.8 38.5713   1
   2   2   1 2758.35 18.3438   1
   2   2   2 823.484 18.3799   1
  -2   4  -2 9111.61 52.3470  -2
   2   2   2 9111.61 52.3470   1
  -2   4  -3 21585.9 36.4780  -2
   2   2   3 21585.9 36.4780   1
   2   2   4 10670.4 26.8856   1
   2   2   5 8678.52 40.8713   1
  -2   5  -5 12524.9 82.6154  -2
   2   2   5 12524.9 82.6154   1
  -2   5  -6 2030.23 47.7211  -2
   2   2   6 2030.23 47.7211   1
   2   2   7 1177.21 37.2448   1
   2   2   8 2035.64 82.3805   1
   2  -6   8 2046.45 84.8736  -2
  -2  -2  -8 2046.45 84.8736   1
  -2   6  -9 1037.04 81.1512  -2
   2   2   9 1037.04 81.1512   1
  -2  -2 -10 9096.36 85.1888   1
   2  -6  10 10057.6 409.362  -2
  -2  -2 -10 10057.6 409.362   1
  -2  -2 -11 194.246 67.3167   1
   2  -7  11 607.128 232.560  -2
  -2  -2 -11 607.128 232.560   1
  -2   7 -12 16038.5 121.963  -2
   2   2  12 16038.5 121.963   1
  -2  -2 -13 4535.84 84.8719   1
  -2   7 -13 3962.14 298.599  -2
   2   2  13 3962.14 298.599   1
  -2  -2 -14 249.459 261.049   1
  -2   8 -14 1331.83 127.925  -2
   2   2  14 1331.83 127.925   1
  -2   8 -15 11320.2 136.116  -2
   2   2  15 11320.2 136.116   1
  -2   8 -16 6829.29 87.2779  -2
   2   2  16 6829.29 87.2779   1
  -2  -2 -17 3106.14 51.2663   1
  -2   9 -17 2181.44 153.377  -2
   2   2  17 2181.44 153.377   1
   2   3 -20 245.524 63.7359   1
   2   2 -20 371.508 99.5751  -2
  -2  -3  20 371.508 99.5751   1
  -2  -2  19 1545.32 86.8079  -2
   2   3 -19 1545.32 86.8079   1
   2   2 -18 1327.37 119.782  -2
  -2  -3  18 1327.37 119.782   1
   2   3 -17 2349.55 138.798   1
   2   1 -17 13314.9 149.882  -2
  -2  -3  17 13314.9 149.882   1
  -2  -1  16 12082.0 155.033  -2
   2   3 -16 12082.0 155.033   1
   2   1 -15 5312.16 112.666  -2
  -2  -3  15 5312.16 112.666   1
   2   3 -14 10405.0 122.862   1
   2   0 -14 13576.5 148.318  -2
  -2  -3  14 13576.5 148.318   1
   2   0 -13 13511.4 101.422  -2
  -2  -3  13 13511.4 101.422   1
   2   0 -12 7453.78 82.7216  -2
  -2  -3  12 7453.78 82.7216   1
   2   3 -11 1698.56 51.5318   1
   2  -1 -10 3293.77 93.6927  -2
  -2  -3  10 3293.77 93.6927   1
   2  -1  -9 29471.2 91.0485  -2
  -2  -3   9 29471.2 91.0485   1
  -2  -3   8 63328.7 89.5427   1
  -2   2   7 15400.5 57.8823  -2
   2   3  -7 15400.5 57.8823   1
  -2   2   6 53963.5 59.4352  -2
   2   3  -6 53963.5 59.4352   1
   2   3  -5 70158.0 52.5065   1
   2   3  -4 30498.0 86.9053   1
  -2   3   4 46864.8 46.8240  -2
   2   3  -4 46864.8 46.8240   1
  -2   3   3 11282.7 28.7619  -2
   2   3  -3 11282.7 28.7619   1
   2   3  -2 1478.17 15.6859   1
   2   3  -1 24536.5 36.1987   1
  -2   4   1 26520.2 65.4111  -2
   2   3  -1 26520.2 65.4111   1
  -2   4   0 4247.57 26.9484  -2
   2   3   0 4247.57 26.9484   1
   2   3   1 4116.97 21.3959   1
   2   3   2 20442.3 35.6638   1
  -2   5  -2 27337.4 71.1506  -2
   2   3   2 27337.4 71.1506   1
  -2   5  -3 103.489 25.0366  -2
   2   3   3 103.489 25.0366   1
   2   3   4 43166.0 43.8375   1
   2   3   5 5576.44 39.1987   1
  -2   6  -5 6191.92 75.7977  -2
   2   3   5 6191.92 75.7977   1
   2  -6   6 6484.30 52.4034  -2
  -2  -3  -6 6484.30 52.4034   1
  -2  -3  -7 4806.82 62.4528   1
   2   3   8-0.37124 59.3141   1
   2  -7   8 92.3332 147.919  -2
  -2  -3  -8 92.3332 147.919   1
  -2   7  -9 4816.57 85.1275  -2
   2   3   9 4816.57 85.1275   1
   2   3  10 1666.00 60.6297   1
   2   3  11 352.434 93.6367   1
  -2   8 -11 1016.40 138.914  -2
   2   3  11 1016.40 138.914   1
  -2   8 -12 6605.64 106.482  -2
   2   3  12 6605.64 106.482   1
   2   3  13 7453.57 94.0538   1
  -2   8 -13 8713.89 305.946  -2
   2   3  13 8713.89 305.946   1
  -2  -3 -14 80.2518 90.3455   1
  -2   9 -14 1246.55 272.153  -2
   2   3  14 1246.55 272.153   1
  -2   9 -15 6739.18 117.613  -2
   2   3  15 6739.18 117.613   1
   2   3  16 1501.79 58.2559   1
  -2   9 -16 2536.74 200.533  -2
   2   3  16 2536.74 200.533   1
   2   3  17 993.271 49.7108   1
   2   4 -20 489.557 61.9390   1
   2   1 -20 526.481 98.0041  -2
  -2  -4  20 526.481 98.0041   1
  -2  -1  19 714.939 82.8712  -2
   2   4 -19 714.939 82.8712   1
  -2  -1  18 3787.12 94.3726  -2
   2   4 -18 3787.12 94.3726   1
   2   4 -17 1126.93 76.0454   1
   2   0 -17 4136.34 195.149  -2
  -2  -4  17 4136.34 195.149   1
   2   0 -16 2653.21 92.3263  -2
  -2  -4  16 2653.21 92.3263   1
  -2   0  15 8432.43 124.285  -2
   2   4 -15 8432.43 124.285   1
   2   4 -14 627.586 82.8747   1
   2  -1 -14 1768.64 166.273  -2
  -2  -4  14 1768.64 166.273   1
  -2   1  13 9210.41 100.461  -2
   2   4 -13 9210.41 100.461   1
  -2   1  12 34840.5 114.512  -2
   2   4 -12 34840.5 114.512   1
  -2  -4  11 770.402 55.4527   1
  -2   2  10 17391.0 90.8351  -2
   2   4 -10 17391.0 90.8351   1
  -2   2   9 46350.4 107.781  -2
   2   4  -9 46350.4 107.781   1
   2   4  -8 46617.8 80.8802   1
  -2   3   7 17703.8 53.8526  -2
   2   4  -7 17703.8 53.8526   1
  -2   3   6 121551. 87.9868  -2
   2   4  -6 121551. 87.9868   1
   2   4  -5 7603.09 26.3662   1
   2   4  -4 16250.2 63.6755   1
  -2   4   4 42924.1 42.6665  -2
   2   4  -4 42924.1 42.6665   1
  -2   4   3 4890.16 29.5481  -2
   2   4  -3 4890.16 29.5481   1
   2   4  -2 8192.83 22.6073   1
   2   4  -1 10451.2 28.7204   1
  -2   5   1 24725.8 70.9404  -2
   2   4  -1 24725.8 70.9404   1
  -2   5   0 134426. 68.4365  -2
   2   4   0 134426. 68.4365   1
   2   4   1 126.596 20.3537   1
   2   4   2 187.654 23.8410   1
  -2   6  -2 9655.41 125.298  -2
   2   4   2 9655.41 125.298   1
  -2   6  -3 18859.4 45.0869  -2
   2   4   3 18859.4 45.0869   1
   2   4   4 5739.22 29.2794   1
   2   4   5 4801.86 34.9231   1
  -2   7  -5 10791.6 92.7383  -2
   2   4   5 10791.6 92.7383   1
  -2   7  -6 893.142 57.0208  -2
   2   4   6 893.142 57.0208   1
   2   4   7 1342.05 38.3094   1
   2   4   8 4292.98 65.5176   1
   2  -8   8 8273.42 164.318  -2
  -2  -4  -8 8273.42 164.318   1
  -2   8  -9 2849.24 75.8681  -2
   2   4   9 2849.24 75.8681   1
   2   4  10 2411.94 60.6774   1
   2   4  11 3977.02 82.2465   1
  -2   9 -11 6256.12 269.847  -2
   2   4  11 6256.12 269.847   1
   2  -9  12 11129.8 152.743  -2
  -2  -4 -12 11129.8 152.743   1
   2   4  13 952.585 108.393   1
   2   4  14 186.544 104.896   1
   2 -10  15 3942.43 85.0907  -2
  -2  -4 -15 3942.43 85.0907   1
   2   4  16 2007.14 47.2023   1
   2   4  17 273.577 82.1701   1
   2   0 -20 608.160 96.1991  -2
  -2  -5  20 608.160 96.1991   1
   2   0 -19 296.516 55.0261  -2
  -2  -5  19 296.516 55.0261   1
   2   0 -18 1488.76 64.5287  -2
  -2  -5  18 1488.76 64.5287   1
   2   5 -17 803.456 66.1671   1
   2  -1 -17 1085.58 119.012  -2
  -2  -5  17 1085.58 119.012   1
   2  -1 -16 1841.20 103.616  -2
  -2  -5  16 1841.20 103.616   1
   2  -1 -15 4498.62 99.4317  -2
  -2  -5  15 4498.62 99.4317   1
   2   5 -14 941.075 90.0070   1
   2  -2 -14 1329.60 131.088  -2
  -2  -5  14 1329.60 131.088   1
   2  -2 -13 670.786 84.8721  -2
  -2  -5  13 670.786 84.8721   1
  -2   2  12 722.423 87.4198  -2
   2   5 -12 722.423 87.4198   1
   2   5 -11 1998.52 49.0185   1
   2  -3 -10 67242.7 190.851  -2
  -2  -5  10 67242.7 190.851   1
  -2   3   9 15073.7 75.6764  -2
   2   5  -9 15073.7 75.6764   1
  -2  -5   8 26747.8 68.1272   1
  -2   4   7 27587.9 56.1772  -2
   2   5  -7 27587.9 56.1772   1
  -2   4   6 56752.5 65.1529  -2
   2   5  -6 56752.5 65.1529   1
   2   5  -5 27704.2 36.5677   1
  -2   5   4 75652.1 54.6743  -2
   2   5  -4 75652.1 54.6743   1
  -2   5   3 3689.57 30.5868  -2
   2   5  -3 3689.57 30.5868   1
   2   5  -2 8469.94 23.7964   1
   2   5  -1 2161.71 23.1144   1
  -2   6   1 3792.02 117.369  -2
   2   5  -1 3792.02 117.369   1
  -2   6   0 2472.86 30.8059  -2
   2   5   0 2472.86 30.8059   1
   2   5   1 7648.06 28.2809   1
   2   5   2 1455.32 25.8715   1
  -2   7  -3 792.386 35.7612  -2
   2   5   3 792.386 35.7612   1
   2   5   4 7511.62 32.3551   1
   2   5   5 6549.56 36.3406   1
  -2   8  -5 11237.6 168.529  -2
   2   5   5 11237.6 168.529   1
  -2   8  -6 29623.3 89.5690  -2
   2   5   6 29623.3 89.5690   1
   2   5   7 77.0006 67.9002   1
   2   5   8 7783.24 78.7977   1
   2  -9   8 16133.5 237.745  -2
  -2  -5  -8 16133.5 237.745   1
  -2   9  -9 10574.2 110.817  -2
   2   5   9 10574.2 110.817   1
   2   5  10 4693.65 84.2809   1
   2   5  11 579.406 86.0531   1
  -2  10 -11 676.552 271.227  -2
   2   5  11 676.552 271.227   1
  -2  10 -12 3838.97 115.893  -2
   2   5  12 3838.97 115.893   1
   2   5  13 69.7958 76.4317   1
   2   5  14 322.238 57.4064   1
  -2  11 -15 780.461 81.3311  -2
   2   5  15 780.461 81.3311   1
   2   5  16 1110.23 107.084   1
   2  -1 -20 699.649 91.0937  -2
  -2  -6  20 699.649 91.0937   1
   2  -1 -19 139.203 58.5601  -2
  -2  -6  19 139.203 58.5601   1
   2  -1 -18 854.460 62.6280  -2
  -2  -6  18 854.460 62.6280   1
  -2  -6  17 1719.18 66.6421   1
   2  -2 -17 2306.36 122.153  -2
  -2  -6  17 2306.36 122.153   1
   2  -2 -16 1057.83 126.794  -2
  -2  -6  16 1057.83 126.794   1
  -2   2  15 1235.69 93.2530  -2
   2   6 -15 1235.69 93.2530   1
  -2  -6  14 109.518 71.3271   1
   2  -3 -14 574.909 176.324  -2
  -2  -6  14 574.909 176.324   1
  -2   3  13 2582.25 88.3127  -2
   2   6 -13 2582.25 88.3127   1
   2  -3 -12 1499.53 73.2181  -2
  -2  -6  12 1499.53 73.2181   1
   2   6 -11 69.4251 45.8935   1
  -2   4  10 35201.4 97.1963  -2
   2   6 -10 35201.4 97.1963   1
   2  -4  -9 12300.7 86.8880  -2
  -2  -6   9 12300.7 86.8880   1
   2   6  -8 29811.4 60.6179   1
  -2   5   7 16208.0 54.1581  -2
   2   6  -7 16208.0 54.1581   1
  -2   5   6 28510.0 53.3583  -2
   2   6  -6 28510.0 53.3583   1
   2   6  -5 30537.5 41.8324   1
  -2   6   4 23105.5 55.3466  -2
   2   6  -4 23105.5 55.3466   1
  -2   6   3 31280.0 47.5752  -2
   2   6  -3 31280.0 47.5752   1
   2   6  -2 2438.92 24.3008   1
   2   6  -1 648.284 25.4243   1
  -2   7   1 536.354 179.298  -2
   2   6  -1 536.354 179.298   1
  -2   7   0 2418.30 35.2366  -2
   2   6   0 2418.30 35.2366   1
   2   6   1 118.949 25.4345   1
   2   6   2 983.556 26.2753   1
  -2   8  -3 10834.5 43.9593  -2
   2   6   3 10834.5 43.9593   1
   2   6   4 12151.9 37.9476   1
   2   6   5 9043.77 37.5784   1
  -2   9  -6 15683.2 110.591  -2
   2   6   6 15683.2 110.591   1
   2   6   7 2787.94 52.2530   1
   2   6   8 2699.17 65.4751   1
  -2  10  -9 10930.9 113.098  -2
   2   6   9 10930.9 113.098   1
   2   6  10 192.333 65.9112   1
   2   6  11 3653.10 79.7429   1
  -2  11 -12 241.021 131.513  -2
   2   6  12 241.021 131.513   1
   2   6  13 73.4174 80.7983   1
   2   6  14 162.911 63.7767   1
  -2  12 -15 0.34315 83.5199  -2
   2   6  15 0.34315 83.5199   1
   2   6  16 153.577 91.9443   1
   2  -2 -20 2643.63 87.6197  -2
  -2  -7  20 2643.63 87.6197   1
  -2   2  19 839.213 57.5757  -2
   2   7 -19 839.213 57.5757   1
   2  -2 -18 646.944 73.5811  -2
  -2  -7  18 646.944 73.5811   1
   2   7 -17 145.299 85.7160   1
   2  -3 -17 955.530 117.065  -2
  -2  -7  17 955.530 117.065   1
  -2   3  16 660.219 130.399  -2
   2   7 -16 660.219 130.399   1
  -2   3  15 4613.85 88.0209  -2
   2   7 -15 4613.85 88.0209   1
   2   7 -14 5026.08 65.1068   1
   2  -4 -13 604.828 69.8330  -2
  -2  -7  13 604.828 69.8330   1
   2  -4 -12 1528.46 63.9326  -2
  -2  -7  12 1528.46 63.9326   1
   2   7 -11 289.314 53.0298   1
   2  -5 -10 11908.3 85.2871  -2
  -2  -7  10 11908.3 85.2871   1
  -2   5   9 21352.0 88.1883  -2
   2   7  -9 21352.0 88.1883   1
   2   7  -8 19890.3 87.5556   1
  -2   6   7 15880.5 75.5220  -2
   2   7  -7 15880.5 75.5220   1
  -2   6   6 945.297 44.8836  -2
   2   7  -6 945.297 44.8836   1
   2   7  -5 7897.80 36.2931   1
   2   7  -4 60797.8 250.667   1
  -2   7   4 99964.7 87.0587  -2
   2   7  -4 99964.7 87.0587   1
  -2   7   3 7720.68 43.1589  -2
   2   7  -3 7720.68 43.1589   1
   2   7  -2 707.808 25.0832   1
   2   7  -1 347.189 24.9432   1
  -2   8   0 31779.6 54.2977  -2
   2   7   0 31779.6 54.2977   1
   2   7   1 3283.48 29.1460   1
   2   7   2 4608.59 32.4580   1
  -2   9  -3 3248.89 46.8222  -2
   2   7   3 3248.89 46.8222   1
   2   7   4 1138.08 29.5860   1
   2   7   5 4979.18 51.3492   1
  -2  10  -6 15621.5 91.6411  -2
   2   7   6 15621.5 91.6411   1
   2   7   7 20125.5 76.5109   1
   2   7   8 1025.30 65.2655   1
  -2  11  -9 8642.31 105.917  -2
   2   7   9 8642.31 105.917   1
  -2  -7 -10 49.9104 67.0840   1
   2   7  11 145.236 69.4637   1
   2 -12  12 228.330 109.154  -2
  -2  -7 -12 228.330 109.154   1
   2   7  13 712.129 61.5677   1
   2   7  14 32.7704 58.6889   1
  -2  13 -15 181.419 155.304  -2
   2   7  15 181.419 155.304   1
   2   7  16 44.4944 73.8523   1
   2  -3 -19 302.667 53.1941  -2
  -2  -8  19 302.667 53.1941   1
   2  -3 -18 384.762 61.9880  -2
  -2  -8  18 384.762 61.9880   1
  -2  -8  17 937.167 70.1199   1
   2  -4 -16 168.268 83.6286  -2
  -2  -8  16 168.268 83.6286   1
   2  -4 -15 8810.12 119.206  -2
  -2  -8  15 8810.12 119.206   1
  -2  -8  14 3800.05 78.3335   1
   2  -5 -13 18652.8 109.071  -2
  -2  -8  13 18652.8 109.071   1
  -2   5  12 1224.64 75.9631  -2
   2   8 -12 1224.64 75.9631   1
  -2  -8  11 1180.32 58.5658   1
  -2   6  10 3086.14 77.1704  -2
   2   8 -10 3086.14 77.1704   1
  -2   6   9 34742.0 105.338  -2
   2   8  -9 34742.0 105.338   1
   2   8  -8 4559.13 60.0473   1
  -2   7   7 15846.7 81.2613  -2
   2   8  -7 15846.7 81.2613   1
  -2   7   6 5310.15 55.9789  -2
   2   8  -6 5310.15 55.9789   1
   2   8  -5 3752.88 41.5263   1
   2   8  -4 9435.13 72.7232   1
  -2   8   4 10603.7 71.6147  -2
   2   8  -4 10603.7 71.6147   1
  -2   8   3 16481.1 48.6739  -2
   2   8  -3 16481.1 48.6739   1
   2   8  -2 14188.0 41.4041   1
   2   8  -1 1423.57 29.5559   1
  -2   9   0 23910.5 56.7200  -2
   2   8   0 23910.5 56.7200   1
   2   8   1 42831.0 52.3385   1
   2   8   2 609.658 30.7451   1
  -2  10  -3 2923.60 48.2080  -2
   2   8   3 2923.60 48.2080   1
   2   8   4 125.205 35.4032   1
   2   8   5 3583.49 51.3777   1
  -2  11  -6 1393.70 76.1468  -2
   2   8   6 1393.70 76.1468   1
   2   8   7 6489.63 63.4700   1
   2   8   8 167.480 58.2602   1
  -2  12  -9 9326.55 113.904  -2
   2   8   9 9326.55 113.904   1
   2   8  10 1457.93 70.5984   1
   2   8  11 414.822 69.4746   1
  -2  13 -12 693.499 122.773  -2
   2   8  12 693.499 122.773   1
   2   8  13 751.636 66.7417   1
   2   8  14 129.737 52.1910   1
  -2  14 -15 1852.70 148.790  -2
   2   8  15 1852.70 148.790   1
   2  -4 -19 1549.42 58.9004  -2
  -2  -9  19 1549.42 58.9004   1
   2  -4 -18 392.326 65.2597  -2
  -2  -9  18 392.326 65.2597   1
  -2  -9  17 2061.08 69.6556   1
   2  -5 -16 9669.81 123.692  -2
  -2  -9  16 9669.81 123.692   1
   2   9 -15 2641.77 127.181   1
   2  -5 -15 2551.12 149.054  -2
  -2  -9  15 2551.12 149.054   1
  -2  -9  14 187.108 68.7556   1
  -2   6  13 6046.36 88.8134  -2
   2   9 -13 6046.36 88.8134   1
  -2  -9  12 3651.87 301.339   1
  -2   6  12 3454.25 92.2885  -2
   2   9 -12 3454.25 92.2885   1
   2   9 -11 3634.97 63.8357   1
   2  -7 -10 4016.08 82.7488  -2
  -2  -9  10 4016.08 82.7488   1
   2  -7  -9 2887.84 75.1463  -2
  -2  -9   9 2887.84 75.1463   1
   2   9  -8 2287.84 55.5450   1
  -2   8   7 3100.63 60.4077  -2
   2   9  -7 3100.63 60.4077   1
  -2   8   6 302.561 77.4505  -2
   2   9  -6 302.561 77.4505   1
   2   9  -5 1868.20 54.3006   1
   2   9  -4 135.457 47.1588   1
  -2   9   4 281.658 127.283  -2
   2   9  -4 281.658 127.283   1
  -2   9   3 20144.2 64.2821  -2
   2   9  -3 20144.2 64.2821   1
   2   9  -2 15241.1 42.7902   1
   2   9  -1 12859.4 40.1892   1
  -2  10   0 2919.84 42.6111  -2
   2   9   0 2919.84 42.6111   1
   2   9   1 961.459 40.8048   1
   2   9   2 54.0387 41.2255   1
  -2  11  -3 2143.95 52.7155  -2
   2   9   3 2143.95 52.7155   1
   2   9   4 66.6625 35.4844   1
   2   9   5 2543.21 53.6255   1
  -2  12  -6 4936.76 86.5235  -2
   2   9   6 4936.76 86.5235   1
   2   9   7 1606.07 59.0731   1
   2   9   8 1600.57 60.3929   1
  -2  13  -9 2863.40 100.322  -2
   2   9   9 2863.40 100.322   1
   2   9  10 413.114 101.437   1
   2   9  11 672.083 90.9943   1
  -2  14 -12 47.8983 86.1106  -2
   2   9  12 47.8983 86.1106   1
   2   9  13 129.270 58.0131   1
   2   9  14 45.3896 63.6826   1
   2  -5 -19 284.057 81.6556  -2
  -2 -10  19 284.057 81.6556   1
   2  -5 -18 1497.90 61.7334  -2
  -2 -10  18 1497.90 61.7334   1
  -2 -10  17 5323.78 72.3052   1
   2  -6 -16 8791.31 101.320  -2
  -2 -10  16 8791.31 101.320   1
   2  -6 -15 14078.3 113.394  -2
  -2 -10  15 14078.3 113.394   1
  -2 -10  14 5128.18 93.5267   1
  -2   7  13 4423.41 119.505  -2
   2  10 -13 4423.41 119.505   1
   2  -7 -12 15182.9 160.305  -2
  -2 -10  12 15182.9 160.305   1
   2  10 -11 177.348 70.9317   1
  -2   8  10 4239.86 83.5310  -2
   2  10 -10 4239.86 83.5310   1
  -2   8   9 2283.09 73.4271  -2
   2  10  -9 2283.09 73.4271   1
  -2 -10   8 9822.66 91.7811   1
  -2   9   7 145.630 89.8544  -2
   2  10  -7 145.630 89.8544   1
  -2   9   6 4257.71 79.3825  -2
   2  10  -6 4257.71 79.3825   1
   2  10  -5 2476.88 51.0191   1
   2  10  -4 2277.37 73.6607   1
  -2  10   4 3212.43 163.247  -2
   2  10  -4 3212.43 163.247   1
  -2  10   3 21563.4 135.843  -2
   2  10  -3 21563.4 135.843   1
   2  10  -2 1842.16 60.2339   1
   2  10  -1 25986.9 63.6311   1
  -2  11   0 1618.12 49.6048  -2
   2  10   0 1618.12 49.6048   1
   2  10   1 290.533 35.9068   1
   2  10   2 1765.52 37.1461   1
  -2  12  -3 498.515 52.1095  -2
   2  10   3 498.515 52.1095   1
   2  10   4 2890.69 48.8927   1
   2  10   5 2134.86 56.3940   1
  -2  13  -6 6069.67 102.272  -2
   2  10   6 6069.67 102.272   1
   2  10   7 5154.14 72.5166   1
   2  10   8 1925.66 67.8490   1
  -2  14  -9 3639.80 151.790  -2
   2  10   9 3639.80 151.790   1
   2  10  10 126.851 115.095   1
   2  10  11 75.1608 65.1085   1
  -2  15 -12 624.253 88.3259  -2
   2  10  12 624.253 88.3259   1
   2  10  13 755.842 73.3627   1
   2  10  14 297.128 76.5412   1
   2  11 -19 5.81193 85.0144   1
  -2 -11  18 1589.92 56.7658   1
   2  -6 -18 2166.37 64.7549  -2
  -2 -11  18 2166.37 64.7549   1
  -2 -11  17 369.634 56.4481   1
   2  -7 -16 4046.56 85.8785  -2
  -2 -11  16 4046.56 85.8785   1
   2  -7 -15 9276.30 102.729  -2
  -2 -11  15 9276.30 102.729   1
  -2 -11  14 13206.7 131.342   1
  -2   8  13 12439.5 153.338  -2
   2  11 -13 12439.5 153.338   1
   2  -8 -12 998.100 133.043  -2
  -2 -11  12 998.100 133.043   1
  -2 -11  11 6536.74 117.159   1
   2  -9 -10 585.717 125.519  -2
  -2 -11  10 585.717 125.519   1
  -2   9   9 4706.25 146.810  -2
   2  11  -9 4706.25 146.810   1
   2  11  -8 7348.49 118.116   1
  -2  10   7 3757.60 119.115  -2
   2  11  -7 3757.60 119.115   1
  -2  10   6 1764.61 75.6528  -2
   2  11  -6 1764.61 75.6528   1
   2  11  -5 2275.30 57.6340   1
   2  11  -4 976.163 60.4820   1
  -2  11   4 1827.20 211.068  -2
   2  11  -4 1827.20 211.068   1
  -2  11   3 437.913 61.7132  -2
   2  11  -3 437.913 61.7132   1
   2  11  -2 3166.12 49.4328   1
   2  11  -1 12151.3 56.6314   1
  -2  12   0 16738.0 70.1998  -2
   2  11   0 16738.0 70.1998   1
   2  11   1 22.2789 35.8548   1
   2  11   2 2128.73 46.7426   1
  -2  13  -3 647.892 77.4887  -2
   2  11   3 647.892 77.4887   1
   2  11   4 839.373 61.9732   1
   2  11   5 137.410 61.6778   1
  -2  14  -6 2750.63 98.0884  -2
   2  11   6 2750.63 98.0884   1
   2  11   7 1073.94 65.6667   1
   2  11   8-29.7566 75.2974   1
  -2  15  -9 704.797 152.667  -2
   2  11   9 704.797 152.667   1
   2  11  10 79.6463 66.1876   1
   2  11  11 524.615 58.1338   1
  -2  16 -12 66.4494 111.821  -2
   2  11  12 66.4494 111.821   1
   2  11  13 624.605 57.6454   1
   2  12 -18 309.965 99.1862   1
  -2 -12  17 1339.80 48.0899   1
  -2   8  16 3143.03 79.7739  -2
   2  12 -16 3143.03 79.7739   1
   2  12 -15 1173.91 123.213   1
   2  -8 -15 2889.43 102.177  -2
  -2 -12  15 2889.43 102.177   1
  -2 -12  14 4650.67 85.6536   1
   2  -9 -13 24017.2 227.879  -2
  -2 -12  13 24017.2 227.879   1
   2  -9 -12 8819.54 185.522  -2
  -2 -12  12 8819.54 185.522   1
  -2 -12  11 895.511 99.6295   1
   2 -10 -10 3770.37 126.154  -2
  -2 -12  10 3770.37 126.154   1
  -2  10   9 1222.90 124.142  -2
   2  12  -9 1222.90 124.142   1
   2  12  -8 5531.97 94.3973   1
   2  12  -7 3425.22 130.165   1
  -2  11   7 6009.72 143.005  -2
   2  12  -7 6009.72 143.005   1
  -2  11   6 2742.11 94.8124  -2
   2  12  -6 2742.11 94.8124   1
   2  12  -5 6420.40 73.4546   1
   2  12  -4 1130.20 65.9167   1
  -2  12   3 371.276 88.5571  -2
   2  12  -3 371.276 88.5571   1
   2  12  -2 161.933 62.6302   1
   2  12  -1 1567.72 65.6695   1
  -2  13   0 7511.88 92.6855  -2
   2  12   0 7511.88 92.6855   1
   2  12   1 536.255 62.8792   1
   2  12   2 136.375 69.6057   1
  -2  14  -3 2134.85 83.8459  -2
   2  12   3 2134.85 83.8459   1
   2  12   4 260.291 62.1133   1
   2  12   5 177.830 65.5003   1
  -2  15  -6 710.565 91.5304  -2
   2  12   6 710.565 91.5304   1
   2  12   7 910.196 66.1165   1
   2  12   8 297.868 86.2499   1
  -2  16  -9 647.217 93.1243  -2
   2  12   9 647.217 93.1243   1
   2  12  10 205.961 76.8425   1
   2  12  11 452.917 63.1274   1
  -2  17 -12 1593.34 91.2629  -2
   2  12  12 1593.34 91.2629   1
  -2 -13  17 1771.96 48.6656   1
  -2   9  16 5194.24 71.3379  -2
   2  13 -16 5194.24 71.3379   1
   2  13 -15 682.302 66.2878   1
   2  -9 -15 1815.23 116.017  -2
  -2 -13  15 1815.23 116.017   1
   2  13 -14 782.550 64.9622   1
   2 -10 -13 1804.51 92.8876  -2
  -2 -13  13 1804.51 92.8876   1
   2  13 -12 2862.59 198.550   1
  -2  10  12 10209.6 157.163  -2
   2  13 -12 10209.6 157.163   1
  -2 -13  11-18.9062 75.4737   1
   2  13 -10 5251.83 311.259   1
  -2  11  10 6071.47 131.429  -2
   2  13 -10 6071.47 131.429   1
  -2  11   9 6677.95 112.893  -2
   2  13  -9 6677.95 112.893   1
   2  13  -8 4941.50 87.8698   1
   2  13  -7 10227.0 124.299   1
   2 -12  -7 19686.2 518.602  -2
  -2 -13   7 19686.2 518.602   1
  -2  12   6 5760.38 145.933  -2
   2  13  -6 5760.38 145.933   1
   2  13  -5 2600.64 70.5688   1
   2  13  -4 4409.83 74.7608   1
  -2  13   3 2027.78 97.5317  -2
   2  13  -3 2027.78 97.5317   1
   2  13  -2 1365.10 68.7447   1
   2  13  -1 318.473 67.9512   1
  -2  14   0 3559.55 95.5325  -2
   2  13   0 3559.55 95.5325   1
   2  13   1 2350.95 72.7700   1
   2  13   2 1294.15 72.1884   1
  -2  15  -3 5320.39 120.765  -2
   2  13   3 5320.39 120.765   1
   2  13   4 80.4123 78.2035   1
   2  13   5 1688.88 105.633   1
  -2  16  -6 727.698 117.017  -2
   2  13   6 727.698 117.017   1
   2  13   7-45.8423 85.6485   1
   2  13   8 210.235 63.5962   1
  -2  17  -9 256.451 156.217  -2
   2  13   9 256.451 156.217   1
   2  13  10 917.915 82.4553   1
   2  13  11 10.4674 86.6780   1
  -2  10  16 2937.87 68.8599  -2
   2  14 -16 2937.87 68.8599   1
  -2 -14  15 94.3547 47.8823   1
  -2 -14  14 183.568 63.5341   1
  -2  11  13 764.100 84.8591  -2
   2  14 -13 764.100 84.8591   1
   2  14 -12 463.241 91.6257   1
   2 -11 -12 1082.96 157.883  -2
  -2 -14  12 1082.96 157.883   1
   2  14 -11 1046.02 98.1180   1
   2  14 -10 4566.64 210.193   1
   2 -12 -10 5102.94 141.540  -2
  -2 -14  10 5102.94 141.540   1
  -2 -14   9 6867.17 187.505   1
  -2  12   9 7309.27 182.851  -2
   2  14  -9 7309.27 182.851   1
  -2 -14   8 1530.59 135.887   1
   2  14  -7 2576.56 100.221   1
  -2  13   6-11.4972 135.921  -2
   2  14  -6-11.4972 135.921   1
   2  14  -5 13837.1 86.7923   1
   2  14  -4 1214.23 71.5477   1
  -2  14   3 2202.93 98.8313  -2
   2  14  -3 2202.93 98.8313   1
   2  14  -2 36.6489 71.8196   1
   2  14  -1 156.671 75.5160   1
  -2  15   0 3257.58 108.335  -2
   2  14   0 3257.58 108.335   1
   2  14   1 730.595 78.3539   1
   2  14   2 1556.66 77.9251   1
  -2  16  -3 600.861 126.993  -2
   2  14   3 600.861 126.993   1
   2  14   4 1111.05 83.5596   1
   2  14   5 293.163 147.188   1
  -2  17  -6 2578.64 122.703  -2
   2  14   6 2578.64 122.703   1
   2  14   7 642.733 74.2053   1
   2  14   8 47.1099 94.4357   1
  -2  18  -9 411.857 126.619  -2
   2  14   9 411.857 126.619   1
   2  14  10 1052.64 62.4806   1
  -2 -15  15 573.303 45.7347   1
   2  15 -14 411.863 52.7529   1
   2 -12 -13 88.7274 79.6582  -2
  -2 -15  13 88.7274 79.6582   1
   2  15 -12 282.557 58.6711   1
   2  15 -11 3475.01 82.5697   1
  -2  13  10 889.669 226.364  -2
   2  15 -10 889.669 226.364   1
   2  15  -9 5035.78 162.001   1
  -2  13   9 6310.11 223.916  -2
   2  15  -9 6310.11 223.916   1
  -2 -15   8 309.319 112.401   1
  -2 -15   7 6222.98 130.458   1
  -2  14   6 1131.76 144.223  -2
   2  15  -6 1131.76 144.223   1
   2  15  -5 380.488 93.3631   1
   2  15  -4 122.926 95.5820   1
  -2  15   3 341.789 109.601  -2
   2  15  -3 341.789 109.601   1
   2  15  -2 821.886 98.8443   1
   2  15  -1 644.567 98.8642   1
  -2  16   0 2956.17 126.787  -2
   2  15   0 2956.17 126.787   1
   2  15   1 272.984 79.9546   1
   2  15   2 651.709 82.9040   1
  -2  17  -3 853.843 196.717  -2
   2  15   3 853.843 196.717   1
   2  15   4 460.145 73.3961   1
   2  15   5 783.301 69.5446   1
  -2  18  -6 126.495 100.341  -2
   2  15   6 126.495 100.341   1
   2  15   7 2329.84 63.6703   1
   2  15   8 119.673 72.7321   1
  -2  19  -9 2472.79 93.6075  -2
   2  15   9 2472.79 93.6075   1
   2  16 -14 763.801 65.4445   1
   2  16 -13 416.805 114.932   1
   2 -13 -13 2391.66 101.395  -2
  -2 -16  13 2391.66 101.395   1
   2  16 -12 34.3446 61.7828   1
   2  16 -11 209.099 91.7904   1
   2  16 -10 215.163 112.910   1
  -2  14  10 1025.11 295.232  -2
   2  16 -10 1025.11 295.232   1
   2  16  -9 5555.48 151.460   1
  -2  14   9 6056.39 259.246  -2
   2  16  -9 6056.39 259.246   1
   2  16  -8 598.653 111.867   1
   2  16  -7 6009.29 285.649   1
  -2  15   6 3292.72 357.183  -2
   2  16  -6 3292.72 357.183   1
   2  16  -5-114.493 162.248   1
   2  16  -4 1523.93 90.7806   1
  -2  16   3 22.7713 118.789  -2
   2  16  -3 22.7713 118.789   1
   2  16  -2 260.702 106.022   1
   2  16  -1 1709.05 129.114   1
  -2  17   0 667.140 140.072  -2
   2  16   0 667.140 140.072   1
   2  16   1 2153.19 79.6347   1
   2  16   2 214.806 72.8785   1
  -2  18  -3 112.654 112.354  -2
   2  16   3 112.654 112.354   1
   2  16   4-34.3258 74.4064   1
   2  16   5 834.786 77.9440   1
  -2  19  -6 429.078 92.3950  -2
   2  16   6 429.078 92.3950   1
   2  16   7 372.392 101.993   1
   2  17 -13 247.806 86.8414   1
  -2 -17  12 444.368 54.7941   1
  -2 -17  11 858.481 57.5365   1
   2  17 -10 313.011 86.2261   1
   2  17  -9 716.549 93.5179   1
   2  17  -8 437.453 99.1358   1
   2  17  -7 765.750 102.948   1
   2  17  -6 698.066 128.323   1
  -2  16   6 906.450 242.977  -2
   2  17  -6 906.450 242.977   1
   2  17  -5-121.294 104.448   1
   2  17  -4 413.050 75.0699   1
  -2  17   3 3616.48 91.8596  -2
   2  17  -3 3616.48 91.8596   1
   2  17  -2 94.9168 73.5635   1
   2  17  -1 1071.11 73.8934   1
  -2  18   0 217.084 102.177  -2
   2  17   0 217.084 102.177   1
   2  17   1 1737.74 66.7312   1
   2  17   2 290.642 69.6770   1
  -2  19  -3 699.279 93.5658  -2
   2  17   3 699.279 93.5658   1
   2  17   4 1415.36 69.5672   1
   2  17   5 231.382 57.7226   1
  -2  20  -6 532.489 133.065  -2
   2  17   6 532.489 133.065   1
   2  18 -11 188.689 61.7264   1
   2  18 -10 120.764 66.2729   1
   2  18  -9 496.283 73.7467   1
   2  18  -8 31.6048 79.6756   1
   2  18  -7 121.374 82.3900   1
   2  18  -6 0.93885 84.8687   1
   2  18  -5-1.56330 87.1729   1
   2  18  -4-137.427 88.0368   1
  -2  18   3 1932.94 107.176  -2
   2  18  -3 1932.94 107.176   1
   2  18  -2 310.819 75.3807   1
   2  18  -1 2716.33 66.8116   1
  -2  19   0 511.099 100.173  -2
   2  18   0 511.099 100.173   1
   2  18   1 130.679 68.9629   1
   2  18   2 402.910 63.3699   1
  -2  20  -3 744.000 92.3705  -2
   2  18   3 744.000 92.3705   1
   2  18   4 81.3233 97.1623   1
   2  19  -9 129.318 86.5614   1
   2  19  -8 9.37265 99.0050   1
   2  19  -7 55.9606 65.0367   1
   2  19  -6 27.5450 62.3250   1
   2  19  -5 63.7271 63.7441   1
   2  19  -4 187.638 65.0077   1
   2  19  -3 283.246 69.8844   1
   2  19  -2 546.379 86.2167   1
   2  19  -1 1197.37 82.7784   1
  -2  20   0 985.923 111.188  -2
   2  19   0 985.923 111.188   1
   2  19   1 61.2712 99.1819   1
  -3  20   1 185.852 99.8832   1
  -3  20   0 829.830 107.481   1
   3  18   1 201.898 162.464  -2
  -3  20  -1 201.898 162.464   1
  -3  20  -2 238.529 107.797   1
  -3  20  -3-40.0441 102.742   1
   3  17   4-141.715 145.380  -2
  -3  20  -4-141.715 145.380   1
   3  19  -5 687.075 144.086  -2
  -3  19   5 687.075 144.086   1
  -3  19   4 104.308 75.3471   1
  -3  19   3 1359.25 71.5521   1
   3  18  -2 1647.85 109.071  -2
  -3  19   2 1647.85 109.071   1
  -3  19   1 75.5639 78.7679   1
  -3  19   0 149.913 83.4460   1
  -3 -17  -1 924.009 121.389  -2
   3 -19   1 924.009 121.389   1
   3 -19   2 55.7256 86.2355   1
  -3  19  -3 367.233 66.7777   1
   3  16   4 603.416 90.0181  -2
  -3  19  -4 603.416 90.0181   1
  -3  19  -5 229.376 59.4141   1
  -3  19  -6 1648.02 80.3806   1
   3  15   7 650.692 96.7535  -2
  -3  19  -7 650.692 96.7535   1
  -3  18   7 297.102 58.2784   1
  -3  18   6 133.273 55.5903   1
   3  18  -5 925.207 89.5499  -2
  -3  18   5 925.207 89.5499   1
  -3  18   4 463.565 67.1037   1
  -3  18   3 40.7320 67.1208   1
   3  17  -2 1153.48 98.7617  -2
  -3  18   2 1153.48 98.7617   1
  -3  18   1 644.523 165.939   1
  -3  18   0 263.647 166.782   1
   3  16   1 3414.68 154.756  -2
  -3  18  -1 3414.68 154.756   1
  -3  18  -2 208.949 106.592   1
  -3  18  -3 927.353 85.2063   1
   3  15   4 2774.78 120.740  -2
  -3  18  -4 2774.78 120.740   1
  -3  18  -5 513.515 78.0262   1
   3 -18   6 505.835 73.0326   1
   3  14   7 1300.32 94.8217  -2
  -3  18  -7 1300.32 94.8217   1
   3 -18   8 1024.55 84.7655   1
  -3  18  -9 85.4836 72.7365   1
   3  13  10 470.158 125.452  -2
  -3  18 -10 470.158 125.452   1
  -3  17   9 143.828 58.1872   1
   3  18  -8 544.160 94.8580  -2
  -3  17   8 544.160 94.8580   1
  -3  17   7 59.3113 76.4939   1
   3 -17  -6 910.982 69.5478   1
   3  17  -5 304.159 106.237  -2
  -3  17   5 304.159 106.237   1
  -3  17   4 4401.40 89.2795   1
  -3  17   3 1505.22 83.8493   1
   3  16  -2 145.161 106.411  -2
  -3  17   2 145.161 106.411   1
  -3  17   1 83.7989 144.100   1
  -3  17   0 320.705 140.092   1
  -3 -15  -1 8420.89 463.469  -2
   3 -17   1 8420.89 463.469   1
  -3  17  -2 1781.95 106.451   1
  -3  17  -3 1758.47 106.770   1
  -3 -14  -4 524.965 123.442  -2
   3 -17   4 524.965 123.442   1
   3 -17   5 1153.24 66.9893   1
  -3  17  -6 26.3839 63.8920   1
   3  13   7 845.656 85.7208  -2
  -3  17  -7 845.656 85.7208   1
  -3  17  -8 3222.96 66.2018   1
  -3  17  -9 147.290 91.6832   1
  -3 -12 -10-3.92834 108.292  -2
   3 -17  10-3.92834 108.292   1
   3 -17  11 141.690 47.4282   1
  -3  17 -12 409.277 81.5651   1
  -3  16  10 349.279 64.1828   1
  -3  16   9 650.380 78.5033   1
   3  17  -8 640.666 108.042  -2
  -3  16   8 640.666 108.042   1
  -3  16   7 542.274 84.6445   1
   3 -16  -6 109.319 77.2440   1
   3  16  -5 4334.49 134.675  -2
  -3  16   5 4334.49 134.675   1
  -3  16   4 284.930 106.720   1
  -3  16   3 2824.57 89.8385   1
   3  15  -2 592.432 108.982  -2
  -3  16   2 592.432 108.982   1
  -3  16   1 3701.86 91.5368   1
   3 -16   0 3054.02 131.311   1
  -3 -14  -1 3228.76 267.067  -2
   3 -16   1 3228.76 267.067   1
  -3  16  -2 7812.08 176.294   1
  -3  16  -3 183.614 151.418   1
   3  13   4 876.169 208.438  -2
  -3  16  -4 876.169 208.438   1
  -3  16  -5 306.933 78.5082   1
  -3  16  -6 324.944 88.9731   1
   3  12   7 2253.96 108.165  -2
  -3  16  -7 2253.96 108.165   1
   3 -16   8 271.240 80.0432   1
   3 -16   9 224.271 75.7179   1
  -3 -11 -10 828.982 93.4801  -2
   3 -16  10 828.982 93.4801   1
   3 -16  11 212.798 67.7663   1
  -3  16 -12 26.9402 68.1481   1
   3  10  13 216.376 122.411  -2
  -3  16 -13 216.376 122.411   1
  -3  15  12 82.1905 77.0227   1
   3  17 -11 131.320 78.5025  -2
  -3  15  11 131.320 78.5025   1
  -3  15  10 40.0403 60.8204   1
  -3  15   9 732.762 69.3758   1
  -3 -16   8 2558.46 110.713  -2
   3 -15  -8 2558.46 110.713   1
   3 -15  -7 962.885 87.7794   1
  -3  15   6 785.734 101.162   1
   3  15  -5 944.923 126.607  -2
  -3  15   5 944.923 126.607   1
   3 -15  -4 164.573 123.704   1
  -3  15   3 803.541 90.8496   1
   3  14  -2 3769.74 102.505  -2
  -3  15   2 3769.74 102.505   1
  -3  15   1 4087.70 74.3026   1
  -3  15   0 14389.9 92.8267   1
   3  13   1 2778.79 99.0787  -2
  -3  15  -1 2778.79 99.0787   1
  -3  15  -2 4874.27 79.8162   1
  -3  15  -3 900.625 64.9101   1
  -3 -12  -4 10638.2 136.655  -2
   3 -15   4 10638.2 136.655   1
  -3  15  -5 862.954 95.1296   1
   3 -15   6 395.691 92.9193   1
  -3 -11  -7 1453.35 485.313  -2
   3 -15   7 1453.35 485.313   1
   3 -15   8 52.4572 64.5913   1
   3 -15   9 525.111 61.8649   1
   3  10  10 1212.07 82.1209  -2
  -3  15 -10 1212.07 82.1209   1
  -3  15 -11 270.020 53.1698   1
   3 -15  12 779.023 37.8085   1
  -3  -9 -13 1200.51 118.813  -2
   3 -15  13 1200.51 118.813   1
  -3  15 -14-111.297 90.5267   1
  -3  14  13 151.023 84.9697   1
  -3  14  12 48.9896 55.8913   1
   3  16 -11 1085.89 96.7817  -2
  -3  14  11 1085.89 96.7817   1
  -3  14  10 189.429 75.9259   1
  -3  14   9 257.262 83.3494   1
   3  15  -8 7299.40 206.165  -2
  -3  14   8 7299.40 206.165   1
  -3  14   7 552.434 90.8273   1
  -3  14   6 1487.42 101.707   1
   3  14  -5 21.0714 138.131  -2
  -3  14   5 21.0714 138.131   1
  -3  14   4 761.324 73.5428   1
  -3  14   3 3.63010 78.5868   1
   3  13  -2 9712.51 127.230  -2
  -3  14   2 9712.51 127.230   1
   3 -14  -1 582.168 64.1166   1
   3 -14   0 249.198 66.2452   1
  -3 -12  -1 3911.47 101.467  -2
   3 -14   1 3911.47 101.467   1
   3 -14   2 15050.5 95.1068   1
   3 -14   3 1086.11 77.5619   1
   3  11   4 6380.62 87.7430  -2
  -3  14  -4 6380.62 87.7430   1
   3 -14   5 7181.58 82.8394   1
   3 -14   6 2456.93 74.6443   1
  -3 -10  -7 7631.15 112.383  -2
   3 -14   7 7631.15 112.383   1
   3 -14   8 5862.59 105.010   1
   3 -14   9 1714.40 67.5119   1
  -3  -9 -10 2896.85 85.4399  -2
   3 -14  10 2896.85 85.4399   1
   3 -14  11 198.257 55.8098   1
  -3  14 -12 1102.83 42.2090   1
  -3  -8 -13 280.293 83.9650  -2
   3 -14  13 280.293 83.9650   1
  -3  14 -14 494.002 50.6140   1
   3  16 -14 464.129 139.813  -2
  -3  13  14 464.129 139.813   1
  -3  13  13 133.347 76.8652   1
  -3  13  12 65.7511 58.2871   1
  -3 -15  11 721.459 94.8531  -2
   3 -13 -11 721.459 94.8531   1
   3 -13 -10 3378.29 91.9153   1
   3 -13  -9 79.9851 77.0130   1
  -3 -14   8 8749.78 165.759  -2
   3 -13  -8 8749.78 165.759   1
  -3  13   7 153.759 71.8112   1
  -3  13   6 93.9772 57.8146   1
   3  13  -5 2203.05 88.8604  -2
  -3  13   5 2203.05 88.8604   1
  -3  13   4 2756.35 68.5011   1
   3 -13  -3 1015.32 61.6813   1
   3  12  -2 18157.7 97.9870  -2
  -3  13   2 18157.7 97.9870   1
  -3  13   1 5391.86 60.3413   1
  -3  13   0 1023.59 48.9217   1
   3  11   1 1082.13 85.3321  -2
  -3  13  -1 1082.13 85.3321   1
  -3  13  -2 14904.3 95.6199   1
   3 -13   3 8348.38 84.5626   1
   3  10   4 3384.01 82.1623  -2
  -3  13  -4 3384.01 82.1623   1
  -3  13  -5 2786.88 62.3643   1
   3 -13   6 139.993 57.7726   1
  -3  -9  -7 1127.62 103.964  -2
   3 -13   7 1127.62 103.964   1
   3 -13   8 21887.6 112.636   1
   3 -13   9-38.2170 70.5543   1
   3   8  10 11175.2 141.270  -2
  -3  13 -10 11175.2 141.270   1
  -3  13 -11 1838.03 75.8568   1
  -3  -8 -11 908.300 175.786  -2
   3 -13  11 908.300 175.786   1
  -3  13 -12 154.448 46.1182   1
  -3  -7 -13 190.908 94.4779  -2
   3 -13  13 190.908 94.4779   1
  -3  -7 -14 498.168 77.5036  -2
   3 -13  14 498.168 77.5036   1
  -3  13 -15 39.8934 59.2318   1
  -3  12  15 128.071 83.2652   1
   3  15 -14 209.470 115.665  -2
  -3  12  14 209.470 115.665   1
   3 -12 -13 284.493 65.7728   1
  -3  12  12 368.550 68.3373   1
  -3 -14  11 925.969 118.765  -2
   3 -12 -11 925.969 118.765   1
   3 -12 -10 1905.66 83.7033   1
  -3  12   9 134.652 72.7406   1
   3  13  -8 3766.38 109.132  -2
  -3  12   8 3766.38 109.132   1
  -3  12   7 5689.82 71.1493   1
  -3  12   6 311.713 53.6934   1
  -3 -12   5 1116.34 80.1784  -2
   3 -12  -5 1116.34 80.1784   1
  -3  12   4 213.786 56.0314   1
   3 -12  -3 775.820 57.2729   1
   3  11  -2 3080.93 72.0752  -2
  -3  12   2 3080.93 72.0752   1
  -3  12   1 802.792 49.0252   1
  -3  12   0 12233.0 62.0023   1
  -3 -10  -1 7510.61 104.991  -2
   3 -12   1 7510.61 104.991   1
   3 -12   2 746.824 59.1355   1
   3 -12   3 2907.22 48.7538   1
   3   9   4 11300.5 75.7700  -2
  -3  12  -4 11300.5 75.7700   1
  -3  12  -5 312.288 58.2968   1
   3 -12   6 915.727 61.7825   1
   3   8   7 3699.53 93.8723  -2
  -3  12  -7 3699.53 93.8723   1
  -3  12  -8 27930.4 106.296   1
  -3  12  -9 5662.55 65.2529   1
  -3  -7 -10 9433.85 98.4244  -2
   3 -12  10 9433.85 98.4244   1
  -3  12 -11 326.493 113.624   1
  -3  -7 -11 1581.63 113.830  -2
   3 -12  11 1581.63 113.830   1
   3 -12  12 734.823 45.5537   1
  -3  -6 -13 1101.36 65.6507  -2
   3 -12  13 1101.36 65.6507   1
  -3  -6 -14 401.333 73.7585  -2
   3 -12  14 401.333 73.7585   1
  -3  12 -15 605.775 69.6205   1
  -3  11  16 82.5512 73.9494   1
   3 -11 -15 668.793 79.2950   1
  -3 -14  14 340.230 121.644  -2
   3 -11 -14 340.230 121.644   1
  -3  11  13 1779.99 73.1157   1
  -3  11  12 677.257 106.467   1
  -3 -13  11 3155.24 126.639  -2
   3 -11 -11 3155.24 126.639   1
   3 -11 -10 1889.46 67.9172   1
  -3  11   9 1193.53 71.0400   1
   3  12  -8 765.209 76.7593  -2
  -3  11   8 765.209 76.7593   1
  -3  11   7 553.529 60.1907   1
  -3  11   6 3671.55 61.5463   1
   3  11  -5 1519.35 73.3065  -2
  -3  11   5 1519.35 73.3065   1
  -3  11   4 9671.99 69.8625   1
  -3  11   3 1601.89 53.9519   1
  -3 -10   2 8298.06 80.1536  -2
   3 -11  -2 8298.06 80.1536   1
  -3  11   1 2079.72 39.4541   1
   3 -11   0 1753.12 38.5776   1
   3   9   1 2624.31 58.6816  -2
  -3  11  -1 2624.31 58.6816   1
  -3  11  -2 1881.91 40.3151   1
  -3  11  -3 88.3261 36.2093   1
   3   8   4 4414.82 83.5470  -2
  -3  11  -4 4414.82 83.5470   1
  -3  11  -5 2954.92 75.3165   1
   3 -11   6 16700.8 102.279   1
   3   7   7 12666.4 140.978  -2
  -3  11  -7 12666.4 140.978   1
  -3  11  -8 225.220 66.0130   1
  -3  -7  -8 10617.7 520.509  -2
   3 -11   8 10617.7 520.509   1
  -3  11  -9 26141.0 102.483   1
   3   6  10 6732.27 87.9276  -2
  -3  11 -10 6732.27 87.9276   1
  -3  11 -11 2490.55 129.531   1
  -3  -6 -11 1298.30 155.870  -2
   3 -11  11 1298.30 155.870   1
  -3  11 -12 357.966 49.0619   1
  -3  -5 -13 2042.55 70.2836  -2
   3 -11  13 2042.55 70.2836   1
  -3  -5 -14 217.474 71.0700  -2
   3 -11  14 217.474 71.0700   1
  -3  11 -15 135.492 48.9184   1
   3   4  16 113.075 50.5292  -2
  -3  11 -16 113.075 50.5292   1
  -3  10  16 230.095 73.5985   1
  -3  10  15 2700.08 89.0351   1
  -3 -13  14 1322.31 179.137  -2
   3 -10 -14 1322.31 179.137   1
  -3  10  13 4216.70 114.739   1
  -3  10  12 114.648 95.6394   1
   3  12 -11 4813.04 94.1700  -2
  -3  10  11 4813.04 94.1700   1
  -3  10  10 541.013 67.6585   1
  -3  10   9 10361.6 93.1652   1
   3  11  -8 513.593 79.8903  -2
  -3  10   8 513.593 79.8903   1
  -3  10   7 3409.09 64.4162   1
  -3  10   6 1446.90 54.6372   1
  -3 -10   5 773.319 65.3319  -2
   3 -10  -5 773.319 65.3319   1
   3 -10  -4 550.006 47.5848   1
  -3  10   3 4277.92 52.4194   1
  -3  -9   2 3098.10 73.9324  -2
   3 -10  -2 3098.10 73.9324   1
  -3  10   1 505.153 47.1658   1
  -3  10   0 753.765 42.4680   1
  -3  -8  -1 3336.47 66.9740  -2
   3 -10   1 3336.47 66.9740   1
  -3  10  -2 8447.36 59.2981   1
   3 -10   3 1300.38 48.2173   1
   3   7   4 6363.27 75.7376  -2
  -3  10  -4 6363.27 75.7376   1
  -3  10  -5 3289.86 79.1018   1
  -3  10  -6 5993.32 84.4725   1
  -3  -6  -7 5662.19 110.915  -2
   3 -10   7 5662.19 110.915   1
  -3  10  -8 2502.79 88.1092   1
  -3  -6  -8 15451.2 285.515  -2
   3 -10   8 15451.2 285.515   1
  -3  10  -9 21628.5 131.849   1
   3   5  10 2604.89 103.730  -2
  -3  10 -10 2604.89 103.730   1
   3 -10  11 3390.99 171.482   1
   3   5  11 5656.85 112.063  -2
  -3  10 -11 5656.85 112.063   1
   3 -10  12 244.362 90.6938   1
   3   4  13 81.3818 79.9402  -2
  -3  10 -13 81.3818 79.9402   1
  -3  -4 -14 1873.71 68.4469  -2
   3 -10  14 1873.71 68.4469   1
  -3  10 -15 786.399 50.3818   1
  -3  -3 -16 3305.14 64.8224  -2
   3 -10  16 3305.14 64.8224   1
   3  -9 -17 1068.76 109.310   1
   3  13 -17 824.583 131.405  -2
  -3   9  17 824.583 131.405   1
  -3   9  16 1622.87 73.5731   1
  -3   9  15 1277.28 86.4922   1
   3  12 -14 4723.70 154.305  -2
  -3   9  14 4723.70 154.305   1
  -3   9  13 3048.34 84.7833   1
  -3   9  12 3781.74 71.2286   1
   3  11 -11 439.658 99.5264  -2
  -3   9  11 439.658 99.5264   1
  -3   9  10 428.068 70.8353   1
  -3   9   9 331.745 75.2059   1
   3  10  -8 8641.12 95.1400  -2
  -3   9   8 8641.12 95.1400   1
  -3   9   7 208.355 53.1209   1
  -3   9   6 1597.49 55.2128   1
  -3  -9   5 4113.54 74.3865  -2
   3  -9  -5 4113.54 74.3865   1
   3  -9  -4 3143.87 57.5937   1
  -3   9   3 5988.87 43.0755   1
  -3  -8   2 96.1381 42.0794  -2
   3  -9  -2 96.1381 42.0794   1
  -3   9   1 630.278 34.6606   1
  -3   9   0 104.957 42.3008   1
   3   7   1 3027.60 69.5875  -2
  -3   9  -1 3027.60 69.5875   1
  -3   9  -2 1304.61 87.4045   1
   3  -9   3 242.421 62.2748   1
   3   6   4 10857.3 97.5163  -2
  -3   9  -4 10857.3 97.5163   1
  -3   9  -5 4764.07 62.8538   1
  -3   9  -6 1398.54 73.5927   1
   3   5   7 28860.2 147.276  -2
  -3   9  -7 28860.2 147.276   1
  -3   9  -8 1290.52 86.8541   1
  -3  -5  -8 10683.3 224.719  -2
   3  -9   8 10683.3 224.719   1
   3  -9   9 10371.9 87.9243   1
   3   4  10 450.029 93.5678  -2
  -3   9 -10 450.029 93.5678   1
  -3  -4 -11 19066.2 110.115  -2
   3  -9  11 19066.2 110.115   1
  -3   9 -12 7216.45 96.3765   1
   3   3  13 2018.87 86.6812  -2
  -3   9 -13 2018.87 86.6812   1
   3   3  14 3420.90 83.6093  -2
  -3   9 -14 3420.90 83.6093   1
  -3   9 -15 1405.86 55.5437   1
   3   2  16 1961.07 62.3072  -2
  -3   9 -16 1961.07 62.3072   1
  -3  -2 -17 1657.87 66.5268  -2
   3  -9  17 1657.87 66.5268   1
   3  12 -17 2178.23 114.322  -2
  -3   8  17 2178.23 114.322   1
  -3   8  16 1941.31 85.9738   1
  -3   8  15 2337.11 123.370   1
   3  11 -15 6596.34 249.322  -2
  -3   8  15 6596.34 249.322   1
  -3 -11  14 16044.9 166.717  -2
   3  -8 -14 16044.9 166.717   1
  -3   8  13 124.044 108.282   1
   3  -8 -12 3580.93 311.465   1
   3  10 -12 4753.02 109.888  -2
  -3   8  12 4753.02 109.888   1
   3  10 -11 2580.60 108.118  -2
  -3   8  11 2580.60 108.118   1
  -3   8  10 162.304 68.0261   1
  -3   8   9 9110.35 93.0578   1
   3   9  -8 2148.04 73.3781  -2
  -3   8   8 2148.04 73.3781   1
   3  -8  -7 586.334 41.9318   1
  -3   8   6 17069.3 61.3023   1
  -3  -8   5 860.983 98.7549  -2
   3  -8  -5 860.983 98.7549   1
   3  -8  -4-12.9647 58.6329   1
  -3   8   3 27718.4 52.3692   1
   3   7  -2 1610.24 43.3207  -2
  -3   8   2 1610.24 43.3207   1
  -3   8   1 3515.89 32.7953   1
  -3   8   0 21528.6 60.0960   1
   3   6   1 8979.54 67.9023  -2
  -3   8  -1 8979.54 67.9023   1
   3  -8   2 7904.35 58.3099   1
   3  -8   3 141.381 60.7935   1
   3   5   4 13918.5 182.000  -2
  -3   8  -4 13918.5 182.000   1
  -3   8  -5 399.389 51.6173   1
  -3   8  -6 601.319 54.5915   1
   3   4   7 7180.85 119.603  -2
  -3   8  -7 7180.85 119.603   1
  -3   8  -8 2202.02 218.112   1
   3   4   8 3516.59 115.206  -2
  -3   8  -8 3516.59 115.206   1
   3  -8   9 847.485 67.8327   1
  -3  -3 -10 748.640 112.190  -2
   3  -8  10 748.640 112.190   1
   3   3  11 3671.89 96.8499  -2
  -3   8 -11 3671.89 96.8499   1
   3  -8  12 14079.1 80.1560   1
  -3  -2 -13 3002.04 135.091  -2
   3  -8  13 3002.04 135.091   1
  -3  -2 -14 11522.4 117.354  -2
   3  -8  14 11522.4 117.354   1
   3  -8  15 3373.97 68.8617   1
   3   1  16 2470.64 77.2423  -2
  -3   8 -16 2470.64 77.2423   1
  -3  -1 -17 3134.44 64.6419  -2
   3  -8  17 3134.44 64.6419   1
   3  11 -18 998.178 154.309  -2
  -3   7  18 998.178 154.309   1
   3  11 -17 3332.09 120.880  -2
  -3   7  17 3332.09 120.880   1
  -3   7  16 2385.41 91.9578   1
   3  -7 -15 1375.08 273.099   1
   3  10 -15 13145.8 184.604  -2
  -3   7  15 13145.8 184.604   1
  -3 -10  14 4908.33 412.433  -2
   3  -7 -14 4908.33 412.433   1
   3  -7 -13 6698.86 133.226   1
   3  -7 -12 3716.45 305.150   1
   3   9 -12 5304.33 173.142  -2
  -3   7  12 5304.33 173.142   1
  -3  -9  11 1839.46 101.876  -2
   3  -7 -11 1839.46 101.876   1
  -3   7  10 2053.83 60.1676   1
  -3   7   9 237.027 54.1925   1
   3   8  -8 1144.79 60.2741  -2
  -3   7   8 1144.79 60.2741   1
  -3   7   7 18390.7 79.3439   1
  -3   7   6 248.704 48.5035   1
   3   7  -5 5969.57 70.6895  -2
  -3   7   5 5969.57 70.6895   1
  -3   7   4 15341.2 69.8162   1
   3  -7  -3 311.404 33.2489   1
  -3  -6   2 2027.52 64.3072  -2
   3  -7  -2 2027.52 64.3072   1
  -3   7   1 14013.2 52.0496   1
   3  -7   0 131987. 109.500   1
  -3  -5  -1 23425.4 117.755  -2
   3  -7   1 23425.4 117.755   1
  -3   7  -2 21019.9 64.4892   1
  -3   7  -3 2847.49 75.3879   1
   3   4   4 30860.7 169.681  -2
  -3   7  -4 30860.7 169.681   1
  -3   7  -5 4436.15 125.351   1
  -3  -4  -5 6358.98 352.266  -2
   3  -7   5 6358.98 352.266   1
  -3   7  -6 1338.09 53.1344   1
   3   3   7 57100.4 187.905  -2
  -3   7  -7 57100.4 187.905   1
   3   3   8 525.209 109.884  -2
  -3   7  -8 525.209 109.884   1
  -3   7  -9 6541.12 74.4621   1
  -3  -2 -10 4850.56 91.9961  -2
   3  -7  10 4850.56 91.9961   1
   3   2  11 5798.93 94.5077  -2
  -3   7 -11 5798.93 94.5077   1
   3  -7  12 3752.89 66.0039   1
   3   1  13 23744.9 182.501  -2
  -3   7 -13 23744.9 182.501   1
   3   1  14 4569.55 137.940  -2
  -3   7 -14 4569.55 137.940   1
  -3   7 -15 1425.06 87.7599   1
   3   0  16 3310.75 74.8342  -2
  -3   7 -16 3310.75 74.8342   1
  -3   0 -17 631.735 53.0842  -2
   3  -7  17 631.735 53.0842   1
  -3   6  19 117.483 75.0516   1
  -3 -10  18 3810.91 152.561  -2
   3  -6 -18 3810.91 152.561   1
   3  10 -17 1359.13 128.258  -2
  -3   6  17 1359.13 128.258   1
  -3   6  16 1068.15 78.7535   1
   3  -6 -15 237.027 269.583   1
   3   9 -15 1418.72 127.232  -2
  -3   6  15 1418.72 127.232   1
  -3  -9  14 4540.83 159.669  -2
   3  -6 -14 4540.83 159.669   1
  -3   6  13 274.212 118.602   1
   3  -6 -12 2587.89 113.286   1
   3   8 -12 6239.93 112.099  -2
  -3   6  12 6239.93 112.099   1
   3   8 -11 5644.30 88.5338  -2
  -3   6  11 5644.30 88.5338   1
   3  -6 -10 233.466 49.0804   1
  -3   6   9 644.595 51.7568   1
   3   7  -8 35963.0 123.760  -2
  -3   6   8 35963.0 123.760   1
  -3   6   7 59.4506 43.7303   1
   3  -6  -6 27460.9 76.4221   1
   3   6  -5 733.650 71.5883  -2
  -3   6   5 733.650 71.5883   1
  -3   6   4 5012.32 60.9426   1
  -3   6   3 1834.39 44.2886   1
   3   5  -2 60727.7 122.543  -2
  -3   6   2 60727.7 122.543   1
   3  -6  -1 4117.54 58.0851   1
   3  -6   0 110234. 111.672   1
  -3  -4  -1 53198.1 125.639  -2
   3  -6   1 53198.1 125.639   1
  -3   6  -2 56026.9 135.189   1
  -3   6  -3 25596.5 102.793   1
  -3  -3  -4 101.319 72.2610  -2
   3  -6   4 101.319 72.2610   1
  -3   6  -5 3751.11 97.5263   1
   3   3   5 9759.51 121.433  -2
  -3   6  -5 9759.51 121.433   1
  -3   6  -6 7188.24 90.6666   1
   3   2   7 1992.62 99.4465  -2
  -3   6  -7 1992.62 99.4465   1
   3   2   8 1578.28 88.6857  -2
  -3   6  -8 1578.28 88.6857   1
   3  -6   9 5167.71 92.2572   1
   3   1   9 4918.55 135.291  -2
  -3   6  -9 4918.55 135.291   1
  -3  -1 -10 21159.1 105.616  -2
   3  -6  10 21159.1 105.616   1
  -3  -1 -11 2908.38 89.5853  -2
   3  -6  11 2908.38 89.5853   1
   3  -6  12 10867.3 131.940   1
   3   0  12 12279.8 154.436  -2
  -3   6 -12 12279.8 154.436   1
   3   0  13 2390.75 186.339  -2
  -3   6 -13 2390.75 186.339   1
   3   0  14 5406.39 144.086  -2
  -3   6 -14 5406.39 144.086   1
   3  -6  15 623.828 89.2751   1
   3  -1  16 1779.63 73.8213  -2
  -3   6 -16 1779.63 73.8213   1
  -3   1 -17 871.548 64.3580  -2
   3  -6  17 871.548 64.3580   1
  -3   5  19 2467.01 99.6339   1
  -3  -9  18 110.935 165.651  -2
   3  -5 -18 110.935 165.651   1
  -3  -9  17 1181.47 141.397  -2
   3  -5 -17 1181.47 141.397   1
  -3   5  16 3525.93 73.3266   1
  -3  -8  15 210.036 387.861  -2
   3  -5 -15 210.036 387.861   1
  -3  -8  14 8122.27 105.102  -2
   3  -5 -14 8122.27 105.102   1
   3  -5 -13 9247.94 83.6587   1
   3  -5 -12 996.847 119.278   1
   3   7 -12 3201.13 82.3074  -2
  -3   5  12 3201.13 82.3074   1
   3   7 -11 714.173 58.5345  -2
  -3   5  11 714.173 58.5345   1
   3  -5 -10 10958.4 67.8262   1
   3  -5  -9 260.790 67.1219   1
  -3  -6   8 71754.6 173.762  -2
   3  -5  -8 71754.6 173.762   1
  -3   5   7 7105.52 52.4412   1
   3  -5  -6 18005.5 63.1651   1
   3   5  -5 4047.08 66.1574  -2
  -3   5   5 4047.08 66.1574   1
  -3   5   4 6186.24 55.8358   1
  -3   5   3 44765.2 62.0520   1
   3   4  -2 63095.6 101.422  -2
  -3   5   2 63095.6 101.422   1
   3  -5  -1 20090.5 65.8896   1
   3  -5   0 56288.3 94.7611   1
  -3  -3  -1 34999.0 98.4742  -2
   3  -5   1 34999.0 98.4742   1
  -3   5  -2 10992.2 61.0075   1
  -3   5  -3 32401.9 112.088   1
  -3  -2  -4 5803.53 92.0927  -2
   3  -5   4 5803.53 92.0927   1
   3   2   5 931.720 84.8215  -2
  -3   5  -5 931.720 84.8215   1
  -3   5  -6 35571.8 99.1862   1
   3   1   7 1891.84 81.8697  -2
  -3   5  -7 1891.84 81.8697   1
   3   1   8 69136.0 140.318  -2
  -3   5  -8 69136.0 140.318   1
   3  -5   9 3608.31 69.0208   1
   3   0   9 3984.43 130.897  -2
  -3   5  -9 3984.43 130.897   1
   3   0  10 2036.79 69.7356  -2
  -3   5 -10 2036.79 69.7356   1
   3  -5  11 1970.28 116.326   1
  -3   0 -11 2274.34 105.203  -2
   3  -5  11 2274.34 105.203   1
   3  -5  12 822.959 88.0772   1
   3  -1  12 952.846 171.969  -2
  -3   5 -12 952.846 171.969   1
   3  -1  13 1017.72 177.523  -2
  -3   5 -13 1017.72 177.523   1
   3  -1  14 551.166 186.929  -2
  -3   5 -14 551.166 186.929   1
  -3   5 -15 156.496 124.646   1
  -3   2 -15 646.563 173.922  -2
   3  -5  15 646.563 173.922   1
   3  -2  16 6583.99 108.956  -2
  -3   5 -16 6583.99 108.956   1
   3  -2  17 2150.67 58.8989  -2
  -3   5 -17 2150.67 58.8989   1
  -3   4  19 575.009 109.002   1
  -3  -8  18 2865.53 299.573  -2
   3  -4 -18 2865.53 299.573   1
  -3  -8  17 2109.69 159.063  -2
   3  -4 -17 2109.69 159.063   1
   3  -4 -16 555.031 63.0495   1
   3   7 -15 9729.44 102.006  -2
  -3   4  15 9729.44 102.006   1
   3   7 -14 2209.09 93.5693  -2
  -3   4  14 2209.09 93.5693   1
  -3   4  13 1831.36 57.3917   1
   3  -4 -12 432.080 278.940   1
   3   6 -12 1997.00 71.0846  -2
  -3   4  12 1997.00 71.0846   1
  -3  -6  11 6783.24 86.9477  -2
   3  -4 -11 6783.24 86.9477   1
   3  -4 -10 9126.18 76.8753   1
  -3   4   9 4454.09 77.9017   1
   3   5  -8 20126.2 85.5016  -2
  -3   4   8 20126.2 85.5016   1
  -3   4   7 11991.6 55.4046   1
  -3   4   6 1198.50 35.8900   1
   3   4  -5 68434.9 113.435  -2
  -3   4   5 68434.9 113.435   1
   3  -4  -4 960.263 33.0211   1
   3  -4  -3 5195.07 38.3187   1
  -3  -3   2 5027.12 45.1175  -2
   3  -4  -2 5027.12 45.1175   1
  -3   4   1 42347.2 63.0380   1
   3  -4   0 1686.48 39.6268   1
  -3  -2  -1 135324. 109.664  -2
   3  -4   1 135324. 109.664   1
   3  -4   2 2668.63 52.0752   1
  -3   4  -3 43978.6 105.752   1
  -3  -1  -4 31083.8 77.5408  -2
   3  -4   4 31083.8 77.5408   1
   3  -4   5 24722.4 289.277   1
   3   1   5 35875.0 105.546  -2
  -3   4  -5 35875.0 105.546   1
  -3   4  -6 1070.69 52.7505   1
   3   0   7 51592.0 131.451  -2
  -3   4  -7 51592.0 131.451   1
   3   0   8 44038.9 114.169  -2
  -3   4  -8 44038.9 114.169   1
   3  -4   9 26785.9 130.115   1
  -3   1  -9 42850.4 119.807  -2
   3  -4   9 42850.4 119.807   1
   3  -1  10 19779.0 91.7760  -2
  -3   4 -10 19779.0 91.7760   1
  -3   1 -11 2260.51 82.8251  -2
   3  -4  11 2260.51 82.8251   1
  -3   4 -12 104.283 70.3309   1
  -3   2 -12 134.608 153.893  -2
   3  -4  12 134.608 153.893   1
  -3   2 -13 1336.79 106.244  -2
   3  -4  13 1336.79 106.244   1
   3  -2  14 879.292 116.338  -2
  -3   4 -14 879.292 116.338   1
  -3   4 -15 131.127 88.5773   1
  -3   3 -15 175.522 194.819  -2
   3  -4  15 175.522 194.819   1
  -3   3 -16 249.361 84.1604  -2
   3  -4  16 249.361 84.1604   1
   3  -3  17 620.473 57.5936  -2
  -3   4 -17 620.473 57.5936   1
   3   8 -20 3553.47 136.598  -2
  -3   3  20 3553.47 136.598   1
   3  -3 -19 42.0249 95.9868   1
  -3  -7  18 880.151 90.3963  -2
   3  -3 -18 880.151 90.3963   1
  -3  -7  17 126.265 102.112  -2
   3  -3 -17 126.265 102.112   1
   3  -3 -16 883.261 279.531   1
   3   6 -15 542.418 89.7814  -2
  -3   3  15 542.418 89.7814   1
  -3  -6  14 3396.92 97.2265  -2
   3  -3 -14 3396.92 97.2265   1
  -3   3  13 1355.71 56.4312   1
  -3  -5  12 601.955 80.1142  -2
   3  -3 -12 601.955 80.1142   1
   3   5 -11 13656.8 99.4676  -2
  -3   3  11 13656.8 99.4676   1
   3  -3 -10 9822.09 78.3617   1
  -3   3   9 11860.8 116.947   1
  -3  -4   9 27420.1 378.501  -2
   3  -3  -9 27420.1 378.501   1
   3   4  -8 6914.70 88.2037  -2
  -3   3   8 6914.70 88.2037   1
  -3   3   7 3586.26 45.7224   1
  -3   3   6 19269.2 68.1440   1
  -3  -3   6 38635.0 174.540  -2
   3  -3  -6 38635.0 174.540   1
   3   3  -5 23356.4 100.246  -2
  -3   3   5 23356.4 100.246   1
  -3   3   4 64121.2 97.1224   1
  -3   3   3 1307.90 44.7435   1
   3   2  -2 45054.6 92.7134  -2
  -3   3   2 45054.6 92.7134   1
   3  -3  -1 20991.8 54.1995   1
   3  -3   0 549.263 26.1069   1
   3   1   1 96201.2 101.565  -2
  -3   3  -1 96201.2 101.565   1
   3  -3   2 378.387 23.4830   1
   3  -3   3 16089.4 45.3290   1
   3   0   3 29350.1 101.296  -2
  -3   3  -3 29350.1 101.296   1
  -3   0  -4 124302. 113.025  -2
   3  -3   4 124302. 113.025   1
   3  -3   5 4905.66 133.484   1
  -3   0  -5 18638.7 61.7904  -2
   3  -3   5 18638.7 61.7904   1
  -3   3  -6 8848.03 43.8780   1
  -3   1  -7 88234.2 148.493  -2
   3  -3   7 88234.2 148.493   1
  -3   1  -8 10283.9 75.7205  -2
   3  -3   8 10283.9 75.7205   1
   3  -3   9 37144.4 143.304   1
   3  -2   9 65832.3 133.176  -2
  -3   3  -9 65832.3 133.176   1
   3  -2  10 7949.44 82.2481  -2
  -3   3 -10 7949.44 82.2481   1
  -3   2 -11 400.274 79.6175  -2
   3  -3  11 400.274 79.6175   1
  -3   3 -12 293.245 111.535   1
  -3   3 -12 425.885 154.565  -2
   3  -3  12 425.885 154.565   1
  -3   3 -13 129.316 103.939  -2
   3  -3  13 129.316 103.939   1
  -3   3 -14 108.554 100.932  -2
   3  -3  14 108.554 100.932   1
  -3   3 -15 78.1338 69.8148   1
  -3   4 -15 178.360 132.683  -2
   3  -3  15 178.360 132.683   1
   3  -4  16 331.523 80.3486  -2
  -3   3 -16 331.523 80.3486   1
   3  -4  17 396.174 57.3695  -2
  -3   3 -17 396.174 57.3695   1
  -3   5 -18 2536.64 109.183  -2
   3  -3  18 2536.64 109.183   1
  -3  -7  20 3561.41 91.8569  -2
   3  -2 -20 3561.41 91.8569   1
   3  -2 -19 155.836 92.2035   1
  -3  -6  18 1065.21 96.6320  -2
   3  -2 -18 1065.21 96.6320   1
  -3  -6  17 318.228 109.582  -2
   3  -2 -17 318.228 109.582   1
  -3   2  16 456.877 87.1580   1
  -3  -5  15 3271.82 123.651  -2
   3  -2 -15 3271.82 123.651   1
   3   5 -14 4022.65 82.0626  -2
  -3   2  14 4022.65 82.0626   1
   3  -2 -13 3772.79 71.1032   1
   3   4 -12 2019.02 83.3835  -2
  -3   2  12 2019.02 83.3835   1
   3   4 -11 1851.41 79.4551  -2
  -3   2  11 1851.41 79.4551   1
  -3   2  10 1352.54 66.9259   1
  -3   2   9 15292.2 225.141   1
   3   3  -9 19657.7 116.814  -2
  -3   2   9 19657.7 116.814   1
   3   3  -8 4100.77 102.011  -2
  -3   2   8 4100.77 102.011   1
   3  -2  -7 3087.35 53.2739   1
  -3   2   6 16409.0 105.938   1
   3   2  -6 28606.0 123.361  -2
  -3   2   6 28606.0 123.361   1
  -3  -2   5 70488.8 139.869  -2
   3  -2  -5 70488.8 139.869   1
   3  -2  -4 69636.8 98.4289   1
  -3   2   3 13914.9 61.7801   1
  -3  -1   2 30896.4 67.4755  -2
   3  -2  -2 30896.4 67.4755   1
  -3   2   1 1612.09 25.7980   1
   3  -2   0 416.006 18.4618   1
  -3   0   0 2265.59 90.0123  -2
   3  -2   0 2265.59 90.0123   1
  -3   0  -1 5990.14 45.3694  -2
   3  -2   1 5990.14 45.3694   1
   3  -2   2 19580.9 32.7293   1
  -3   0  -2 22106.4 110.197  -2
   3  -2   2 22106.4 110.197   1
   3  -2   3 8132.08 33.4507   1
   3  -1   3 19425.5 65.4374  -2
  -3   2  -3 19425.5 65.4374   1
  -3   1  -4 33727.3 57.3362  -2
   3  -2   4 33727.3 57.3362   1
   3  -2   5 31852.8 81.0809   1
  -3   1  -5 35995.5 67.6256  -2
   3  -2   5 35995.5 67.6256   1
  -3   2  -6 8.31230 26.2311   1
  -3   2  -6 519.800 107.700  -2
   3  -2   6 519.800 107.700   1
  -3   2  -7 96568.2 169.488  -2
   3  -2   7 96568.2 169.488   1
   3  -2   8 3937.99 98.2905   1
   3  -2   8 7438.16 94.2091  -2
  -3   2  -8 7438.16 94.2091   1
   3  -2   9 34485.9 111.946   1
  -3   3  -9 59804.8 186.262  -2
   3  -2   9 59804.8 186.262   1
  -3   3 -10 12265.5 111.791  -2
   3  -2  10 12265.5 111.791   1
  -3   3 -11 261.291 107.122  -2
   3  -2  11 261.291 107.122   1
  -3   2 -12 204.536 81.8672   1
  -3   4 -13 816.839 96.3774  -2
   3  -2  13 816.839 96.3774   1
   3  -4  14 512.113 137.860  -2
  -3   2 -14 512.113 137.860   1
  -3   2 -15 471.796 102.972   1
  -3   5 -15 293.545 111.984  -2
   3  -2  15 293.545 111.984   1
  -3   5 -16 4599.23 89.1738  -2
   3  -2  16 4599.23 89.1738   1
  -3   5 -17 1691.85 66.1721  -2
   3  -2  17 1691.85 66.1721   1
  -3  -6  20 1223.35 95.8052  -2
   3  -1 -20 1223.35 95.8052   1
   3  -1 -19 179.378 62.5218   1
  -3  -5  18 314.870 101.456  -2
   3  -1 -18 314.870 101.456   1
   3   5 -17 2478.22 120.648  -2
  -3   1  17 2478.22 120.648   1
   3  -1 -16 6875.93 105.824   1
  -3  -4  15 6266.44 135.061  -2
   3  -1 -15 6266.44 135.061   1
   3   4 -14 9141.24 93.7560  -2
  -3   1  14 9141.24 93.7560   1
  -3   1  13 9111.36 86.3380   1
   3   3 -12 11638.8 129.820  -2
  -3   1  12 11638.8 129.820   1
   3   3 -11 25857.2 151.047  -2
  -3   1  11 25857.2 151.047   1
   3  -1 -10 318.291 63.8218   1
  -3   1   9 3231.10 86.1817   1
  -3  -2   9 3277.53 93.7429  -2
   3  -1  -9 3277.53 93.7429   1
   3   2  -8 109851. 166.669  -2
  -3   1   8 109851. 166.669   1
  -3   1   7 4476.33 48.8933   1
  -3   1   6 2302.22 50.1845   1
  -3  -1   6 1993.81 55.2668  -2
   3  -1  -6 1993.81 55.2668   1
  -3  -1   5 1048.23 41.0239  -2
   3  -1  -5 1048.23 41.0239   1
   3  -1  -4 47865.6 107.062   1
  -3  -1   4 69973.5 180.431  -2
   3  -1  -4 69973.5 180.431   1
  -3   1   3 11103.6 38.2925   1
  -3   0   2 85787.1 77.4530  -2
   3  -1  -2 85787.1 77.4530   1
   3  -1  -1 11277.2 27.5698   1
  -3   0   1 9559.82 93.5604  -2
   3  -1  -1 9559.82 93.5604   1
   3  -1   0 45.0554 19.4853   1
  -3   1   0 37.8687 75.1637  -2
   3  -1   0 37.8687 75.1637   1
  -3   1  -1 42259.3 52.3652  -2
   3  -1   1 42259.3 52.3652   1
  -3   1  -2 5493.30 28.7515   1
  -3   1  -2 9605.96 95.5763  -2
   3  -1   2 9605.96 95.5763   1
   3  -1   3 15552.7 28.9236   1
   3  -2   3 28861.8 142.370  -2
  -3   1  -3 28861.8 142.370   1
   3  -2   4 37894.2 52.6078  -2
  -3   1  -4 37894.2 52.6078   1
   3  -1   5 5830.40 52.8367   1
  -3   2  -5 28942.0 69.4729  -2
   3  -1   5 28942.0 69.4729   1
   3  -1   6 1926.61 33.0605   1
   3  -3   6 8560.91 118.070  -2
  -3   1  -6 8560.91 118.070   1
  -3   3  -7 74451.2 131.349  -2
   3  -1   7 74451.2 131.349   1
  -3   3  -8 11747.8 99.5787  -2
   3  -1   8 11747.8 99.5787   1
   3  -1   9 15477.8 91.3440   1
  -3   4 -10 22754.9 139.767  -2
   3  -1  10 22754.9 139.767   1
  -3   4 -11 1678.03 110.928  -2
   3  -1  11 1678.03 110.928   1
   3  -1  12 177.641 78.6064   1
  -3   5 -13 651.936 102.303  -2
   3  -1  13 651.936 102.303   1
  -3   5 -14 472.846 99.6440  -2
   3  -1  14 472.846 99.6440   1
   3  -1  15 1485.02 69.4533   1
  -3   6 -15 2057.26 238.166  -2
   3  -1  15 2057.26 238.166   1
   3  -6  16 847.609 94.1382  -2
  -3   1 -16 847.609 94.1382   1
  -3   6 -17 739.283 68.4339  -2
   3  -1  17 739.283 68.4339   1
  -3  -5  20 2456.88 69.3603  -2
   3   0 -20 2456.88 69.3603   1
  -3   0  19 112.076 71.0432   1
  -3  -4  18 1660.13 108.851  -2
   3   0 -18 1660.13 108.851   1
  -3  -4  17 1649.48 120.702  -2
   3   0 -17 1649.48 120.702   1
  -3   0  16 17307.5 130.419   1
   3   3 -15 5297.09 95.5523  -2
  -3   0  15 5297.09 95.5523   1
   3   3 -14 34185.4 212.653  -2
  -3   0  14 34185.4 212.653   1
  -3   0  13 2033.29 89.6000   1
   3   2 -12 55643.4 157.701  -2
  -3   0  12 55643.4 157.701   1
   3   2 -11 717.322 78.5325  -2
  -3   0  11 717.322 78.5325   1
  -3   0  10 1362.50 97.6873   1
  -3  -1   9 2520.43 81.0346  -2
   3   0  -9 2520.43 81.0346   1
   3   1  -8 38987.3 104.191  -2
  -3   0   8 38987.3 104.191   1
  -3   0   7 898.007 43.5465   1
  -3   0   6 297.714 46.5122   1
  -3   0   6 589.412 59.9881  -2
   3   0  -6 589.412 59.9881   1
  -3   0   5 5820.70 36.8845  -2
   3   0  -5 5820.70 36.8845   1
  -3   0   4 400.946 20.6968   1
  -3   0   4 1060.68 98.9509  -2
   3   0  -4 1060.68 98.9509   1
  -3   0   3 11324.5 31.3436   1
  -3   1   3 20549.8 106.453  -2
   3   0  -3 20549.8 106.453   1
  -3   1   2 79446.3 55.9429  -2
   3   0  -2 79446.3 55.9429   1
   3   0  -1 412.841 19.4322   1
  -3   1   1 7720.82 99.5779  -2
   3   0  -1 7720.82 99.5779   1
   3   0   0 2230.98 16.6027   1
  -3   2   0 2522.89 71.6346  -2
   3   0   0 2522.89 71.6346   1
  -3   2  -1 4638.21 28.0924  -2
   3   0   1 4638.21 28.0924   1
   3   0   2 4251.52 21.0702   1
  -3   2  -2 18082.5 82.3962  -2
   3   0   2 18082.5 82.3962   1
   3   0   3 12572.7 29.3389   1
  -3   3  -3 20557.3 87.3537  -2
   3   0   3 20557.3 87.3537   1
  -3   3  -4 106504. 90.5305  -2
   3   0   4 106504. 90.5305   1
   3   0   5 15808.1 61.5482   1
  -3   3  -5 20025.4 71.3026  -2
   3   0   5 20025.4 71.3026   1
   3   0   6 1621.02 38.4081   1
  -3   4  -6 2249.45 202.394  -2
   3   0   6 2249.45 202.394   1
  -3   4  -7 37871.8 142.213  -2
   3   0   7 37871.8 142.213   1
  -3   4  -8 48665.6 125.918  -2
   3   0   8 48665.6 125.918   1
   3   0   9 168.913 55.4027   1
   3  -5  10 2421.89 102.645  -2
  -3   0 -10 2421.89 102.645   1
   3  -5  11 1598.34 92.0177  -2
  -3   0 -11 1598.34 92.0177   1
   3   0  12 850.452 72.6214   1
  -3   6 -13 2768.71 97.9802  -2
   3   0  13 2768.71 97.9802   1
   3  -6  14 3379.08 98.6225  -2
  -3   0 -14 3379.08 98.6225   1
   3   0  15 1897.50 68.4346   1
   3  -7  16 4101.60 93.1703  -2
  -3   0 -16 4101.60 93.1703   1
   3  -7  17 671.876 62.9060  -2
  -3   0 -17 671.876 62.9060   1
  -3  -4  20 454.334 75.5566  -2
   3   1 -20 454.334 75.5566   1
   3   1 -19 0.15241 62.0905   1
   3   3 -18 1741.05 118.262  -2
  -3  -1  18 1741.05 118.262   1
   3   3 -17 4385.90 159.781  -2
  -3  -1  17 4385.90 159.781   1
  -3  -1  16 15717.6 101.170   1
  -3  -2  15 8947.21 158.736  -2
   3   1 -15 8947.21 158.736   1
  -3  -2  14 24088.3 194.206  -2
   3   1 -14 24088.3 194.206   1
  -3  -1  13 25769.5 125.573   1
   3   2 -13 47485.5 297.765  -2
  -3  -1  13 47485.5 297.765   1
   3   1 -12 8239.12 104.766  -2
  -3  -1  12 8239.12 104.766   1
  -3  -1  11 32504.1 138.787  -2
   3   1 -11 32504.1 138.787   1
   3   1 -10 20.0176 89.3079   1
   3   0  -9 2657.40 81.5304  -2
  -3  -1   9 2657.40 81.5304   1
   3   0  -8 44975.6 107.590  -2
  -3  -1   8 44975.6 107.590   1
  -3  -1   7 6399.22 41.6813   1
  -3   0   7 7527.43 141.024  -2
   3   1  -7 7527.43 141.024   1
  -3  -1   6 230.608 40.0561   1
  -3   1   6 1840.50 51.3627  -2
   3   1  -6 1840.50 51.3627   1
  -3   1   5 1233.80 29.2917  -2
   3   1  -5 1233.80 29.2917   1
   3   1  -4 26088.4 36.3873   1
  -3   1   4 56343.6 111.658  -2
   3   1  -4 56343.6 111.658   1
  -3  -1   3 22218.8 26.4330   1
  -3   2   3 32941.7 149.296  -2
   3   1  -3 32941.7 149.296   1
  -3   2   2 34961.7 38.5938  -2
   3   1  -2 34961.7 38.5938   1
   3   1  -1 827.286 16.2685   1
  -3   2   1 2462.40 82.8871  -2
   3   1  -1 2462.40 82.8871   1
   3   1   0 368.430 20.2599   1
  -3   3   0 859.146 98.2201  -2
   3   1   0 859.146 98.2201   1
  -3   3  -1 76466.2 56.7427  -2
   3   1   1 76466.2 56.7427   1
   3   1   2 249.472 23.2682   1
  -3   3  -2 532.219 54.4204  -2
   3   1   2 532.219 54.4204   1
   3   1   3 50647.6 48.3230   1
  -3   4  -3 74375.7 258.257  -2
   3   1   3 74375.7 258.257   1
  -3   4  -4 22252.6 51.8862  -2
   3   1   4 22252.6 51.8862   1
   3   1   5 7980.65 66.7465   1
  -3   4  -5 25499.2 79.9689  -2
   3   1   5 25499.2 79.9689   1
   3   1   6 43210.2 73.3919   1
  -3   5  -6 60405.5 264.040  -2
   3   1   6 60405.5 264.040   1
  -3   5  -7 1289.59 73.0669  -2
   3   1   7 1289.59 73.0669   1
  -3   5  -8 61065.1 104.734  -2
   3   1   8 61065.1 104.734   1
   3   1   9 173.260 54.1685   1
  -3   6 -10 15640.0 122.374  -2
   3   1  10 15640.0 122.374   1
  -3   6 -11 1448.25 91.8103  -2
   3   1  11 1448.25 91.8103   1
   3   1  12 1436.54 64.0777   1
  -3   7 -13 18949.7 145.745  -2
   3   1  13 18949.7 145.745   1
  -3   7 -14 3958.09 106.977  -2
   3   1  14 3958.09 106.977   1
   3   1  15 443.270 61.6998   1
   3  -8  16 1573.34 80.6804  -2
  -3  -1 -16 1573.34 80.6804   1
  -3   8 -17 2635.18 83.3212  -2
   3   1  17 2635.18 83.3212   1
  -3  -3  20 493.271 78.8496  -2
   3   2 -20 493.271 78.8496   1
  -3  -2  19-28.4857 62.6767   1
   3   2 -18 3059.35 126.730  -2
  -3  -2  18 3059.35 126.730   1
   3   2 -17 2374.01 191.165  -2
  -3  -2  17 2374.01 191.165   1
   3   2 -16 9337.70 187.878   1
   3   1 -15 9583.16 158.475  -2
  -3  -2  15 9583.16 158.475   1
  -3  -1  14 15117.8 136.193  -2
   3   2 -14 15117.8 136.193   1
  -3  -2  13 27540.5 148.485   1
   3   1 -13 50501.4 250.138  -2
  -3  -2  13 50501.4 250.138   1
   3   0 -12 50322.1 152.151  -2
  -3  -2  12 50322.1 152.151   1
   3   0 -11 1019.94 80.2587  -2
  -3  -2  11 1019.94 80.2587   1
  -3  -2  10 2013.59 71.2740   1
   3  -1  -9 2926.96 86.0229  -2
  -3  -2   9 2926.96 86.0229   1
   3  -1  -8 114580. 163.036  -2
  -3  -2   8 114580. 163.036   1
   3   2  -7 1285.62 34.5607   1
  -3  -2   6 14319.7 56.0869   1
   3  -2  -6 23830.6 74.1863  -2
  -3  -2   6 23830.6 74.1863   1
  -3   2   5 63581.9 62.7627  -2
   3   2  -5 63581.9 62.7627   1
  -3  -2   4 56803.4 41.0829   1
  -3  -2   3 2491.54 17.4138   1
  -3   3   3 2437.46 149.156  -2
   3   2  -3 2437.46 149.156   1
  -3   3   2 39898.1 43.3787  -2
   3   2  -2 39898.1 43.3787   1
   3   2  -1 25738.7 29.5297   1
   3   2   0 2402.59 18.8076   1
  -3   4  -1 109544. 74.0645  -2
   3   2   1 109544. 74.0645   1
   3   2   2 1231.85 25.4238   1
  -3   4  -2 2911.75 72.6146  -2
   3   2   2 2911.75 72.6146   1
   3   2   3 15779.4 33.6874   1
  -3   5  -4 3300.28 36.7547  -2
   3   2   4 3300.28 36.7547   1
   3   2   5 324.088 44.8511   1
  -3   5  -5 646.998 61.1171  -2
   3   2   5 646.998 61.1171   1
   3   2   6 8488.93 54.0453   1
  -3   6  -7 1204.10 59.2723  -2
   3   2   7 1204.10 59.2723   1
  -3   6  -8 1580.08 65.7419  -2
   3   2   8 1580.08 65.7419   1
   3   2   9 5521.61 71.3441   1
  -3   7 -10 5094.18 100.708  -2
   3   2  10 5094.18 100.708   1
  -3   7 -11 6066.68 98.0254  -2
   3   2  11 6066.68 98.0254   1
   3   2  12 11068.8 100.495   1
  -3   8 -13 1577.76 133.517  -2
   3   2  13 1577.76 133.517   1
  -3   8 -14 10773.7 149.457  -2
   3   2  14 10773.7 149.457   1
   3   2  15 30.9358 67.4486   1
  -3   9 -16 1860.95 65.7598  -2
   3   2  16 1860.95 65.7598   1
  -3   9 -17 601.651 116.399  -2
   3   2  17 601.651 116.399   1
   3   2 -20 338.233 78.6999  -2
  -3  -3  20 338.233 78.6999   1
  -3  -3  19 255.005 63.4642   1
   3   1 -18 1648.31 103.774  -2
  -3  -3  18 1648.31 103.774   1
  -3  -1  17 7961.83 119.826  -2
   3   3 -17 7961.83 119.826   1
   3   3 -16 538.977 171.207   1
  -3   0  15 6609.45 124.819  -2
   3   3 -15 6609.45 124.819   1
   3   0 -14 23263.6 151.562  -2
  -3  -3  14 23263.6 151.562   1
   3   3 -13 2555.19 64.8100   1
   3  -1 -12 12083.1 94.4235  -2
  -3  -3  12 12083.1 94.4235   1
   3  -1 -11 32049.4 124.109  -2
  -3  -3  11 32049.4 124.109   1
   3   3 -10 20003.1 137.593   1
   3   3  -9 6807.47 199.075   1
   3  -2  -9 17615.5 72.6451  -2
  -3  -3   9 17615.5 72.6451   1
  -3   2   8 5041.46 62.8134  -2
   3   3  -8 5041.46 62.8134   1
   3   3  -7 105.685 31.0628   1
  -3  -3   6 24510.6 43.5423   1
  -3   3   5 27745.5 55.2791  -2
   3   3  -5 27745.5 55.2791   1
   3   3  -4 8354.47 28.1070   1
   3   3  -3 3071.38 19.6762   1
  -3   4   2 3532.41 28.5053  -2
   3   3  -2 3532.41 28.5053   1
   3   3  -1 20744.7 30.5170   1
   3   3   0 64239.3 48.0091   1
  -3   5  -1 22141.5 46.9375  -2
   3   3   1 22141.5 46.9375   1
   3   3   2 36079.7 44.1932   1
  -3   5  -2 42061.6 244.695  -2
   3   3   2 42061.6 244.695   1
   3   3   3 13643.4 33.9761   1
  -3   6  -4 200.645 34.3281  -2
   3   3   4 200.645 34.3281   1
   3   3   5 5637.95 44.2763   1
  -3   6  -5 8528.62 74.1687  -2
   3   3   5 8528.62 74.1687   1
   3   3   6 156.451 41.2816   1
  -3   7  -7 46463.7 143.520  -2
   3   3   7 46463.7 143.520   1
   3   3   8 341.679 130.183   1
  -3   7  -8 1044.71 64.6124  -2
   3   3   8 1044.71 64.6124   1
   3   3   9 306.595 63.4943   1
  -3   8 -10 674.415 86.0239  -2
   3   3  10 674.415 86.0239   1
  -3   8 -11 3542.51 115.773  -2
   3   3  11 3542.51 115.773   1
   3   3  12 5852.55 104.646   1
  -3   9 -13 1158.23 120.833  -2
   3   3  13 1158.23 120.833   1
  -3   9 -14 2555.27 109.423  -2
   3   3  14 2555.27 109.423   1
   3   3  15 340.648 62.2704   1
  -3  10 -16 1997.73 57.7094  -2
   3   3  16 1997.73 57.7094   1
   3   1 -20 598.998 79.0956  -2
  -3  -4  20 598.998 79.0956   1
  -3  -4  19 340.694 62.9812   1
  -3   0  18 1268.58 87.2259  -2
   3   4 -18 1268.58 87.2259   1
   3   0 -17 2960.24 119.074  -2
  -3  -4  17 2960.24 119.074   1
   3   4 -16 330.050 152.100   1
   3   0 -16 15110.6 202.141  -2
  -3  -4  16 15110.6 202.141   1
   3  -1 -15 8047.66 105.027  -2
  -3  -4  15 8047.66 105.027   1
  -3   1  14 5326.64 101.638  -2
   3   4 -14 5326.64 101.638   1
   3   4 -13 186.444 71.0888   1
   3  -1 -13 6257.78 214.479  -2
  -3  -4  13 6257.78 214.479   1
   3  -2 -12 2365.56 74.1543  -2
  -3  -4  12 2365.56 74.1543   1
  -3   2  11 2587.58 77.2049  -2
   3   4 -11 2587.58 77.2049   1
  -3  -4  10 177.973 58.1496   1
   3   4  -9 18756.4 197.659   1
  -3   3   9 29944.7 77.5950  -2
   3   4  -9 29944.7 77.5950   1
   3  -3  -8 6531.51 56.0011  -2
  -3  -4   8 6531.51 56.0011   1
   3   4  -7 21422.2 50.5202   1
  -3  -4   6 2326.64 36.2117   1
  -3   4   5 48392.4 76.2896  -2
   3   4  -5 48392.4 76.2896   1
   3   4  -4 5033.03 29.4657   1
   3   4  -3 31248.0 37.8980   1
  -3   5   2 45513.5 54.5612  -2
   3   4  -2 45513.5 54.5612   1
   3   4  -1 44844.6 44.0896   1
   3   4   0 27020.3 39.2317   1
  -3   6  -1 33847.6 58.4039  -2
   3   4   1 33847.6 58.4039   1
   3   4   2 21995.4 40.3119   1
   3   4   3 882.779 27.7063   1
  -3   7  -4 24905.0 59.2581  -2
   3   4   4 24905.0 59.2581   1
   3   4   5 837.869 43.1256   1
  -3   7  -5 3489.05 78.8768  -2
   3   4   5 3489.05 78.8768   1
   3   4   6 1156.09 43.0719   1
  -3   8  -7 5083.44 71.0800  -2
   3   4   7 5083.44 71.0800   1
   3   4   8 323.097 88.5510   1
  -3   8  -8 1950.59 99.8501  -2
   3   4   8 1950.59 99.8501   1
   3   4   9 1056.11 62.1047   1
  -3   9 -10 562.541 116.381  -2
   3   4  10 562.541 116.381   1
  -3   9 -11 14652.2 156.666  -2
   3   4  11 14652.2 156.666   1
   3   4  12 164.801 118.048   1
  -3  10 -13 381.069 146.934  -2
   3   4  13 381.069 146.934   1
  -3  10 -14 1092.33 102.852  -2
   3   4  14 1092.33 102.852   1
   3   4  15 877.457 48.2129   1
  -3  11 -16-3.98012 84.7341  -2
   3   4  16-3.98012 84.7341   1
  -3   0  20 4501.35 84.5630  -2
   3   5 -20 4501.35 84.5630   1
  -3  -5  19 82.2899 71.3438   1
   3  -1 -18 315.605 82.8961  -2
  -3  -5  18 315.605 82.8961   1
   3  -1 -17 1787.00 114.222  -2
  -3  -5  17 1787.00 114.222   1
   3   5 -16 1638.47 82.9856   1
   3  -1 -16 8157.71 179.757  -2
  -3  -5  16 8157.71 179.757   1
   3  -2 -15 4556.72 90.2373  -2
  -3  -5  15 4556.72 90.2373   1
   3  -2 -14 3651.81 99.1680  -2
  -3  -5  14 3651.81 99.1680   1
  -3  -5  13 678.534 78.6517   1
   3  -2 -13 3362.89 126.021  -2
  -3  -5  13 3362.89 126.021   1
   3  -3 -12 707.257 82.4150  -2
  -3  -5  12 707.257 82.4150   1
  -3   3  11 14494.8 103.862  -2
   3   5 -11 14494.8 103.862   1
   3   5 -10 144.350 47.4569   1
   3   5  -9 30424.8 136.257   1
  -3   4   9 35681.8 122.664  -2
   3   5  -9 35681.8 122.664   1
  -3   4   8 11421.3 70.9557  -2
   3   5  -8 11421.3 70.9557   1
  -3  -5   7 37411.3 61.2888   1
  -3  -5   6 8691.84 42.9715   1
  -3   5   5 5046.09 48.1654  -2
   3   5  -5 5046.09 48.1654   1
   3   5  -4 392.131 28.0900   1
   3   5  -3 2800.48 27.5572   1
  -3   6   2 36721.3 53.3276  -2
   3   5  -2 36721.3 53.3276   1
   3   5  -1 175.488 26.2701   1
   3   5   0 89703.7 62.9781   1
  -3   7  -1 12251.4 47.1826  -2
   3   5   1 12251.4 47.1826   1
   3   5   2 13654.1 36.7501   1
   3   5   3 348.365 28.3923   1
  -3   8  -4 7949.64 56.2937  -2
   3   5   4 7949.64 56.2937   1
   3   5   5 3197.81 41.8712   1
  -3   8  -5 3642.47 147.199  -2
   3   5   5 3642.47 147.199   1
   3   5   6 4220.05 50.0362   1
  -3   9  -7 21658.5 96.4020  -2
   3   5   7 21658.5 96.4020   1
   3   5   8 8758.09 117.681   1
  -3   9  -8 7501.44 129.061  -2
   3   5   8 7501.44 129.061   1
   3   5   9 6641.90 81.1424   1
  -3  10 -10 2566.20 123.266  -2
   3   5  10 2566.20 123.266   1
  -3  10 -11 3478.60 118.876  -2
   3   5  11 3478.60 118.876   1
   3   5  12 586.259 80.2471   1
  -3  11 -13 1335.92 104.722  -2
   3   5  13 1335.92 104.722   1
  -3  11 -14 97.6777 90.1352  -2
   3   5  14 97.6777 90.1352   1
   3   5  15 276.959 49.7865   1
   3  -1 -20 2114.43 101.444  -2
  -3  -6  20 2114.43 101.444   1
  -3  -6  19 106.475 68.0242   1
   3  -2 -18 743.114 88.5899  -2
  -3  -6  18 743.114 88.5899   1
   3  -2 -17 98.1305 73.5998  -2
  -3  -6  17 98.1305 73.5998   1
   3  -2 -16 46.5255 208.201  -2
  -3  -6  16 46.5255 208.201   1
   3  -3 -15 712.909 83.9270  -2
  -3  -6  15 712.909 83.9270   1
   3  -3 -14 4697.39 85.3285  -2
  -3  -6  14 4697.39 85.3285   1
   3   6 -13 6561.52 65.8934   1
   3  -4 -12 2698.58 78.8746  -2
  -3  -6  12 2698.58 78.8746   1
   3  -4 -11 11036.6 90.4486  -2
  -3  -6  11 11036.6 90.4486   1
   3   6 -10 2047.62 46.5082   1
   3   6  -9 7231.42 78.4929   1
   3  -5  -9 8409.34 144.863  -2
  -3  -6   9 8409.34 144.863   1
  -3   5   8 50541.8 140.711  -2
   3   6  -8 50541.8 140.711   1
   3   6  -7 16532.1 47.4215   1
   3   6  -6 27380.1 65.4704   1
  -3   6   5 647.677 44.4031  -2
   3   6  -5 647.677 44.4031   1
   3   6  -4 20479.6 37.9276   1
   3   6  -3 2349.37 27.6900   1
  -3   7   2 1652.33 36.0783  -2
   3   6  -2 1652.33 36.0783   1
   3   6  -1 1073.60 26.9091   1
   3   6   0 32200.5 45.5941   1
  -3   8  -1 5453.90 44.1942  -2
   3   6   1 5453.90 44.1942   1
   3   6   2 398.206 29.8148   1
   3   6   3 6020.40 38.0839   1
  -3   9  -4 5623.36 54.4911  -2
   3   6   4 5623.36 54.4911   1
   3   6   5 4943.48 41.0675   1
  -3   9  -5 6126.80 173.220  -2
   3   6   5 6126.80 173.220   1
   3   6   6 10404.0 57.0956   1
  -3  10  -7 2624.38 86.2600  -2
   3   6   7 2624.38 86.2600   1
   3   6   8 11557.8 113.299   1
  -3  10  -8 11234.4 170.697  -2
   3   6   8 11234.4 170.697   1
   3   6   9 3489.77 79.5911   1
  -3  11 -10 5259.64 115.241  -2
   3   6  10 5259.64 115.241   1
  -3  -6 -11 113.207 241.181   1
  -3  11 -11 1265.92 148.831  -2
   3   6  11 1265.92 148.831   1
   3   6  12 1141.50 84.6918   1
  -3  12 -13 541.491 97.9754  -2
   3   6  13 541.491 97.9754   1
  -3  12 -14 166.450 80.3331  -2
   3   6  14 166.450 80.3331   1
   3   6  15 17.4895 91.1348   1
   3  -2 -20 2405.33 92.6405  -2
  -3  -7  20 2405.33 92.6405   1
  -3  -7  19 1677.65 50.7881   1
  -3   3  18 945.782 72.0734  -2
   3   7 -18 945.782 72.0734   1
   3  -3 -17 542.000 83.3374  -2
  -3  -7  17 542.000 83.3374   1
  -3  -7  16 2883.07 104.376   1
   3   7 -15 13901.4 177.350   1
  -3   4  15 14445.2 129.074  -2
   3   7 -15 14445.2 129.074   1
  -3   4  14 2754.62 81.6770  -2
   3   7 -14 2754.62 81.6770   1
   3   7 -13 7378.08 73.1826   1
  -3   5  12 4338.80 94.5697  -2
   3   7 -12 4338.80 94.5697   1
   3  -5 -11 564.758 80.6186  -2
  -3  -7  11 564.758 80.6186   1
  -3  -7  10 1230.75 67.8194   1
   3   7  -9 4975.62 75.9603   1
   3  -6  -9 5823.30 144.168  -2
  -3  -7   9 5823.30 144.168   1
  -3   6   8 28382.8 118.506  -2
   3   7  -8 28382.8 118.506   1
   3   7  -7 1176.65 60.6078   1
  -3  -7   6 315.331 58.7889   1
  -3   7   5 4560.84 53.6709  -2
   3   7  -5 4560.84 53.6709   1
   3   7  -4 13444.6 43.8815   1
   3   7  -3 2792.80 29.0862   1
  -3   8   2 1629.12 36.0568  -2
   3   7  -2 1629.12 36.0568   1
   3   7  -1 6576.53 34.8851   1
   3   7   0 4617.90 33.6782   1
  -3   9  -1 2019.41 46.5087  -2
   3   7   1 2019.41 46.5087   1
   3   7   2 9038.31 38.6394   1
   3   7   3 3955.42 39.9359   1
  -3  10  -4 7038.23 57.2980  -2
   3   7   4 7038.23 57.2980   1
   3   7   5 393.287 35.6855   1
   3   7   6 10190.3 61.3387   1
  -3  11  -7 6022.84 106.741  -2
   3   7   7 6022.84 106.741   1
   3   7   8 13160.3 85.9432   1
   3   7   9 83.3822 67.7458   1
  -3  12 -10 4826.63 137.896  -2
   3   7  10 4826.63 137.896   1
   3   7  11 1412.93 109.613   1
  -3  12 -11 1691.94 278.677  -2
   3   7  11 1691.94 278.677   1
   3   7  12-24.3276 63.1377   1
  -3  13 -13-80.8906 77.2295  -2
   3   7  13-80.8906 77.2295   1
  -3  13 -14 434.850 84.4116  -2
   3   7  14 434.850 84.4116   1
   3   7  15 111.453 75.3787   1
  -3  -8  19 2134.07 50.0527   1
  -3   4  18 5452.62 87.5717  -2
   3   8 -18 5452.62 87.5717   1
  -3   4  17 3384.60 85.4822  -2
   3   8 -17 3384.60 85.4822   1
  -3  -8  16 1342.41 65.7337   1
  -3   5  15 550.817 91.9855  -2
   3   8 -15 550.817 91.9855   1
   3  -5 -14 4984.91 95.2003  -2
  -3  -8  14 4984.91 95.2003   1
   3   8 -13 1057.14 70.5729   1
   3  -6 -12 6775.66 99.2362  -2
  -3  -8  12 6775.66 99.2362   1
   3  -6 -11 3934.33 105.697  -2
  -3  -8  11 3934.33 105.697   1
  -3  -8  10 280.604 69.2089   1
   3   8  -9 6812.43 98.5737   1
   3  -7  -9 6197.28 159.540  -2
  -3  -8   9 6197.28 159.540   1
  -3   7   8 1174.89 78.1616  -2
   3   8  -8 1174.89 78.1616   1
   3   8  -7 478.151 49.1305   1
   3   8  -6 2250.44 43.1937   1
  -3   8   5 465.441 52.7947  -2
   3   8  -5 465.441 52.7947   1
   3   8  -4 3277.56 40.3477   1
   3   8  -3 11040.8 43.5036   1
  -3   9   2 130.801 37.2148  -2
   3   8  -2 130.801 37.2148   1
   3   8  -1 343.851 29.9507   1
   3   8   0 3674.24 34.4376   1
  -3  10  -1 1969.08 56.1802  -2
   3   8   1 1969.08 56.1802   1
   3   8   2 1694.20 39.1985   1
   3   8   3 926.692 32.9621   1
  -3  11  -4 4342.40 50.6184  -2
   3   8   4 4342.40 50.6184   1
   3   8   5 5271.35 51.4463   1
   3   8   6 7370.53 66.4432   1
  -3  12  -7 1012.34 100.822  -2
   3   8   7 1012.34 100.822   1
   3   8   8 15792.4 92.2603   1
   3   8   9 1005.08 71.2516   1
  -3  13 -10 7999.23 110.820  -2
   3   8  10 7999.23 110.820   1
   3   8  11 76.3529 71.7283   1
   3   8  12 181.061 57.1921   1
  -3  14 -13 70.9422 80.9329  -2
   3   8  13 70.9422 80.9329   1
   3   8  14 288.840 92.2343   1
  -3  -9  19 2118.20 61.7300   1
   3  -5 -18 890.809 74.9211  -2
  -3  -9  18 890.809 74.9211   1
   3  -5 -17 2166.19 91.0057  -2
  -3  -9  17 2166.19 91.0057   1
  -3  -9  16 2467.43 65.2704   1
   3  -6 -15 1343.05 110.463  -2
  -3  -9  15 1343.05 110.463   1
   3  -6 -14 6955.00 120.556  -2
  -3  -9  14 6955.00 120.556   1
  -3  -9  13 13150.2 91.8887   1
   3   9 -12 1287.32 134.560   1
   3  -7 -12 4236.45 107.814  -2
  -3  -9  12 4236.45 107.814   1
   3  -7 -11 2788.24 106.272  -2
  -3  -9  11 2788.24 106.272   1
   3   9 -10-24.2639 65.7931   1
  -3  -9   9 2466.75 61.8385   1
  -3   8   8 1631.49 77.0151  -2
   3   9  -8 1631.49 77.0151   1
   3   9  -7 295.443 60.7008   1
   3   9  -6 1038.04 56.1477   1
  -3   9   5 2071.20 88.7438  -2
   3   9  -5 2071.20 88.7438   1
   3   9  -4 3546.24 61.7399   1
   3   9  -3 507.712 44.4508   1
  -3  10   2 1911.87 57.2460  -2
   3   9  -2 1911.87 57.2460   1
   3   9  -1 1292.05 50.2217   1
   3   9   0 259.458 33.6684   1
  -3  11  -1 1526.39 46.7193  -2
   3   9   1 1526.39 46.7193   1
   3   9   2 7660.28 40.6472   1
   3   9   3 4052.98 37.3275   1
  -3  12  -4 8761.65 63.1569  -2
   3   9   4 8761.65 63.1569   1
   3   9   5 289.839 55.7100   1
   3   9   6 1586.72 60.4814   1
  -3  13  -7 1476.03 90.2373  -2
   3   9   7 1476.03 90.2373   1
   3   9   8 2290.74 70.7443   1
   3   9   9 343.298 66.9128   1
  -3  14 -10 2178.15 109.587  -2
   3   9  10 2178.15 109.587   1
   3   9  11 26.5830 63.8431   1
   3   9  12 37.1334 59.4176   1
  -3  15 -13 564.043 106.748  -2
   3   9  13 564.043 106.748   1
   3  10 -19 1377.76 60.3476   1
   3  -6 -18 4451.46 74.8015  -2
  -3 -10  18 4451.46 74.8015   1
   3  -6 -17 3781.86 88.3328  -2
  -3 -10  17 3781.86 88.3328   1
  -3 -10  16 85.5246 68.0970   1
   3  -7 -15 16988.0 96.6169  -2
  -3 -10  15 16988.0 96.6169   1
   3  -7 -14 3233.32 160.151  -2
  -3 -10  14 3233.32 160.151   1
   3  10 -13 14582.1 86.0116   1
   3  10 -12 1065.66 73.9011   1
   3  -8 -12 3728.94 126.522  -2
  -3 -10  12 3728.94 126.522   1
  -3   8  11 2027.31 85.9482  -2
   3  10 -11 2027.31 85.9482   1
   3  10 -10 74.7300 59.8663   1
   3  10  -9 703.145 73.3576   1
  -3   9   8 5230.70 94.8048  -2
   3  10  -8 5230.70 94.8048   1
   3  10  -7 3123.95 57.2751   1
   3  10  -6 161.351 51.1145   1
  -3  10   5 777.214 69.1373  -2
   3  10  -5 777.214 69.1373   1
   3  10  -4 1327.53 48.0768   1
   3  10  -3-29.0655 41.6844   1
  -3  11   2 10343.1 59.9996  -2
   3  10  -2 10343.1 59.9996   1
   3  10  -1 88.9207 34.9441   1
   3  10   0 4227.59 36.6544   1
  -3  12  -1 6253.63 53.9416  -2
   3  10   1 6253.63 53.9416   1
   3  10   2 109.499 37.5354   1
   3  10   3 2593.00 42.0338   1
  -3  13  -4 2299.93 73.5720  -2
   3  10   4 2299.93 73.5720   1
   3  10   5 1029.62 58.8003   1
   3  10   6 3910.32 65.1644   1
  -3  14  -7 7460.19 112.183  -2
   3  10   7 7460.19 112.183   1
   3  10   8 558.255 65.2824   1
   3  10   9-104.700 82.0898   1
  -3  15 -10 764.596 98.1000  -2
   3  10  10 764.596 98.1000   1
   3  10  11 515.993 64.8207   1
   3  10  12 234.026 51.5146   1
  -3  16 -13 380.869 122.576  -2
   3  10  13 380.869 122.576   1
   3  -7 -18 856.284 69.2834  -2
  -3 -11  18 856.284 69.2834   1
   3  -7 -17 8255.60 82.1551  -2
  -3 -11  17 8255.60 82.1551   1
  -3 -11  16 26.5893 61.4297   1
   3  -8 -15 13419.7 99.7986  -2
  -3 -11  15 13419.7 99.7986   1
   3  -8 -14 14268.6 109.307  -2
  -3 -11  14 14268.6 109.307   1
   3  11 -13 1281.75 89.0592   1
   3  11 -12 374.375 77.7056   1
   3  -9 -12 3498.56 181.280  -2
  -3 -11  12 3498.56 181.280   1
  -3   9  11 274.939 95.7934  -2
   3  11 -11 274.939 95.7934   1
   3  11 -10 1259.23 71.0927   1
   3  11  -9 5746.06 81.2686   1
  -3  10   8 322.579 84.4239  -2
   3  11  -8 322.579 84.4239   1
   3  11  -7 1532.66 62.0835   1
   3  11  -6 824.365 54.9726   1
  -3  11   5 1687.57 74.7425  -2
   3  11  -5 1687.57 74.7425   1
   3  11  -4 312.271 50.4533   1
   3  11  -3 723.929 49.0140   1
  -3  12   2 3303.06 63.7291  -2
   3  11  -2 3303.06 63.7291   1
   3  11  -1 1006.27 40.2420   1
   3  11   0 396.768 38.6022   1
  -3  13  -1 595.624 53.5446  -2
   3  11   1 595.624 53.5446   1
   3  11   2 8312.17 48.1837   1
   3  11   3 5734.70 54.3065   1
  -3  14  -4 3695.84 87.4964  -2
   3  11   4 3695.84 87.4964   1
   3  11   5 1094.12 61.6099   1
   3  11   6-1.87379 63.1552   1
  -3  15  -7 1237.79 95.4115  -2
   3  11   7 1237.79 95.4115   1
   3  11   8 1274.38 125.753   1
   3  11   9 689.733 69.1063   1
  -3  16 -10 635.249 86.2327  -2
   3  11  10 635.249 86.2327   1
   3  11  11 36.2093 53.4317   1
   3  11  12 216.571 55.6542   1
   3  12 -18 481.441 101.237   1
   3  -8 -17 5063.07 76.2746  -2
  -3 -12  17 5063.07 76.2746   1
   3  12 -16 1369.77 53.0580   1
   3  12 -15 1430.87 95.7077   1
   3  -9 -15 3568.46 92.1007  -2
  -3 -12  15 3568.46 92.1007   1
   3  -9 -14 9066.12 114.011  -2
  -3 -12  14 9066.12 114.011   1
   3  12 -13 425.482 69.7060   1
   3  12 -12 586.568 88.5542   1
  -3  10  11 3491.99 120.673  -2
   3  12 -11 3491.99 120.673   1
   3  12 -10 7.19578 80.5096   1
   3  12  -9 6090.92 95.1855   1
  -3  11   8 610.625 93.4006  -2
   3  12  -8 610.625 93.4006   1
   3  12  -7 1036.11 65.3727   1
   3  12  -6 56.2793 58.1587   1
  -3  12   5 1500.04 76.1925  -2
   3  12  -5 1500.04 76.1925   1
   3  12  -4 959.277 56.0549   1
   3  12  -3 99.1447 54.9603   1
  -3  13   2 14657.7 92.8918  -2
   3  12  -2 14657.7 92.8918   1
   3  12  -1 6227.20 62.6480   1
   3  12   0 118.034 45.2519   1
  -3  14  -1 1958.30 71.8851  -2
   3  12   1 1958.30 71.8851   1
   3  12   2 1999.79 48.0113   1
   3  12   3 810.414 61.3967   1
  -3  15  -4 6025.49 99.2244  -2
   3  12   4 6025.49 99.2244   1
   3  12   5 320.638 87.2036   1
   3  12   6 246.344 66.0944   1
  -3  16  -7 1843.43 108.451  -2
   3  12   7 1843.43 108.451   1
   3  12   8 821.699 69.5598   1
   3  12   9 131.923 58.3338   1
  -3  17 -10 82.8149 119.762  -2
   3  12  10 82.8149 119.762   1
   3  12  11 621.270 57.7186   1
  -3   9  17 772.656 144.597  -2
   3  13 -17 772.656 144.597   1
  -3 -13  16 789.643 51.8281   1
   3  13 -15 229.115 61.2606   1
  -3  10  14 1606.13 115.071  -2
   3  13 -14 1606.13 115.071   1
  -3 -13  13 1499.07 93.3079   1
  -3 -13  12 912.211 97.6963   1
  -3  11  11 2457.64 133.987  -2
   3  13 -11 2457.64 133.987   1
   3  13 -10 505.922 109.427   1
   3  13  -9 7490.28 117.807   1
  -3  12   8 3730.71 147.771  -2
   3  13  -8 3730.71 147.771   1
   3  13  -7 3014.01 88.5312   1
   3  13  -6 594.631 86.0752   1
  -3  13   5 1932.24 105.678  -2
   3  13  -5 1932.24 105.678   1
   3  13  -4 156.687 71.8140   1
   3  13  -3-37.0325 72.1982   1
  -3  14   2 7751.67 113.260  -2
   3  13  -2 7751.67 113.260   1
   3  13  -1 148.376 69.3382   1
   3  13   0 4160.06 69.7286   1
  -3  15  -1 1262.61 101.598  -2
   3  13   1 1262.61 101.598   1
   3  13   2 3285.69 77.3339   1
   3  13   3 168.649 75.3013   1
  -3  16  -4 514.427 107.980  -2
   3  13   4 514.427 107.980   1
   3  13   5 243.632 141.310   1
   3  13   6 760.542 69.4917   1
  -3  17  -7 403.118 92.2672  -2
   3  13   7 403.118 92.2672   1
   3  13   8 499.852 72.2195   1
   3  13   9 65.4320 77.9348   1
  -3  18 -10 855.055 136.352  -2
   3  13  10 855.055 136.352   1
  -3 -14  16-12.9583 64.9161   1
   3  14 -15 228.476 50.8853   1
   3 -11 -14 525.070 94.2775  -2
  -3 -14  14 525.070 94.2775   1
  -3 -14  13 38.7511 79.1742   1
  -3 -14  12 394.456 85.9248   1
  -3  12  11 952.188 187.992  -2
   3  14 -11 952.188 187.992   1
   3  14 -10 1656.29 150.358   1
   3  14  -9 2226.28 99.8151   1
  -3  13   8 6397.47 161.705  -2
   3  14  -8 6397.47 161.705   1
   3  14  -7 1225.24 112.067   1
   3  14  -6 6514.22 99.5092   1
  -3  14   5-32.8516 99.4866  -2
   3  14  -5-32.8516 99.4866   1
   3  14  -4 406.577 71.2079   1
   3  14  -3 89.4565 72.3584   1
  -3  15   2 2275.68 109.299  -2
   3  14  -2 2275.68 109.299   1
   3  14  -1 3045.57 74.8792   1
   3  14   0 1351.65 93.1066   1
  -3  16  -1 1178.35 122.589  -2
   3  14   1 1178.35 122.589   1
   3  14   2 665.227 74.6577   1
   3  14   3 6347.10 172.927   1
  -3  17  -4 404.362 117.545  -2
   3  14   4 404.362 117.545   1
   3  14   5 483.977 77.2951   1
   3  14   6 2000.65 72.8568   1
  -3  18  -7 554.805 140.355  -2
   3  14   7 554.805 140.355   1
   3  14   8 389.943 75.2365   1
   3  14   9 103.388 81.2249   1
   3  15 -15 1253.64 104.868   1
  -3  12  14 179.713 65.0224  -2
   3  15 -14 179.713 65.0224   1
  -3 -15  13 117.566 65.7448   1
  -3 -15  12 1245.25 76.5080   1
  -3  13  11 837.374 96.1948  -2
   3  15 -11 837.374 96.1948   1
   3  15 -10 2586.21 111.843   1
   3  15  -9 153.752 103.312   1
  -3  14   8 6174.03 380.334  -2
   3  15  -8 6174.03 380.334   1
   3  15  -7-2.21460 119.782   1
   3  15  -6 2963.52 85.2414   1
  -3  15   5 861.065 113.597  -2
   3  15  -5 861.065 113.597   1
   3  15  -4 930.336 68.9482   1
   3  15  -3 1573.76 79.5402   1
  -3  16   2 850.309 96.2254  -2
   3  15  -2 850.309 96.2254   1
   3  15  -1 1204.38 80.0044   1
   3  15   0 873.243 111.558   1
  -3  17  -1 5272.89 217.512  -2
   3  15   1 5272.89 217.512   1
   3  15   2 267.059 77.1896   1
   3  15   3 739.477 70.4953   1
  -3  18  -4 3430.96 100.733  -2
   3  15   4 3430.96 100.733   1
   3  15   5 217.669 64.5847   1
   3  15   6 2932.58 61.3442   1
  -3  19  -7 146.125 108.816  -2
   3  15   7 146.125 108.816   1
  -3  13  14 37.6617 124.259  -2
   3  16 -14 37.6617 124.259   1
  -3 -16  13-11.9919 64.6103   1
   3  16 -12 184.116 104.060   1
  -3  14  11 615.230 152.604  -2
   3  16 -11 615.230 152.604   1
   3  16 -10 2818.96 100.782   1
   3  16  -9 216.098 101.843   1
  -3  15   8 2431.11 118.404  -2
   3  16  -8 2431.11 118.404   1
   3  16  -7 277.626 86.7461   1
   3  16  -6 269.811 89.7426   1
  -3  16   5 3700.36 132.274  -2
   3  16  -5 3700.36 132.274   1
   3  16  -4 12.7961 90.5196   1
   3  16  -3 249.462 70.4949   1
  -3  17   2 120.512 84.2541  -2
   3  16  -2 120.512 84.2541   1
   3  16  -1 660.909 71.0691   1
   3  16   0 991.886 73.4133   1
  -3  18  -1 1330.53 98.8901  -2
   3  16   1 1330.53 98.8901   1
   3  16   2 55.3552 75.5955   1
   3  16   3 22.3112 70.4128   1
  -3  19  -4 349.026 99.4543  -2
   3  16   4 349.026 99.4543   1
   3  16   5 585.438 62.2773   1
   3  16   6 538.895 94.2934   1
   3  17 -13 21.2371 79.2551   1
   3  17 -12-101.054 99.2719   1
  -3  15  11 77.3002 122.057  -2
   3  17 -11 77.3002 122.057   1
   3  17 -10 54.0280 78.2915   1
   3  17  -9 102.371 84.6828   1
  -3  16   8 728.250 123.195  -2
   3  17  -8 728.250 123.195   1
   3  17  -7 292.199 72.5373   1
   3  17  -6 452.224 75.5361   1
  -3  17   5 70.0428 97.7434  -2
   3  17  -5 70.0428 97.7434   1
   3  17  -4 990.504 80.7029   1
   3  17  -3 229.813 71.2071   1
  -3  18   2 730.328 110.818  -2
   3  17  -2 730.328 110.818   1
   3  17  -1 119.656 88.9276   1
   3  17   0 676.881 67.9734   1
  -3  19  -1 840.703 106.116  -2
   3  17   1 840.703 106.116   1
   3  17   2-71.0533 70.0946   1
   3  17   3-22.2244 80.3690   1
  -3  20  -4 73.9073 135.265  -2
   3  17   4 73.9073 135.265   1
   3  18 -10 165.408 91.5241   1
   3  18  -9 141.527 72.2666   1
  -3  17   8 310.875 95.1552  -2
   3  18  -8 310.875 95.1552   1
   3  18  -7 52.4528 74.5313   1
   3  18  -6 72.2837 77.5028   1
  -3  18   5 259.656 97.6878  -2
   3  18  -5 259.656 97.6878   1
   3  18  -4 913.460 81.2338   1
   3  18  -3-117.091 86.2378   1
  -3  19   2 957.393 115.356  -2
   3  18  -2 957.393 115.356   1
   3  18  -1 673.527 93.3256   1
   3  18   0 732.644 89.0100   1
  -3  20  -1 274.326 111.874  -2
   3  18   1 274.326 111.874   1
   3  18   2-87.2068 100.089   1
   3  19  -6 121.664 96.7390   1
  -3  19   5 411.219 81.8326  -2
   3  19  -5 411.219 81.8326   1
   3  19  -4-35.2785 59.5431   1
   3  19  -3 245.860 100.569   1
  -3  20   2 279.706 124.061  -2
   3  19  -2 279.706 124.061   1
  -4  20   0 77.9328 90.0172   1
  -4  20  -1 104.700 91.9052   1
  -4  20  -2 163.543 91.3534   1
  -4  20  -3-7.04713 88.9083   1
  -4  19   5 69.4938 87.2887   1
   4  18  -4 2867.35 159.215  -2
  -4  19   4 2867.35 159.215   1
  -4  19   3 1457.74 72.0135   1
   4 -19  -2-21.7021 73.9254   1
   4  17  -1-96.6621 110.581  -2
  -4  19   1-96.6621 110.581   1
  -4  19   0 205.890 81.9237   1
  -4  19  -1 416.079 84.1276   1
   4 -19   2 572.292 84.4350   1
  -4  19  -3 406.195 82.7377   1
   4 -19   4 82.3629 76.5228   1
   4 -19   5 491.357 68.3858   1
  -4  19  -6-52.6913 97.8122   1
   4  18  -7 132.014 156.773  -2
  -4  18   7 132.014 156.773   1
  -4  18   6 1750.78 65.0170   1
  -4  18   5 1814.14 60.5338   1
   4  17  -4 526.369 84.4869  -2
  -4  18   4 526.369 84.4869   1
  -4  18   3 100.469 95.7338   1
  -4  18   2 131.029 100.227   1
   4  16  -1 815.236 232.757  -2
  -4  18   1 815.236 232.757   1
   4 -18   0 4003.99 109.718   1
  -4  18  -1 797.156 102.958   1
  -4  18  -2 617.477 104.909   1
  -4  18  -3 44.8720 102.500   1
   4 -18   4 3616.49 102.532   1
  -4  18  -5 457.478 73.8311   1
  -4  18  -6 96.8072 67.5417   1
  -4  18  -7 1480.47 54.7466   1
  -4  18  -8 71.2623 66.5407   1
  -4  17   9 194.725 100.281   1
  -4  17   8 1458.17 68.8983   1
   4  17  -7 2780.02 106.519  -2
  -4  17   7 2780.02 106.519   1
  -4  17   6 175.410 72.9564   1
  -4  17   5 2224.54 71.5627   1
   4  16  -4 1165.20 99.3874  -2
  -4  17   4 1165.20 99.3874   1
  -4  17   3 186.766 70.9342   1
   4 -17  -2 186.325 106.997   1
   4  15  -1 1079.83 148.314  -2
  -4  17   1 1079.83 148.314   1
  -4  17   0 5544.99 121.440   1
   4 -17   1 1787.55 112.563   1
  -4  17  -2 1519.67 96.5199   1
  -4 -14  -2 3173.64 157.916  -2
   4 -17   2 3173.64 157.916   1
  -4  17  -3 2230.04 78.0459   1
  -4  17  -4 457.657 70.0842   1
  -4  17  -5 2074.48 72.5608   1
  -4 -13  -5 2113.58 399.848  -2
   4 -17   5 2113.58 399.848   1
  -4  17  -6 201.695 134.282   1
  -4 -13  -6 338.543 99.9208  -2
   4 -17   6 338.543 99.9208   1
  -4  17  -7 1994.66 66.2628   1
  -4  17  -8 449.508 47.6716   1
   4  12   9 192.892 102.863  -2
  -4  17  -9 192.892 102.863   1
  -4  17 -10 55.6697 62.4034   1
   4  17 -10 1386.02 88.9738  -2
  -4  16  10 1386.02 88.9738   1
  -4  16   9 481.078 73.5475   1
  -4  16   8 37.8549 74.8144   1
   4  16  -7 986.688 112.530  -2
  -4  16   7 986.688 112.530   1
   4 -16  -6 65.5838 73.1142   1
  -4  16   5 971.383 78.5160   1
  -4 -15   4 2465.53 132.298  -2
   4 -16  -4 2465.53 132.298   1
  -4  16   3 10.5865 95.2684   1
  -4  16   2 441.945 86.5459   1
  -4  16   1 10543.8 145.272   1
  -4 -14   1 17043.4 236.398  -2
   4 -16  -1 17043.4 236.398   1
   4 -16   0 3553.58 79.0614   1
   4 -16   1 11622.1 95.0276   1
   4 -16   2 322.142 160.901   1
   4  13   2 1687.80 144.083  -2
  -4  16  -2 1687.80 144.083   1
   4 -16   3 5153.92 97.7784   1
   4 -16   4 283.539 86.8226   1
   4  12   5 1343.48 100.876  -2
  -4  16  -5 1343.48 100.876   1
   4  12   6-12.6376 98.9976  -2
  -4  16  -6-12.6376 98.9976   1
   4 -16   7 237.926 69.8358   1
   4 -16   8 570.518 76.5680   1
  -4 -11  -8 601.988 324.122  -2
   4 -16   8 601.988 324.122   1
  -4 -11  -9 52.8319 92.8295  -2
   4 -16   9 52.8319 92.8295   1
   4 -16  10 39.6727 59.5581   1
   4 -16  11 290.305 64.1052   1
  -4  15  12 107.377 74.2368   1
  -4  15  11 16.9465 53.2548   1
   4  16 -10 877.580 86.7304  -2
  -4  15  10 877.580 86.7304   1
  -4  15   9 44.2099 65.6097   1
  -4  15   8 513.874 89.3838   1
  -4 -15   7 939.164 149.368  -2
   4 -15  -7 939.164 149.368   1
  -4  15   6 393.308 115.389   1
  -4  15   5 1053.23 74.0371   1
   4  14  -4 829.967 135.140  -2
  -4  15   4 829.967 135.140   1
   4 -15  -3 1167.96 94.3765   1
   4 -15  -2 1172.67 93.2027   1
   4  13  -1 25024.6 186.682  -2
  -4  15   1 25024.6 186.682   1
  -4  15   0 118.111 72.5033   1
   4 -15   1 23297.9 115.198   1
   4  12   2 329.750 102.358  -2
  -4  15  -2 329.750 102.358   1
  -4  15  -3 6643.11 192.026   1
   4  12   3 13265.8 107.037  -2
  -4  15  -3 13265.8 107.037   1
  -4  15  -4 2049.04 82.4666   1
  -4 -11  -5 1783.31 468.903  -2
   4 -15   5 1783.31 468.903   1
  -4 -11  -6 460.414 85.7269  -2
   4 -15   6 460.414 85.7269   1
  -4  15  -7 534.763 63.2878   1
  -4  15  -8 137.295 89.1745   1
  -4 -10  -8 612.001 110.299  -2
   4 -15   8 612.001 110.299   1
   4  10   9 236.483 71.2674  -2
  -4  15  -9 236.483 71.2674   1
  -4  15 -10 1306.05 55.4397   1
  -4  15 -11 59.2410 45.0217   1
  -4  -9 -11 125.937 139.608  -2
   4 -15  11 125.937 139.608   1
  -4  15 -12 1219.66 57.5690   1
   4   9  12 1414.04 87.2375  -2
  -4  15 -12 1414.04 87.2375   1
   4  16 -13 19.8963 129.067  -2
  -4  14  13 19.8963 129.067   1
  -4  14  12 357.426 53.7459   1
  -4  14  11-38.8037 54.1707   1
   4  15 -10 382.911 90.6651  -2
  -4  14  10 382.911 90.6651   1
   4 -14  -9 61.3976 69.6754   1
   4 -14  -8 1342.50 100.947   1
   4  14  -7 2627.10 107.197  -2
  -4  14   7 2627.10 107.197   1
  -4  14   6 1860.39 72.3889   1
  -4  14   5 153.944 61.4865   1
   4  13  -4 2862.18 88.5906  -2
  -4  14   4 2862.18 88.5906   1
  -4  14   3 912.087 62.2383   1
  -4  14   2 147.236 62.8773   1
   4  12  -1 2618.96 83.3111  -2
  -4  14   1 2618.96 83.3111   1
  -4  14   0 307.420 73.0947   1
  -4  14  -1 15848.8 108.257   1
   4  11   2 4772.74 109.772  -2
  -4  14  -2 4772.74 109.772   1
   4  11   3 4982.17 99.6511  -2
  -4  14  -3 4982.17 99.6511   1
   4 -14   4 2153.24 97.9758   1
  -4 -10  -5 809.286 90.8987  -2
   4 -14   5 809.286 90.8987   1
  -4 -10  -6 11840.6 147.644  -2
   4 -14   6 11840.6 147.644   1
   4 -14   7 1901.28 358.233   1
  -4  14  -8 356.982 101.947   1
   4   9   8 1120.03 122.596  -2
  -4  14  -8 1120.03 122.596   1
  -4  -9  -9 5177.93 84.6435  -2
   4 -14   9 5177.93 84.6435   1
   4 -14  10 412.632 57.7236   1
  -4  14 -11 1006.75 89.2919   1
  -4  -8 -11 1315.55 81.9758  -2
   4 -14  11 1315.55 81.9758   1
   4   8  12 2619.09 57.1420  -2
  -4  14 -12 2619.09 57.1420   1
  -4  14 -13 1018.84 65.5600   1
  -4  13  14 130.913 86.6301   1
  -4 -15  13 200.202 76.7291  -2
   4 -13 -13 200.202 76.7291   1
  -4  13  12 331.373 59.3135   1
   4 -13 -11 1737.72 68.9703   1
   4  14 -10 1108.41 106.071  -2
  -4  13  10 1108.41 106.071   1
  -4  13   9 1178.29 64.7958   1
  -4  13   8 449.542 74.5753   1
   4  13  -7 1119.88 92.8313  -2
  -4  13   7 1119.88 92.8313   1
  -4  13   6 878.409 61.0000   1
  -4  13   5 48.1170 59.3068   1
   4  12  -4 2072.01 81.3252  -2
  -4  13   4 2072.01 81.3252   1
   4 -13  -3 236.304 57.6275   1
   4 -13  -2 1784.93 65.3811   1
   4  11  -1 6759.17 87.3949  -2
  -4  13   1 6759.17 87.3949   1
  -4  13   0 10174.6 88.1064   1
   4 -13   1 70.3493 67.3018   1
   4  10   2 2789.47 98.6641  -2
  -4  13  -2 2789.47 98.6641   1
  -4  13  -3 1764.23 115.700   1
   4  10   3 2864.25 107.033  -2
  -4  13  -3 2864.25 107.033   1
   4 -13   4 5914.28 53.1951   1
   4   9   5 1757.24 83.0906  -2
  -4  13  -5 1757.24 83.0906   1
   4   9   6 14377.2 101.575  -2
  -4  13  -6 14377.2 101.575   1
  -4  13  -7 20349.5 92.4979   1
  -4  -8  -8 1939.01 99.2684  -2
   4 -13   8 1939.01 99.2684   1
  -4  -8  -9 4703.29 91.4609  -2
   4 -13   9 4703.29 91.4609   1
   4 -13  10 1990.48 66.4216   1
  -4  -7 -11 1368.12 71.9364  -2
   4 -13  11 1368.12 71.9364   1
   4   7  12 141.483 60.9561  -2
  -4  13 -12 141.483 60.9561   1
  -4  13 -13 984.123 79.0229   1
  -4  13 -14 377.275 61.4731   1
  -4  12  15 94.8373 86.4441   1
   4 -12 -14 107.751 80.6523   1
  -4 -14  13 111.471 93.8267  -2
   4 -12 -13 111.471 93.8267   1
  -4  12  12 351.099 64.0167   1
  -4  12  11 1315.00 84.7863   1
  -4 -13  10 1920.91 123.409  -2
   4 -12 -10 1920.91 123.409   1
  -4  12   9 25.4829 72.3539   1
  -4  12   8 8478.42 70.2503   1
   4  12  -7 1268.34 85.3145  -2
  -4  12   7 1268.34 85.3145   1
  -4  12   6 2989.48 63.4446   1
  -4  12   5 2507.71 61.1994   1
  -4 -11   4 3160.67 81.4689  -2
   4 -12  -4 3160.67 81.4689   1
  -4  12   3 1277.69 66.6149   1
  -4  12   2 2902.50 44.8072   1
  -4 -10   1 15500.2 72.5097  -2
   4 -12  -1 15500.2 72.5097   1
  -4  12   0 4995.11 55.0499   1
  -4 -10   0 13119.5 456.543  -2
   4 -12   0 13119.5 456.543   1
  -4  12  -1 3740.48 61.9999   1
   4   9   2 3948.09 73.3177  -2
  -4  12  -2 3948.09 73.3177   1
  -4  12  -3 3595.42 127.408   1
   4   9   3 5616.47 105.972  -2
  -4  12  -3 5616.47 105.972   1
  -4  12  -4 2411.30 49.7217   1
  -4  -8  -5 41302.2 155.633  -2
   4 -12   5 41302.2 155.633   1
   4   8   6 13376.3 105.877  -2
  -4  12  -6 13376.3 105.877   1
   4 -12   7 6449.67 91.8983   1
   4   7   8 2423.71 109.396  -2
  -4  12  -8 2423.71 109.396   1
   4   7   9 6452.19 117.239  -2
  -4  12  -9 6452.19 117.239   1
   4 -12  10 251.873 67.0871   1
  -4  -6 -11 2124.13 79.4107  -2
   4 -12  11 2124.13 79.4107   1
  -4  -6 -12 356.244 67.4132  -2
   4 -12  12 356.244 67.4132   1
  -4  12 -13 209.097 86.6398   1
  -4  12 -14 183.744 72.1890   1
   4  14 -16 1268.50 131.114  -2
  -4  11  16 1268.50 131.114   1
   4 -11 -15 185.087 79.9814   1
   4 -11 -14 100.500 84.3871   1
  -4 -13  13 2077.43 104.530  -2
   4 -11 -13 2077.43 104.530   1
  -4  11  12 2883.10 78.2734   1
   4 -11 -11 441.570 86.1531   1
  -4 -12  10 2034.58 90.0995  -2
   4 -11 -10 2034.58 90.0995   1
  -4  11   9 81.6602 72.3157   1
  -4  11   8 5365.47 68.7646   1
   4  11  -7 2713.23 83.6115  -2
  -4  11   7 2713.23 83.6115   1
  -4  11   6 5923.11 67.9513   1
   4 -11  -5 9803.04 75.9498   1
   4  10  -4 16749.6 100.144  -2
  -4  11   4 16749.6 100.144   1
  -4  11   3 211.502 63.3889   1
  -4  11   2 960.024 43.2257   1
   4   9  -1 7503.84 68.2012  -2
  -4  11   1 7503.84 68.2012   1
  -4  11   0 123.766 43.2116   1
  -4  11  -1 12611.1 74.7690   1
   4   8   2 7134.72 75.8109  -2
  -4  11  -2 7134.72 75.8109   1
   4   8   3 695.084 69.9548  -2
  -4  11  -3 695.084 69.9548   1
  -4  11  -4 307.988 52.4587   1
  -4  -7  -5 14824.1 130.796  -2
   4 -11   5 14824.1 130.796   1
   4   7   6 56233.5 177.465  -2
  -4  11  -6 56233.5 177.465   1
  -4  11  -7 292.531 82.9362   1
  -4  -6  -8 22057.3 145.214  -2
   4 -11   8 22057.3 145.214   1
   4   6   9 15225.2 147.124  -2
  -4  11  -9 15225.2 147.124   1
   4 -11  10 1468.75 72.0585   1
  -4  -5 -11 1510.12 66.5828  -2
   4 -11  11 1510.12 66.5828   1
   4   5  12 3829.51 75.5193  -2
  -4  11 -12 3829.51 75.5193   1
  -4  11 -13 191.280 83.5250   1
   4   4  14 622.958 111.261  -2
  -4  11 -14 622.958 111.261   1
   4   4  15 340.520 83.7603  -2
  -4  11 -15 340.520 83.7603   1
  -4 -13  16 1129.66 116.814  -2
   4 -10 -16 1129.66 116.814   1
   4 -10 -15 25.0197 82.9429   1
   4 -10 -14 1395.65 71.3684   1
  -4 -12  13 1126.77 100.770  -2
   4 -10 -13 1126.77 100.770   1
  -4  10  12 4374.32 130.974   1
  -4  10  11 222.326 69.9358   1
   4  11 -10 4618.67 114.209  -2
  -4  10  10 4618.67 114.209   1
  -4  10   9 154.716 79.5446   1
   4 -10  -8 205.617 56.6832   1
  -4 -10   7 1375.87 79.0512  -2
   4 -10  -7 1375.87 79.0512   1
   4 -10  -6 30.5164 54.6603   1
  -4  10   5 15607.0 78.2116   1
   4   9  -4 3364.53 73.7872  -2
  -4  10   4 3364.53 73.7872   1
  -4  10   3 2499.13 46.1119   1
  -4  10   2 241.665 41.7919   1
   4   8  -1 384.962 66.3089  -2
  -4  10   1 384.962 66.3089   1
  -4  10   0 848.863 53.1987   1
   4   8   0 849.324 110.767  -2
  -4  10   0 849.324 110.767   1
  -4  10  -1 4549.01 57.4818   1
   4   7   2 723.663 76.6257  -2
  -4  10  -2 723.663 76.6257   1
   4   7   3 3480.10 77.1475  -2
  -4  10  -3 3480.10 77.1475   1
  -4  10  -4 2013.58 52.8982   1
   4   6   5 3259.96 92.6202  -2
  -4  10  -5 3259.96 92.6202   1
  -4  -6  -6 1382.32 116.207  -2
   4 -10   6 1382.32 116.207   1
  -4  10  -7-17.7127 78.4636   1
   4   5   8 33225.8 149.753  -2
  -4  10  -8 33225.8 149.753   1
   4   5   9 5685.81 109.303  -2
  -4  10  -9 5685.81 109.303   1
  -4  10 -10 77.3897 81.7142   1
  -4  -4 -11 1957.59 123.847  -2
   4 -10  11 1957.59 123.847   1
  -4  -4 -12 2663.59 72.3387  -2
   4 -10  12 2663.59 72.3387   1
  -4  10 -13 1684.85 63.2856   1
   4   3  14 301.973 69.3809  -2
  -4  10 -14 301.973 69.3809   1
   4   3  15 1029.29 98.4361  -2
  -4  10 -15 1029.29 98.4361   1
   4  -9 -17 492.771 67.5460   1
  -4 -12  16 1100.46 119.646  -2
   4  -9 -16 1100.46 119.646   1
   4  -9 -15 882.537 94.2216   1
  -4   9  14 299.162 60.3394   1
   4  11 -13 15195.9 135.715  -2
  -4   9  13 15195.9 135.715   1
  -4   9  12 83.4171 74.2220   1
  -4   9  11 2179.28 75.5160   1
   4  10 -10 8084.02 127.369  -2
  -4   9  10 8084.02 127.369   1
  -4   9   9 2627.30 82.9680   1
  -4   9   8 2060.93 52.1558   1
   4   9  -7 6488.70 77.8155  -2
  -4   9   7 6488.70 77.8155   1
  -4   9   6 116.934 44.0270   1
  -4   9   5 3122.70 48.0224   1
  -4  -8   4 28317.9 98.8596  -2
   4  -9  -4 28317.9 98.8596   1
   4  -9  -3 4747.61 58.6245   1
   4  -9  -2 1073.06 49.0404   1
  -4  -7   1 2299.28 85.5309  -2
   4  -9  -1 2299.28 85.5309   1
   4  -9   0 2581.29 58.1849   1
  -4  -7   0 5754.34 200.037  -2
   4  -9   0 5754.34 200.037   1
  -4   9  -1 2976.72 60.6022   1
   4   6   2 6054.23 89.8400  -2
  -4   9  -2 6054.23 89.8400   1
   4   6   3 6920.70 86.1990  -2
  -4   9  -3 6920.70 86.1990   1
  -4   9  -4 3124.42 64.4603   1
   4   5   5 5346.12 92.3056  -2
  -4   9  -5 5346.12 92.3056   1
   4   5   6 7992.63 98.6393  -2
  -4   9  -6 7992.63 98.6393   1
  -4   9  -7 292.418 87.6240   1
   4   4   8 8910.66 127.462  -2
  -4   9  -8 8910.66 127.462   1
   4   4   9 6108.36 103.307  -2
  -4   9  -9 6108.36 103.307   1
   4  -9  10 3309.64 72.2682   1
   4   3  11 1530.43 91.1979  -2
  -4   9 -11 1530.43 91.1979   1
  -4  -3 -12 5405.15 85.2379  -2
   4  -9  12 5405.15 85.2379   1
   4  -9  13 331.786 82.6651   1
   4   2  14 915.441 100.732  -2
  -4   9 -14 915.441 100.732   1
   4   2  15 3725.26 65.3669  -2
  -4   9 -15 3725.26 65.3669   1
  -4   9 -16 378.687 46.8592   1
  -4   8  17 765.193 73.9537   1
   4  11 -16 1331.30 125.643  -2
  -4   8  16 1331.30 125.643   1
  -4   8  15 2223.51 86.5473   1
  -4   8  14 173.702 77.9299   1
   4  10 -13 1857.49 152.925  -2
  -4   8  13 1857.49 152.925   1
   4  -8 -12 631.616 75.5601   1
  -4   8  11 2341.09 81.6838   1
   4   9 -10 10477.6 129.558  -2
  -4   8  10 10477.6 129.558   1
   4  -8  -9 2365.22 59.9304   1
   4  -8  -8 223.318 46.4374   1
   4   8  -7 24970.7 101.895  -2
  -4   8   7 24970.7 101.895   1
  -4   8   6 422.762 58.5075   1
   4  -8  -5 1716.53 55.8169   1
  -4  -7   4 39715.6 140.766  -2
   4  -8  -4 39715.6 140.766   1
   4  -8  -3 237.742 53.5589   1
  -4   8   2 172.668 43.2687   1
  -4  -6   1 51296.3 184.157  -2
   4  -8  -1 51296.3 184.157   1
   4  -8   0 2209.41 157.653   1
  -4  -6   0 6632.17 130.206  -2
   4  -8   0 6632.17 130.206   1
   4  -8   1 55747.4 189.571   1
   4   5   2 5558.81 119.359  -2
  -4   8  -2 5558.81 119.359   1
   4   5   3 8151.31 95.5231  -2
  -4   8  -3 8151.31 95.5231   1
  -4   8  -4 2042.15 64.0615   1
   4   4   5 15641.7 100.660  -2
  -4   8  -5 15641.7 100.660   1
   4   4   6 1304.22 85.2558  -2
  -4   8  -6 1304.22 85.2558   1
  -4   8  -7 353.276 83.3381   1
   4   3   8 1862.74 102.307  -2
  -4   8  -8 1862.74 102.307   1
  -4  -3  -9 809.042 99.1220  -2
   4  -8   9 809.042 99.1220   1
  -4   8 -10 211.514 60.8881   1
  -4  -2 -11 8550.05 119.424  -2
   4  -8  11 8550.05 119.424   1
  -4  -2 -12 116.490 121.247  -2
   4  -8  12 116.490 121.247   1
  -4   8 -13 456.311 88.4226   1
   4   1  14 722.439 108.182  -2
  -4   8 -14 722.439 108.182   1
  -4  -1 -15 381.532 69.6046  -2
   4  -8  15 381.532 69.6046   1
   4  -8  16 3203.38 45.0711   1
   4  -7 -18 40.8752 69.8228   1
  -4   7  17 648.156 74.2699   1
   4  10 -16 2275.92 113.594  -2
  -4   7  16 2275.92 113.594   1
  -4   7  15 6871.67 120.800   1
   4  -7 -14-7.55934 275.197   1
  -4  -9  13 1825.05 153.811  -2
   4  -7 -13 1825.05 153.811   1
  -4   7  12 289.991 62.4629   1
  -4   7  11 311.750 61.5296   1
   4   8 -10 11502.0 107.645  -2
  -4   7  10 11502.0 107.645   1
  -4   7   9 384.000 47.2581   1
  -4   7   8 7321.59 57.7626   1
   4   7  -7 930.415 81.3859  -2
  -4   7   7 930.415 81.3859   1
   4  -7  -6 8473.65 72.4494   1
   4  -7  -5 3080.24 95.8914   1
  -4  -6   4 47830.0 167.444  -2
   4  -7  -4 47830.0 167.444   1
  -4   7   3 15435.8 90.4790   1
  -4  -6   3 16035.6 286.655  -2
   4  -7  -3 16035.6 286.655   1
   4  -7  -2 779.758 67.2625   1
   4   5  -1 89840.8 219.251  -2
  -4   7   1 89840.8 219.251   1
  -4   7   0 12254.3 106.652   1
  -4  -5   0 19171.3 218.365  -2
   4  -7   0 19171.3 218.365   1
  -4   7  -1 33934.7 96.4781   1
  -4  -4  -2 51177.6 256.626  -2
   4  -7   2 51177.6 256.626   1
  -4  -4  -3 7794.84 176.737  -2
   4  -7   3 7794.84 176.737   1
  -4   7  -4 20010.8 86.4693   1
   4   3   5 491.930 86.2485  -2
  -4   7  -5 491.930 86.2485   1
  -4  -3  -6 29521.8 116.462  -2
   4  -7   6 29521.8 116.462   1
  -4   7  -7 188.550 60.1059   1
   4   2   8 1257.06 97.3664  -2
  -4   7  -8 1257.06 97.3664   1
   4   2   9 96.8467 97.5974  -2
  -4   7  -9 96.8467 97.5974   1
  -4   7 -10 10775.3 75.7289   1
   4   1  11 2282.63 109.428  -2
  -4   7 -11 2282.63 109.428   1
   4   1  12 355.183 136.507  -2
  -4   7 -12 355.183 136.507   1
   4  -7  13-9.08430 92.2907   1
   4   0  14 242.609 97.7109  -2
  -4   7 -14 242.609 97.7109   1
   4   0  15 681.999 73.0804  -2
  -4   7 -15 681.999 73.0804   1
  -4   7 -16 575.651 49.2784   1
  -4   0 -16 1999.73 70.8371  -2
   4  -7  16 1999.73 70.8371   1
   4  10 -19 37.1974 109.782  -2
  -4   6  19 37.1974 109.782   1
  -4   6  18 100.740 74.5998   1
  -4   6  17 287.740 99.8959   1
  -4  -9  16 7106.57 130.113  -2
   4  -6 -16 7106.57 130.113   1
  -4   6  15 3348.21 116.419   1
  -4   6  14 3510.64 119.807   1
   4   8 -13 392.187 91.6524  -2
  -4   6  13 392.187 91.6524   1
  -4   6  12 7985.95 69.1865   1
  -4   6  11 2161.31 57.3206   1
   4   7 -10 1242.88 69.6495  -2
  -4   6  10 1242.88 69.6495   1
   4  -6  -9 160.591 53.9139   1
   4  -6  -8 310.646 60.0218   1
   4   6  -7 17094.1 143.137  -2
  -4   6   7 17094.1 143.137   1
   4  -6  -6 5456.93 136.387   1
   4  -6  -5 376.628 54.3939   1
   4   5  -4 6259.38 86.9509  -2
  -4   6   4 6259.38 86.9509   1
  -4   6   3 48479.5 112.987   1
  -4  -5   3 61346.4 375.770  -2
   4  -6  -3 61346.4 375.770   1
   4  -6  -2 9966.87 80.7075   1
  -4  -4   1 39199.5 119.518  -2
   4  -6  -1 39199.5 119.518   1
  -4   6   0 40371.3 155.439   1
  -4  -4   0 58658.5 161.158  -2
   4  -6   0 58658.5 161.158   1
   4  -6   1 63839.9 125.900   1
   4   3   2 155353. 205.150  -2
  -4   6  -2 155353. 205.150   1
  -4  -3  -3 1167.13 89.2929  -2
   4  -6   3 1167.13 89.2929   1
   4  -6   4 6990.06 158.787   1
   4   2   5 1114.85 102.915  -2
  -4   6  -5 1114.85 102.915   1
   4   2   6 5657.11 86.4337  -2
  -4   6  -6 5657.11 86.4337   1
  -4   6  -7 1644.86 52.5111   1
   4   1   8 25855.1 115.051  -2
  -4   6  -8 25855.1 115.051   1
   4   1   9 905.112 101.083  -2
  -4   6  -9 905.112 101.083   1
  -4   6 -10 788.011 69.4686   1
  -4   0 -11 22276.0 151.174  -2
   4  -6  11 22276.0 151.174   1
   4   0  12 8638.18 142.177  -2
  -4   6 -12 8638.18 142.177   1
  -4   6 -13 1528.32 83.6456   1
   4   0  13 1803.75 233.903  -2
  -4   6 -13 1803.75 233.903   1
   4  -1  14 3060.82 106.984  -2
  -4   6 -14 3060.82 106.984   1
  -4   1 -15 776.064 78.1940  -2
   4  -6  15 776.064 78.1940   1
  -4   1 -16 1043.24 51.3344  -2
   4  -6  16 1043.24 51.3344   1
   4   9 -19 910.384 140.616  -2
  -4   5  19 910.384 140.616   1
   4  -5 -18 408.858 81.6526   1
   4  -5 -17 2423.13 106.586   1
   4   8 -16 13213.0 177.401  -2
  -4   5  16 13213.0 177.401   1
   4  -5 -15 676.032 273.687   1
  -4   5  14 1324.51 67.5904   1
   4   7 -13 2085.17 95.6872  -2
  -4   5  13 2085.17 95.6872   1
   4  -5 -12 6233.73 96.5002   1
   4   7 -12 9915.10 116.781  -2
  -4   5  12 9915.10 116.781   1
  -4   5  11 2808.44 62.1927   1
   4   6 -10 6148.79 88.4907  -2
  -4   5  10 6148.79 88.4907   1
  -4   5   9 556.218 56.6377   1
  -4  -6   9 1391.66 148.643  -2
   4  -5  -9 1391.66 148.643   1
  -4   5   8 156.503 62.2128   1
   4   5  -7 2496.90 146.138  -2
  -4   5   7 2496.90 146.138   1
  -4   5   6 3143.88 73.5408   1
  -4  -5   6 3956.24 256.869  -2
   4  -5  -6 3956.24 256.869   1
   4  -5  -5 1568.21 64.0615   1
  -4  -4   4 153294. 222.551  -2
   4  -5  -4 153294. 222.551   1
  -4   5   3 3948.13 62.1794   1
  -4  -4   3 6389.43 151.147  -2
   4  -5  -3 6389.43 151.147   1
   4  -5  -2 23246.6 71.4263   1
  -4  -3   1 17637.8 99.2683  -2
   4  -5  -1 17637.8 99.2683   1
  -4  -3   0 304104. 205.435  -2
   4  -5   0 304104. 205.435   1
   4  -5   1 1047.32 53.2922   1
  -4  -2  -2 87968.5 174.842  -2
   4  -5   2 87968.5 174.842   1
   4   2   3 32615.8 123.773  -2
  -4   5  -3 32615.8 123.773   1
  -4   5  -4 3842.18 69.9472   1
  -4  -1  -5 6878.51 143.410  -2
   4  -5   5 6878.51 143.410   1
   4   1   6 11748.9 130.204  -2
  -4   5  -6 11748.9 130.204   1
  -4   5  -7 2970.41 54.3326   1
   4   0   8 1430.67 85.9409  -2
  -4   5  -8 1430.67 85.9409   1
   4   0   9 4825.97 105.906  -2
  -4   5  -9 4825.97 105.906   1
  -4   5 -10 15798.5 90.6724   1
  -4   1 -11 10569.5 128.500  -2
   4  -5  11 10569.5 128.500   1
  -4   1 -12 5396.39 130.743  -2
   4  -5  12 5396.39 130.743   1
  -4   5 -13 630.785 253.990   1
   4  -1  13 1460.39 236.901  -2
  -4   5 -13 1460.39 236.901   1
  -4   2 -14 506.982 93.8090  -2
   4  -5  14 506.982 93.8090   1
  -4   2 -15 755.240 79.3207  -2
   4  -5  15 755.240 79.3207   1
   4  -2  16 668.731 52.1441  -2
  -4   5 -16 668.731 52.1441   1
  -4  -8  19 429.886 110.212  -2
   4  -4 -19 429.886 110.212   1
   4  -4 -18 784.108 213.936   1
   4  -4 -17 129.138 233.494   1
   4   7 -16 351.938 104.291  -2
  -4   4  16 351.938 104.291   1
   4  -4 -15 147.534 92.7589   1
   4   7 -15 1638.72 117.984  -2
  -4   4  15 1638.72 117.984   1
  -4   4  14 1029.90 71.1570   1
   4   6 -13 1393.28 92.9847  -2
  -4   4  13 1393.28 92.9847   1
  -4   4  12 309.815 90.3613   1
  -4  -6  12 615.870 160.416  -2
   4  -4 -12 615.870 160.416   1
   4  -4 -11 2971.33 77.2679   1
   4   5 -10 18315.5 131.485  -2
  -4   4  10 18315.5 131.485   1
  -4   4   9 2837.94 77.1840   1
  -4  -5   9 3887.67 138.939  -2
   4  -4  -9 3887.67 138.939   1
  -4   4   8 10036.4 127.039   1
   4   4  -7 19633.4 108.273  -2
  -4   4   7 19633.4 108.273   1
  -4   4   6 18674.9 100.510   1
  -4  -4   6 30368.9 334.259  -2
   4  -4  -6 30368.9 334.259   1
  -4   4   5 2424.11 66.1547   1
  -4  -3   4 24244.2 119.781  -2
   4  -4  -4 24244.2 119.781   1
  -4   4   3 8785.84 181.527   1
  -4  -3   3 9762.94 95.8975  -2
   4  -4  -3 9762.94 95.8975   1
   4  -4  -2 34016.0 92.9948   1
  -4  -2   1 8460.26 68.8521  -2
   4  -4  -1 8460.26 68.8521   1
  -4  -2   0 201652. 145.497  -2
   4  -4   0 201652. 145.497   1
   4  -4   1 20068.3 58.8036   1
  -4  -1  -2 4493.71 63.7769  -2
   4  -4   2 4493.71 63.7769   1
  -4  -1  -3 14599.1 82.9010  -2
   4  -4   3 14599.1 82.9010   1
  -4   4  -4 59.9504 42.7154   1
   4   0   5 9028.06 89.8290  -2
  -4   4  -5 9028.06 89.8290   1
   4   0   6 4854.68 113.707  -2
  -4   4  -6 4854.68 113.707   1
  -4   4  -7 9842.71 66.2823   1
   4  -1   8 1737.96 88.8505  -2
  -4   4  -8 1737.96 88.8505   1
   4  -1   9 2718.96 98.8607  -2
  -4   4  -9 2718.96 98.8607   1
   4  -4  10 9423.43 79.5458   1
   4  -2  11 976.164 109.170  -2
  -4   4 -11 976.164 109.170   1
   4  -2  12 12203.8 215.408  -2
  -4   4 -12 12203.8 215.408   1
  -4   4 -13 160.861 247.290   1
   4  -2  13 357.736 237.780  -2
  -4   4 -13 357.736 237.780   1
  -4   3 -14 2001.20 96.9114  -2
   4  -4  14 2001.20 96.9114   1
  -4   3 -15 906.183 80.2652  -2
   4  -4  15 906.183 80.2652   1
   4  -3  16 637.812 66.7175  -2
  -4   4 -16 637.812 66.7175   1
   4   7 -20 758.849 141.663  -2
  -4   3  20 758.849 141.663   1
  -4  -7  19 193.439 127.270  -2
   4  -3 -19 193.439 127.270   1
   4  -3 -18 689.361 217.023   1
   4  -3 -17 637.141 128.550   1
   4   6 -16 8944.16 159.704  -2
  -4   3  16 8944.16 159.704   1
  -4   3  15 3992.95 118.148   1
   4   6 -15 4581.47 120.904  -2
  -4   3  15 4581.47 120.904   1
   4  -3 -14 5234.61 104.765   1
   4   5 -13 1632.54 105.750  -2
  -4   3  13 1632.54 105.750   1
  -4   3  12 7650.85 113.686   1
  -4  -5  12 13353.5 193.960  -2
   4  -3 -12 13353.5 193.960   1
   4  -3 -11 615.243 70.2070   1
   4   4 -10 4152.13 97.2123  -2
  -4   3  10 4152.13 97.2123   1
  -4   3   9 4222.21 103.711   1
  -4  -4   9 5010.86 195.233  -2
   4  -3  -9 5010.86 195.233   1
   4  -3  -8 7464.65 100.108   1
  -4  -3   7 91928.8 181.895  -2
   4  -3  -7 91928.8 181.895   1
  -4   3   6 1247.61 73.2087   1
  -4  -3   6 12181.2 180.460  -2
   4  -3  -6 12181.2 180.460   1
  -4   3   5 3617.40 68.7584   1
   4   2  -4 4271.11 66.9156  -2
  -4   3   4 4271.11 66.9156   1
  -4   3   3 1263.06 73.8858   1
  -4  -2   3 1452.50 68.0757  -2
   4  -3  -3 1452.50 68.0757   1
   4  -3  -2 274.059 32.1949   1
   4   1  -1 7743.77 51.6199  -2
  -4   3   1 7743.77 51.6199   1
  -4  -1   0 17390.5 68.5123  -2
   4  -3   0 17390.5 68.5123   1
   4  -3   1 5893.75 44.6000   1
  -4   0  -2 7012.39 52.1519  -2
   4  -3   2 7012.39 52.1519   1
  -4   0  -3 27660.4 94.0265  -2
   4  -3   3 27660.4 94.0265   1
   4  -3   4 567.859 36.3593   1
   4  -1   4 1008.40 229.880  -2
  -4   3  -4 1008.40 229.880   1
  -4   1  -5 7236.28 59.8928  -2
   4  -3   5 7236.28 59.8928   1
   4  -1   6 65588.4 186.986  -2
  -4   3  -6 65588.4 186.986   1
   4  -3   7 4333.58 62.9760   1
   4  -2   8 62759.4 182.740  -2
  -4   3  -8 62759.4 182.740   1
   4  -2   9 2496.03 91.2534  -2
  -4   3  -9 2496.03 91.2534   1
   4  -3  10 1268.49 77.6250   1
   4  -3  11 1001.93 173.921  -2
  -4   3 -11 1001.93 173.921   1
  -4   3 -12 10938.0 210.589  -2
   4  -3  12 10938.0 210.589   1
   4  -3  13 48.2003 132.993   1
  -4   3 -13 551.177 172.099  -2
   4  -3  13 551.177 172.099   1
  -4   4 -14 1870.66 96.2147  -2
   4  -3  14 1870.66 96.2147   1
  -4   4 -15 453.866 78.4281  -2
   4  -3  15 453.866 78.4281   1
  -4   3 -16 35.9353 102.636   1
  -4   4 -16 133.273 94.6003  -2
   4  -3  16 133.273 94.6003   1
   4  -2 -20 10.4675 74.8036   1
  -4  -6  19 532.183 121.623  -2
   4  -2 -19 532.183 121.623   1
  -4   2  18 718.475 80.6657   1
  -4   2  17 300.980 79.0268   1
  -4  -5  16 2341.04 193.580  -2
   4  -2 -16 2341.04 193.580   1
  -4   2  15 4877.37 89.6052   1
  -4  -5  15 5906.98 122.975  -2
   4  -2 -15 5906.98 122.975   1
  -4   2  14 1319.76 77.8504   1
  -4  -4  14 2848.43 223.248  -2
   4  -2 -14 2848.43 223.248   1
   4   4 -13 1645.35 89.3882  -2
  -4   2  13 1645.35 89.3882   1
  -4   2  12 3474.82 120.844   1
  -4  -4  12 7294.01 156.298  -2
   4  -2 -12 7294.01 156.298   1
  -4   2  11 2095.93 70.6878   1
  -4  -3  11 5033.08 183.762  -2
   4  -2 -11 5033.08 183.762   1
   4   3 -10 1491.61 77.8509  -2
  -4   2  10 1491.61 77.8509   1
  -4   2   9 6824.01 107.165   1
  -4  -3   9 16437.1 321.098  -2
   4  -2  -9 16437.1 321.098   1
   4  -2  -8 1515.07 73.6243   1
  -4  -2   7 2685.69 74.5726  -2
   4  -2  -7 2685.69 74.5726   1
  -4   2   6 30920.6 183.582   1
  -4  -2   6 53598.9 139.368  -2
   4  -2  -6 53598.9 139.368   1
  -4   2   5 100768. 139.994   1
  -4  -1   4 3351.00 52.3957  -2
   4  -2  -4 3351.00 52.3957   1
   4  -2  -3 2655.56 53.6939   1
  -4  -1   3 10595.2 58.6415  -2
   4  -2  -3 10595.2 58.6415   1
   4  -2  -2 2790.27 30.3158   1
  -4   0   1 657.838 35.7539  -2
   4  -2  -1 657.838 35.7539   1
  -4   0   0 21419.4 48.9562  -2
   4  -2   0 21419.4 48.9562   1
   4  -2   1 6658.48 35.4500   1
  -4   1  -2 15629.6 51.3107  -2
   4  -2   2 15629.6 51.3107   1
  -4   1  -3 25536.6 70.0803  -2
   4  -2   3 25536.6 70.0803   1
   4  -2   4 2522.38 32.7412   1
   4  -2   4 5109.69 227.699  -2
  -4   2  -4 5109.69 227.699   1
   4  -2   5 967.185 48.7002  -2
  -4   2  -5 967.185 48.7002   1
  -4   2  -6 107468. 195.024  -2
   4  -2   6 107468. 195.024   1
  -4   2  -7 9578.16 80.4861   1
  -4   3  -8 57304.3 212.594  -2
   4  -2   8 57304.3 212.594   1
   4  -3   9 2853.62 104.935  -2
  -4   2  -9 2853.62 104.935   1
   4  -2  10 3322.79 76.6690   1
  -4   4 -11 1284.77 115.027  -2
   4  -2  11 1284.77 115.027   1
  -4   4 -12 7616.76 158.329  -2
   4  -2  12 7616.76 158.329   1
   4  -2  13 119.973 125.622   1
  -4   4 -13 663.910 172.414  -2
   4  -2  13 663.910 172.414   1
   4  -5  14 322.013 90.9330  -2
  -4   2 -14 322.013 90.9330   1
  -4   5 -15 1102.17 77.6728  -2
   4  -2  15 1102.17 77.6728   1
  -4   2 -16 14.8931 96.5260   1
  -4   5 -16 211.684 93.8287  -2
   4  -2  16 211.684 93.8287   1
  -4  -5  20 2400.37 123.842  -2
   4  -1 -20 2400.37 123.842   1
   4   5 -19 279.436 82.3402  -2
  -4   1  19 279.436 82.3402   1
   4  -1 -18 112.028 209.114   1
  -4  -5  18 265.687 100.932  -2
   4  -1 -18 265.687 100.932   1
   4  -1 -17 5363.17 276.211   1
   4   4 -17 10653.6 135.648  -2
  -4   1  17 10653.6 135.648   1
   4   4 -16 3887.87 127.313  -2
  -4   1  16 3887.87 127.313   1
   4  -1 -15 3314.84 297.631   1
   4   4 -15 5917.46 106.209  -2
  -4   1  15 5917.46 106.209   1
  -4   1  14 7021.28 128.121   1
   4   3 -14 7559.73 117.816  -2
  -4   1  14 7559.73 117.816   1
   4   3 -13 1786.74 96.2801  -2
  -4   1  13 1786.74 96.2801   1
   4   3 -12 1262.75 110.716  -2
  -4   1  12 1262.75 110.716   1
   4  -1 -11 3604.86 99.3989   1
  -4  -2  11 3662.06 173.818  -2
   4  -1 -11 3662.06 173.818   1
  -4  -2  10 2015.67 94.7940  -2
   4  -1 -10 2015.67 94.7940   1
  -4   1   9 6975.64 206.695   1
   4   2  -9 9200.12 122.933  -2
  -4   1   9 9200.12 122.933   1
   4  -1  -8 1645.83 180.669   1
  -4  -1   8 7303.46 162.464  -2
   4  -1  -8 7303.46 162.464   1
   4   1  -7 37165.7 130.574  -2
  -4   1   7 37165.7 130.574   1
  -4   1   6 17348.7 129.168   1
   4   1  -6 64881.9 197.459  -2
  -4   1   6 64881.9 197.459   1
   4  -1  -5 5999.17 47.1495   1
  -4   0   4 11319.9 47.8594  -2
   4  -1  -4 11319.9 47.8594   1
   4  -1  -3 261.047 52.3833   1
  -4   0   3 2378.79 43.5490  -2
   4  -1  -3 2378.79 43.5490   1
   4  -1  -2 21881.9 36.2593   1
  -4   1   1 5453.85 33.1099  -2
   4  -1  -1 5453.85 33.1099   1
   4  -1   0 16621.7 96.7082   1
   4  -1   0 28166.9 46.8313  -2
  -4   1   0 28166.9 46.8313   1
   4  -1   1 4599.57 32.2806   1
  -4   2  -2 15188.2 51.2734  -2
   4  -1   2 15188.2 51.2734   1
  -4   2  -3 28787.3 58.1137  -2
   4  -1   3 28787.3 58.1137   1
   4  -1   4 432.096 31.3050   1
  -4   3  -5 6403.17 57.7207  -2
   4  -1   5 6403.17 57.7207   1
  -4   3  -6 49768.2 124.447  -2
   4  -1   6 49768.2 124.447   1
   4  -1   7 26682.7 76.2974   1
  -4   4  -8 1003.85 86.3868  -2
   4  -1   8 1003.85 86.3868   1
  -4   4  -9 3349.59 97.4958  -2
   4  -1   9 3349.59 97.4958   1
   4  -1  10 8392.41 82.9002   1
  -4   5 -11 11009.2 120.837  -2
   4  -1  11 11009.2 120.837   1
  -4   5 -12 6572.47 134.061  -2
   4  -1  12 6572.47 134.061   1
   4  -1  13 542.064 80.9338   1
  -4   5 -13 482.557 251.687  -2
   4  -1  13 482.557 251.687   1
  -4   6 -14 3509.75 91.6933  -2
   4  -1  14 3509.75 91.6933   1
  -4   6 -15 631.858 94.6794  -2
   4  -1  15 631.858 94.6794   1
  -4   6 -16 500.442 87.6973  -2
   4  -1  16 500.442 87.6973   1
  -4  -4  20 2150.13 130.820  -2
   4   0 -20 2150.13 130.820   1
   4   4 -19 1102.57 92.0753  -2
  -4   0  19 1102.57 92.0753   1
   4   4 -18 403.535 106.136  -2
  -4   0  18 403.535 106.136   1
   4   0 -17 3066.32 256.286   1
   4   3 -17 6335.64 99.9674  -2
  -4   0  17 6335.64 99.9674   1
   4   3 -16 3982.58 104.660  -2
  -4   0  16 3982.58 104.660   1
   4   3 -15 7623.38 113.619  -2
  -4   0  15 7623.38 113.619   1
   4   0 -14 1896.30 270.620   1
  -4  -2  14 10469.5 150.828  -2
   4   0 -14 10469.5 150.828   1
   4   2 -13 2677.70 117.271  -2
  -4   0  13 2677.70 117.271   1
   4   2 -12 3027.52 114.095  -2
  -4   0  12 3027.52 114.095   1
  -4   0  11 2438.58 108.837   1
  -4  -1  11 2169.08 171.750  -2
   4   0 -11 2169.08 171.750   1
   4   1 -10 19036.3 149.548  -2
  -4   0  10 19036.3 149.548   1
  -4   0   9 2550.62 80.6616   1
  -4  -1   9 3509.30 113.927  -2
   4   0  -9 3509.30 113.927   1
   4   0  -8 11169.8 94.6155   1
  -4   0   8 18979.7 181.777  -2
   4   0  -8 18979.7 181.777   1
   4   0  -7 997.694 63.3018  -2
  -4   0   7 997.694 63.3018   1
  -4   0   6 9121.86 180.363   1
  -4   0   6 18277.7 84.0903  -2
   4   0  -6 18277.7 84.0903   1
  -4   0   5 4684.40 36.0846   1
   4  -1  -4 11390.2 45.5239  -2
  -4   0   4 11390.2 45.5239   1
   4   0  -3 2785.75 54.7846   1
  -4   1   3 3518.76 37.8547  -2
   4   0  -3 3518.76 37.8547   1
   4   0  -2 7497.18 26.1799   1
  -4   2   1 677.164 28.4456  -2
   4   0  -1 677.164 28.4456   1
   4   0   0 6218.89 56.9834   1
   4  -2   0 16562.7 41.3197  -2
  -4   0   0 16562.7 41.3197   1
   4   0   1 1852.28 26.5379   1
  -4   3  -2 5275.75 44.2562  -2
   4   0   2 5275.75 44.2562   1
  -4   3  -3 21579.2 58.9588  -2
   4   0   3 21579.2 58.9588   1
   4   0   4 9.77452 34.2977   1
  -4   4  -5 8605.70 75.0757  -2
   4   0   5 8605.70 75.0757   1
  -4   4  -6 2974.05 81.9885  -2
   4   0   6 2974.05 81.9885   1
   4   0   7 5256.27 56.7291   1
  -4   5  -8 996.704 66.0818  -2
   4   0   8 996.704 66.0818   1
  -4   5  -9 4980.32 86.2133  -2
   4   0   9 4980.32 86.2133   1
   4   0  10 1364.00 56.5896   1
  -4   6 -11 15825.6 159.914  -2
   4   0  11 15825.6 159.914   1
  -4   6 -12 7876.16 158.693  -2
   4   0  12 7876.16 158.693   1
  -4   0 -13 649.693 77.9124   1
  -4   7 -14 304.190 107.976  -2
   4   0  14 304.190 107.976   1
  -4   7 -15 390.602 89.0267  -2
   4   0  15 390.602 89.0267   1
  -4   0 -16 2425.18 89.8282   1
  -4   7 -16 1781.22 85.6699  -2
   4   0  16 1781.22 85.6699   1
  -4  -3  20 1454.54 72.9484  -2
   4   1 -20 1454.54 72.9484   1
   4   3 -19 685.492 94.7831  -2
  -4  -1  19 685.492 94.7831   1
   4   3 -18 1898.47 97.0692  -2
  -4  -1  18 1898.47 97.0692   1
   4   2 -17 8774.45 108.268  -2
  -4  -1  17 8774.45 108.268   1
  -4  -2  16 8656.83 120.526  -2
   4   1 -16 8656.83 120.526   1
   4   2 -15 5826.49 145.040  -2
  -4  -1  15 5826.49 145.040   1
   4   1 -14 23732.4 373.054   1
   4   1 -14 39820.3 197.365  -2
  -4  -1  14 39820.3 197.365   1
   4   1 -13 1208.01 107.206  -2
  -4  -1  13 1208.01 107.206   1
  -4  -1  12 13649.4 140.008  -2
   4   1 -12 13649.4 140.008   1
   4   1 -11 134.146 200.261   1
   4   0 -11 1783.87 86.3642  -2
  -4  -1  11 1783.87 86.3642   1
   4   0 -10 18883.8 136.762  -2
  -4  -1  10 18883.8 136.762   1
  -4  -1   9 97.3216 98.5998   1
   4   0  -9 1630.09 88.6067  -2
  -4  -1   9 1630.09 88.6067   1
   4   1  -8 5792.85 52.9971   1
   4  -1  -7 44626.3 97.3528  -2
  -4  -1   7 44626.3 97.3528   1
  -4  -1   6 69248.7 142.113   1
   4  -1  -6 87748.5 88.8515  -2
  -4  -1   6 87748.5 88.8515   1
  -4  -1   5 59763.5 55.4555   1
   4  -2  -4 3247.50 38.8198  -2
  -4  -1   4 3247.50 38.8198   1
   4   1  -3 8436.38 45.1075   1
   4  -2  -3 10998.1 35.3549  -2
  -4  -1   3 10998.1 35.3549   1
   4   1  -2 884.819 23.7513   1
  -4   3   1 5967.61 37.3317  -2
   4   1  -1 5967.61 37.3317   1
   4   1   0 16303.0 130.069   1
  -4   3   0 19513.3 49.5586  -2
   4   1   0 19513.3 49.5586   1
   4   1   1 18495.2 39.9623   1
  -4   4  -2 5398.59 39.6669  -2
   4   1   2 5398.59 39.6669   1
  -4   4  -3 7550.93 43.0342  -2
   4   1   3 7550.93 43.0342   1
   4   1   4 182.605 32.5737   1
  -4   5  -5 5818.93 87.8035  -2
   4   1   5 5818.93 87.8035   1
  -4   5  -6 11928.6 69.9390  -2
   4   1   6 11928.6 69.9390   1
   4   1   7 1092.01 47.2976   1
  -4   6  -8 19603.1 93.4158  -2
   4   1   8 19603.1 93.4158   1
  -4   6  -9 764.333 104.475  -2
   4   1   9 764.333 104.475   1
   4   1  10 10033.0 89.1474   1
  -4  -1 -11 549.067 226.809   1
  -4   7 -11 898.311 112.691  -2
   4   1  11 898.311 112.691   1
  -4   7 -12 141.561 107.122  -2
   4   1  12 141.561 107.122   1
   4   1  13 254.353 98.0233   1
  -4   8 -14 237.496 98.3258  -2
   4   1  14 237.496 98.3258   1
  -4   8 -15 502.285 101.812  -2
   4   1  15 502.285 101.812   1
   4   1  16 1002.27 44.8254   1
  -4  -2  20 1426.32 76.5898  -2
   4   2 -20 1426.32 76.5898   1
   4   2 -19 515.487 96.6742  -2
  -4  -2  19 515.487 96.6742   1
   4   2 -18 4548.61 103.287  -2
  -4  -2  18 4548.61 103.287   1
   4   1 -17 9320.34 92.0647  -2
  -4  -2  17 9320.34 92.0647   1
  -4  -1  16 10139.9 199.398  -2
   4   2 -16 10139.9 199.398   1
   4   1 -15 6277.88 148.635  -2
  -4  -2  15 6277.88 148.635   1
   4   0 -14 13230.8 176.144  -2
  -4  -2  14 13230.8 176.144   1
   4   0 -13 3657.48 111.748  -2
  -4  -2  13 3657.48 111.748   1
   4   0 -12 4502.72 98.1700  -2
  -4  -2  12 4502.72 98.1700   1
   4   2 -11 225.898 181.891   1
   4  -1 -11 2782.63 84.6543  -2
  -4  -2  11 2782.63 84.6543   1
   4  -1 -10 1671.45 95.5946  -2
  -4  -2  10 1671.45 95.5946   1
   4   2  -9 984.976 156.510   1
   4  -1  -9 5403.83 86.5176  -2
  -4  -2   9 5403.83 86.5176   1
  -4  -2   8 9565.69 56.0155   1
   4  -2  -7 2029.88 50.9914  -2
  -4  -2   7 2029.88 50.9914   1
   4   2  -6 15665.7 199.765   1
   4  -2  -6 37814.1 63.3117  -2
  -4  -2   6 37814.1 63.3117   1
   4   2  -5 7352.49 33.3462   1
  -4   3   4 2602.66 39.5497  -2
   4   2  -4 2602.66 39.5497   1
   4   2  -3 387.661 67.3683   1
  -4   3   3 851.229 36.0307  -2
   4   2  -3 851.229 36.0307   1
   4   2  -2 11536.5 31.1846   1
  -4   4   1 8673.95 40.4007  -2
   4   2  -1 8673.95 40.4007   1
   4   2   0 106464. 271.865   1
  -4   4   0 176790. 88.9654  -2
   4   2   0 176790. 88.9654   1
   4   2   1 7546.91 30.3967   1
  -4   5  -2 68166.1 68.0910  -2
   4   2   2 68166.1 68.0910   1
  -4   5  -3 22930.0 50.9516  -2
   4   2   3 22930.0 50.9516   1
   4   2   4 5426.28 42.9707   1
  -4   6  -5 763.410 51.4172  -2
   4   2   5 763.410 51.4172   1
  -4   6  -6 5049.29 67.5238  -2
   4   2   6 5049.29 67.5238   1
   4   2   7 580.828 43.4481   1
  -4   7  -8 1386.66 75.0480  -2
   4   2   8 1386.66 75.0480   1
  -4   7  -9 92.0346 105.247  -2
   4   2   9 92.0346 105.247   1
   4   2  10 2321.36 79.5514   1
  -4   8 -11 6087.67 124.466  -2
   4   2  11 6087.67 124.466   1
  -4   8 -12 165.545 95.0839  -2
   4   2  12 165.545 95.0839   1
   4   2  13 475.609 79.9690   1
  -4   9 -14 629.398 99.6630  -2
   4   2  14 629.398 99.6630   1
  -4   9 -15 2661.62 98.8295  -2
   4   2  15 2661.62 98.8295   1
   4   2  16 1113.29 76.9651   1
   4   1 -20 1871.36 77.9691  -2
  -4  -3  20 1871.36 77.9691   1
   4   1 -19 452.128 99.0943  -2
  -4  -3  19 452.128 99.0943   1
  -4  -1  18 2986.12 101.772  -2
   4   3 -18 2986.12 101.772   1
  -4   0  17 6031.78 102.817  -2
   4   3 -17 6031.78 102.817   1
  -4   0  16 6355.83 155.072  -2
   4   3 -16 6355.83 155.072   1
  -4   0  15 5090.81 147.360  -2
   4   3 -15 5090.81 147.360   1
   4   3 -14 1690.31 133.974   1
   4  -1 -14 6981.81 119.813  -2
  -4  -3  14 6981.81 119.813   1
   4  -1 -13 1372.07 82.6080  -2
  -4  -3  13 1372.07 82.6080   1
   4  -1 -12 1058.98 93.9479  -2
  -4  -3  12 1058.98 93.9479   1
   4   3 -11 4558.99 147.214   1
   4  -2 -11 5531.81 109.141  -2
  -4  -3  11 5531.81 109.141   1
   4  -2 -10 1278.54 106.586  -2
  -4  -3  10 1278.54 106.586   1
   4  -2  -9 21919.9 105.247  -2
  -4  -3   9 21919.9 105.247   1
  -4  -3   8 106.556 35.5928   1
  -4   3   7 76113.7 91.2722  -2
   4   3  -7 76113.7 91.2722   1
  -4   3   6 14725.1 52.2342  -2
   4   3  -6 14725.1 52.2342   1
   4   3  -5 224.263 33.8976   1
  -4   4   4 14456.9 52.1370  -2
   4   3  -4 14456.9 52.1370   1
  -4   4   3 4731.83 40.6346  -2
   4   3  -3 4731.83 40.6346   1
   4   3  -2 36237.9 45.8137   1
  -4   5   1 9753.28 45.2116  -2
   4   3  -1 9753.28 45.2116   1
  -4   5   0 210005. 92.8576  -2
   4   3   0 210005. 92.8576   1
   4   3   1 24925.3 40.8543   1
  -4   6  -2 102583. 79.5100  -2
   4   3   2 102583. 79.5100   1
  -4   6  -3 525.892 41.0359  -2
   4   3   3 525.892 41.0359   1
   4   3   4 10813.7 45.3757   1
   4  -7   5 204.916 74.4272  -2
  -4  -3  -5 204.916 74.4272   1
  -4   7  -6 20359.4 88.3407  -2
   4   3   6 20359.4 88.3407   1
   4   3   7 1122.25 51.1130   1
  -4   8  -8 1458.72 76.6505  -2
   4   3   8 1458.72 76.6505   1
  -4   8  -9 542.331 101.309  -2
   4   3   9 542.331 101.309   1
   4   3  10 6217.28 93.0276   1
  -4   9 -11 1115.71 134.956  -2
   4   3  11 1115.71 134.956   1
  -4   9 -12 2661.48 155.313  -2
   4   3  12 2661.48 155.313   1
   4   3  13 505.949 76.3603   1
  -4  10 -14 435.172 90.0236  -2
   4   3  14 435.172 90.0236   1
  -4  10 -15 495.599 56.9071  -2
   4   3  15 495.599 56.9071   1
   4   0 -20 1626.89 76.4919  -2
  -4  -4  20 1626.89 76.4919   1
   4   0 -19 1149.65 100.266  -2
  -4  -4  19 1149.65 100.266   1
   4   0 -18 984.436 79.2588  -2
  -4  -4  18 984.436 79.2588   1
   4  -1 -17 9277.46 129.479  -2
  -4  -4  17 9277.46 129.479   1
  -4   1  16 6538.97 151.068  -2
   4   4 -16 6538.97 151.068   1
   4  -1 -15 3403.99 102.205  -2
  -4  -4  15 3403.99 102.205   1
   4   4 -14 2040.87 167.027   1
   4  -2 -14 3058.73 110.850  -2
  -4  -4  14 3058.73 110.850   1
  -4   2  13 2199.41 84.6810  -2
   4   4 -13 2199.41 84.6810   1
   4  -2 -12 7048.40 80.2322  -2
  -4  -4  12 7048.40 80.2322   1
   4   4 -11 2879.62 61.8636   1
   4  -3 -11 3334.20 102.254  -2
  -4  -4  11 3334.20 102.254   1
   4  -3 -10 4812.59 66.1308  -2
  -4  -4  10 4812.59 66.1308   1
   4  -3  -9 3620.33 90.6643  -2
  -4  -4   9 3620.33 90.6643   1
  -4  -4   8 2136.87 48.2537   1
  -4   4   7 16017.7 70.7294  -2
   4   4  -7 16017.7 70.7294   1
   4   4  -6 6255.99 114.734   1
  -4   4   6 18852.9 66.9525  -2
   4   4  -6 18852.9 66.9525   1
   4   4  -5 430.455 35.1068   1
  -4   5   4 121848. 111.011  -2
   4   4  -4 121848. 111.011   1
   4   4  -3 3262.76 103.340   1
  -4   5   3 4458.43 43.1287  -2
   4   4  -3 4458.43 43.1287   1
   4   4  -2 39267.7 49.7669   1
  -4   6   1 27142.9 52.5759  -2
   4   4  -1 27142.9 52.5759   1
   4   4   0 24957.9 137.936   1
  -4   6   0 39319.1 57.7168  -2
   4   4   0 39319.1 57.7168   1
   4   4   1 16630.1 38.8180   1
  -4   7  -2 32035.0 69.6014  -2
   4   4   2 32035.0 69.6014   1
  -4   7  -3 6289.91 52.1285  -2
   4   4   3 6289.91 52.1285   1
   4   4   4 309.744 34.3920   1
  -4   8  -5 8484.46 80.1794  -2
   4   4   5 8484.46 80.1794   1
  -4   8  -6 997.842 63.6022  -2
   4   4   6 997.842 63.6022   1
   4   4   7 18.6320 52.0138   1
  -4   9  -8 5531.04 100.426  -2
   4   4   8 5531.04 100.426   1
  -4   9  -9 5293.98 110.165  -2
   4   4   9 5293.98 110.165   1
   4   4  10 1420.22 71.5837   1
  -4  10 -11 1511.64 185.361  -2
   4   4  11 1511.64 185.361   1
  -4  10 -12 2794.02 177.196  -2
   4   4  12 2794.02 177.196   1
   4   4  13 182.610 70.0675   1
  -4  11 -14 246.931 80.3355  -2
   4   4  14 246.931 80.3355   1
  -4  11 -15 173.081 68.5839  -2
   4   4  15 173.081 68.5839   1
   4  -1 -20 1822.99 65.4204  -2
  -4  -5  20 1822.99 65.4204   1
   4  -1 -19 620.851 95.7728  -2
  -4  -5  19 620.851 95.7728   1
   4  -1 -18 148.683 92.2847  -2
  -4  -5  18 148.683 92.2847   1
   4   5 -17 1079.62 144.871   1
  -4   2  17 1050.00 140.530  -2
   4   5 -17 1050.00 140.530   1
   4  -2 -16 1294.83 151.727  -2
  -4  -5  16 1294.83 151.727   1
   4  -2 -15 4026.10 101.019  -2
  -4  -5  15 4026.10 101.019   1
   4   5 -14 7000.40 96.2644   1
   4  -3 -14 10942.6 147.896  -2
  -4  -5  14 10942.6 147.896   1
   4  -3 -13 1087.68 81.9284  -2
  -4  -5  13 1087.68 81.9284   1
   4   5 -12 4012.13 106.286   1
   4  -3 -12 9756.68 108.907  -2
  -4  -5  12 9756.68 108.907   1
   4   5 -11 690.083 59.7790   1
   4  -4 -11 2796.38 107.897  -2
  -4  -5  11 2796.38 107.897   1
   4  -4 -10 17376.9 87.2025  -2
  -4  -5  10 17376.9 87.2025   1
   4   5  -9 512.962 75.5535   1
  -4   4   9 2232.71 128.780  -2
   4   5  -9 2232.71 128.780   1
   4   5  -8 6804.65 65.1816   1
  -4   5   7 2620.26 70.0365  -2
   4   5  -7 2620.26 70.0365   1
   4   5  -6 231.099 69.1277   1
  -4   5   6 1876.30 61.6165  -2
   4   5  -6 1876.30 61.6165   1
   4   5  -5 2185.35 37.0352   1
  -4   6   4 4868.87 52.9748  -2
   4   5  -4 4868.87 52.9748   1
   4   5  -3 14514.9 83.9517   1
  -4   6   3 37802.7 59.3748  -2
   4   5  -3 37802.7 59.3748   1
   4   5  -2 1443.79 27.9120   1
  -4   7   1 62609.2 71.2717  -2
   4   5  -1 62609.2 71.2717   1
  -4   7   0 13290.8 46.7174  -2
   4   5   0 13290.8 46.7174   1
   4   5   1 16350.2 49.6151   1
  -4   8  -2 3247.33 52.3071  -2
   4   5   2 3247.33 52.3071   1
  -4   8  -3 7003.93 51.0288  -2
   4   5   3 7003.93 51.0288   1
   4   5   4 13806.7 48.8780   1
  -4   9  -5 2903.14 64.3549  -2
   4   5   5 2903.14 64.3549   1
  -4   9  -6 4589.03 76.6809  -2
   4   5   6 4589.03 76.6809   1
   4   5   7 2322.44 57.5136   1
  -4  10  -8 18921.3 114.178  -2
   4   5   8 18921.3 114.178   1
  -4  10  -9 2871.46 99.0077  -2
   4   5   9 2871.46 99.0077   1
   4   5  10 203.001 78.0601   1
  -4  11 -11 1339.23 170.445  -2
   4   5  11 1339.23 170.445   1
  -4  11 -12 2096.03 113.785  -2
   4   5  12 2096.03 113.785   1
   4   5  13 90.6786 62.7734   1
   4   5  14-71.3053 58.1269   1
  -4  12 -14 107.852 160.931  -2
   4   5  14 107.852 160.931   1
  -4   2  20 135.103 57.1285  -2
   4   6 -20 135.103 57.1285   1
   4  -2 -19 1168.13 78.1981  -2
  -4  -6  19 1168.13 78.1981   1
   4   6 -18 341.430 119.665   1
   4  -2 -18 911.219 170.310  -2
  -4  -6  18 911.219 170.310   1
   4  -3 -17 1932.52 136.479  -2
  -4  -6  17 1932.52 136.479   1
   4  -3 -16 7120.53 248.643  -2
  -4  -6  16 7120.53 248.643   1
   4   6 -15 67.1983 103.271   1
   4  -3 -15 3022.66 161.240  -2
  -4  -6  15 3022.66 161.240   1
   4   6 -14 2115.08 85.6535   1
   4  -4 -14 3048.93 132.323  -2
  -4  -6  14 3048.93 132.323   1
   4  -4 -13 1948.34 78.9718  -2
  -4  -6  13 1948.34 78.9718   1
   4   6 -12 931.220 99.0785   1
   4  -4 -12 1324.29 95.6531  -2
  -4  -6  12 1324.29 95.6531   1
   4   6 -11 795.593 62.0505   1
   4  -5 -11 3140.08 156.869  -2
  -4  -6  11 3140.08 156.869   1
  -4   5  10 6785.51 84.6092  -2
   4   6 -10 6785.51 84.6092   1
   4   6  -9 474.615 75.7264   1
   4  -5  -9 1329.50 129.586  -2
  -4  -6   9 1329.50 129.586   1
   4   6  -8 1377.60 49.0494   1
  -4   6   7 13712.0 96.2629  -2
   4   6  -7 13712.0 96.2629   1
   4   6  -6 3041.06 127.645   1
  -4   6   6 6540.54 83.0685  -2
   4   6  -6 6540.54 83.0685   1
   4   6  -5 3804.47 37.6985   1
  -4   7   4 30736.8 70.1199  -2
   4   6  -4 30736.8 70.1199   1
   4   6  -3 145.498 49.0484   1
  -4   7   3 8422.98 57.9413  -2
   4   6  -3 8422.98 57.9413   1
   4   6  -2 869.745 32.1491   1
  -4   8   1 38628.2 68.6391  -2
   4   6  -1 38628.2 68.6391   1
   4   6   0 5136.75 107.655   1
  -4   8   0 6417.88 53.9934  -2
   4   6   0 6417.88 53.9934   1
   4   6   1 5595.39 34.4212   1
   4   6   2 1994.37 142.809   1
  -4   9  -2 5274.21 65.7563  -2
   4   6   2 5274.21 65.7563   1
  -4   9  -3 3757.69 57.6308  -2
   4   6   3 3757.69 57.6308   1
   4   6   4 4960.94 37.3485   1
  -4  10  -5 2512.55 60.5170  -2
   4   6   5 2512.55 60.5170   1
  -4  10  -6 1219.74 73.1743  -2
   4   6   6 1219.74 73.1743   1
   4   6   7 6299.23 73.2708   1
  -4  11  -8 11399.5 107.844  -2
   4   6   8 11399.5 107.844   1
  -4  11  -9 10653.0 122.020  -2
   4   6   9 10653.0 122.020   1
   4   6  10-19.9962 73.9487   1
  -4  -6 -11 935.788 224.320   1
  -4  12 -11 1855.96 128.292  -2
   4   6  11 1855.96 128.292   1
  -4  12 -12 313.870 98.4641  -2
   4   6  12 313.870 98.4641   1
   4   6  13 43.5471 56.8233   1
   4   6  14 52.3294 49.3312   1
  -4  13 -14 390.872 142.107  -2
   4   6  14 390.872 142.107   1
   4   7 -20 146.348 70.3055   1
   4  -3 -19 83.7370 55.2342  -2
  -4  -7  19 83.7370 55.2342   1
   4   7 -18 1004.37 114.169   1
   4  -3 -18 1394.52 167.739  -2
  -4  -7  18 1394.52 167.739   1
   4   7 -17 969.122 130.257   1
   4  -4 -17 1105.27 115.085  -2
  -4  -7  17 1105.27 115.085   1
   4  -4 -16 780.154 83.7690  -2
  -4  -7  16 780.154 83.7690   1
   4   7 -15 2244.81 100.964   1
   4  -4 -15 3453.69 160.044  -2
  -4  -7  15 3453.69 160.044   1
   4   7 -14 526.347 98.6082   1
   4  -5 -14 1507.63 127.576  -2
  -4  -7  14 1507.63 127.576   1
   4  -5 -13 2624.31 87.6487  -2
  -4  -7  13 2624.31 87.6487   1
   4   7 -12 4986.76 158.510   1
   4  -5 -12 10366.1 137.707  -2
  -4  -7  12 10366.1 137.707   1
  -4  -7  11 1711.52 75.8736   1
  -4   6  10 1506.06 87.1924  -2
   4   7 -10 1506.06 87.1924   1
   4   7  -9 4975.55 73.9749   1
  -4   6   9 4370.65 222.932  -2
   4   7  -9 4370.65 222.932   1
   4   7  -8 15880.9 69.5613   1
  -4   7   7 608.674 61.5509  -2
   4   7  -7 608.674 61.5509   1
   4   7  -6 433.815 53.0589   1
  -4   7   6 4312.53 102.257  -2
   4   7  -6 4312.53 102.257   1
   4   7  -5 2250.38 44.1978   1
  -4   8   4 28975.5 68.5453  -2
   4   7  -4 28975.5 68.5453   1
   4   7  -3 373.878 40.0671   1
  -4   8   3 435.415 58.0025  -2
   4   7  -3 435.415 58.0025   1
   4   7  -2 272.971 30.9895   1
   4   7  -1 404.283 85.1210   1
  -4   9   1 1486.80 52.7755  -2
   4   7  -1 1486.80 52.7755   1
   4   7   0 5118.11 97.7130   1
  -4   9   0 5272.52 72.5808  -2
   4   7   0 5272.52 72.5808   1
   4   7   1 3369.75 43.0515   1
  -4  10  -2 670.500 45.7753  -2
   4   7   2 670.500 45.7753   1
  -4  10  -3 1581.33 46.4333  -2
   4   7   3 1581.33 46.4333   1
   4   7   4 176.820 34.5429   1
  -4  11  -5 10457.3 67.3760  -2
   4   7   5 10457.3 67.3760   1
  -4  11  -6 37170.1 111.446  -2
   4   7   6 37170.1 111.446   1
   4   7   7 18408.2 90.8825   1
  -4  12  -8 1735.82 108.545  -2
   4   7   8 1735.82 108.545   1
  -4  12  -9 3491.33 135.331  -2
   4   7   9 3491.33 135.331   1
   4   7  10-136.386 115.081   1
  -4  13 -11 639.910 93.9041  -2
   4   7  11 639.910 93.9041   1
  -4  13 -12 72.3358 79.6750  -2
   4   7  12 72.3358 79.6750   1
   4   7  13 54.1797 49.1561   1
   4  -4 -19 533.234 65.7308  -2
  -4  -8  19 533.234 65.7308   1
   4   8 -18-18.3103 50.0738   1
   4  -4 -18 610.297 157.147  -2
  -4  -8  18 610.297 157.147   1
   4   8 -17 634.297 96.5765   1
   4  -5 -17 4227.08 89.4621  -2
  -4  -8  17 4227.08 89.4621   1
   4  -5 -16 12453.3 111.173  -2
  -4  -8  16 12453.3 111.173   1
   4  -5 -15 4748.61 224.134  -2
  -4  -8  15 4748.61 224.134   1
   4   8 -14 4097.43 107.823   1
   4  -6 -14 7926.94 176.573  -2
  -4  -8  14 7926.94 176.573   1
   4  -6 -13 554.126 94.9243  -2
  -4  -8  13 554.126 94.9243   1
   4   8 -12 1509.64 100.792   1
   4  -6 -12 7972.16 185.150  -2
  -4  -8  12 7972.16 185.150   1
  -4  -8  11 6222.99 87.4673   1
  -4   7  10 8407.24 106.735  -2
   4   8 -10 8407.24 106.735   1
   4   8  -9 90.0699 71.7269   1
  -4   7   9 342.466 223.496  -2
   4   8  -9 342.466 223.496   1
   4   8  -8 4429.66 67.5283   1
  -4   8   7 16890.4 93.2086  -2
   4   8  -7 16890.4 93.2086   1
   4   8  -6 490.622 68.7113   1
   4   8  -5-59.7123 52.6449   1
  -4   9   4 18073.8 91.9843  -2
   4   8  -4 18073.8 91.9843   1
   4   8  -3 415.842 64.2537   1
  -4   9   3 3117.46 156.092  -2
   4   8  -3 3117.46 156.092   1
   4   8  -2 525.446 36.1398   1
  -4  10   1 465.722 46.5585  -2
   4   8  -1 465.722 46.5585   1
   4   8   0 214.496 67.6358   1
  -4  10   0 532.549 52.0691  -2
   4   8   0 532.549 52.0691   1
   4   8   1 2617.80 35.6468   1
  -4  11  -2 5059.14 51.5849  -2
   4   8   2 5059.14 51.5849   1
  -4  11  -3 613.953 49.3969  -2
   4   8   3 613.953 49.3969   1
   4   8   4 1999.43 38.7088   1
  -4  12  -5 26117.0 92.5120  -2
   4   8   5 26117.0 92.5120   1
  -4  12  -6 5990.47 98.7944  -2
   4   8   6 5990.47 98.7944   1
   4   8   7 13175.6 90.5790   1
  -4  13  -8 1474.28 134.467  -2
   4   8   8 1474.28 134.467   1
  -4  13  -9 3280.17 129.239  -2
   4   8   9 3280.17 129.239   1
   4   8  10 359.308 65.9376   1
   4   8  11 337.612 73.8685   1
  -4  14 -11 342.906 146.945  -2
   4   8  11 342.906 146.945   1
  -4  14 -12 1835.14 74.4280  -2
   4   8  12 1835.14 74.4280   1
   4   8  13 539.196 87.9757   1
   4  -5 -19 1942.11 69.7728  -2
  -4  -9  19 1942.11 69.7728   1
  -4  -9  18 76.5795 58.9987   1
  -4  -9  17 4421.76 54.5142   1
   4  -6 -17 4161.29 183.015  -2
  -4  -9  17 4161.29 183.015   1
  -4   6  16 11162.4 86.2874  -2
   4   9 -16 11162.4 86.2874   1
  -4  -9  15 144.110 57.2092   1
   4   9 -14 1682.49 68.4203   1
   4  -7 -13 3158.74 85.6322  -2
  -4  -9  13 3158.74 85.6322   1
  -4  -9  12 688.685 64.6657   1
  -4  -9  11 78.0484 62.2386   1
  -4   8  10 11976.7 126.344  -2
   4   9 -10 11976.7 126.344   1
   4   9  -9 1032.26 82.5805   1
  -4   8   9 2400.34 230.582  -2
   4   9  -9 2400.34 230.582   1
   4   9  -8 4070.11 70.5609   1
  -4   9   7 3194.24 86.4032  -2
   4   9  -7 3194.24 86.4032   1
   4   9  -6 6632.95 64.0966   1
  -4   9   6 6154.07 215.614  -2
   4   9  -6 6154.07 215.614   1
   4   9  -5 11224.4 60.3016   1
  -4  10   4 2820.78 65.5644  -2
   4   9  -4 2820.78 65.5644   1
   4   9  -3 1057.42 44.6171   1
  -4  10   3 2234.73 104.024  -2
   4   9  -3 2234.73 104.024   1
   4   9  -2 791.341 36.5699   1
  -4  11   1 4811.43 50.6151  -2
   4   9  -1 4811.43 50.6151   1
   4   9   0 1951.44 60.9030   1
  -4  11   0 1048.27 60.8311  -2
   4   9   0 1048.27 60.8311   1
   4   9   1 3851.38 38.9231   1
  -4  12  -2 2160.49 52.3619  -2
   4   9   2 2160.49 52.3619   1
  -4  12  -3 3208.19 53.7424  -2
   4   9   3 3208.19 53.7424   1
   4   9   4 2753.13 46.9080   1
  -4  13  -5 1850.15 80.6055  -2
   4   9   5 1850.15 80.6055   1
  -4  13  -6 11973.5 118.638  -2
   4   9   6 11973.5 118.638   1
   4   9   7 1414.18 82.3733   1
   4   9   8 472.365 110.621   1
  -4  14  -8 655.538 125.799  -2
   4   9   8 655.538 125.799   1
  -4  14  -9 3185.42 105.780  -2
   4   9   9 3185.42 105.780   1
   4   9  10 602.555 61.1952   1
   4   9  11 141.686 71.3805   1
  -4  15 -11 456.470 182.448  -2
   4   9  11 456.470 182.448   1
  -4  15 -12 640.664 70.4266  -2
   4   9  12 640.664 70.4266   1
  -4   6  19 139.419 120.257  -2
   4  10 -19 139.419 120.257   1
   4  10 -18 996.619 77.6546   1
  -4 -10  17 240.839 54.6238   1
   4  -7 -16 3848.37 76.8117  -2
  -4 -10  16 3848.37 76.8117   1
  -4 -10  15 97.0507 56.6968   1
  -4 -10  14 7817.52 75.4904   1
  -4   8  13 1472.75 95.3730  -2
   4  10 -13 1472.75 95.3730   1
   4  10 -12 2605.30 93.0206   1
   4  10 -11 4860.28 91.7410   1
  -4   9  10 5819.58 121.916  -2
   4  10 -10 5819.58 121.916   1
   4  10  -9 294.538 66.9952   1
   4  10  -8 41.6420 63.0164   1
  -4  10   7 924.548 86.2439  -2
   4  10  -7 924.548 86.2439   1
   4  10  -6 4439.29 67.1069   1
  -4  10   6 4345.06 224.448  -2
   4  10  -6 4345.06 224.448   1
   4  10  -5 4265.28 57.4010   1
  -4  11   4 9676.24 78.8287  -2
   4  10  -4 9676.24 78.8287   1
   4  10  -3 1356.11 51.4272   1
  -4  11   3 1523.47 116.895  -2
   4  10  -3 1523.47 116.895   1
   4  10  -2 4368.09 44.7392   1
  -4  12   1 10987.0 63.8366  -2
   4  10  -1 10987.0 63.8366   1
   4  10   0 12455.1 68.0690   1
  -4  12   0 11478.2 85.2582  -2
   4  10   0 11478.2 85.2582   1
   4  10   1 1857.57 38.7292   1
  -4  13  -2 2491.58 59.6336  -2
   4  10   2 2491.58 59.6336   1
  -4  13  -3 1583.13 59.3784  -2
   4  10   3 1583.13 59.3784   1
   4  10   4 121.631 47.5921   1
  -4  14  -5 509.671 87.7234  -2
   4  10   5 509.671 87.7234   1
  -4  14  -6 8248.92 135.522  -2
   4  10   6 8248.92 135.522   1
   4  10   7 846.839 80.7935   1
   4  10   8 159.475 101.486   1
  -4  15  -8 225.892 118.712  -2
   4  10   8 225.892 118.712   1
  -4  15  -9 222.523 83.9882  -2
   4  10   9 222.523 83.9882   1
   4  10  10 391.573 63.5717   1
   4  10  11 555.817 51.8954   1
  -4  16 -12 328.823 117.219  -2
   4  10  12 328.823 117.219   1
  -4 -11  18 420.939 66.2565   1
  -4 -11  17-18.6508 81.8905   1
  -4   8  16 2271.09 82.1766  -2
   4  11 -16 2271.09 82.1766   1
  -4 -11  15 858.421 53.7138   1
  -4 -11  14 3390.38 60.6354   1
  -4   9  13 14846.8 125.820  -2
   4  11 -13 14846.8 125.820   1
   4  11 -12 72.8324 75.0744   1
   4  11 -11 496.405 88.0788   1
  -4  10  10 2661.63 122.576  -2
   4  11 -10 2661.63 122.576   1
   4  11  -9 1201.90 78.1760   1
   4  11  -8 56.0823 63.3281   1
  -4  11   7 1411.62 88.2546  -2
   4  11  -7 1411.62 88.2546   1
   4  11  -6 2730.17 73.4442   1
  -4  11   6 6025.00 236.591  -2
   4  11  -6 6025.00 236.591   1
   4  11  -5 2101.75 60.7647   1
  -4  12   4 2602.81 74.5249  -2
   4  11  -4 2602.81 74.5249   1
   4  11  -3 67.1294 55.1157   1
  -4  12   3 1011.22 239.334  -2
   4  11  -3 1011.22 239.334   1
   4  11  -2 208.379 44.0957   1
  -4  13   1 3120.63 63.5000  -2
   4  11  -1 3120.63 63.5000   1
   4  11   0 13271.3 79.5434   1
  -4  13   0 15957.6 95.4889  -2
   4  11   0 15957.6 95.4889   1
   4  11   1 5645.56 47.6384   1
  -4  14  -2 3107.60 61.3010  -2
   4  11   2 3107.60 61.3010   1
   4  11   3 3603.70 132.917   1
  -4  14  -3 3426.31 74.7373  -2
   4  11   3 3426.31 74.7373   1
   4  11   4 624.287 54.5666   1
   4  11   5 133.617 117.333   1
  -4  15  -5 696.035 124.533  -2
   4  11   5 696.035 124.533   1
  -4  15  -6 314.003 99.7236  -2
   4  11   6 314.003 99.7236   1
   4  11   7 780.653 63.8628   1
   4  11   8 419.702 67.1250   1
  -4  16  -9-14.5549 93.5646  -2
   4  11   9-14.5549 93.5646   1
   4  11  10 121.206 52.2666   1
   4  11  11 287.583 73.2609   1
   4  12 -18 619.082 89.3027   1
  -4 -12  17 1281.57 74.8101   1
   4  -9 -16 2476.97 78.9521  -2
  -4 -12  16 2476.97 78.9521   1
   4  12 -15 1364.79 56.4038   1
  -4 -12  14-79.5243 60.4952   1
  -4  10  13 1085.18 110.889  -2
   4  12 -13 1085.18 110.889   1
   4  12 -12 403.747 78.9516   1
   4  12 -11 423.299 118.564   1
  -4  11  10 1438.42 119.689  -2
   4  12 -10 1438.42 119.689   1
   4  12  -9 1617.02 78.4440   1
   4  12  -8 661.099 66.8119   1
  -4  12   7 1171.33 85.3295  -2
   4  12  -7 1171.33 85.3295   1
   4  12  -6 1776.10 65.2580   1
   4  12  -5-29.7859 63.0183   1
  -4  13   4 1817.52 79.7023  -2
   4  12  -4 1817.52 79.7023   1
   4  12  -3 493.267 61.5263   1
  -4  13   3 1120.52 250.560  -2
   4  12  -3 1120.52 250.560   1
   4  12  -2 1451.46 57.0835   1
  -4  14   1 2349.51 72.1529  -2
   4  12  -1 2349.51 72.1529   1
   4  12   0 106.795 54.7396   1
  -4  14   0 295.803 102.329  -2
   4  12   0 295.803 102.329   1
   4  12   1 10856.2 54.7308   1
  -4  15  -2 236.000 79.7255  -2
   4  12   2 236.000 79.7255   1
   4  12   3 3279.71 198.022   1
  -4  15  -3 7525.13 119.737  -2
   4  12   3 7525.13 119.737   1
   4  12   4 61.4857 57.0196   1
   4  12   5 149.888 121.625   1
  -4  16  -5 763.994 123.027  -2
   4  12   5 763.994 123.027   1
  -4  16  -6 320.089 84.7281  -2
   4  12   6 320.089 84.7281   1
   4  12   7 795.453 66.7826   1
   4  12   8-21.7716 71.2588   1
  -4  17  -9 137.572 116.867  -2
   4  12   9 137.572 116.867   1
   4  12  10 439.852 52.4336   1
   4  13 -17 315.204 95.4129   1
   4 -10 -16 809.896 101.435  -2
  -4 -13  16 809.896 101.435   1
  -4 -13  15 56.3132 84.5197   1
  -4 -13  14 189.557 70.2929   1
  -4  11  13 1213.07 134.266  -2
   4  13 -13 1213.07 134.266   1
   4  13 -12 2049.27 133.692   1
   4  13 -11-41.9538 143.390   1
  -4  12  10 1664.95 99.4467  -2
   4  13 -10 1664.95 99.4467   1
   4  13  -9 1194.39 101.623   1
   4  13  -8 1387.03 67.5373   1
  -4  13   7 618.263 90.1467  -2
   4  13  -7 618.263 90.1467   1
   4  13  -6 71.6600 65.6488   1
   4  13  -5 55.1378 61.7843   1
  -4  14   4 1464.62 80.3123  -2
   4  13  -4 1464.62 80.3123   1
   4  13  -3 4376.48 66.2463   1
  -4  14   3 3773.27 257.443  -2
   4  13  -3 3773.27 257.443   1
   4  13  -2 1276.62 58.6423   1
  -4  15   1 21052.4 102.620  -2
   4  13  -1 21052.4 102.620   1
   4  13   0 233.257 54.1353   1
   4  13   1 5718.40 76.9711   1
   4  13   2 1184.87 125.622   1
  -4  16  -2 1607.09 114.119  -2
   4  13   2 1607.09 114.119   1
   4  13   3 872.388 152.370   1
   4  13   4 84.9759 66.0137   1
   4  13   5 200.473 76.6624   1
  -4  17  -5 1228.22 164.370  -2
   4  13   5 1228.22 164.370   1
  -4  17  -6 248.534 123.477  -2
   4  13   6 248.534 123.477   1
   4  13   7 611.670 68.2883   1
   4  13   8 152.905 66.1166   1
   4  13   9 566.054 81.9859   1
  -4  11  16 503.201 122.986  -2
   4  14 -16 503.201 122.986   1
  -4 -14  15 122.237 69.6414   1
  -4 -14  14 2.27299 72.8754   1
  -4  12  13 157.996 112.466  -2
   4  14 -13 157.996 112.466   1
   4  14 -12 300.810 93.6559   1
   4  14 -11 173.642 99.3438   1
  -4  13  10 1429.72 180.660  -2
   4  14 -10 1429.72 180.660   1
   4  14  -9 2623.06 257.191   1
   4  14  -8 66.5668 113.206   1
  -4  14   7 2018.00 113.497  -2
   4  14  -7 2018.00 113.497   1
   4  14  -6-117.647 83.0147   1
   4  14  -5 3803.77 90.8610   1
  -4  15   4 367.507 117.044  -2
   4  14  -4 367.507 117.044   1
   4  14  -3 621.326 70.8743   1
   4  14  -2 11.0812 55.4031   1
   4  14  -1 9746.10 205.033   1
  -4  16   1 15959.3 128.297  -2
   4  14  -1 15959.3 128.297   1
   4  14   0 2858.05 88.4518   1
   4  14   1 1994.22 110.897   1
   4  14   2 1166.24 100.997   1
  -4  17  -2 2253.88 128.744  -2
   4  14   2 2253.88 128.744   1
   4  14   3-22.4111 96.6203   1
  -4  17  -3 1114.85 173.801  -2
   4  14   3 1114.85 173.801   1
   4  14   4 1071.67 73.9353   1
   4  14   5 239.728 65.5128   1
  -4  18  -6 670.378 136.380  -2
   4  14   6 670.378 136.380   1
   4  14   7 638.080 95.7263   1
   4  15 -15 205.846 88.4274   1
   4  15 -14-67.1127 110.801   1
  -4  13  13 31.5503 93.9159  -2
   4  15 -13 31.5503 93.9159   1
   4  15 -12-34.6228 77.2366   1
   4  15 -11 432.896 87.7128   1
  -4  14  10 287.653 125.856  -2
   4  15 -10 287.653 125.856   1
   4  15  -9 1750.96 86.9076   1
   4  15  -8 168.808 88.5543   1
  -4  15   7 566.376 111.373  -2
   4  15  -7 566.376 111.373   1
   4  15  -6 1571.69 102.165   1
   4  15  -5-199.646 238.515   1
  -4  16   4 1158.57 314.460  -2
   4  15  -4 1158.57 314.460   1
   4  15  -3 77.4047 150.973   1
   4  15  -2 921.818 157.993   1
  -4  17   1 1303.83 106.754  -2
   4  15  -1 1303.83 106.754   1
   4  15   0 1925.61 77.0215   1
   4  15   1 297.400 70.4157   1
   4  15   2 222.921 96.5197   1
  -4  18  -2 247.926 163.872  -2
   4  15   2 247.926 163.872   1
   4  15   3 302.547 79.5351   1
   4  15   4-64.2271 74.3115   1
   4  15   5 1197.60 77.2113   1
  -4  14  13 278.592 132.335  -2
   4  16 -13 278.592 132.335   1
   4  16 -12 52.6593 113.984   1
   4  16 -11 725.802 70.8115   1
  -4  15  10 485.539 104.882  -2
   4  16 -10 485.539 104.882   1
   4  16  -9 134.246 83.6838   1
   4  16  -8 1101.39 78.2800   1
  -4  16   7 215.851 107.699  -2
   4  16  -7 215.851 107.699   1
   4  16  -6 524.116 82.0817   1
   4  16  -5-146.724 82.0115   1
  -4  17   4 735.608 113.171  -2
   4  16  -4 735.608 113.171   1
   4  16  -3-85.8385 83.4210   1
   4  16  -2 515.309 79.4565   1
   4  16  -1 357.935 173.425   1
  -4  18   1 411.552 146.177  -2
   4  16  -1 411.552 146.177   1
   4  16   0 151.387 86.9770   1
   4  16   1 213.376 112.447   1
   4  16   2 9.75357 92.1876   1
   4  16   3-145.882 108.467   1
   4  17 -12-26.6566 81.7534   1
   4  17 -11 133.529 95.6212   1
  -4  16  10 745.770 145.674  -2
   4  17 -10 745.770 145.674   1
   4  17  -9 55.9759 64.0743   1
   4  17  -8 74.9625 69.4302   1
  -4  17   7 1387.06 88.8083  -2
   4  17  -7 1387.06 88.8083   1
   4  17  -6-69.1692 67.1754   1
   4  17  -5 955.215 71.3761   1
  -4  18   4 253.448 93.3853  -2
   4  17  -4 253.448 93.3853   1
   4  17  -3-38.0403 94.2942   1
   4  17  -2 374.664 92.4322   1
   4  17  -1-67.3323 72.0640   1
   4  17   0 72.8705 92.3361   1
   4  18  -9-34.9980 79.1654   1
   4  18  -8 23.4002 87.0639   1
  -4  18   7 345.985 122.365  -2
   4  18  -7 345.985 122.365   1
   4  18  -6 270.397 71.2609   1
   4  18  -5 740.591 73.9209   1
   4  18  -4 754.403 96.5410   1
  -4  19   4 1864.70 151.587  -2
   4  18  -4 1864.70 151.587   1
   4  18  -3 215.816 107.606   1
   4  18  -2 264.183 107.971   1
   4  18  -1 662.274 101.365   1
   5 -19  -3 38.5817 84.4492   1
  -5  19   2 284.816 99.2166   1
  -5 -17   2 1546.81 125.294  -2
   5 -19  -2 1546.81 125.294   1
  -5  19   1-14.5036 71.0545   1
  -5  19   0 133.396 75.0146   1
  -5 -16  -1 1195.11 105.549  -2
   5 -19   1 1195.11 105.549   1
  -5  19  -2 176.872 75.5002   1
   5 -19   3 83.9597 71.4843   1
   5  15   4 415.009 150.163  -2
  -5  19  -4 415.009 150.163   1
  -5  19  -5 127.341 89.4409   1
  -5  18   7 189.660 88.9242   1
  -5  18   6 823.931 108.693   1
  -5  18   5 520.137 115.021   1
  -5  18   4 88.0370 80.6467   1
  -5  18   3 48.3084 86.2588   1
  -5 -16   2 1028.39 123.694  -2
   5 -18  -2 1028.39 123.694   1
  -5  18   1 1228.21 94.3541   1
   5 -18   0 383.384 95.6820   1
   5  15   1 2550.81 140.057  -2
  -5  18  -1 2550.81 140.057   1
   5 -18   2 151.907 96.9594   1
   5 -18   3 1412.61 99.0723   1
  -5 -14  -4 133.285 95.1476  -2
   5 -18   4 133.285 95.1476   1
   5 -18   5 180.410 81.8732   1
   5 -18   6 196.158 72.3730   1
   5  13   7 5.73127 144.943  -2
  -5  18  -7 5.73127 144.943   1
  -5  17   9 291.642 89.3770   1
  -5  17   8 1867.85 62.6915   1
  -5  17   7-28.7640 64.6047   1
  -5  17   6 1639.06 68.3524   1
   5  16  -5 1334.05 82.4621  -2
  -5  17   5 1334.05 82.4621   1
  -5  17   4 971.442 63.7429   1
  -5  17   3 790.594 97.5606   1
   5  15  -2 496.701 145.732  -2
  -5  17   2 496.701 145.732   1
  -5  17   1 1598.78 113.816   1
  -5  17   0 2129.72 113.995   1
  -5 -14  -1 2553.87 159.542  -2
   5 -17   1 2553.87 159.542   1
   5 -17   2 4407.99 83.4595   1
  -5  17  -3 56.3742 71.0290   1
   5  13   4 978.101 100.415  -2
  -5  17  -4 978.101 100.415   1
   5 -17   5 1141.81 75.0097   1
  -5  17  -6 422.018 66.8371   1
   5  12   7 711.582 63.3203  -2
  -5  17  -7 711.582 63.3203   1
  -5  17  -8 145.746 42.1436   1
   5 -17   9 35.3183 76.1671   1
  -5  16  10 563.330 56.3558   1
  -5  16   9 386.442 66.1031   1
  -5  16   8 264.888 69.2684   1
  -5  16   7 172.637 74.5274   1
  -5  16   6 1580.66 83.8511   1
   5  15  -5 233.427 98.5476  -2
  -5  16   5 233.427 98.5476   1
  -5  16   4 1449.03 58.7759   1
  -5  16   3 1318.61 73.5478   1
  -5 -14   2 10852.3 132.172  -2
   5 -16  -2 10852.3 132.172   1
   5 -16  -1 922.751 93.0777   1
   5 -16   0 6902.17 108.763   1
   5  13   1 602.593 83.6983  -2
  -5  16  -1 602.593 83.6983   1
   5 -16   2 1920.19 63.5206   1
  -5  16  -3 12.4486 57.5806   1
   5  12   4 2516.78 114.258  -2
  -5  16  -4 2516.78 114.258   1
   5 -16   5 695.264 79.8604   1
  -5  16  -6 1309.87 66.8705   1
   5  11   7 1344.51 78.5433  -2
  -5  16  -7 1344.51 78.5433   1
  -5  16  -8 247.470 50.4155   1
  -5  16  -9 164.708 50.5885   1
   5  10  10 861.213 58.2943  -2
  -5  16 -10 861.213 58.2943   1
  -5  15  11 2623.11 66.0237   1
  -5  15  10 12.8327 54.0325   1
  -5  15   9 169.786 62.7214   1
   5 -15  -8 118.440 117.473   1
   5  15  -8 134.744 114.481  -2
  -5  15   8 134.744 114.481   1
  -5  15   7 65.7757 73.3825   1
  -5  15   6 828.401 73.2497   1
   5  14  -5 633.955 92.1440  -2
  -5  15   5 633.955 92.1440   1
  -5  15   4 782.363 59.6648   1
   5 -15  -3 1281.16 87.9362   1
  -5 -13   2 14488.6 334.094  -2
   5 -15  -2 14488.6 334.094   1
   5 -15  -1 206.263 212.175   1
   5 -15   0 11338.1 262.777   1
  -5 -12  -1 1849.03 436.731  -2
   5 -15   1 1849.03 436.731   1
   5 -15   2 8010.90 363.735   1
  -5  15  -3 438.292 68.7237   1
   5  11   4 2201.53 118.266  -2
  -5  15  -4 2201.53 118.266   1
   5 -15   5 1478.80 88.0646   1
   5 -15   6 1307.63 85.8614   1
   5  10   7 289.407 104.625  -2
  -5  15  -7 289.407 104.625   1
   5 -15   8 2224.24 67.5930   1
   5 -15   9 3980.72 78.0877   1
   5   9  10 2067.70 63.4917  -2
  -5  15 -10 2067.70 63.4917   1
   5 -15  11 1097.38 37.0635   1
  -5  14  13 725.420 78.4962   1
  -5  14  12 706.205 51.7204   1
   5  15 -12 1575.25 168.022  -2
  -5  14  12 1575.25 168.022   1
  -5  14  11 39.0979 50.9293   1
  -5  14  10 93.3448 57.7505   1
   5 -14  -9 89.7185 84.2829   1
   5  14  -9 25.4501 134.672  -2
  -5  14   9 25.4501 134.672   1
   5  14  -8 189.649 77.6134  -2
  -5  14   8 189.649 77.6134   1
   5 -14  -7 2373.88 60.7493   1
   5 -14  -6 950.242 94.8764   1
  -5  14   5 525.015 108.034   1
  -5 -13   5 719.730 150.254  -2
   5 -14  -5 719.730 150.254   1
  -5  14   4 1829.84 65.7774   1
  -5  14   3 421.472 61.3919   1
   5  12  -2 5004.82 104.478  -2
  -5  14   2 5004.82 104.478   1
   5 -14  -1 787.751 102.816   1
  -5  14   0 4403.48 79.2260   1
   5  11   1 3768.76 105.101  -2
  -5  14  -1 3768.76 105.101   1
  -5  14  -2 4380.81 75.6064   1
   5 -14   3 7149.21 79.6230   1
   5  10   4 340.690 123.773  -2
  -5  14  -4 340.690 123.773   1
  -5  14  -5 1575.75 99.1053   1
  -5  14  -6 299.734 54.2354   1
   5   9   7 2753.14 91.3077  -2
  -5  14  -7 2753.14 91.3077   1
   5 -14   8 130.475 55.0991   1
   5 -14   9 5216.44 67.2415   1
   5   8  10 1627.23 73.4597  -2
  -5  14 -10 1627.23 73.4597   1
   5 -14  11 999.300 45.0911   1
  -5  14 -12 432.451 57.9269   1
  -5  13  14 57.5663 81.2910   1
   5 -13 -13 679.046 54.7770   1
   5  14 -12 1941.37 80.8926  -2
  -5  13  12 1941.37 80.8926   1
   5 -13 -11 338.818 142.055   1
   5  14 -11 535.263 105.757  -2
  -5  13  11 535.263 105.757   1
  -5  13  10 83.7698 57.8820   1
   5 -13  -9 1027.94 170.037   1
   5  13  -9 1766.51 111.806  -2
  -5  13   9 1766.51 111.806   1
  -5 -13   8 1673.62 94.6376  -2
   5 -13  -8 1673.62 94.6376   1
  -5  13   7 5055.97 77.7555   1
  -5  13   6 409.635 82.3837   1
   5  12  -6 941.486 149.100  -2
  -5  13   6 941.486 149.100   1
  -5 -12   5 4679.39 83.7779  -2
   5 -13  -5 4679.39 83.7779   1
  -5  13   4 3132.86 66.2694   1
  -5  13   3 6757.89 74.3391   1
   5  11  -2 12530.6 98.8269  -2
  -5  13   2 12530.6 98.8269   1
  -5  13   1 259.945 49.5234   1
  -5  13   0 1470.55 62.5290   1
   5  10   1 455.177 84.3391  -2
  -5  13  -1 455.177 84.3391   1
   5 -13   2 1023.77 63.9956   1
  -5  13  -3 2721.23 64.0943   1
   5   9   4 4122.68 92.5421  -2
  -5  13  -4 4122.68 92.5421   1
   5 -13   5 43.2995 71.4573   1
   5 -13   6 1437.93 98.1824   1
   5   8   7 2165.23 108.840  -2
  -5  13  -7 2165.23 108.840   1
   5 -13   8 3343.07 57.8961   1
  -5  13  -9 277.329 51.1050   1
  -5  -7 -10 4104.56 89.3211  -2
   5 -13  10 4104.56 89.3211   1
  -5  13 -11 127.885 49.3389   1
   5 -13  12 186.265 40.0375   1
   5   6  13 118.953 76.9698  -2
  -5  13 -13 118.953 76.9698   1
   5  14 -15 19.4001 140.502  -2
  -5  12  15 19.4001 140.502   1
   5 -12 -14 280.580 64.0700   1
   5  14 -14 609.876 161.180  -2
  -5  12  14 609.876 161.180   1
   5 -12 -13 173.353 65.1796   1
   5  13 -12 940.728 99.4370  -2
  -5  12  12 940.728 99.4370   1
   5  13 -11 132.587 87.5097  -2
  -5  12  11 132.587 87.5097   1
  -5  12  10 476.788 63.2722   1
  -5 -12   9 5723.06 260.362  -2
   5 -12  -9 5723.06 260.362   1
   5  12  -8 1968.45 86.5127  -2
  -5  12   8 1968.45 86.5127   1
  -5  12   7 2843.71 65.3159   1
   5 -12  -6 15125.7 130.569   1
   5  11  -6 17007.7 137.568  -2
  -5  12   6 17007.7 137.568   1
   5  11  -5 203.248 101.625  -2
  -5  12   5 203.248 101.625   1
  -5  12   4 7963.63 86.4438   1
   5 -12  -3 4744.96 64.6943   1
  -5 -10   2 5302.16 83.0462  -2
   5 -12  -2 5302.16 83.0462   1
  -5  12   1 1558.09 51.5936   1
  -5  12   0 3990.28 64.7191   1
   5   9   1 17185.7 112.082  -2
  -5  12  -1 17185.7 112.082   1
   5 -12   2 1917.76 67.3077   1
  -5  12  -3 334.778 54.6132   1
   5   8   4 8161.73 126.355  -2
  -5  12  -4 8161.73 126.355   1
  -5  12  -5 117.733 80.9483   1
  -5  12  -6 996.764 82.0971   1
   5   7   7 2718.88 142.117  -2
  -5  12  -7 2718.88 142.117   1
   5 -12   8 2490.57 135.379   1
   5 -12   9 3931.93 69.9273   1
   5   6  10 2363.99 81.0886  -2
  -5  12 -10 2363.99 81.0886   1
  -5  12 -11 190.672 55.3448   1
   5 -12  12 1148.70 47.8038   1
   5   5  13 3071.27 103.900  -2
  -5  12 -13 3071.27 103.900   1
  -5  11  16-27.8351 75.0316   1
  -5 -13  15 393.665 114.299  -2
   5 -11 -15 393.665 114.299   1
   5 -11 -14 145.540 141.861   1
   5  13 -14 168.794 100.398  -2
  -5  11  14 168.794 100.398   1
  -5  11  13 210.402 59.7660   1
   5  12 -12 852.993 76.5221  -2
  -5  11  12 852.993 76.5221   1
   5 -11 -11 1043.45 258.287   1
   5  12 -11 1232.63 94.7312  -2
  -5  11  11 1232.63 94.7312   1
  -5  11  10 94.3519 70.6750   1
   5 -11  -9 11803.0 240.574   1
   5  11  -9 11332.4 96.4948  -2
  -5  11   9 11332.4 96.4948   1
   5  11  -8 9877.96 95.9256  -2
  -5  11   8 9877.96 95.9256   1
  -5  11   7 2724.00 66.8135   1
   5 -11  -6 2302.83 195.221   1
   5  10  -6 4897.43 92.2681  -2
  -5  11   6 4897.43 92.2681   1
   5  10  -5 1979.06 82.5982  -2
  -5  11   5 1979.06 82.5982   1
  -5  11   4 9701.01 89.5286   1
  -5  11   3 596.931 55.0675   1
   5   9  -2 3870.13 76.4986  -2
  -5  11   2 3870.13 76.4986   1
  -5  11   1 65.0911 44.7203   1
  -5  11   0 1394.81 66.5611   1
   5   8   1 14198.6 111.841  -2
  -5  11  -1 14198.6 111.841   1
  -5  11  -2 96.3557 57.2698   1
  -5  11  -3 3313.44 60.3778   1
   5   7   4 2321.12 97.0934  -2
  -5  11  -4 2321.12 97.0934   1
  -5  11  -5 175.836 68.6978   1
   5 -11   6-71.2435 77.0375   1
   5   6   7 29582.8 170.091  -2
  -5  11  -7 29582.8 170.091   1
   5 -11   8 1086.09 82.1544   1
   5 -11   9-27.1298 112.797   1
   5   5  10 483.538 89.9889  -2
  -5  11 -10 483.538 89.9889   1
  -5  11 -11 724.644 58.6384   1
  -5  11 -12 105.957 55.1999   1
  -5  -4 -12 267.194 139.073  -2
   5 -11  12 267.194 139.073   1
   5   4  13 1280.11 115.130  -2
  -5  11 -13 1280.11 115.130   1
  -5  11 -14 204.696 62.5820   1
   5 -10 -16 181.035 72.4587   1
   5  12 -15 952.799 121.084  -2
  -5  10  15 952.799 121.084   1
   5 -10 -14-91.1866 235.527   1
  -5 -12  14 412.744 82.9772  -2
   5 -10 -14 412.744 82.9772   1
  -5  10  13 263.448 55.2214   1
   5  11 -12 633.635 113.280  -2
  -5  10  12 633.635 113.280   1
   5  11 -11 3060.81 93.7802  -2
  -5  10  11 3060.81 93.7802   1
  -5  10  10 4921.24 84.1820   1
  -5 -10   9 8675.65 91.7464  -2
   5 -10  -9 8675.65 91.7464   1
  -5 -10   8 37807.2 125.376  -2
   5 -10  -8 37807.2 125.376   1
  -5  10   7 8208.13 64.7680   1
   5 -10  -6 21966.1 267.444   1
   5   9  -6 31178.4 107.088  -2
  -5  10   6 31178.4 107.088   1
   5   9  -5 1970.45 70.2293  -2
  -5  10   5 1970.45 70.2293   1
   5 -10  -4 5196.86 63.7941   1
   5 -10  -3 579.659 72.3095   1
   5   8  -3 2735.14 139.022  -2
  -5  10   3 2735.14 139.022   1
  -5  -8   2 786.884 76.2680  -2
   5 -10  -2 786.884 76.2680   1
  -5  10   1 238.715 47.3966   1
  -5  10   0 3163.20 75.4632   1
  -5  -7  -1 1390.07 85.6164  -2
   5 -10   1 1390.07 85.6164   1
  -5  10  -2 3469.02 67.9565   1
  -5  10  -3 228.430 63.6900   1
   5   6   4 277.505 89.0521  -2
  -5  10  -4 277.505 89.0521   1
  -5  10  -5 8594.80 84.7910   1
  -5  10  -6 1870.50 75.2387   1
  -5  -5  -6 1799.23 254.836  -2
   5 -10   6 1799.23 254.836   1
   5   5   7 11206.3 152.572  -2
  -5  10  -7 11206.3 152.572   1
  -5  10  -8 9577.24 99.9358   1
  -5  10  -9 67.4213 215.110   1
   5   4   9 283.205 146.727  -2
  -5  10  -9 283.205 146.727   1
   5   4  10 41.8060 90.5170  -2
  -5  10 -10 41.8060 90.5170   1
  -5  10 -11 43.6913 55.6455   1
  -5  10 -12 2204.19 196.927   1
  -5  -3 -12 3433.09 96.4549  -2
   5 -10  12 3433.09 96.4549   1
   5   3  13 981.182 107.755  -2
  -5  10 -13 981.182 107.755   1
   5 -10  14 51.4140 94.7685   1
   5   3  14 1422.69 96.9207  -2
  -5  10 -14 1422.69 96.9207   1
   5  12 -17 42.9396 139.382  -2
  -5   9  17 42.9396 139.382   1
   5  -9 -16 313.401 76.3084   1
  -5 -11  15 172.198 96.2448  -2
   5  -9 -15 172.198 96.2448   1
  -5 -11  14 590.896 89.8591  -2
   5  -9 -14 590.896 89.8591   1
  -5   9  13 350.889 66.8084   1
   5  10 -12 403.156 101.137  -2
  -5   9  12 403.156 101.137   1
   5  10 -11 4059.11 103.185  -2
  -5   9  11 4059.11 103.185   1
  -5   9  10 534.486 59.0016   1
  -5  -9   9 15807.5 86.6865  -2
   5  -9  -9 15807.5 86.6865   1
   5   9  -8 38521.5 109.176  -2
  -5   9   8 38521.5 109.176   1
   5  -9  -7 560.498 50.6479   1
  -5   9   6 26310.6 168.534   1
  -5  -8   6 33718.2 168.123  -2
   5  -9  -6 33718.2 168.123   1
   5   8  -5 14772.2 90.4418  -2
  -5   9   5 14772.2 90.4418   1
  -5   9   4 1502.08 48.7103   1
  -5   9   3 2634.67 76.0584   1
   5   7  -3 3063.30 141.269  -2
  -5   9   3 3063.30 141.269   1
   5   7  -2 3381.88 80.8883  -2
  -5   9   2 3381.88 80.8883   1
  -5   9   1 326.770 66.0726   1
   5  -9   0 429.707 153.353   1
   5   6   0 2550.11 140.456  -2
  -5   9   0 2550.11 140.456   1
   5   6   1 2264.89 98.4174  -2
  -5   9  -1 2264.89 98.4174   1
  -5   9  -2 6728.12 85.2166   1
  -5   9  -3 447.926 129.379   1
   5   5   3 2623.11 113.659  -2
  -5   9  -3 2623.11 113.659   1
   5   5   4 16170.0 118.655  -2
  -5   9  -4 16170.0 118.655   1
  -5   9  -5 156.511 68.8994   1
   5   4   6 4712.01 95.6170  -2
  -5   9  -6 4712.01 95.6170   1
   5   4   7 2925.88 138.614  -2
  -5   9  -7 2925.88 138.614   1
  -5   9  -8 2121.72 94.7465   1
  -5   9  -9 196.470 229.518   1
   5   3   9 2484.65 123.749  -2
  -5   9  -9 2484.65 123.749   1
   5   3  10 523.267 319.038  -2
  -5   9 -10 523.267 319.038   1
   5  -9  11 3263.05 76.1729   1
  -5  -3 -11 3689.22 185.170  -2
   5  -9  11 3689.22 185.170   1
  -5   9 -12 2970.00 119.219   1
   5   2  12 9551.11 124.883  -2
  -5   9 -12 9551.11 124.883   1
   5   2  13 1116.37 134.355  -2
  -5   9 -13 1116.37 134.355   1
   5  -9  14 489.158 86.6384   1
   5   2  14 1067.78 82.6631  -2
  -5   9 -14 1067.78 82.6631   1
  -5 -11  17 292.555 110.200  -2
   5  -8 -17 292.555 110.200   1
  -5   8  16 1044.29 65.4669   1
  -5 -10  15 2479.75 116.187  -2
   5  -8 -15 2479.75 116.187   1
  -5 -10  14 1506.59 121.400  -2
   5  -8 -14 1506.59 121.400   1
   5  -8 -13 1174.86 288.571   1
   5   9 -12 4415.60 111.869  -2
  -5   8  12 4415.60 111.869   1
   5   9 -11 108.756 106.795  -2
  -5   8  11 108.756 106.795   1
  -5   8  10 2318.03 64.7713   1
   5   8  -9 4612.81 89.1931  -2
  -5   8   9 4612.81 89.1931   1
   5   8  -8 12753.2 93.7612  -2
  -5   8   8 12753.2 93.7612   1
   5  -8  -7 10946.5 79.4443   1
  -5  -7   6 3608.50 106.580  -2
   5  -8  -6 3608.50 106.580   1
  -5  -7   5 17980.8 99.9270  -2
   5  -8  -5 17980.8 99.9270   1
   5  -8  -4 517.188 52.3128   1
  -5   8   3 3736.72 181.408   1
  -5  -6   3 4753.18 106.753  -2
   5  -8  -3 4753.18 106.753   1
  -5  -6   2 20653.4 119.165  -2
   5  -8  -2 20653.4 119.165   1
   5  -8  -1 491.462 49.7718   1
   5   5   0 62533.4 141.746  -2
  -5   8   0 62533.4 141.746   1
  -5  -5  -1 2007.00 112.952  -2
   5  -8   1 2007.00 112.952   1
   5  -8   2 9283.11 101.355   1
   5   4   3 5817.55 93.2676  -2
  -5   8  -3 5817.55 93.2676   1
   5   4   4 24029.5 137.902  -2
  -5   8  -4 24029.5 137.902   1
  -5   8  -5 117.692 76.1600   1
   5   3   6 3572.29 91.7513  -2
  -5   8  -6 3572.29 91.7513   1
   5   3   7 1308.92 130.571  -2
  -5   8  -7 1308.92 130.571   1
  -5   8  -8 1107.34 91.0062   1
   5   2   9 455.980 96.7768  -2
  -5   8  -9 455.980 96.7768   1
   5   2  10 679.854 103.024  -2
  -5   8 -10 679.854 103.024   1
  -5   8 -11 1110.36 248.645   1
   5   2  11 2412.90 93.8741  -2
  -5   8 -11 2412.90 93.8741   1
  -5   8 -12 536.442 126.922   1
   5   1  12 919.922 92.8030  -2
  -5   8 -12 919.922 92.8030   1
  -5  -1 -13 6001.64 117.504  -2
   5  -8  13 6001.64 117.504   1
   5   1  14 1332.93 94.0319  -2
  -5   8 -14 1332.93 94.0319   1
  -5   0 -15 713.338 67.5658  -2
   5  -8  15 713.338 67.5658   1
   5  -7 -17 161.573 209.519   1
  -5 -10  17 1755.22 83.3345  -2
   5  -7 -17 1755.22 83.3345   1
   5  -7 -16 5399.02 91.0594   1
   5   9 -15 7822.96 159.104  -2
  -5   7  15 7822.96 159.104   1
  -5  -9  14 634.606 377.397  -2
   5  -7 -14 634.606 377.397   1
  -5   7  13 142.581 72.3980   1
   5   8 -12 772.459 90.1084  -2
  -5   7  12 772.459 90.1084   1
  -5  -8  11 15339.6 93.3753  -2
   5  -7 -11 15339.6 93.3753   1
  -5   7  10 1692.24 56.4895   1
  -5  -7   9 3194.50 108.040  -2
   5  -7  -9 3194.50 108.040   1
  -5  -7   8 5844.99 101.102  -2
   5  -7  -8 5844.99 101.102   1
   5  -7  -7 12889.2 81.8112   1
   5   6  -6 7495.04 88.5511  -2
  -5   7   6 7495.04 88.5511   1
  -5  -6   5 4720.18 105.678  -2
   5  -7  -5 4720.18 105.678   1
   5  -7  -4 631.865 70.0492   1
  -5  -5   3 3980.03 91.0387  -2
   5  -7  -3 3980.03 91.0387   1
  -5  -5   2 35942.9 181.768  -2
   5  -7  -2 35942.9 181.768   1
   5  -7  -1 10798.3 93.4701   1
  -5  -4   0 178625. 373.443  -2
   5  -7   0 178625. 373.443   1
   5   4   1 55583.2 203.634  -2
  -5   7  -1 55583.2 203.634   1
  -5   7  -2 8658.22 97.0183   1
   5   3   3 8326.24 107.244  -2
  -5   7  -3 8326.24 107.244   1
   5   3   4 4549.82 99.7834  -2
  -5   7  -4 4549.82 99.7834   1
  -5   7  -5 1006.51 69.2734   1
  -5  -3  -5 5872.74 244.900  -2
   5  -7   5 5872.74 244.900   1
   5   2   6 1305.57 93.9065  -2
  -5   7  -6 1305.57 93.9065   1
   5   2   7 1038.05 86.3745  -2
  -5   7  -7 1038.05 86.3745   1
   5  -7   8 2379.85 120.563   1
  -5  -2  -8 2699.48 119.179  -2
   5  -7   8 2699.48 119.179   1
   5   1   9 16717.7 121.292  -2
  -5   7  -9 16717.7 121.292   1
   5   1  10 2699.88 112.592  -2
  -5   7 -10 2699.88 112.592   1
   5   1  11-125.944 322.496  -2
  -5   7 -11-125.944 322.496   1
   5   0  12 2885.13 85.9877  -2
  -5   7 -12 2885.13 85.9877   1
   5   0  13 2145.21 112.306  -2
  -5   7 -13 2145.21 112.306   1
   5   0  14 2004.49 79.2640  -2
  -5   7 -14 2004.49 79.2640   1
  -5   7 -15 307.382 93.4330   1
  -5   1 -15 625.132 71.0161  -2
   5  -7  15 625.132 71.0161   1
  -5  -9  18 1964.70 107.515  -2
   5  -6 -18 1964.70 107.515   1
  -5  -9  17 4412.73 88.9252  -2
   5  -6 -17 4412.73 88.9252   1
  -5   6  16-97.7176 90.9315   1
   5   8 -15 534.389 134.719  -2
  -5   6  15 534.389 134.719   1
  -5   6  14 561.173 108.833   1
   5   8 -14 1815.07 142.283  -2
  -5   6  14 1815.07 142.283   1
  -5   6  13 3176.93 69.0499   1
   5   7 -12 11785.7 106.178  -2
  -5   6  12 11785.7 106.178   1
  -5  -7  11 4069.42 110.923  -2
   5  -6 -11 4069.42 110.923   1
  -5   6  10 173.509 69.3339   1
  -5  -6   9 4649.14 107.832  -2
   5  -6  -9 4649.14 107.832   1
  -5  -6   8 17765.1 119.142  -2
   5  -6  -8 17765.1 119.142   1
   5  -6  -7 3884.59 61.4678   1
  -5  -5   6 5200.79 82.6649  -2
   5  -6  -6 5200.79 82.6649   1
  -5  -5   5 889.172 75.2910  -2
   5  -6  -5 889.172 75.2910   1
   5  -6  -4 11626.0 144.222   1
  -5  -4   3 1915.75 129.370  -2
   5  -6  -3 1915.75 129.370   1
  -5  -4   2 22618.9 175.244  -2
   5  -6  -2 22618.9 175.244   1
   5  -6  -1 30510.7 95.3090   1
  -5  -3   0 4215.09 97.8572  -2
   5  -6   0 4215.09 97.8572   1
  -5  -3  -1 50572.2 171.073  -2
   5  -6   1 50572.2 171.073   1
  -5   6  -2 19995.0 81.4930   1
   5   2   3 68999.2 166.656  -2
  -5   6  -3 68999.2 166.656   1
   5   2   4 3288.76 99.6037  -2
  -5   6  -4 3288.76 99.6037   1
  -5   6  -5 4913.42 75.2156   1
  -5  -2  -5 7271.24 237.129  -2
   5  -6   5 7271.24 237.129   1
   5   1   6 1933.61 89.6204  -2
  -5   6  -6 1933.61 89.6204   1
   5   1   7 1644.85 74.7588  -2
  -5   6  -7 1644.85 74.7588   1
   5   1   8 488.319 101.855  -2
  -5   6  -8 488.319 101.855   1
   5   0   9 3488.73 105.868  -2
  -5   6  -9 3488.73 105.868   1
   5   0  10 3597.34 99.2383  -2
  -5   6 -10 3597.34 99.2383   1
   5   0  11 2596.34 354.997  -2
  -5   6 -11 2596.34 354.997   1
   5  -1  12 845.784 91.0133  -2
  -5   6 -12 845.784 91.0133   1
  -5   1 -13 2900.69 104.594  -2
   5  -6  13 2900.69 104.594   1
   5  -6  14 425.893 98.4170   1
   5  -1  14 1784.01 82.8761  -2
  -5   6 -14 1784.01 82.8761   1
  -5   2 -15 3603.02 73.2225  -2
   5  -6  15 3603.02 73.2225   1
   5  -5 -19 5164.78 69.8669   1
  -5  -8  18 1529.12 146.662  -2
   5  -5 -18 1529.12 146.662   1
  -5  -8  17 2184.80 89.8498  -2
   5  -5 -17 2184.80 89.8498   1
   5  -5 -16 1093.52 98.5844   1
  -5  -7  15 1435.98 377.528  -2
   5  -5 -15 1435.98 377.528   1
   5   7 -14 3688.24 111.074  -2
  -5   5  14 3688.24 111.074   1
  -5   5  13 4074.61 93.6429   1
  -5  -6  12 14038.5 165.985  -2
   5  -5 -12 14038.5 165.985   1
   5   6 -11 5514.09 107.040  -2
  -5   5  11 5514.09 107.040   1
   5  -5 -10 169.897 65.2780   1
   5   5  -9 3877.24 111.126  -2
  -5   5   9 3877.24 111.126   1
  -5  -5   8 14376.9 129.003  -2
   5  -5  -8 14376.9 129.003   1
  -5   5   7 119.185 63.8849   1
  -5  -4   6 4442.48 121.506  -2
   5  -5  -6 4442.48 121.506   1
  -5  -4   5 5281.84 122.729  -2
   5  -5  -5 5281.84 122.729   1
   5  -5  -4 1102.50 58.2862   1
   5  -5  -3 7404.02 149.831   1
  -5  -3   3 12605.7 115.297  -2
   5  -5  -3 12605.7 115.297   1
  -5  -3   2 1403.69 78.7700  -2
   5  -5  -2 1403.69 78.7700   1
   5  -5  -1 66106.4 148.529   1
  -5  -2   0 18922.9 106.861  -2
   5  -5   0 18922.9 106.861   1
  -5  -2  -1 14262.0 114.687  -2
   5  -5   1 14262.0 114.687   1
   5  -5   2 3867.40 51.4625   1
  -5  -1  -3 67803.1 223.275  -2
   5  -5   3 67803.1 223.275   1
   5   1   4 32208.8 144.795  -2
  -5   5  -4 32208.8 144.795   1
   5  -5   5 270.722 70.7742   1
  -5  -1  -5 5317.19 221.905  -2
   5  -5   5 5317.19 221.905   1
   5   0   6 861.018 68.4955  -2
  -5   5  -6 861.018 68.4955   1
   5   0   7 4818.65 92.1085  -2
  -5   5  -7 4818.65 92.1085   1
  -5   0  -8 16064.0 118.351  -2
   5  -5   8 16064.0 118.351   1
   5  -1   9 218.783 100.420  -2
  -5   5  -9 218.783 100.420   1
  -5   1 -10 3297.34 91.2291  -2
   5  -5  10 3297.34 91.2291   1
  -5   1 -11 1735.57 108.446  -2
   5  -5  11 1735.57 108.446   1
   5  -2  12 1827.24 111.657  -2
  -5   5 -12 1827.24 111.657   1
  -5   2 -13 1759.47 92.1534  -2
   5  -5  13 1759.47 92.1534   1
   5  -2  14 651.479 74.3455  -2
  -5   5 -14 651.479 74.3455   1
   5  -3  15 2499.62 68.6165  -2
  -5   5 -15 2499.62 68.6165   1
   5  -4 -19 415.063 87.4700   1
  -5  -7  18 4268.25 129.789  -2
   5  -4 -18 4268.25 129.789   1
   5   7 -17 307.439 90.2769  -2
  -5   4  17 307.439 90.2769   1
  -5   4  16 564.888 69.5641   1
   5   6 -15 6310.93 157.837  -2
  -5   4  15 6310.93 157.837   1
   5   6 -14 10798.2 127.016  -2
  -5   4  14 10798.2 127.016   1
  -5   4  13 7750.25 134.837   1
  -5  -5  12 3093.48 105.017  -2
   5  -4 -12 3093.48 105.017   1
   5   5 -11 3885.26 133.665  -2
  -5   4  11 3885.26 133.665   1
  -5   4  10 39.3569 75.3153   1
   5   4  -9 1121.23 101.543  -2
  -5   4   9 1121.23 101.543   1
   5   4  -8 21751.0 135.199  -2
  -5   4   8 21751.0 135.199   1
   5  -4  -7 4262.70 79.5129   1
  -5  -3   6 5632.76 119.062  -2
   5  -4  -6 5632.76 119.062   1
   5   3  -5 1307.11 89.7486  -2
  -5   4   5 1307.11 89.7486   1
  -5   4   4 37645.2 130.933   1
  -5  -2   3 77702.0 167.904  -2
   5  -4  -3 77702.0 167.904   1
   5   2  -2 21712.1 102.744  -2
  -5   4   2 21712.1 102.744   1
   5  -4  -1 26680.4 76.7648   1
  -5  -1   0 1771.59 83.8018  -2
   5  -4   0 1771.59 83.8018   1
  -5  -1  -1 60924.0 122.309  -2
   5  -4   1 60924.0 122.309   1
   5  -4   2 3181.74 97.9508   1
  -5  -1  -2 3859.24 152.181  -2
   5  -4   2 3859.24 152.181   1
  -5   0  -3 460.431 64.6032  -2
   5  -4   3 460.431 64.6032   1
  -5   0  -4 10963.7 188.132  -2
   5  -4   4 10963.7 188.132   1
   5  -4   5 3580.99 61.9300   1
  -5   0  -5 4007.77 106.262  -2
   5  -4   5 4007.77 106.262   1
   5  -1   6 13919.4 82.0786  -2
  -5   4  -6 13919.4 82.0786   1
   5  -1   7 2402.81 93.8521  -2
  -5   4  -7 2402.81 93.8521   1
   5  -1   8 33674.1 135.246  -2
  -5   4  -8 33674.1 135.246   1
  -5   2  -9 10432.6 103.146  -2
   5  -4   9 10432.6 103.146   1
  -5   2 -10 5473.82 113.529  -2
   5  -4  10 5473.82 113.529   1
  -5   2 -11 767.825 105.539  -2
   5  -4  11 767.825 105.539   1
  -5   3 -12 2125.98 129.292  -2
   5  -4  12 2125.98 129.292   1
  -5   3 -13 280.896 88.1205  -2
   5  -4  13 280.896 88.1205   1
  -5   3 -14 704.028 75.5585  -2
   5  -4  14 704.028 75.5585   1
  -5   4 -15 3316.89 70.1261  -2
   5  -4  15 3316.89 70.1261   1
   5   7 -20 2191.68 131.154  -2
  -5   3  20 2191.68 131.154   1
   5  -3 -19 3483.25 95.3452   1
  -5  -6  18 491.377 130.797  -2
   5  -3 -18 491.377 130.797   1
   5   6 -17 3208.93 100.125  -2
  -5   3  17 3208.93 100.125   1
   5  -3 -16 775.021 72.0651   1
   5   5 -15 3793.77 105.017  -2
  -5   3  15 3793.77 105.017   1
  -5  -5  14 76.8941 109.618  -2
   5  -3 -14 76.8941 109.618   1
   5  -3 -13 24121.8 141.787   1
  -5  -4  12 5678.26 120.031  -2
   5  -3 -12 5678.26 120.031   1
  -5  -4  11 5038.04 112.683  -2
   5  -3 -11 5038.04 112.683   1
  -5   3  10 1254.23 73.3956   1
  -5  -3   9 25346.6 165.688  -2
   5  -3  -9 25346.6 165.688   1
   5   3  -8 39473.3 179.493  -2
  -5   3   8 39473.3 179.493   1
   5  -3  -7 433.075 68.6902   1
   5   2  -6 11635.3 114.432  -2
  -5   3   6 11635.3 114.432   1
   5   2  -5 12324.9 109.172  -2
  -5   3   5 12324.9 109.172   1
   5  -3  -4 38401.4 103.533   1
  -5  -1   3 163.253 55.5524  -2
   5  -3  -3 163.253 55.5524   1
   5   1  -2 6394.60 66.0700  -2
  -5   3   2 6394.60 66.0700   1
   5  -3  -1 7817.80 54.8750   1
  -5   0   0 3369.66 79.8431  -2
   5  -3   0 3369.66 79.8431   1
  -5   0  -1 89694.6 141.945  -2
   5  -3   1 89694.6 141.945   1
   5  -3   2 4244.98 62.8363   1
  -5   0  -2 10722.0 141.720  -2
   5  -3   2 10722.0 141.720   1
  -5   1  -3 902.220 54.0759  -2
   5  -3   3 902.220 54.0759   1
  -5   1  -4 12756.7 79.9277  -2
   5  -3   4 12756.7 79.9277   1
   5  -3   5 3441.55 70.5213   1
  -5   1  -5 6147.02 120.533  -2
   5  -3   5 6147.02 120.533   1
  -5   2  -6 9070.62 98.0168  -2
   5  -3   6 9070.62 98.0168   1
   5  -2   7 54626.4 156.617  -2
  -5   3  -7 54626.4 156.617   1
  -5   2  -8 8728.91 110.168  -2
   5  -3   8 8728.91 110.168   1
  -5   3  -9 1603.16 104.408  -2
   5  -3   9 1603.16 104.408   1
  -5   3 -10 551.615 101.135  -2
   5  -3  10 551.615 101.135   1
  -5   3 -11 975.214 105.327  -2
   5  -3  11 975.214 105.327   1
  -5   4 -12 2212.85 127.939  -2
   5  -3  12 2212.85 127.939   1
   5  -4  13 53.9477 87.9958  -2
  -5   3 -13 53.9477 87.9958   1
   5  -4  14 627.652 75.4286  -2
  -5   3 -14 627.652 75.4286   1
[truncated: 444,041 more chars]
