# Supplementary material for: Stable Two‐Legged Parent Piano‐Stool and Mixed Diborabenzene‐E4 (E=P, As) Sandwich Complexes of Group 8
Source: Angew Chem Int Ed Engl. 2022 Jul 27;61(36):e202206840. doi: 10.1002/anie.202206840 (PMC9540419; doi:10.1002/anie.202206840)
Supplement: Supplementary file 5 — Supporting Information [file ANIE-61-0-s002.cif]

 
data_MaDi141_MaDi_a

# 1. Submission Details


_publ_contact_author_name         'Prof. Dr. Holger Braunschweig'
_publ_contact_author_address
;
Institut f\"ur Anorganische Chemie
Universit\"at W\"urzburg
Am Hubland
97074 W\"urzburg, Germany
;
_publ_contact_author_email        H.Braunschweig@uni-wuerzburg.de
_publ_contact_author_fax          +49-931-3184623
_publ_contact_author_phone        +49-931-3185260

_publ_requested_journal           ?
_publ_section_title               ?
_publ_section_abstract            ?

loop_
_publ_author_name
'Braunschweig, Holger'
;Institut f\"ur Anorganische Chemie
Universit\"at W\"urzburg
Am Hubland
97074 W\"urzburg, Germany
;
'Dietz, Maximilian'
;Institut f\"ur Anorganische Chemie
Universit\"at W\"urzburg
Am Hubland
97074 W\"urzburg, Germany
;

_audit_creation_method            'CIF-fill 1.2x (K.Radacki, 2005-21)'
_shelx_SHELXL_version_number      '2017/1'
_chemical_name_systematic         ?
_chemical_name_common             ?
_chemical_melting_point           ?
_chemical_formula_moiety          'C46 H66 B2 N2 O2 Ru, C6 H6'
_chemical_formula_sum             'C52 H72 B2 N2 O2 Ru'
_chemical_formula_weight          879.80

loop_
 _atom_type_symbol
 _atom_type_description
 _atom_type_scat_dispersion_real
 _atom_type_scat_dispersion_imag
 _atom_type_scat_source
 'C'  'C'   0.0181   0.0091
 'International Tables Vol C Tables 4.2.6.8 and 6.1.1.4'
 'H'  'H'   0.0000   0.0000
'International Tables Vol C Tables 4.2.6.8 and 6.1.1.4'
 'B'  'B'   0.0090   0.0039
 'International Tables Vol C Tables 4.2.6.8 and 6.1.1.4'
 'N'  'N'   0.0311   0.0180
 'International Tables Vol C Tables 4.2.6.8 and 6.1.1.4'
 'O'  'O'   0.0492   0.0322
 'International Tables Vol C Tables 4.2.6.8 and 6.1.1.4'
 'Ru'  'Ru'   0.0552   3.2960
 'International Tables Vol C Tables 4.2.6.8 and 6.1.1.4'
 
_space_group_crystal_system       orthorhombic
_space_group_IT_number            61
_space_group_name_H-M_alt         'P b c a'
_space_group_name_Hall            '-P 2ac 2ab'

_shelx_space_group_comment
;
The symmetry employed for this shelxl refinement is uniquely defined
by the following loop, which should always be used as a source of
symmetry information in preference to the above space-group names.
They are only intended as comments.
;
 
loop_
 _space_group_symop_operation_xyz
 'x, y, z'
 '-x+1/2, -y, z+1/2'
 '-x, y+1/2, -z+1/2'
 'x+1/2, -y+1/2, -z'
 '-x, -y, -z'
 'x-1/2, y, -z-1/2'
 'x, -y-1/2, z-1/2'
 '-x-1/2, y-1/2, z'
 
_cell_length_a                    20.8220(3)
_cell_length_b                    18.9766(2)
_cell_length_c                    24.4586(3)
_cell_angle_alpha                 90
_cell_angle_beta                  90
_cell_angle_gamma                 90
_cell_volume                      9664.3(2)
_cell_formula_units_Z             8
_cell_measurement_temperature     100(2)
_cell_measurement_reflns_used     18079
_cell_measurement_theta_min       3.6080
_cell_measurement_theta_max       73.6320
 

_exptl_special_details
;
The crystal was immersed in a film of perfluoropolyether oil, mounted on a 
polyimide loop and transferred to stream of cold nitrogen (Oxford Cryostream 800).
;
_exptl_crystal_description        plate
_exptl_crystal_colour             'clear black'
_exptl_crystal_density_meas       ?
_exptl_crystal_density_method     ?
_exptl_crystal_density_diffrn     1.209          
_exptl_crystal_F_000              3744
_exptl_transmission_factor_min    ?
_exptl_transmission_factor_max    ?
_exptl_crystal_size_max           0.094
_exptl_crystal_size_mid           0.069
_exptl_crystal_size_min           0.014
_exptl_absorpt_coefficient_mu     2.919
_shelx_estimated_absorpt_T_min    0.779
_shelx_estimated_absorpt_T_max    0.971
_exptl_absorpt_correction_type    gaussian
_exptl_absorpt_correction_T_min   0.812
_exptl_absorpt_correction_T_max   1.000
_exptl_absorpt_process_details
;
CrysAlisPro 1.171.41.96a (Rigaku Oxford Diffraction, 2021) Numerical 
absorption correction based on gaussian integration over a multifaceted 
crystal model Empirical absorption correction using spherical harmonics, 
implemented in SCALE3 ABSPACK scaling algorithm.
;
_exptl_absorpt_special_details    ?
loop_
 _exptl_crystal_face_index_h
 _exptl_crystal_face_index_k
 _exptl_crystal_face_index_l
 _exptl_crystal_face_perp_dist
   0    0    1 0.0352
   0    0   -1 0.0252
   1    1   -1 0.0226
  -1   -1    1 0.0358
  -1   -1   -1 0.0120
   1    1    1 0.0018
   0   -1    1 0.0321
   0    1   -1 0.0422
   0   -1    0 0.0332
   0   -1   -1 0.0332
   1   -1    1 0.0344
   1   -1    0 0.0413
  -1    1    0 0.0507
  -1    1    1 0.0453
   1   -1   -1 0.0453
   1    0    1 0.0229
  -1    0   -1 0.0354
   1    0    0 0.0338
  -1    0    0 0.0439
  -1    0    1 0.0481
   1    0   -1 0.0380

_diffrn_ambient_environment       N~2~
_diffrn_ambient_temperature       100.00(11)
_diffrn_radiation_wavelength      1.54184
_diffrn_radiation_type            CuK\a
_diffrn_radiation_monochromator   'multi-layer mirror'
_diffrn_source                    'rotating-anode X-ray tube'
_diffrn_source_type               'PhotonJet R X-ray Source'
_diffrn_measurement_device        'four-circle diffractometer'
_diffrn_measurement_device_type   'Rigaku XtaLAB Synergy-R'
_diffrn_measurement_details
;
 List of Runs (angles in degrees, time in seconds):
 
   # Type    Start    End  Width  t~exp~   \w     \q     \k     \f   Frames
 --------------------------------------------------------------------------
   1  \w     19.00  44.20   0.60    1.50    --   58.41-107.00 -78.00   42
   2  \w     31.00  61.00   0.60    1.50    --   58.41 -97.00-178.00   50
   3  \w    -68.00 -42.80   0.60    1.50    --  -60.26  97.00 -71.00   42
   4  \w    -46.00 -20.80   0.60    1.50    --  -60.26 107.00  19.00   42
   5  \w    -79.00 -53.80   0.60    1.50    --  -69.77 107.00  19.00   42
   6  \w     29.00  54.20   0.60    1.50    --   71.12 -97.00-178.00   42
   7  \w    -79.00 -34.00   0.60    4.00    --  -76.33  97.00 -71.00   75
   8  \w    -91.00 -31.60   0.60    4.00    --  -76.33 107.00  19.00   99
   9  \w     41.00  66.20   0.60    4.00    --   82.37 -97.00-178.00   42
  10  \w     37.00  91.60   0.60    4.00    --   82.37-107.00 -78.00   91
  11  \w   -110.00 -50.00   0.60    1.50    --  -60.26 -15.00 120.00  100
  12  \w   -107.00 -53.60   0.60    1.50    --  -60.26 -15.00  30.00   89
  13  \w   -123.00 -52.80   0.60    4.00    --  -76.33 -15.00 150.00  117
  14  \w    -63.00 -37.80   0.60    4.00    --  -76.33 112.00  90.00   42
  15  \w    -95.00 -32.00   0.60    4.00    --  -76.33 112.00 120.00  105
  16  \w     40.00  88.60   0.60    4.00    --   82.37 -95.00-150.00   81
  17  \w     58.00  88.00   0.60    4.00    --   82.37  15.00  60.00   50
  18  \w     41.00  67.40   0.60    4.00    --   82.37 -95.00  30.00   44
  19  \w     40.00  73.60   0.60    4.00    --   82.37 -95.00  60.00   56
  20  \w     98.00 131.60   0.60    4.00    --   82.37  15.00  60.00   56
  21  \w     55.00  80.20   0.60    4.00    --   82.37 -95.00   0.00   42

;
_diffrn_measurement_method        '\w scans'
_diffrn_detector                  HPA
_diffrn_detector_type             'HyPix Arc150'
_diffrn_detector_area_resol_mean  10.0
_diffrn_reflns_number             59529
_diffrn_reflns_av_unetI/netI      0.0358
_diffrn_reflns_av_R_equivalents   0.0511
_diffrn_reflns_limit_h_min        -24
_diffrn_reflns_limit_h_max        25
_diffrn_reflns_limit_k_min        -21
_diffrn_reflns_limit_k_max        23
_diffrn_reflns_limit_l_min        -22
_diffrn_reflns_limit_l_max        29
_diffrn_reflns_theta_min          3.614
_diffrn_reflns_theta_max          70.075
_diffrn_reflns_theta_full         67.693
_diffrn_measured_fraction_theta_max   0.999
_diffrn_measured_fraction_theta_full  0.999
_diffrn_reflns_Laue_measured_fraction_max    0.999
_diffrn_reflns_Laue_measured_fraction_full   0.999
_diffrn_reflns_point_group_measured_fraction_max   0.999
_diffrn_reflns_point_group_measured_fraction_full  0.999
_reflns_number_total              9166
_reflns_number_gt                 7381
_reflns_threshold_expression      'I > 2\s(I)'
_reflns_Friedel_coverage          0.000
_reflns_Friedel_fraction_max      .
_reflns_Friedel_fraction_full     .
 
_reflns_special_details
;
 Reflections were merged by SHELXL according to the crystal
 class for the calculation of statistics and refinement.
 
 _reflns_Friedel_fraction is defined as the number of unique
 Friedel pairs measured divided by the number that would be
 possible theoretically, ignoring centric projections and
 systematic absences.
;
 
_computing_data_collection        'BIS 2011.8 / APEX2 ver. 2014.9 (Bruker AXS)'
_computing_cell_refinement        'CrysAlisPro 1.171.41.96a (Rigaku OD, 2021)'
_computing_data_reduction         'CrysAlisPro 1.171.41.96a (Rigaku OD, 2021)'
_computing_structure_solution     'SHELXT (Sheldrick, 2014)'
_computing_structure_refinement   'SHELXL-2017/1 (Sheldrick, 2017)'
_computing_molecular_graphics     'ShelXLe (Huebschle et all, 2011)'
_computing_publication_material   'SHELXL-2017/1 (Sheldrick, 2017)'

_refine_special_details           ?
_refine_ls_structure_factor_coef  Fsqd
_refine_ls_matrix_type            full
_refine_ls_weighting_scheme       calc
_refine_ls_weighting_details
'w=1/[\s^2^(Fo^2^)+(0.0228P)^2^+12.4779P] where P=(Fo^2^+2Fc^2^)/3'
_atom_sites_solution_primary      ?
_atom_sites_solution_secondary    ?
_atom_sites_solution_hydrogens    geom
_refine_ls_hydrogen_treatment     constr
_refine_ls_extinction_method      none
_refine_ls_extinction_coef        .
_refine_ls_number_reflns          9166
_refine_ls_number_parameters      548
_refine_ls_number_restraints      0
_refine_ls_R_factor_all           0.0572
_refine_ls_R_factor_gt            0.0401
_refine_ls_wR_factor_ref          0.0779
_refine_ls_wR_factor_gt           0.0729
_refine_ls_goodness_of_fit_ref    1.070
_refine_ls_restrained_S_all       1.070
_refine_ls_shift/su_max           0.001
_refine_ls_shift/su_mean          0.000
 
loop_
 _atom_site_label
 _atom_site_type_symbol
 _atom_site_fract_x
 _atom_site_fract_y
 _atom_site_fract_z
 _atom_site_U_iso_or_equiv
 _atom_site_adp_type
 _atom_site_occupancy
 _atom_site_site_symmetry_order  
 _atom_site_calc_flag
 _atom_site_refinement_flags_posn
 _atom_site_refinement_flags_adp
 _atom_site_refinement_flags_occupancy
 _atom_site_disorder_assembly
 _atom_site_disorder_group
B1_1 B 0.38959(14) 0.63614(16) 0.40301(11) 0.0144(6) Uani 1 1 d . . . . .
Ru1_1 Ru 0.48570(2) 0.68241(2) 0.43821(2) 0.01351(6) Uani 1 1 d . . . . .
O1_1 O 0.60568(10) 0.59404(12) 0.43173(9) 0.0390(6) Uani 1 1 d . . . . .
O2_1 O 0.52948(11) 0.70507(11) 0.55423(7) 0.0347(5) Uani 1 1 d . . . . .
B2_1 B 0.45441(14) 0.78157(15) 0.38976(11) 0.0125(6) Uani 1 1 d . . . . .
C3_1 C 0.43775(12) 0.65359(13) 0.35694(9) 0.0142(5) Uani 1 1 d . . . . .
H3A_1 H 0.449395 0.617115 0.332254 0.017 Uiso 1 1 calc R U . . .
C5_1 C 0.40587(11) 0.76461(13) 0.43494(10) 0.0147(5) Uani 1 1 d . . . . .
H5A_1 H 0.395963 0.800422 0.460739 0.018 Uiso 1 1 calc R U . . .
C4_1 C 0.46542(11) 0.72094(13) 0.34952(9) 0.0126(5) Uani 1 1 d . . . . .
H4A_1 H 0.491803 0.728874 0.318442 0.015 Uiso 1 1 calc R U . . .
C6_1 C 0.37515(11) 0.69894(13) 0.44037(10) 0.0154(5) Uani 1 1 d . . . . .
H6A_1 H 0.344064 0.693310 0.468459 0.019 Uiso 1 1 calc R U . . .
C7_1 C 0.55874(14) 0.62807(15) 0.43287(10) 0.0237(6) Uani 1 1 d . . . . .
C8_1 C 0.51129(14) 0.69607(14) 0.50943(11) 0.0226(6) Uani 1 1 d . . . . .
C1_2 C 0.36037(12) 0.56008(14) 0.40891(9) 0.0149(5) Uani 1 1 d . . . . .
N1_2 N 0.30612(9) 0.54401(11) 0.43466(8) 0.0143(4) Uani 1 1 d . . . . .
C3_2 C 0.28493(12) 0.46731(14) 0.42880(10) 0.0178(6) Uani 1 1 d . . . . .
C4_2 C 0.34825(13) 0.43396(14) 0.41149(11) 0.0202(6) Uani 1 1 d . . . . .
H4A_2 H 0.340453 0.395124 0.385283 0.024 Uiso 1 1 calc R U . . .
H4AB_2 H 0.371041 0.414665 0.443700 0.024 Uiso 1 1 calc R U . . .
C5_2 C 0.38855(13) 0.49255(14) 0.38440(10) 0.0179(6) Uani 1 1 d . . . . .
C6_2 C 0.23223(13) 0.46225(15) 0.38526(11) 0.0239(6) Uani 1 1 d . . . . .
H6A_2 H 0.219900 0.412817 0.380320 0.036 Uiso 1 1 calc R U . . .
H6B_2 H 0.248344 0.481146 0.350585 0.036 Uiso 1 1 calc R U . . .
H6C_2 H 0.194738 0.489540 0.397018 0.036 Uiso 1 1 calc R U . . .
C7_2 C 0.25840(13) 0.43591(15) 0.48174(10) 0.0228(6) Uani 1 1 d . . . . .
H7A_2 H 0.244204 0.387440 0.475044 0.034 Uiso 1 1 calc R U . . .
H7B_2 H 0.221936 0.464215 0.494369 0.034 Uiso 1 1 calc R U . . .
H7C_2 H 0.292063 0.435959 0.509744 0.034 Uiso 1 1 calc R U . . .
C8_2 C 0.38054(13) 0.49200(14) 0.32132(10) 0.0216(6) Uani 1 1 d . . . . .
H8A_2 H 0.393110 0.445793 0.306974 0.032 Uiso 1 1 calc R U . . .
H8B_2 H 0.407886 0.528520 0.305181 0.032 Uiso 1 1 calc R U . . .
H8C_2 H 0.335571 0.501331 0.311975 0.032 Uiso 1 1 calc R U . . .
C9_2 C 0.45959(13) 0.48221(14) 0.39846(11) 0.0216(6) Uani 1 1 d . . . . .
H9A_2 H 0.473306 0.435115 0.386880 0.032 Uiso 1 1 calc R U . . .
H9B_2 H 0.465611 0.487035 0.438022 0.032 Uiso 1 1 calc R U . . .
H9C_2 H 0.485327 0.517861 0.379478 0.032 Uiso 1 1 calc R U . . .
C1_3 C 0.26548(12) 0.59530(14) 0.46240(10) 0.0151(5) Uani 1 1 d . . . . .
C2_3 C 0.27175(12) 0.60261(14) 0.51958(10) 0.0159(5) Uani 1 1 d . . . . .
C3_3 C 0.23299(13) 0.65263(15) 0.54522(11) 0.0219(6) Uani 1 1 d . . . . .
H3_3 H 0.236135 0.658454 0.583700 0.026 Uiso 1 1 calc R U . . .
C4_3 C 0.19015(13) 0.69398(15) 0.51634(12) 0.0269(7) Uani 1 1 d . . . . .
H4_3 H 0.163842 0.727143 0.534906 0.032 Uiso 1 1 calc R U . . .
C5_3 C 0.18589(12) 0.68668(16) 0.46021(11) 0.0247(6) Uani 1 1 d . . . . .
H5_3 H 0.156583 0.715387 0.440457 0.030 Uiso 1 1 calc R U . . .
C6_3 C 0.22360(12) 0.63819(14) 0.43197(11) 0.0194(6) Uani 1 1 d . . . . .
C7_3 C 0.32074(12) 0.56267(14) 0.55395(10) 0.0163(5) Uani 1 1 d . . . . .
H7_3 H 0.341090 0.525974 0.530260 0.020 Uiso 1 1 calc R U . . .
C8_3 C 0.28905(13) 0.52539(15) 0.60259(10) 0.0209(6) Uani 1 1 d . . . . .
H8A_3 H 0.320206 0.493782 0.619928 0.031 Uiso 1 1 calc R U . . .
H8B_3 H 0.252135 0.497982 0.589724 0.031 Uiso 1 1 calc R U . . .
H8C_3 H 0.274566 0.560575 0.629196 0.031 Uiso 1 1 calc R U . . .
C9_3 C 0.37397(13) 0.61163(16) 0.57507(10) 0.0242(6) Uani 1 1 d . . . . .
H9A_3 H 0.404689 0.584310 0.596797 0.036 Uiso 1 1 calc R U . . .
H9B_3 H 0.354965 0.648600 0.597895 0.036 Uiso 1 1 calc R U . . .
H9C_3 H 0.396221 0.633235 0.543993 0.036 Uiso 1 1 calc R U . . .
C10_3 C 0.21988(13) 0.63793(15) 0.36946(11) 0.0220(6) Uani 1 1 d . . . . .
H10_3 H 0.248775 0.599827 0.355575 0.026 Uiso 1 1 calc R U . . .
C11_3 C 0.24358(14) 0.70843(16) 0.34623(11) 0.0260(6) Uani 1 1 d . . . . .
H11A_3 H 0.244072 0.706064 0.306202 0.039 Uiso 1 1 calc R U . . .
H11B_3 H 0.287071 0.717926 0.359648 0.039 Uiso 1 1 calc R U . . .
H11C_3 H 0.214719 0.746297 0.357993 0.039 Uiso 1 1 calc R U . . .
C12_3 C 0.15150(15) 0.62273(17) 0.34899(13) 0.0341(8) Uani 1 1 d . . . . .
H12A_3 H 0.151637 0.619779 0.308989 0.051 Uiso 1 1 calc R U . . .
H12B_3 H 0.122751 0.660780 0.360607 0.051 Uiso 1 1 calc R U . . .
H12C_3 H 0.136505 0.577947 0.364322 0.051 Uiso 1 1 calc R U . . .
N2_4 N 0.52534(9) 0.88126(10) 0.34906(8) 0.0121(4) Uani 1 1 d . . . . .
C2_4 C 0.49253(11) 0.85305(13) 0.39009(9) 0.0122(5) Uani 1 1 d . . . . .
C3_4 C 0.55380(12) 0.95363(13) 0.35985(10) 0.0157(5) Uani 1 1 d . . . . .
C4_4 C 0.54805(12) 0.95651(14) 0.42211(10) 0.0175(5) Uani 1 1 d . . . . .
H4A_4 H 0.537028 1.004831 0.434122 0.021 Uiso 1 1 calc R U . . .
H4AB_4 H 0.589208 0.942765 0.439344 0.021 Uiso 1 1 calc R U . . .
C5_4 C 0.49457(11) 0.90466(12) 0.43849(9) 0.0139(5) Uani 1 1 d . . . . .
C6_4 C 0.51509(14) 1.01033(14) 0.33016(11) 0.0232(6) Uani 1 1 d . . . . .
H6A_4 H 0.532118 1.056935 0.339537 0.035 Uiso 1 1 calc R U . . .
H6B_4 H 0.469962 1.007382 0.341306 0.035 Uiso 1 1 calc R U . . .
H6C_4 H 0.518360 1.003048 0.290588 0.035 Uiso 1 1 calc R U . . .
C7_4 C 0.62364(13) 0.95996(15) 0.34138(11) 0.0223(6) Uani 1 1 d . . . . .
H7A_4 H 0.639635 1.007296 0.349809 0.033 Uiso 1 1 calc R U . . .
H7B_4 H 0.626321 0.951774 0.301881 0.033 Uiso 1 1 calc R U . . .
H7C_4 H 0.649775 0.924864 0.360588 0.033 Uiso 1 1 calc R U . . .
C8_4 C 0.42893(12) 0.94157(13) 0.44256(10) 0.0182(5) Uani 1 1 d . . . . .
H8A_4 H 0.430508 0.977507 0.471299 0.027 Uiso 1 1 calc R U . . .
H8B_4 H 0.395769 0.906762 0.451457 0.027 Uiso 1 1 calc R U . . .
H8C_4 H 0.418717 0.963937 0.407506 0.027 Uiso 1 1 calc R U . . .
C9_4 C 0.51207(13) 0.87063(14) 0.49356(9) 0.0186(5) Uani 1 1 d . . . . .
H9A_4 H 0.521388 0.907579 0.520409 0.028 Uiso 1 1 calc R U . . .
H9B_4 H 0.550006 0.840654 0.488923 0.028 Uiso 1 1 calc R U . . .
H9C_4 H 0.475971 0.841963 0.506464 0.028 Uiso 1 1 calc R U . . .
C1_5 C 0.52904(12) 0.85233(13) 0.29413(9) 0.0137(5) Uani 1 1 d . . . . .
C2_5 C 0.58408(12) 0.81451(14) 0.27843(9) 0.0159(5) Uani 1 1 d . . . . .
C3_5 C 0.58778(13) 0.79185(14) 0.22443(10) 0.0194(6) Uani 1 1 d . . . . .
H3_5 H 0.624804 0.766845 0.212639 0.023 Uiso 1 1 calc R U . . .
C4_5 C 0.53917(13) 0.80476(14) 0.18766(10) 0.0213(6) Uani 1 1 d . . . . .
H4_5 H 0.543313 0.789600 0.150809 0.026 Uiso 1 1 calc R U . . .
C5_5 C 0.48439(14) 0.83969(14) 0.20425(10) 0.0195(6) Uani 1 1 d . . . . .
H5_5 H 0.450887 0.847588 0.178603 0.023 Uiso 1 1 calc R U . . .
C6_5 C 0.47707(12) 0.86373(13) 0.25793(10) 0.0163(5) Uani 1 1 d . . . . .
C7_5 C 0.63779(12) 0.79260(16) 0.31737(10) 0.0219(6) Uani 1 1 d . . . . .
H7_5 H 0.629927 0.815434 0.353601 0.026 Uiso 1 1 calc R U . . .
C8_5 C 0.70453(12) 0.81509(18) 0.29703(11) 0.0269(6) Uani 1 1 d . . . . .
H8A_5 H 0.737093 0.800934 0.323788 0.040 Uiso 1 1 calc R U . . .
H8B_5 H 0.705584 0.866379 0.292431 0.040 Uiso 1 1 calc R U . . .
H8C_5 H 0.713473 0.792305 0.261885 0.040 Uiso 1 1 calc R U . . .
C9_5 C 0.63727(14) 0.71223(16) 0.32544(12) 0.0293(7) Uani 1 1 d . . . . .
H9A_5 H 0.670333 0.699057 0.352061 0.044 Uiso 1 1 calc R U . . .
H9B_5 H 0.646087 0.688968 0.290467 0.044 Uiso 1 1 calc R U . . .
H9C_5 H 0.595050 0.697460 0.338942 0.044 Uiso 1 1 calc R U . . .
C10_5 C 0.41308(13) 0.89629(15) 0.27449(11) 0.0203(6) Uani 1 1 d . . . . .
H10_5 H 0.416964 0.913420 0.313015 0.024 Uiso 1 1 calc R U . . .
C11_5 C 0.35978(13) 0.84057(16) 0.27256(11) 0.0262(7) Uani 1 1 d . . . . .
H11A_5 H 0.319416 0.861343 0.285393 0.039 Uiso 1 1 calc R U . . .
H11B_5 H 0.371434 0.800829 0.296153 0.039 Uiso 1 1 calc R U . . .
H11C_5 H 0.354442 0.823916 0.234907 0.039 Uiso 1 1 calc R U . . .
C12_5 C 0.39461(15) 0.95914(16) 0.23827(12) 0.0313(7) Uani 1 1 d . . . . .
H12A_5 H 0.355199 0.980791 0.252316 0.047 Uiso 1 1 calc R U . . .
H12B_5 H 0.387455 0.942827 0.200746 0.047 Uiso 1 1 calc R U . . .
H12C_5 H 0.429395 0.993927 0.238622 0.047 Uiso 1 1 calc R U . . .
C1_6 C 0.29562(15) 0.63371(17) 0.17897(14) 0.0374(8) Uani 1 1 d . . . . .
H1_6 H 0.258575 0.612059 0.194193 0.045 Uiso 1 1 calc R U . . .
C2_6 C 0.29784(16) 0.64834(17) 0.12381(14) 0.0366(8) Uani 1 1 d . . . . .
H2_6 H 0.262264 0.637262 0.101065 0.044 Uiso 1 1 calc R U . . .
C3_6 C 0.35199(17) 0.67916(18) 0.10180(14) 0.0404(8) Uani 1 1 d . . . . .
H3_6 H 0.353776 0.689045 0.063750 0.049 Uiso 1 1 calc R U . . .
C4_6 C 0.40369(17) 0.69571(17) 0.13489(14) 0.0398(8) Uani 1 1 d . . . . .
H4_6 H 0.440968 0.716761 0.119572 0.048 Uiso 1 1 calc R U . . .
C5_6 C 0.40105(16) 0.68158(17) 0.19024(14) 0.0367(7) Uani 1 1 d . . . . .
H5_6 H 0.436369 0.693321 0.213087 0.044 Uiso 1 1 calc R U . . .
C6_6 C 0.34721(16) 0.65047(17) 0.21230(14) 0.0350(8) Uani 1 1 d . . . . .
H6_6 H 0.345446 0.640514 0.250337 0.042 Uiso 1 1 calc R U . . .
 
loop_
 _atom_site_aniso_label
 _atom_site_aniso_U_11
 _atom_site_aniso_U_22
 _atom_site_aniso_U_33
 _atom_site_aniso_U_23
 _atom_site_aniso_U_13
 _atom_site_aniso_U_12
B1_1 0.0130(14) 0.0142(14) 0.0161(14) 0.0015(12) -0.0024(11) -0.0020(12)
Ru1_1 0.01500(9) 0.01348(9) 0.01205(9) 0.00044(8) -0.00109(8) 0.00037(8)
O1_1 0.0326(12) 0.0464(14) 0.0378(12) 0.0025(11) -0.0016(10) 0.0262(11)
O2_1 0.0511(14) 0.0379(13) 0.0151(10) -0.0030(9) -0.0121(9) 0.0038(10)
B2_1 0.0158(14) 0.0102(14) 0.0116(13) -0.0001(11) -0.0038(11) -0.0003(11)
C3_1 0.0194(13) 0.0128(12) 0.0103(11) -0.0018(10) -0.0011(10) 0.0022(11)
C5_1 0.0159(12) 0.0149(12) 0.0132(11) -0.0023(11) 0.0000(10) 0.0016(10)
C4_1 0.0146(12) 0.0137(13) 0.0097(11) 0.0037(10) -0.0006(9) -0.0003(10)
C6_1 0.0128(11) 0.0177(13) 0.0158(11) 0.0026(11) 0.0015(10) 0.0018(10)
C7_1 0.0307(15) 0.0256(15) 0.0147(13) 0.0013(12) -0.0052(12) 0.0002(13)
C8_1 0.0248(14) 0.0183(15) 0.0247(14) 0.0026(11) 0.0014(12) 0.0031(12)
C1_2 0.0160(12) 0.0182(14) 0.0105(11) 0.0024(10) -0.0034(10) 0.0011(11)
N1_2 0.0148(10) 0.0134(10) 0.0148(10) 0.0007(9) -0.0015(9) -0.0031(8)
C3_2 0.0202(13) 0.0148(13) 0.0184(13) 0.0003(11) -0.0026(11) -0.0039(11)
C4_2 0.0236(14) 0.0159(14) 0.0210(13) 0.0008(11) -0.0008(11) -0.0016(11)
C5_2 0.0197(13) 0.0153(13) 0.0187(13) -0.0015(11) 0.0002(11) -0.0009(11)
C6_2 0.0239(15) 0.0224(15) 0.0255(14) 0.0005(12) -0.0047(12) -0.0092(12)
C7_2 0.0239(15) 0.0198(14) 0.0247(14) 0.0031(12) 0.0010(12) -0.0066(12)
C8_2 0.0279(15) 0.0184(14) 0.0183(13) -0.0037(11) 0.0012(11) -0.0025(12)
C9_2 0.0213(14) 0.0147(14) 0.0289(14) -0.0017(12) 0.0003(12) 0.0022(11)
C1_3 0.0112(12) 0.0140(13) 0.0202(13) 0.0020(11) 0.0014(10) -0.0030(10)
C2_3 0.0143(12) 0.0149(13) 0.0184(12) 0.0036(11) 0.0008(10) -0.0033(10)
C3_3 0.0212(14) 0.0233(14) 0.0211(13) 0.0007(11) 0.0046(11) 0.0000(12)
C4_3 0.0243(15) 0.0229(16) 0.0335(16) 0.0029(13) 0.0079(12) 0.0069(12)
C5_3 0.0154(13) 0.0260(15) 0.0326(15) 0.0097(13) -0.0015(11) 0.0031(13)
C6_3 0.0143(12) 0.0211(14) 0.0229(14) 0.0052(12) -0.0016(11) -0.0046(11)
C7_3 0.0153(12) 0.0187(13) 0.0150(13) 0.0014(11) 0.0023(10) 0.0011(10)
C8_3 0.0225(14) 0.0225(15) 0.0178(13) 0.0025(11) 0.0024(11) 0.0012(12)
C9_3 0.0219(14) 0.0334(17) 0.0172(13) 0.0019(12) -0.0032(11) -0.0046(13)
C10_3 0.0224(14) 0.0228(15) 0.0209(14) 0.0065(12) -0.0071(11) -0.0012(12)
C11_3 0.0248(15) 0.0283(16) 0.0249(14) 0.0113(13) -0.0045(12) -0.0005(13)
C12_3 0.0335(18) 0.0336(19) 0.0352(17) 0.0098(15) -0.0159(14) -0.0077(15)
N2_4 0.0130(11) 0.0099(10) 0.0136(10) -0.0027(8) 0.0003(8) -0.0002(8)
C2_4 0.0110(12) 0.0139(12) 0.0116(11) 0.0003(9) -0.0025(9) 0.0037(10)
C3_4 0.0204(13) 0.0125(13) 0.0143(12) -0.0015(10) 0.0016(10) -0.0063(11)
C4_4 0.0192(13) 0.0184(14) 0.0150(12) -0.0044(10) 0.0016(10) -0.0025(11)
C5_4 0.0172(12) 0.0131(12) 0.0113(11) -0.0030(10) 0.0007(10) -0.0012(10)
C6_4 0.0328(15) 0.0122(13) 0.0247(14) 0.0008(11) -0.0018(13) -0.0043(13)
C7_4 0.0229(14) 0.0221(15) 0.0218(14) -0.0031(12) 0.0028(11) -0.0112(12)
C8_4 0.0215(13) 0.0146(13) 0.0185(12) -0.0044(11) 0.0023(11) 0.0007(11)
C9_4 0.0223(13) 0.0199(13) 0.0136(12) -0.0042(10) -0.0032(11) -0.0005(12)
C1_5 0.0186(13) 0.0130(12) 0.0096(11) 0.0003(10) 0.0009(10) -0.0049(10)
C2_5 0.0189(12) 0.0141(12) 0.0148(11) 0.0010(11) 0.0011(10) -0.0052(11)
C3_5 0.0213(14) 0.0194(14) 0.0176(13) -0.0030(11) 0.0054(11) -0.0027(11)
C4_5 0.0303(14) 0.0211(15) 0.0126(12) -0.0045(11) 0.0028(11) -0.0063(12)
C5_5 0.0264(14) 0.0206(14) 0.0116(11) 0.0001(10) -0.0056(11) -0.0059(12)
C6_5 0.0204(14) 0.0125(12) 0.0159(12) 0.0025(10) -0.0016(11) -0.0036(11)
C7_5 0.0171(13) 0.0328(16) 0.0158(12) -0.0042(12) 0.0034(11) 0.0048(12)
C8_5 0.0176(13) 0.0383(17) 0.0246(14) -0.0129(14) 0.0031(11) 0.0016(14)
C9_5 0.0237(15) 0.0330(17) 0.0312(16) 0.0082(14) 0.0043(13) 0.0106(14)
C10_5 0.0211(14) 0.0206(15) 0.0190(13) -0.0032(11) -0.0066(11) 0.0049(12)
C11_5 0.0189(14) 0.0329(17) 0.0266(14) -0.0051(13) -0.0046(12) 0.0006(13)
C12_5 0.0376(18) 0.0258(16) 0.0304(16) 0.0021(13) -0.0126(14) 0.0082(14)
C1_6 0.0278(17) 0.0272(17) 0.057(2) 0.0018(16) 0.0119(16) 0.0075(14)
C2_6 0.0337(18) 0.0269(17) 0.049(2) -0.0113(16) -0.0029(15) 0.0063(15)
C3_6 0.054(2) 0.0294(18) 0.0380(17) -0.0096(16) 0.0072(16) 0.0026(17)
C4_6 0.043(2) 0.0295(19) 0.047(2) -0.0063(15) 0.0079(16) -0.0071(15)
C5_6 0.0382(18) 0.0219(16) 0.0501(19) -0.0084(16) -0.0038(15) 0.0033(15)
C6_6 0.043(2) 0.0217(16) 0.0406(18) 0.0005(14) 0.0052(15) 0.0101(15)
 
_geom_special_details
;
 All esds (except the esd in the dihedral angle between two l.s. planes)
 are estimated using the full covariance matrix.  The cell esds are taken
 into account individually in the estimation of esds in distances, angles
 and torsion angles; correlations between esds in cell parameters are only
 used when they are defined by crystal symmetry.  An approximate (isotropic)
 treatment of cell esds is used for estimating esds involving l.s. planes.
;
 
loop_
 _geom_bond_atom_site_label_1
 _geom_bond_atom_site_label_2
 _geom_bond_distance
 _geom_bond_site_symmetry_2
 _geom_bond_publ_flag
B1_1 C6_1 1.532(4) . ?
B1_1 C3_1 1.544(4) . ?
B1_1 C1_2 1.573(4) . ?
B1_1 Ru1_1 2.349(3) . ?
Ru1_1 C8_1 1.840(3) . ?
Ru1_1 C7_1 1.842(3) . ?
Ru1_1 C5_1 2.281(2) . ?
Ru1_1 C3_1 2.291(2) . ?
Ru1_1 B2_1 2.317(3) . ?
Ru1_1 C6_1 2.324(2) . ?
Ru1_1 C4_1 2.328(2) . ?
O1_1 C7_1 1.172(3) . ?
O2_1 C8_1 1.172(3) . ?
B2_1 C4_1 1.531(4) . ?
B2_1 C5_1 1.532(4) . ?
B2_1 C2_4 1.572(4) . ?
C3_1 C4_1 1.413(3) . ?
C5_1 C6_1 1.407(3) . ?
C1_2 N1_2 1.329(3) . ?
C1_2 C5_2 1.532(4) . ?
N1_2 C1_3 1.457(3) . ?
N1_2 C3_2 1.528(3) . ?
C3_2 C4_2 1.523(4) . ?
C3_2 C7_2 1.529(3) . ?
C3_2 C6_2 1.532(3) . ?
C4_2 C5_2 1.543(4) . ?
C5_2 C9_2 1.531(4) . ?
C5_2 C8_2 1.552(3) . ?
C1_3 C6_3 1.406(4) . ?
C1_3 C2_3 1.411(3) . ?
C2_3 C3_3 1.395(4) . ?
C2_3 C7_3 1.524(3) . ?
C3_3 C4_3 1.382(4) . ?
C4_3 C5_3 1.383(4) . ?
C5_3 C6_3 1.393(4) . ?
C6_3 C10_3 1.531(4) . ?
C7_3 C8_3 1.533(3) . ?
C7_3 C9_3 1.536(4) . ?
C10_3 C11_3 1.535(4) . ?
C10_3 C12_3 1.537(4) . ?
N2_4 C2_4 1.327(3) . ?
N2_4 C1_5 1.453(3) . ?
N2_4 C3_4 1.519(3) . ?
C2_4 C5_4 1.537(3) . ?
C3_4 C7_4 1.527(3) . ?
C3_4 C6_4 1.528(4) . ?
C3_4 C4_4 1.528(3) . ?
C4_4 C5_4 1.539(3) . ?
C5_4 C9_4 1.538(3) . ?
C5_4 C8_4 1.539(3) . ?
C1_5 C2_5 1.406(4) . ?
C1_5 C6_5 1.415(3) . ?
C2_5 C3_5 1.391(3) . ?
C2_5 C7_5 1.527(4) . ?
C3_5 C4_5 1.376(4) . ?
C4_5 C5_5 1.380(4) . ?
C5_5 C6_5 1.398(3) . ?
C6_5 C10_5 1.523(4) . ?
C7_5 C8_5 1.536(4) . ?
C7_5 C9_5 1.538(4) . ?
C10_5 C11_5 1.534(4) . ?
C10_5 C12_5 1.535(4) . ?
C1_6 C2_6 1.378(5) . ?
C1_6 C6_6 1.386(5) . ?
C2_6 C3_6 1.380(5) . ?
C3_6 C4_6 1.383(5) . ?
C4_6 C5_6 1.381(5) . ?
C5_6 C6_6 1.377(5) . ?
 
loop_
 _geom_angle_atom_site_label_1
 _geom_angle_atom_site_label_2
 _geom_angle_atom_site_label_3
 _geom_angle
 _geom_angle_site_symmetry_1
 _geom_angle_site_symmetry_3
 _geom_angle_publ_flag
C6_1 B1_1 C3_1 113.3(2) . . ?
C6_1 B1_1 C1_2 125.7(2) . . ?
C3_1 B1_1 C1_2 121.0(2) . . ?
C6_1 B1_1 Ru1_1 69.98(14) . . ?
C3_1 B1_1 Ru1_1 68.54(14) . . ?
C1_2 B1_1 Ru1_1 129.72(18) . . ?
C8_1 Ru1_1 C7_1 84.66(12) . . ?
C8_1 Ru1_1 C5_1 98.50(10) . . ?
C7_1 Ru1_1 C5_1 169.11(11) . . ?
C8_1 Ru1_1 C3_1 168.93(11) . . ?
C7_1 Ru1_1 C3_1 99.48(10) . . ?
C5_1 Ru1_1 C3_1 79.35(9) . . ?
C8_1 Ru1_1 B2_1 116.81(10) . . ?
C7_1 Ru1_1 B2_1 130.58(11) . . ?
C5_1 Ru1_1 B2_1 38.91(9) . . ?
C3_1 Ru1_1 B2_1 68.14(9) . . ?
C8_1 Ru1_1 C6_1 104.26(11) . . ?
C7_1 Ru1_1 C6_1 153.51(11) . . ?
C5_1 Ru1_1 C6_1 35.57(8) . . ?
C3_1 Ru1_1 C6_1 67.68(9) . . ?
B2_1 Ru1_1 C6_1 67.88(9) . . ?
C8_1 Ru1_1 C4_1 152.94(10) . . ?
C7_1 Ru1_1 C4_1 105.05(10) . . ?
C5_1 Ru1_1 C4_1 67.69(9) . . ?
C3_1 Ru1_1 C4_1 35.63(8) . . ?
B2_1 Ru1_1 C4_1 38.50(9) . . ?
C6_1 Ru1_1 C4_1 78.41(8) . . ?
C8_1 Ru1_1 B1_1 130.27(11) . . ?
C7_1 Ru1_1 B1_1 117.92(11) . . ?
C5_1 Ru1_1 B1_1 67.79(9) . . ?
C3_1 Ru1_1 B1_1 38.86(9) . . ?
B2_1 Ru1_1 B1_1 82.91(10) . . ?
C6_1 Ru1_1 B1_1 38.26(9) . . ?
C4_1 Ru1_1 B1_1 67.74(9) . . ?
C4_1 B2_1 C5_1 113.9(2) . . ?
C4_1 B2_1 C2_4 125.2(2) . . ?
C5_1 B2_1 C2_4 120.7(2) . . ?
C4_1 B2_1 Ru1_1 71.12(14) . . ?
C5_1 B2_1 Ru1_1 69.27(14) . . ?
C2_4 B2_1 Ru1_1 123.80(17) . . ?
C4_1 C3_1 B1_1 123.5(2) . . ?
C4_1 C3_1 Ru1_1 73.61(14) . . ?
B1_1 C3_1 Ru1_1 72.60(14) . . ?
C6_1 C5_1 B2_1 123.7(2) . . ?
C6_1 C5_1 Ru1_1 73.88(14) . . ?
B2_1 C5_1 Ru1_1 71.83(14) . . ?
C3_1 C4_1 B2_1 122.4(2) . . ?
C3_1 C4_1 Ru1_1 70.76(13) . . ?
B2_1 C4_1 Ru1_1 70.38(13) . . ?
C5_1 C6_1 B1_1 122.9(2) . . ?
C5_1 C6_1 Ru1_1 70.55(13) . . ?
B1_1 C6_1 Ru1_1 71.75(14) . . ?
O1_1 C7_1 Ru1_1 177.2(2) . . ?
O2_1 C8_1 Ru1_1 177.9(3) . . ?
N1_2 C1_2 C5_2 108.6(2) . . ?
N1_2 C1_2 B1_1 125.7(2) . . ?
C5_2 C1_2 B1_1 125.7(2) . . ?
C1_2 N1_2 C1_3 124.1(2) . . ?
C1_2 N1_2 C3_2 114.8(2) . . ?
C1_3 N1_2 C3_2 120.81(19) . . ?
C4_2 C3_2 N1_2 99.91(19) . . ?
C4_2 C3_2 C7_2 112.7(2) . . ?
N1_2 C3_2 C7_2 113.3(2) . . ?
C4_2 C3_2 C6_2 113.6(2) . . ?
N1_2 C3_2 C6_2 109.4(2) . . ?
C7_2 C3_2 C6_2 107.8(2) . . ?
C3_2 C4_2 C5_2 106.9(2) . . ?
C9_2 C5_2 C1_2 112.9(2) . . ?
C9_2 C5_2 C4_2 109.7(2) . . ?
C1_2 C5_2 C4_2 103.1(2) . . ?
C9_2 C5_2 C8_2 109.0(2) . . ?
C1_2 C5_2 C8_2 110.7(2) . . ?
C4_2 C5_2 C8_2 111.3(2) . . ?
C6_3 C1_3 C2_3 121.7(2) . . ?
C6_3 C1_3 N1_2 120.0(2) . . ?
C2_3 C1_3 N1_2 118.2(2) . . ?
C3_3 C2_3 C1_3 117.3(2) . . ?
C3_3 C2_3 C7_3 118.6(2) . . ?
C1_3 C2_3 C7_3 124.0(2) . . ?
C4_3 C3_3 C2_3 122.0(3) . . ?
C3_3 C4_3 C5_3 119.5(3) . . ?
C4_3 C5_3 C6_3 121.5(3) . . ?
C5_3 C6_3 C1_3 118.0(2) . . ?
C5_3 C6_3 C10_3 118.0(2) . . ?
C1_3 C6_3 C10_3 123.9(2) . . ?
C2_3 C7_3 C8_3 111.7(2) . . ?
C2_3 C7_3 C9_3 111.6(2) . . ?
C8_3 C7_3 C9_3 109.2(2) . . ?
C6_3 C10_3 C11_3 110.5(2) . . ?
C6_3 C10_3 C12_3 111.9(2) . . ?
C11_3 C10_3 C12_3 109.9(2) . . ?
C2_4 N2_4 C1_5 125.0(2) . . ?
C2_4 N2_4 C3_4 115.75(19) . . ?
C1_5 N2_4 C3_4 118.78(18) . . ?
N2_4 C2_4 C5_4 108.1(2) . . ?
N2_4 C2_4 B2_1 127.2(2) . . ?
C5_4 C2_4 B2_1 124.6(2) . . ?
N2_4 C3_4 C7_4 113.0(2) . . ?
N2_4 C3_4 C6_4 110.4(2) . . ?
C7_4 C3_4 C6_4 107.8(2) . . ?
N2_4 C3_4 C4_4 100.07(19) . . ?
C7_4 C3_4 C4_4 111.5(2) . . ?
C6_4 C3_4 C4_4 114.0(2) . . ?
C3_4 C4_4 C5_4 107.1(2) . . ?
C2_4 C5_4 C9_4 114.4(2) . . ?
C2_4 C5_4 C8_4 108.38(19) . . ?
C9_4 C5_4 C8_4 110.2(2) . . ?
C2_4 C5_4 C4_4 103.10(19) . . ?
C9_4 C5_4 C4_4 109.0(2) . . ?
C8_4 C5_4 C4_4 111.6(2) . . ?
C2_5 C1_5 C6_5 122.1(2) . . ?
C2_5 C1_5 N2_4 119.3(2) . . ?
C6_5 C1_5 N2_4 118.7(2) . . ?
C3_5 C2_5 C1_5 117.5(2) . . ?
C3_5 C2_5 C7_5 117.9(2) . . ?
C1_5 C2_5 C7_5 124.5(2) . . ?
C4_5 C3_5 C2_5 121.6(2) . . ?
C3_5 C4_5 C5_5 120.1(2) . . ?
C4_5 C5_5 C6_5 121.5(2) . . ?
C5_5 C6_5 C1_5 117.0(2) . . ?
C5_5 C6_5 C10_5 118.5(2) . . ?
C1_5 C6_5 C10_5 124.4(2) . . ?
C2_5 C7_5 C8_5 112.6(2) . . ?
C2_5 C7_5 C9_5 110.2(2) . . ?
C8_5 C7_5 C9_5 108.9(2) . . ?
C6_5 C10_5 C11_5 110.2(2) . . ?
C6_5 C10_5 C12_5 112.4(2) . . ?
C11_5 C10_5 C12_5 109.7(2) . . ?
C2_6 C1_6 C6_6 120.2(3) . . ?
C1_6 C2_6 C3_6 119.7(3) . . ?
C2_6 C3_6 C4_6 120.3(3) . . ?
C5_6 C4_6 C3_6 119.9(3) . . ?
C6_6 C5_6 C4_6 120.0(3) . . ?
C5_6 C6_6 C1_6 119.9(3) . . ?
 
loop_
 _geom_torsion_atom_site_label_1
 _geom_torsion_atom_site_label_2
 _geom_torsion_atom_site_label_3
 _geom_torsion_atom_site_label_4
 _geom_torsion
 _geom_torsion_site_symmetry_1
 _geom_torsion_site_symmetry_2
 _geom_torsion_site_symmetry_3
 _geom_torsion_site_symmetry_4
 _geom_torsion_publ_flag
C6_1 B1_1 C3_1 C4_1 -0.5(3) . . . . ?
C1_2 B1_1 C3_1 C4_1 179.8(2) . . . . ?
Ru1_1 B1_1 C3_1 C4_1 -55.8(2) . . . . ?
C6_1 B1_1 C3_1 Ru1_1 55.25(18) . . . . ?
C1_2 B1_1 C3_1 Ru1_1 -124.4(2) . . . . ?
C4_1 B2_1 C5_1 C6_1 1.6(3) . . . . ?
C2_4 B2_1 C5_1 C6_1 -173.1(2) . . . . ?
Ru1_1 B2_1 C5_1 C6_1 -55.3(2) . . . . ?
C4_1 B2_1 C5_1 Ru1_1 56.92(18) . . . . ?
C2_4 B2_1 C5_1 Ru1_1 -117.8(2) . . . . ?
B1_1 C3_1 C4_1 B2_1 5.3(4) . . . . ?
Ru1_1 C3_1 C4_1 B2_1 -50.0(2) . . . . ?
B1_1 C3_1 C4_1 Ru1_1 55.3(2) . . . . ?
C5_1 B2_1 C4_1 C3_1 -5.8(3) . . . . ?
C2_4 B2_1 C4_1 C3_1 168.7(2) . . . . ?
Ru1_1 B2_1 C4_1 C3_1 50.2(2) . . . . ?
C5_1 B2_1 C4_1 Ru1_1 -55.92(18) . . . . ?
C2_4 B2_1 C4_1 Ru1_1 118.6(2) . . . . ?
B2_1 C5_1 C6_1 B1_1 3.0(4) . . . . ?
Ru1_1 C5_1 C6_1 B1_1 -51.4(2) . . . . ?
B2_1 C5_1 C6_1 Ru1_1 54.4(2) . . . . ?
C3_1 B1_1 C6_1 C5_1 -3.6(3) . . . . ?
C1_2 B1_1 C6_1 C5_1 176.0(2) . . . . ?
Ru1_1 B1_1 C6_1 C5_1 50.9(2) . . . . ?
C3_1 B1_1 C6_1 Ru1_1 -54.47(18) . . . . ?
C1_2 B1_1 C6_1 Ru1_1 125.1(3) . . . . ?
C6_1 B1_1 C1_2 N1_2 22.2(4) . . . . ?
C3_1 B1_1 C1_2 N1_2 -158.2(2) . . . . ?
Ru1_1 B1_1 C1_2 N1_2 115.0(3) . . . . ?
C6_1 B1_1 C1_2 C5_2 -159.9(2) . . . . ?
C3_1 B1_1 C1_2 C5_2 19.7(4) . . . . ?
Ru1_1 B1_1 C1_2 C5_2 -67.1(3) . . . . ?
C5_2 C1_2 N1_2 C1_3 -179.2(2) . . . . ?
B1_1 C1_2 N1_2 C1_3 -0.9(4) . . . . ?
C5_2 C1_2 N1_2 C3_2 -4.8(3) . . . . ?
B1_1 C1_2 N1_2 C3_2 173.5(2) . . . . ?
C1_2 N1_2 C3_2 C4_2 19.1(3) . . . . ?
C1_3 N1_2 C3_2 C4_2 -166.3(2) . . . . ?
C1_2 N1_2 C3_2 C7_2 139.3(2) . . . . ?
C1_3 N1_2 C3_2 C7_2 -46.1(3) . . . . ?
C1_2 N1_2 C3_2 C6_2 -100.4(2) . . . . ?
C1_3 N1_2 C3_2 C6_2 74.2(3) . . . . ?
N1_2 C3_2 C4_2 C5_2 -25.1(2) . . . . ?
C7_2 C3_2 C4_2 C5_2 -145.7(2) . . . . ?
C6_2 C3_2 C4_2 C5_2 91.3(3) . . . . ?
N1_2 C1_2 C5_2 C9_2 -130.0(2) . . . . ?
B1_1 C1_2 C5_2 C9_2 51.8(3) . . . . ?
N1_2 C1_2 C5_2 C4_2 -11.7(3) . . . . ?
B1_1 C1_2 C5_2 C4_2 170.0(2) . . . . ?
N1_2 C1_2 C5_2 C8_2 107.4(2) . . . . ?
B1_1 C1_2 C5_2 C8_2 -70.8(3) . . . . ?
C3_2 C4_2 C5_2 C9_2 144.1(2) . . . . ?
C3_2 C4_2 C5_2 C1_2 23.5(3) . . . . ?
C3_2 C4_2 C5_2 C8_2 -95.2(2) . . . . ?
C1_2 N1_2 C1_3 C6_3 79.0(3) . . . . ?
C3_2 N1_2 C1_3 C6_3 -95.1(3) . . . . ?
C1_2 N1_2 C1_3 C2_3 -98.1(3) . . . . ?
C3_2 N1_2 C1_3 C2_3 87.8(3) . . . . ?
C6_3 C1_3 C2_3 C3_3 2.2(4) . . . . ?
N1_2 C1_3 C2_3 C3_3 179.2(2) . . . . ?
C6_3 C1_3 C2_3 C7_3 -173.9(2) . . . . ?
N1_2 C1_3 C2_3 C7_3 3.1(4) . . . . ?
C1_3 C2_3 C3_3 C4_3 -0.3(4) . . . . ?
C7_3 C2_3 C3_3 C4_3 176.1(2) . . . . ?
C2_3 C3_3 C4_3 C5_3 -1.0(4) . . . . ?
C3_3 C4_3 C5_3 C6_3 0.4(4) . . . . ?
C4_3 C5_3 C6_3 C1_3 1.4(4) . . . . ?
C4_3 C5_3 C6_3 C10_3 -175.0(3) . . . . ?
C2_3 C1_3 C6_3 C5_3 -2.7(4) . . . . ?
N1_2 C1_3 C6_3 C5_3 -179.7(2) . . . . ?
C2_3 C1_3 C6_3 C10_3 173.4(2) . . . . ?
N1_2 C1_3 C6_3 C10_3 -3.6(4) . . . . ?
C3_3 C2_3 C7_3 C8_3 55.7(3) . . . . ?
C1_3 C2_3 C7_3 C8_3 -128.3(3) . . . . ?
C3_3 C2_3 C7_3 C9_3 -66.8(3) . . . . ?
C1_3 C2_3 C7_3 C9_3 109.2(3) . . . . ?
C5_3 C6_3 C10_3 C11_3 63.0(3) . . . . ?
C1_3 C6_3 C10_3 C11_3 -113.1(3) . . . . ?
C5_3 C6_3 C10_3 C12_3 -59.9(3) . . . . ?
C1_3 C6_3 C10_3 C12_3 124.0(3) . . . . ?
C1_5 N2_4 C2_4 C5_4 -173.1(2) . . . . ?
C3_4 N2_4 C2_4 C5_4 -0.9(3) . . . . ?
C1_5 N2_4 C2_4 B2_1 3.7(4) . . . . ?
C3_4 N2_4 C2_4 B2_1 176.0(2) . . . . ?
C4_1 B2_1 C2_4 N2_4 20.9(4) . . . . ?
C5_1 B2_1 C2_4 N2_4 -165.0(2) . . . . ?
Ru1_1 B2_1 C2_4 N2_4 110.6(2) . . . . ?
C4_1 B2_1 C2_4 C5_4 -162.7(2) . . . . ?
C5_1 B2_1 C2_4 C5_4 11.4(4) . . . . ?
Ru1_1 B2_1 C2_4 C5_4 -73.0(3) . . . . ?
C2_4 N2_4 C3_4 C7_4 134.0(2) . . . . ?
C1_5 N2_4 C3_4 C7_4 -53.3(3) . . . . ?
C2_4 N2_4 C3_4 C6_4 -105.2(2) . . . . ?
C1_5 N2_4 C3_4 C6_4 67.6(3) . . . . ?
C2_4 N2_4 C3_4 C4_4 15.3(3) . . . . ?
C1_5 N2_4 C3_4 C4_4 -171.9(2) . . . . ?
N2_4 C3_4 C4_4 C5_4 -23.0(2) . . . . ?
C7_4 C3_4 C4_4 C5_4 -142.8(2) . . . . ?
C6_4 C3_4 C4_4 C5_4 94.8(3) . . . . ?
N2_4 C2_4 C5_4 C9_4 -132.2(2) . . . . ?
B2_1 C2_4 C5_4 C9_4 50.8(3) . . . . ?
N2_4 C2_4 C5_4 C8_4 104.4(2) . . . . ?
B2_1 C2_4 C5_4 C8_4 -72.5(3) . . . . ?
N2_4 C2_4 C5_4 C4_4 -14.0(3) . . . . ?
B2_1 C2_4 C5_4 C4_4 169.0(2) . . . . ?
C3_4 C4_4 C5_4 C2_4 23.4(3) . . . . ?
C3_4 C4_4 C5_4 C9_4 145.4(2) . . . . ?
C3_4 C4_4 C5_4 C8_4 -92.7(2) . . . . ?
C2_4 N2_4 C1_5 C2_5 -101.3(3) . . . . ?
C3_4 N2_4 C1_5 C2_5 86.7(3) . . . . ?
C2_4 N2_4 C1_5 C6_5 79.2(3) . . . . ?
C3_4 N2_4 C1_5 C6_5 -92.8(3) . . . . ?
C6_5 C1_5 C2_5 C3_5 3.8(4) . . . . ?
N2_4 C1_5 C2_5 C3_5 -175.6(2) . . . . ?
C6_5 C1_5 C2_5 C7_5 -172.0(2) . . . . ?
N2_4 C1_5 C2_5 C7_5 8.5(4) . . . . ?
C1_5 C2_5 C3_5 C4_5 -1.0(4) . . . . ?
C7_5 C2_5 C3_5 C4_5 175.1(2) . . . . ?
C2_5 C3_5 C4_5 C5_5 -1.4(4) . . . . ?
C3_5 C4_5 C5_5 C6_5 1.0(4) . . . . ?
C4_5 C5_5 C6_5 C1_5 1.7(4) . . . . ?
C4_5 C5_5 C6_5 C10_5 -174.9(2) . . . . ?
C2_5 C1_5 C6_5 C5_5 -4.1(4) . . . . ?
N2_4 C1_5 C6_5 C5_5 175.3(2) . . . . ?
C2_5 C1_5 C6_5 C10_5 172.2(2) . . . . ?
N2_4 C1_5 C6_5 C10_5 -8.3(4) . . . . ?
C3_5 C2_5 C7_5 C8_5 56.4(3) . . . . ?
C1_5 C2_5 C7_5 C8_5 -127.8(3) . . . . ?
C3_5 C2_5 C7_5 C9_5 -65.4(3) . . . . ?
C1_5 C2_5 C7_5 C9_5 110.4(3) . . . . ?
C5_5 C6_5 C10_5 C11_5 65.7(3) . . . . ?
C1_5 C6_5 C10_5 C11_5 -110.6(3) . . . . ?
C5_5 C6_5 C10_5 C12_5 -57.0(3) . . . . ?
C1_5 C6_5 C10_5 C12_5 126.8(3) . . . . ?
C6_6 C1_6 C2_6 C3_6 0.6(5) . . . . ?
C1_6 C2_6 C3_6 C4_6 -0.4(5) . . . . ?
C2_6 C3_6 C4_6 C5_6 -0.2(5) . . . . ?
C3_6 C4_6 C5_6 C6_6 0.6(5) . . . . ?
C4_6 C5_6 C6_6 C1_6 -0.3(5) . . . . ?
C2_6 C1_6 C6_6 C5_6 -0.3(5) . . . . ?
 
_refine_diff_density_max    0.350
_refine_diff_density_min   -0.530
_refine_diff_density_rms    0.061

_shelx_res_file
;
TITL MaDi141_MaDi_a.res in Pbca
    MaDi141_MaDi_a.res
    created by SHELXL-2018/3 at 15:37:57 on 23-Nov-2021
REM Old TITL MaDi141_MaDi in Pbca
REM SHELXT solution in Pbca: R1 0.097, Rweak 0.008, Alpha 0.043
REM <I/s>   0.534 for  836 systematic absences,  Orientation as input
REM Formula found by SHELXT:  C54 N2 O2 Ru
CELL  1.54184  20.8220  18.9766  24.4586   90.000   90.000   90.000
ZERR    8.000   0.0003   0.0002   0.0003    0.000    0.000    0.000
LATT  1
SYMM 1/2-X, -Y, 1/2+Z
SYMM -X, 1/2+Y, 1/2-Z
SYMM 1/2+X, 1/2-Y, -Z
SFAC C H B N O RU
UNIT 416 576 16 16 16 8
TEMP -173
SIZE 0.01 0.07 0.09
L.S. 10
BOND
LIST 4
ACTA 135.386
SHEL 999 .82
CONF
FMAP 2
PLAN 20
WGHT    0.022800   12.477900
FVAR       0.15243
RESI 1 MAIN
B1    3    0.389594    0.636143    0.403010    11.00000    0.01299    0.01423 =
         0.01608    0.00148   -0.00240   -0.00204
RU1   6    0.485701    0.682410    0.438205    11.00000    0.01500    0.01348 =
         0.01205    0.00044   -0.00109    0.00037
O1    5    0.605682    0.594044    0.431732    11.00000    0.03264    0.04643 =
         0.03779    0.00250   -0.00163    0.02617
O2    5    0.529476    0.705071    0.554232    11.00000    0.05107    0.03788 =
         0.01506   -0.00303   -0.01210    0.00378
B2    3    0.454413    0.781570    0.389762    11.00000    0.01577    0.01023 =
         0.01163   -0.00006   -0.00385   -0.00035
C3    1    0.437746    0.653594    0.356937    11.00000    0.01940    0.01285 =
         0.01030   -0.00184   -0.00107    0.00223
AFIX  43
H3A   2    0.449395    0.617115    0.332254    11.00000   -1.20000

AFIX   0
C5    1    0.405875    0.764610    0.434944    11.00000    0.01588    0.01490 =
         0.01323   -0.00229   -0.00005    0.00155
AFIX  43
H5A   2    0.395963    0.800422    0.460739    11.00000   -1.20000

AFIX   0
C4    1    0.465415    0.720937    0.349524    11.00000    0.01458    0.01365 =
         0.00967    0.00369   -0.00060   -0.00032
AFIX  43
H4A   2    0.491803    0.728874    0.318442    11.00000   -1.20000

AFIX   0
C6    1    0.375153    0.698944    0.440369    11.00000    0.01279    0.01768 =
         0.01583    0.00260    0.00149    0.00183
AFIX  43
H6A   2    0.344064    0.693310    0.468459    11.00000   -1.20000

AFIX   0
C7    1    0.558736    0.628074    0.432869    11.00000    0.03067    0.02564 =
         0.01475    0.00127   -0.00524    0.00023
C8    1    0.511290    0.696073    0.509425    11.00000    0.02479    0.01827 =
         0.02473    0.00256    0.00143    0.00306
RESI 0
RESI 2 CAAC
C1    1    0.360369    0.560085    0.408910    11.00000    0.01595    0.01825 =
         0.01052    0.00244   -0.00338    0.00111
N1    4    0.306124    0.544008    0.434664    11.00000    0.01480    0.01340 =
         0.01477    0.00075   -0.00154   -0.00307
C3    1    0.284927    0.467313    0.428798    11.00000    0.02025    0.01481 =
         0.01843    0.00027   -0.00263   -0.00394
C4    1    0.348245    0.433956    0.411486    11.00000    0.02361    0.01592 =
         0.02103    0.00082   -0.00079   -0.00165
AFIX  23
H4A   2    0.340453    0.395124    0.385283    11.00000   -1.20000
H4AB  2    0.371041    0.414665    0.443700    11.00000   -1.20000
AFIX   0
C5    1    0.388545    0.492546    0.384395    11.00000    0.01970    0.01531 =
         0.01874   -0.00151    0.00023   -0.00094
C6    1    0.232230    0.462248    0.385258    11.00000    0.02390    0.02242 =
         0.02546    0.00053   -0.00468   -0.00923
AFIX 137
H6A   2    0.219900    0.412817    0.380320    11.00000   -1.50000
H6B   2    0.248344    0.481146    0.350585    11.00000   -1.50000
H6C   2    0.194738    0.489540    0.397018    11.00000   -1.50000
AFIX   0
C7    1    0.258402    0.435915    0.481739    11.00000    0.02386    0.01976 =
         0.02473    0.00311    0.00102   -0.00661
AFIX 137
H7A   2    0.244204    0.387440    0.475044    11.00000   -1.50000
H7B   2    0.221936    0.464215    0.494369    11.00000   -1.50000
H7C   2    0.292063    0.435959    0.509744    11.00000   -1.50000
AFIX   0
C8    1    0.380541    0.491997    0.321322    11.00000    0.02791    0.01841 =
         0.01834   -0.00368    0.00120   -0.00255
AFIX 137
H8A   2    0.393110    0.445793    0.306974    11.00000   -1.50000
H8B   2    0.407886    0.528520    0.305181    11.00000   -1.50000
H8C   2    0.335571    0.501331    0.311975    11.00000   -1.50000
AFIX   0
C9    1    0.459593    0.482209    0.398460    11.00000    0.02134    0.01468 =
         0.02891   -0.00165    0.00033    0.00217
AFIX 137
H9A   2    0.473306    0.435115    0.386880    11.00000   -1.50000
H9B   2    0.465611    0.487035    0.438022    11.00000   -1.50000
H9C   2    0.485327    0.517861    0.379478    11.00000   -1.50000
AFIX   0
RESI 0
RESI 3 DIPP
C1    1    0.265480    0.595301    0.462405    11.00000    0.01119    0.01404 =
         0.02019    0.00204    0.00142   -0.00302
C2    1    0.271751    0.602611    0.519582    11.00000    0.01426    0.01494 =
         0.01835    0.00360    0.00082   -0.00325
C3    1    0.232992    0.652628    0.545215    11.00000    0.02124    0.02329 =
         0.02115    0.00069    0.00457    0.00002
AFIX  43
H3    2    0.236135    0.658454    0.583700    11.00000   -1.20000
AFIX   0
C4    1    0.190151    0.693975    0.516337    11.00000    0.02431    0.02292 =
         0.03355    0.00293    0.00786    0.00690
AFIX  43
H4    2    0.163842    0.727143    0.534906    11.00000   -1.20000
AFIX   0
C5    1    0.185890    0.686681    0.460208    11.00000    0.01542    0.02603 =
         0.03261    0.00969   -0.00146    0.00305
AFIX  43
H5    2    0.156583    0.715387    0.440457    11.00000   -1.20000
AFIX   0
C6    1    0.223599    0.638191    0.431967    11.00000    0.01425    0.02110 =
         0.02286    0.00524   -0.00158   -0.00464
C7    1    0.320744    0.562670    0.553945    11.00000    0.01529    0.01873 =
         0.01499    0.00142    0.00226    0.00108
AFIX  13
H7    2    0.341090    0.525974    0.530260    11.00000   -1.20000
AFIX   0
C8    1    0.289054    0.525388    0.602587    11.00000    0.02246    0.02248 =
         0.01782    0.00246    0.00237    0.00117
AFIX 137
H8A   2    0.320206    0.493782    0.619928    11.00000   -1.50000
H8B   2    0.252135    0.497982    0.589724    11.00000   -1.50000
H8C   2    0.274566    0.560575    0.629196    11.00000   -1.50000
AFIX   0
C9    1    0.373970    0.611633    0.575068    11.00000    0.02195    0.03344 =
         0.01723    0.00195   -0.00317   -0.00461
AFIX 137
H9A   2    0.404689    0.584310    0.596797    11.00000   -1.50000
H9B   2    0.354965    0.648600    0.597895    11.00000   -1.50000
H9C   2    0.396221    0.633235    0.543993    11.00000   -1.50000
AFIX   0
C10   1    0.219884    0.637929    0.369459    11.00000    0.02237    0.02283 =
         0.02094    0.00650   -0.00707   -0.00122
AFIX  13
H10   2    0.248775    0.599827    0.355575    11.00000   -1.20000
AFIX   0
C11   1    0.243578    0.708426    0.346225    11.00000    0.02475    0.02831 =
         0.02494    0.01133   -0.00447   -0.00046
AFIX 137
H11A  2    0.244072    0.706064    0.306202    11.00000   -1.50000
H11B  2    0.287071    0.717926    0.359648    11.00000   -1.50000
H11C  2    0.214719    0.746297    0.357993    11.00000   -1.50000
AFIX   0
C12   1    0.151502    0.622733    0.348991    11.00000    0.03347    0.03355 =
         0.03516    0.00984   -0.01590   -0.00765
AFIX 137
H12A  2    0.151637    0.619779    0.308989    11.00000   -1.50000
H12B  2    0.122751    0.660780    0.360607    11.00000   -1.50000
H12C  2    0.136505    0.577947    0.364322    11.00000   -1.50000
AFIX   0
RESI 0
RESI 4 CAAC
N2    4    0.525340    0.881260    0.349063    11.00000    0.01296    0.00988 =
         0.01361   -0.00273    0.00030   -0.00024
C2    1    0.492533    0.853047    0.390087    11.00000    0.01100    0.01386 =
         0.01164    0.00035   -0.00249    0.00365
C3    1    0.553805    0.953627    0.359850    11.00000    0.02042    0.01248 =
         0.01435   -0.00150    0.00160   -0.00634
C4    1    0.548052    0.956505    0.422105    11.00000    0.01921    0.01840 =
         0.01504   -0.00437    0.00160   -0.00254
AFIX  23
H4A   2    0.537028    1.004831    0.434122    11.00000   -1.20000
H4AB  2    0.589208    0.942765    0.439344    11.00000   -1.20000
AFIX   0
C5    1    0.494566    0.904658    0.438492    11.00000    0.01719    0.01311 =
         0.01131   -0.00296    0.00071   -0.00124
C6    1    0.515089    1.010333    0.330158    11.00000    0.03277    0.01224 =
         0.02473    0.00079   -0.00183   -0.00426
AFIX 137
H6A   2    0.532118    1.056935    0.339537    11.00000   -1.50000
H6B   2    0.469962    1.007382    0.341306    11.00000   -1.50000
H6C   2    0.518360    1.003048    0.290588    11.00000   -1.50000
AFIX   0
C7    1    0.623642    0.959957    0.341377    11.00000    0.02288    0.02209 =
         0.02183   -0.00309    0.00279   -0.01120
AFIX 137
H7A   2    0.639635    1.007296    0.349809    11.00000   -1.50000
H7B   2    0.626321    0.951774    0.301881    11.00000   -1.50000
H7C   2    0.649775    0.924864    0.360588    11.00000   -1.50000
AFIX   0
C8    1    0.428930    0.941567    0.442558    11.00000    0.02149    0.01464 =
         0.01850   -0.00444    0.00232    0.00071
AFIX 137
H8A   2    0.430508    0.977507    0.471299    11.00000   -1.50000
H8B   2    0.395769    0.906762    0.451457    11.00000   -1.50000
H8C   2    0.418717    0.963937    0.407506    11.00000   -1.50000
AFIX   0
C9    1    0.512070    0.870628    0.493565    11.00000    0.02226    0.01993 =
         0.01355   -0.00416   -0.00321   -0.00055
AFIX 137
H9A   2    0.521388    0.907579    0.520409    11.00000   -1.50000
H9B   2    0.550006    0.840654    0.488923    11.00000   -1.50000
H9C   2    0.475971    0.841963    0.506464    11.00000   -1.50000
AFIX   0
RESI 0
RESI 5 DIPP
C1    1    0.529041    0.852327    0.294132    11.00000    0.01863    0.01297 =
         0.00964    0.00034    0.00093   -0.00489
C2    1    0.584076    0.814508    0.278433    11.00000    0.01890    0.01413 =
         0.01480    0.00100    0.00114   -0.00519
C3    1    0.587783    0.791851    0.224426    11.00000    0.02127    0.01943 =
         0.01758   -0.00295    0.00541   -0.00273
AFIX  43
H3    2    0.624804    0.766845    0.212639    11.00000   -1.20000
AFIX   0
C4    1    0.539169    0.804756    0.187659    11.00000    0.03026    0.02111 =
         0.01256   -0.00448    0.00278   -0.00625
AFIX  43
H4    2    0.543313    0.789600    0.150809    11.00000   -1.20000
AFIX   0
C5    1    0.484389    0.839693    0.204248    11.00000    0.02640    0.02060 =
         0.01164    0.00008   -0.00557   -0.00586
AFIX  43
H5    2    0.450887    0.847588    0.178603    11.00000   -1.20000
AFIX   0
C6    1    0.477066    0.863732    0.257928    11.00000    0.02043    0.01248 =
         0.01593    0.00250   -0.00158   -0.00357
C7    1    0.637794    0.792599    0.317368    11.00000    0.01705    0.03277 =
         0.01578   -0.00420    0.00345    0.00480
AFIX  13
H7    2    0.629927    0.815434    0.353601    11.00000   -1.20000
AFIX   0
C8    1    0.704528    0.815091    0.297026    11.00000    0.01764    0.03835 =
         0.02457   -0.01289    0.00310    0.00155
AFIX 137
H8A   2    0.737093    0.800934    0.323788    11.00000   -1.50000
H8B   2    0.705584    0.866379    0.292431    11.00000   -1.50000
H8C   2    0.713473    0.792305    0.261885    11.00000   -1.50000
AFIX   0
C9    1    0.637268    0.712233    0.325442    11.00000    0.02369    0.03302 =
         0.03118    0.00825    0.00428    0.01059
AFIX 137
H9A   2    0.670333    0.699057    0.352061    11.00000   -1.50000
H9B   2    0.646087    0.688968    0.290467    11.00000   -1.50000
H9C   2    0.595050    0.697460    0.338942    11.00000   -1.50000
AFIX   0
C10   1    0.413079    0.896293    0.274491    11.00000    0.02115    0.02061 =
         0.01900   -0.00321   -0.00660    0.00494
AFIX  13
H10   2    0.416964    0.913420    0.313015    11.00000   -1.20000
AFIX   0
C11   1    0.359783    0.840566    0.272562    11.00000    0.01894    0.03293 =
         0.02662   -0.00512   -0.00457    0.00059
AFIX 137
H11A  2    0.319416    0.861343    0.285393    11.00000   -1.50000
H11B  2    0.371434    0.800829    0.296153    11.00000   -1.50000
H11C  2    0.354442    0.823916    0.234907    11.00000   -1.50000
AFIX   0
C12   1    0.394614    0.959137    0.238272    11.00000    0.03761    0.02582 =
         0.03039    0.00214   -0.01260    0.00818
AFIX 137
H12A  2    0.355199    0.980791    0.252316    11.00000   -1.50000
H12B  2    0.387455    0.942827    0.200746    11.00000   -1.50000
H12C  2    0.429395    0.993927    0.238622    11.00000   -1.50000
AFIX   0
RESI 0
RESI 6 TOL
C1    1    0.295619    0.633714    0.178967    11.00000    0.02780    0.02717 =
         0.05721    0.00177    0.01188    0.00747
AFIX  43
H1    2    0.258575    0.612059    0.194193    11.00000   -1.20000
AFIX   0
C2    1    0.297841    0.648341    0.123812    11.00000    0.03366    0.02688 =
         0.04936   -0.01131   -0.00294    0.00631
AFIX  43
H2    2    0.262264    0.637262    0.101065    11.00000   -1.20000
AFIX   0
C3    1    0.351993    0.679155    0.101796    11.00000    0.05391    0.02939 =
         0.03804   -0.00964    0.00718    0.00263
AFIX  43
H3    2    0.353776    0.689045    0.063750    11.00000   -1.20000
AFIX   0
C4    1    0.403690    0.695705    0.134890    11.00000    0.04276    0.02946 =
         0.04730   -0.00631    0.00789   -0.00713
AFIX  43
H4    2    0.440968    0.716761    0.119572    11.00000   -1.20000
AFIX   0
C5    1    0.401055    0.681581    0.190243    11.00000    0.03821    0.02191 =
         0.05007   -0.00839   -0.00384    0.00327
AFIX  43
H5    2    0.436369    0.693321    0.213087    11.00000   -1.20000
AFIX   0
C6    1    0.347214    0.650474    0.212302    11.00000    0.04272    0.02166 =
         0.04059    0.00053    0.00525    0.01008
AFIX  43
H6    2    0.345446    0.640514    0.250337    11.00000   -1.20000
AFIX   0
HKLF 4


REM  MaDi141_MaDi_a.res in Pbca
REM wR2 = 0.0779, GooF = S = 1.070, Restrained GooF = 1.070 for all data
REM R1 = 0.0401 for 7381 Fo > 4sig(Fo) and 0.0572 for all 9166 data
REM 548 parameters refined using 0 restraints

END

WGHT      0.0228     12.4776

REM Highest difference peak  0.350,  deepest hole -0.530,  1-sigma level  0.061
Q1    1   0.5240  0.7218  0.4072  11.00000  0.05    0.35
Q2    1   0.5110  0.7177  0.4776  11.00000  0.05    0.34
Q3    1   0.5150  0.7175  0.3240  11.00000  0.05    0.34
Q4    1   0.5381  0.7219  0.4341  11.00000  0.05    0.34
Q5    1   0.4902  0.8785  0.4168  11.00000  0.05    0.32
Q6    1   0.4498  0.7238  0.4745  11.00000  0.05    0.32
Q7    1   0.4672  0.8195  0.3873  11.00000  0.05    0.32
Q8    1   0.5165  0.6585  0.3859  11.00000  0.05    0.32
Q9    1   0.5508  0.9568  0.3881  11.00000  0.05    0.31
Q10   1   0.4320  0.7434  0.3701  11.00000  0.05    0.31
Q11   1   0.5237  0.9247  0.4307  11.00000  0.05    0.31
Q12   1   0.4433  0.6592  0.3903  11.00000  0.05    0.30
Q13   1   0.5352  0.6572  0.4664  11.00000  0.05    0.29
Q14   1   0.4615  0.6430  0.4815  11.00000  0.05    0.29
Q15   1   0.5131  0.6544  0.4874  11.00000  0.05    0.28
Q16   1   0.5003  0.8509  0.2787  11.00000  0.05    0.27
Q17   1   0.4023  0.7963  0.4772  11.00000  0.05    0.27
Q18   1   0.5062  0.6160  0.4442  11.00000  0.05    0.26
Q19   1   0.4315  0.6366  0.4473  11.00000  0.05    0.26
Q20   1   0.4258  0.7736  0.4067  11.00000  0.05    0.25
;
_shelx_res_checksum   64870

_shelx_hkl_file
;
   0   0   2 3443.52   89.23
   0   0   2 3294.02   89.14
   0   0   2 3492.14   89.26
   0   0  -2 3264.94   89.15
   0   0   3    0.14    1.99
   0   0   3    0.52    3.07
   0   0   3   -0.06    2.96
   0   0   3    2.20    2.87
   0   0   4 1724.22   43.51
   0   0   4 1637.21   43.37
   0   0   4 1578.42   43.23
   0   0   4 1709.15   44.16
   0   0   4 1568.12   43.93
   0   0   4 1672.12   44.19
   0   0   5    4.78    3.48
   0   0   5   -2.61    3.66
   0   0   5   -0.11    5.43
   0   0   5    4.13    5.37
   0   0   5   -2.72    5.61
   0   0   5    4.57    3.85
   0   0   5   -0.10    3.70
   0   0   5    0.35    1.85
   0   0   6 2688.30   69.30
   0   0   6 2767.47   70.43
   0   0   6 2792.41   70.32
   0   0   6 2594.41   69.15
   0   0   6 2638.31   69.12
   0   0   6 2642.94   69.21
   0   0   6 2479.40   68.84
   0   0   7   -6.55    4.62
   0   0   7    6.88    4.45
   0   0   7    6.27    6.65
   0   0   7    4.25    6.98
   0   0   7    8.39    4.22
   0   0   7   -3.42    3.81
   0   0   7    0.05    4.73
   0   0   7    3.37    4.50
   0   0   7    1.63    1.73
   0   0   8 6761.74  178.27
   0   0   8 6966.82  178.06
   0   0   8 6861.78  176.54
   0   0   8 6529.17  176.57
   0   0   8 6578.14  176.69
   0   0   8 6494.56  176.74
   0   0   8 6535.81  176.66
   0   0   8 6937.50  176.91
   0   0   8 6661.18  176.70
   0   0   9   -2.35    7.28
   0   0   9    6.12    4.45
   0   0   9   -1.13    4.33
   0   0   9    0.61    5.36
   0   0   9    1.22    5.16
   0   0   9   -0.03    4.21
   0   0   9    2.31    5.26
   0   0  10 1691.76   46.34
   0   0  10 1737.48   46.77
   0   0  10 1689.56   46.69
   0   0  10 1738.05   46.73
   0   0  10 1723.30   46.95
   0   0  10 1788.78   46.62
   0   0  11  -10.84    8.96
   0   0  11    2.27    4.96
   0   0  11    3.85    6.43
   0   0  11    0.34    6.67
   0   0  11   13.26    6.34
   0   0  11    0.76    6.67
   0   0  11    1.73    4.93
   0   0  12   11.00    8.61
   0   0  12   13.66    7.98
   0   0  12   20.56    5.24
   0   0  12   19.19    6.33
   0   0  12   20.01    6.96
   0   0  12   27.65    6.89
   0   0  12   20.40    6.78
   0   0  12   12.75    5.21
   0   0  13   -9.88    8.74
   0   0  13    0.40    7.94
   0   0  13   10.17    4.92
   0   0  13    3.01    6.24
   0   0  13    2.19    6.89
   0   0  13   12.74    7.05
   0   0  13   13.21    6.25
   0   0  13    0.15    5.30
   0   0  14 1993.03   52.39
   0   0  14 1876.57   52.37
   0   0  14 1857.67   52.35
   0   0  14 1999.15   54.65
   0   0  15    0.87    6.11
   0   0  15   -0.65    8.36
   0   0  15   -2.02    5.28
   0   0  15  -10.84    7.60
   0   0  16 1887.88   53.82
   0   0  16 1854.16   51.19
   0   0  17    0.89    6.47
   0   0  17    1.35    8.68
   0   0  17   -0.08    7.89
   0   0  17   -3.52    5.80
   0   0  18 1286.18   37.47
   0   0  18 1380.54   40.80
   0   0  18 1287.13   37.67
   0   0  18 1380.96   37.49
   0   0  19  -10.71    7.66
   0   0  19   -0.89    9.01
   0   0  19    0.17    9.44
   0   0  19   -2.80    6.57
   0   0  20   65.61    8.40
   0   0  20   79.89   10.55
   0   0  20   72.37    7.50
   0   0  20   80.99   10.70
   0   0  21  -13.23    8.16
   0   0  21   11.16   10.48
   0   0  21   -2.44    6.63
   0   0  22  547.90   17.99
   0   0  22  554.10   21.65
   0   0  22  540.28   17.49
   0   0  22  511.69   19.27
   0   0  23    3.34    7.59
   0   0  23   -2.67    6.41
   0   0  23   11.22    9.87
   0   0  24 1836.56   51.36
   0   0  24 1860.52   51.76
   0   0  25    5.64    6.99
   0   0  25    6.35    6.16
   0   0  26  343.31   12.88
   0   0  26  375.81   12.63
   0   0  27   -3.47    5.95
   0   0  28   11.79    5.42
   0   0  29   -3.21    4.66
   0   0  30   67.23    4.29
   0  -1   0    0.43    1.21
   0  -1   1    0.54    1.56
   0   1  -1   -0.64    1.39
   0  -1   1    0.73    1.08
   0   1   1    0.01    1.10
   0  -1   2    0.57    1.98
   0   1   2    0.17    1.95
   0   1   2    0.95    2.17
   0  -1   2    0.48    2.22
   0   1   2   -0.37    2.23
   0  -1   2    0.18    2.12
   0   1   3    0.13    1.87
   0   1   3   -1.67    2.19
   0  -1   3   -0.25    2.23
   0  -1   3    0.35    2.91
   0   1   3    0.55    2.18
   0  -1  -3    0.08    1.50
   0   1   3    0.31    3.34
   0  -1   3    2.36    3.06
   0   1   3    0.03    3.25
   0   1   3    0.79    3.26
   0   1   3    2.50    3.15
   0   1   3    0.11    2.97
   0  -1   3   -0.62    3.13
   0   1   4   -3.67    3.10
   0   1   4    0.18    2.58
   0  -1   4   -1.09    2.81
   0  -1   4   -0.42    4.28
   0   1   4   -0.68    4.74
   0   1   4    1.30    4.46
   0   1   4   -0.59    3.97
   0  -1   4    2.28    4.74
   0   1   4    3.63    4.66
   0   1   4    0.83    4.38
   0   1   4   -3.14    2.77
   0  -1   4   -0.29    3.51
   0  -1  -4    0.28    1.77
   0   1   4   -0.63    3.01
   0   1   5   -3.97    3.81
   0   1   5   -4.34    3.93
   0   1   5   -0.05    2.96
   0  -1   5   -3.10    3.94
   0   1   5    4.05    4.25
   0   1   5   -1.55    5.56
   0  -1   5   -1.86    5.80
   0   1   5   -1.70    4.88
   0   1   5    0.75    5.82
   0   1   5    0.38    5.87
   0   1   5    2.50    5.91
   0  -1   5    1.36    6.22
   0   1   5   -1.98    3.75
   0  -1   5    1.30    4.54
   0  -1   5    6.13    4.03
   0   1   5   -0.40    4.00
   0   1   6    5.23    4.29
   0   1   6    5.28    4.67
   0   1   6    5.94    6.80
   0  -1   6    1.34    7.20
   0  -1   6    6.46    6.98
   0   1   6    1.32    5.71
   0   1   6    9.12    6.69
   0   1   6    1.99    6.55
   0   1   6    6.76    6.54
   0  -1   6    1.97    5.25
   0  -1   6    8.65    4.43
   0   1   6   -3.18    4.39
   0   1   6   -0.08    3.57
   0   1   6   -3.19    4.37
   0   1   6   -2.64    4.47
   0  -1   6   -6.44    4.74
   0   1   7    5.95    4.80
   0   1   7    4.49    4.12
   0  -1   7    2.47    7.29
   0  -1   7   -1.01    7.15
   0   1   7   -4.33    6.68
   0   1   7    3.55    6.71
   0   1   7   -4.56    6.04
   0   1   7    0.30    6.39
   0  -1   7    2.02    4.73
   0   1   7   -5.10    4.90
   0   1   7   -1.54    4.54
   0  -1   7    0.70    5.40
   0   1   7    0.14    3.86
   0   1   7   -7.02    4.56
   0   1   7    8.40    6.84
   0  -1   7   -3.38    4.90
   0   1   7   -2.12    4.48
   0   1   8    1.40    4.25
   0  -1   8    1.69    3.72
   0   1   8    9.58    4.77
   0  -1   8   -7.01    7.40
   0   1   8   -4.87    6.87
   0   1   8    6.63    6.62
   0   1   8    2.23    7.14
   0   1   8   -0.86    6.03
   0  -1   8    2.78    7.62
   0   1   8    0.19    4.72
   0  -1   8   -0.51    5.28
   0   1   8   -1.95    5.10
   0  -1   8    5.61    4.97
   0   1   8    1.16    3.99
   0   1   8   -5.18    4.85
   0   1   8    4.49    4.67
   0  -1   8   -2.26    5.16
   0   1   9   -1.56    4.95
   0   1   9   -0.70    4.41
   0   1   9    2.52    4.89
   0  -1   9   -0.08    5.30
   0   1   9    3.28    7.00
   0  -1   9   -6.55    7.49
   0   1   9    1.70    7.10
   0   1   9    0.83    6.42
   0   1   9    1.92    4.29
   0  -1   9    8.54    4.01
   0  -1   9   -2.69    4.13
   0   1   9   15.32    5.15
   0  -1   9    0.93    5.91
   0   1   9    1.78    5.13
   0  -1   9    6.26    5.09
   0   1   9   -3.89    5.08
   0  -1   9    1.14    2.14
   0   1  10    4.99    4.75
   0  -1  10   -1.54    4.32
   0  -1  10   10.21    4.58
   0  -1  10    7.01    5.60
   0   1  10    7.09    5.49
   0  -1  10    2.82    6.21
   0   1  10    3.97    5.28
   0   1  10   -1.31    5.81
   0  -1  10   12.48    5.69
   0   1  10    1.95    5.41
   0   1  10   -1.74    5.43
   0   1  10    1.59    4.77
   0  -1  10    2.47    5.67
   0   1  11   -7.59    8.52
   0   1  11    0.32    7.46
   0  -1  11  -10.09    8.48
   0   1  11    9.87    5.31
   0  -1  11   -3.04    4.76
   0   1  11    8.14    6.33
   0  -1  11    1.75    5.88
   0   1  11    3.55    6.81
   0  -1  11    3.75    7.05
   0   1  11   -5.60    6.21
   0  -1  11   -5.11    6.90
   0  -1  11    4.20    6.04
   0  -1  11    5.05    5.00
   0   1  11   12.12    6.30
   0   1  11    2.08    6.23
   0   1  11   -4.49    5.21
   0  -1  12  -10.40    8.75
   0   1  12   -2.37    7.12
   0   1  12   -2.25    9.17
   0  -1  12   -1.03    4.85
   0   1  12    3.08    7.08
   0  -1  12   -2.70    7.26
   0  -1  12   -5.56    7.51
   0   1  12   -1.16    6.49
   0  -1  12    1.36    5.02
   0  -1  12   14.56    6.60
   0   1  12   -1.93    5.25
   0   1  12    6.09    6.83
   0  -1  12    2.31    6.15
   0   1  12    2.83    6.49
   0   1  13    1.58    7.87
   0   1  13    4.57    6.26
   0  -1  13    5.70    6.42
   0   1  13    7.06    7.02
   0  -1  13   -4.51    7.43
   0  -1  13    2.21    7.22
   0   1  13   -0.62    6.55
   0  -1  13   11.11    6.78
   0   1  13   -2.92    5.14
   0  -1  13    1.83    5.17
   0   1  13    7.28    6.90
   0   1  14   -3.29    6.62
   0   1  14    1.55    6.64
   0  -1  14   -9.59    7.23
   0   1  14    4.77    6.82
   0  -1  14    6.70    7.07
   0  -1  14    4.54    6.44
   0   1  14    3.36    6.05
   0   1  14    0.15    7.76
   0   1  15   -0.62    6.44
   0  -1  15   -2.13    6.30
   0   1  15   -1.93    7.73
   0  -1  15   -0.33    8.41
   0  -1  15   -0.44    5.15
   0   1  15   -3.95    5.43
   0  -1  15   21.65    6.51
   0   1  15    8.26    6.74
   0  -1  15   -1.45    7.18
   0  -1  16    1.80    8.70
   0   1  16   -6.85    8.31
   0   1  16    2.79    7.04
   0  -1  16   -1.19    5.40
   0   1  16   -0.88    5.64
   0   1  17   -3.16    6.78
   0  -1  17   -4.16    6.57
   0   1  17    3.65    8.77
   0  -1  17    1.36    8.82
   0   1  17  -11.12    7.63
   0  -1  17   -0.68    7.48
   0  -1  17   -0.23    5.68
   0   1  17   -3.24    5.92
   0   1  18   -4.04    6.83
   0  -1  18   -7.93    7.22
   0  -1  18    0.84    9.46
   0   1  18    1.04    9.38
   0   1  18  -10.60    8.06
   0  -1  18    5.03    8.60
   0   1  18   -6.04    5.98
   0  -1  18   -4.41    6.09
   0  -1  19   -2.47    7.89
   0   1  19   -6.51    7.82
   0   1  19    4.01    9.16
   0  -1  19   -0.89    9.67
   0   1  19    2.05    8.50
   0  -1  19    6.49    9.61
   0  -1  19   -2.25    6.59
   0   1  19   -0.33    6.24
   0  -1  20  -16.30    8.26
   0   1  20   -9.14    8.30
   0   1  20    4.25    9.89
   0  -1  20    2.81    9.86
   0   1  20   -2.10    6.61
   0  -1  20   -1.26    6.82
   0  -1  20   10.25    9.86
   0   1  20   -1.53    9.06
   0   1  21   -6.96    8.16
   0  -1  21  -13.03    8.01
   0  -1  21   -0.97    9.95
   0   1  21    0.47   10.05
   0   1  21   -4.62    6.70
   0  -1  21   -3.96    7.03
   0  -1  22   10.42    7.91
   0   1  22    4.47    7.96
   0  -1  22    3.45   10.22
   0  -1  22   11.62   10.28
   0   1  22   16.42   10.32
   0   1  22    0.46    6.54
   0  -1  22   -6.93    6.68
   0  -1  23    3.25    7.84
   0   1  23    2.39    7.69
   0  -1  23   18.18   10.57
   0   1  23    9.77    6.55
   0  -1  23    2.92    6.53
   0  -1  23    6.96    9.58
   0   1  23   15.82    9.35
   0   1  24    3.04    7.17
   0  -1  24    4.97    7.14
   0   1  24   14.15    9.25
   0   1  25    5.50    6.66
   0  -1  25   -7.68    6.87
   0  -1  25    2.83    6.08
   0   1  25    1.45    6.23
   0   1  25    3.61    8.66
   0  -1  26    1.08    5.76
   0  -1  26    1.39    6.43
   0   1  26   -5.66    6.47
   0  -1  27    2.35    5.42
   0   1  27   -5.74    6.16
   0  -1  27   -3.95    6.13
   0   1  28   -3.28    5.43
   0  -1  28   -5.16    5.60
   0   1  29   -3.80    4.60
   0  -1  29   -7.53    4.68
   0  -2   0 1239.36   33.41
   0  -2   1  241.21    6.71
   0   2   1  248.13    6.71
   0   2   2  102.95    3.75
   0  -2   2   99.95    3.77
   0   2   2   98.30    3.95
   0  -2   2   91.37    3.88
   0  -2   2   96.77    3.49
   0  -2   2   95.43    4.69
   0   2   3 3955.46  110.87
   0  -2   3 4114.86  110.88
   0  -2   3 4327.14  110.85
   0   2   3 4270.29  110.81
   0  -2   3 4179.26  111.00
   0   2   3 4186.71  110.41
   0  -2   3 4139.53  110.41
   0   2   3 4122.80  110.39
   0  -2   3 4250.52  110.47
   0   2   4 1068.23   28.37
   0   2   4 1032.70   28.29
   0  -2   4 1068.68   28.37
   0   2   4  980.61   28.96
   0  -2   4 1119.52   29.11
   0   2   4 1028.55   29.18
   0   2   4 1095.05   29.06
   0  -2   4 1019.95   29.22
   0   2   4 1075.34   28.45
   0  -2   4 1062.13   29.14
   0  -2   4  961.99   28.41
   0   2   4 1077.92   28.26
   0  -2   4 1085.10   28.33
   0  -2   5  322.71   10.03
   0   2   5  327.91    9.73
   0   2   5  308.30   11.68
   0   2   5  312.51    9.99
   0   2   5  322.82   11.48
   0  -2   5  312.82   11.68
   0   2   5  316.22   11.85
   0   2   5  337.58   11.64
   0  -2   5  334.51   11.50
   0   2   5  329.99   11.24
   0   2   5  354.87   10.41
   0  -2   5  339.39   11.20
   0   2   5  325.16    9.92
   0  -2   5  338.64   10.24
   0   2   5  341.00    9.89
   0   2   6  244.32    8.02
   0   2   6  251.76   10.36
   0   2   6  235.61    8.46
   0  -2   6  263.47    8.40
   0   2   6  258.13   10.30
   0   2   6  240.95    9.59
   0   2   6  254.79   10.00
   0  -2   6  268.20   10.06
   0  -2   6  260.49   10.23
   0   2   6  253.36   10.53
   0   2   6  264.75    8.97
   0   2   6  263.36    8.66
   0  -2   6  255.04    9.60
   0  -2   6  233.57    8.80
   0   2   6  257.67    8.27
   0   2   6  251.09    8.28
   0  -2   7  232.04    8.40
   0   2   7  261.33    8.04
   0   2   7  266.11    8.45
   0   2   7  243.91    8.30
   0   2   7  255.20   10.42
   0   2   7  257.17   10.66
   0   2   7  246.28    9.56
   0   2   7  250.70   10.39
   0  -2   7  242.96   10.46
   0  -2   7  241.79   10.81
   0   2   7  257.75   10.41
   0   2   7  236.05    8.41
   0   2   7  243.55    8.65
   0   2   7  234.35    8.22
   0  -2   7  215.97    8.53
   0   2   7  240.50    8.27
   0  -2   8 1142.04   30.87
   0  -2   8 1035.39   31.06
   0   2   8 1000.89   30.22
   0   2   8 1077.82   30.84
   0   2   8 1098.37   30.61
   0   2   8 1041.02   30.62
   0   2   8 1072.46   29.07
   0   2   8 1072.25   29.17
   0  -2   8 1053.74   29.21
   0   2   8 1053.99   29.01
   0  -2   8 1062.63   29.35
   0   2   8 1073.10   29.07
   0   2   8 1073.40   29.25
   0   2   8 1058.91   30.66
   0  -2   9  189.60    9.78
   0   2   9  187.82    9.65
   0   2   9  191.90    9.52
   0   2   9  179.24    7.66
   0  -2   9  186.43    6.34
   0   2   9  188.04    7.55
   0   2   9  185.52    7.29
   0  -2   9  182.31    7.76
   0   2   9  172.75    7.72
   0  -2   9  192.80    7.82
   0   2   9  174.94    7.13
   0   2   9  191.01    9.99
   0   2   9  179.43    7.65
   0   2  10  442.74   15.46
   0   2  10  444.47   13.86
   0  -2  10  468.73   13.99
   0   2  10  456.97   13.80
   0   2  10  452.45   13.88
   0   2  10  461.41   14.16
   0   2  10  460.09   13.76
   0  -2  10  448.44   14.18
   0  -2  10  445.82   14.24
   0   2  10  447.39   14.17
   0   2  10  424.69   13.49
   0   2  11 2156.77   57.79
   0   2  11 2144.96   57.96
   0   2  11 2063.83   57.83
   0  -2  11 2167.31   58.15
   0  -2  11 2073.33   55.59
   0   2  11 2086.55   55.91
   0   2  11 2075.30   56.10
   0   2  11 2043.80   56.04
   0  -2  11 2040.28   56.11
   0  -2  11 2180.90   56.25
   0   2  11 2069.63   56.19
   0   2  11 2050.14   55.94
   0  -2  11 2077.15   56.33
   0   2  11 2111.93   56.35
   0   2  11 1977.67   55.97
   0   2  12  547.77   18.16
   0  -2  12  514.19   18.88
   0   2  12  504.38   18.46
   0  -2  12  540.38   15.36
   0   2  12  558.97   16.17
   0   2  12  525.91   16.06
   0   2  12  536.94   16.30
   0  -2  12  535.31   16.37
   0  -2  12  511.41   17.01
   0   2  12  531.66   16.06
   0   2  12  528.48   16.52
   0  -2  12  510.16   16.65
   0   2  12  518.93   15.91
   0   2  12  526.61   16.51
   0   2  13 1013.52   29.98
   0   2  13  977.12   27.59
   0   2  13  991.30   27.78
   0  -2  13  999.14   27.85
   0   2  13 1004.43   27.72
   0  -2  13  919.38   28.24
   0   2  13  975.25   27.75
   0   2  13  971.59   27.88
   0   2  13 1006.15   28.00
   0  -2  13  949.25   28.12
   0  -2  13 1009.17   27.62
   0   2  13  968.63   27.55
   0   2  14  496.48   15.63
   0  -2  14  508.95   16.67
   0   2  14  478.57   15.79
   0   2  14  514.71   16.01
   0  -2  14  507.41   15.74
   0   2  14  505.88   15.82
   0   2  14  529.79   18.41
   0  -2  15  263.06   10.30
   0   2  15  258.45   10.37
   0   2  15  252.22   12.70
   0   2  15  259.94    9.70
   0  -2  15  260.06    9.85
   0  -2  15  260.41   11.13
   0   2  15  268.08   10.77
   0   2  16  466.08   17.95
   0   2  16  434.25   15.07
   0   2  16  458.91   14.47
   0  -2  16  455.31   14.58
   0   2  17   97.01    7.99
   0  -2  17  109.87    7.70
   0  -2  17  121.24   11.24
   0   2  17  107.29   10.18
   0  -2  17  110.66    9.00
   0   2  17  134.67    8.45
   0   2  17  102.98    8.48
   0  -2  17  115.02    7.52
   0   2  17  108.04    7.06
   0   2  18  249.24   10.69
   0  -2  18  245.09   11.02
   0   2  18  251.97   13.70
   0  -2  18  265.79   13.97
   0   2  18  234.65   11.78
   0  -2  18  268.44   12.02
   0  -2  18  268.04   10.53
   0   2  18  255.02   10.23
   0  -2  19  105.83    8.78
   0   2  19   97.32    8.68
   0  -2  19  118.39   11.76
   0   2  19  117.21   11.30
   0  -2  19  122.13   10.16
   0   2  19   93.39    9.59
   0  -2  19  116.83    7.94
   0   2  19  115.77    7.69
   0   2  20   42.46    8.21
   0  -2  20   42.57    8.01
   0  -2  20   61.52   10.44
   0  -2  20   43.81    7.32
   0   2  20   50.18    7.13
   0  -2  20   53.77   10.44
   0   2  20   52.83    9.73
   0   2  21   63.31    8.57
   0  -2  21   58.92    8.22
   0  -2  21   73.33   10.78
   0   2  21   67.40   10.70
   0   2  21   75.29    7.53
   0  -2  21   69.30    7.45
   0   2  22   27.03    8.10
   0  -2  22   29.11    7.92
   0  -2  22   21.11   10.54
   0   2  22   29.27    9.73
   0   2  22   25.80    6.93
   0  -2  22   16.56    6.82
   0  -2  23   15.76    7.77
   0   2  23   15.35    7.39
   0  -2  23   16.82   10.36
   0   2  23   26.20    9.29
   0  -2  23    7.42    6.51
   0   2  23   20.40    6.61
   0   2  24  334.00   14.13
   0  -2  24  337.34   16.26
   0  -2  24  335.30   12.73
   0   2  24  326.70   12.80
   0  -2  25   33.48    6.38
   0  -2  26   92.31    6.72
   0  -2  26   80.07    7.08
   0   2  26   75.85    6.96
   0  -2  27  506.13   15.56
   0  -2  27  497.01   15.82
   0   2  27  495.66   15.74
   0  -2  28   -5.07    5.33
   0   2  28   -2.05    5.20
   0  -2  29  308.61   10.20
   0   2  29  311.66   10.19
   0  -3   0    0.84    2.42
   0  -3   0   -0.55    4.11
   0   3  -1    0.60    1.22
   0  -3  -1    0.45    1.36
   0  -3  -1   -0.97    2.28
   0  -3   1    3.08    2.55
   0  -3   1   -2.19    4.57
   0   3   2   -1.72    2.46
   0  -3   2   -0.39    2.58
   0  -3   2    1.15    2.84
   0  -3  -2   -0.09    2.23
   0  -3   2    2.51    5.05
   0   3   3    1.62    3.90
   0   3   3   -0.58    3.58
   0  -3   3    2.97    3.59
   0  -3   3    1.78    3.85
   0   3   3   -3.21    2.60
   0  -3   3   -1.73    2.53
   0  -3   3    1.19    3.28
   0  -3  -3   -1.85    2.36
   0  -3   3    0.78    5.43
   0   3   4    0.22    5.05
   0   3   4   -5.00    5.00
   0  -3   4    2.56    5.10
   0  -3   4    1.12    4.77
   0  -3   4   13.97    6.16
   0   3   4    2.52    3.57
   0  -3   4   -5.13    3.44
   0   3   4   -3.06    3.54
   0  -3   4   -0.04    3.78
   0  -3  -4   -0.85    2.46
   0  -3   5   -4.32    3.91
   0   3   5   -2.34    4.09
   0   3   5    2.87    3.75
   0  -3   5   -1.47    6.05
   0   3   5   -5.50    5.96
   0  -3   5   -3.04    5.58
   0   3   5   -2.10    5.28
   0   3   5   12.45    5.19
   0  -3   5    7.01    6.18
   0  -3   5    1.46    5.11
   0  -3   5   -1.09    3.79
   0   3   6    2.27    3.72
   0   3   6    0.23    3.96
   0  -3   6   -1.63    4.25
   0  -3   6    0.12    5.73
   0   3   6   -4.80    5.99
   0   3   6    3.75    5.97
   0  -3   6    4.02    6.16
   0   3   6   -4.14    6.96
   0   3   6    5.48    4.92
   0  -3   6    2.42    6.29
   0   3   6    1.20    4.14
   0  -3   6    0.32    4.93
   0   3   6   -1.47    4.14
   0  -3   7   -0.95    4.48
   0   3   7   -3.86    4.31
   0   3   7   -2.04    3.66
   0   3   7   -1.23    7.15
   0   3   7    2.29    5.77
   0   3   7   -3.24    6.19
   0   3   7   -2.61    6.77
   0  -3   7   -4.46    5.84
   0   3   7    2.42    5.08
   0  -3   7   -3.40    6.16
   0   3   7    0.69    4.58
   0  -3   7    0.23    5.45
   0   3   7    0.18    4.55
   0   3   8   -0.73    4.03
   0  -3   8   -0.76    4.88
   0   3   8   -1.77    4.77
   0   3   8   -2.53    6.60
   0   3   8    4.31    7.02
   0  -3   8   -3.49    6.68
   0   3   8    0.49    7.52
   0   3   8    1.81    5.95
   0   3   8    1.58    5.24
   0   3   8    5.11    4.47
   0  -3   8    3.56    5.47
   0   3   8   -3.76    4.69
   0   3   8    0.68    4.85
   0   3   9   -1.05    4.23
   0   3   9   -2.55    5.28
   0   3   9   -2.73    5.53
   0  -3   9    2.56    5.26
   0  -3   9   -4.99    6.90
   0   3   9   -3.86    6.77
   0   3   9    3.97    8.25
   0   3   9    3.42    5.65
   0  -3   9    9.01    4.89
   0   3   9   -0.03    4.71
   0   3   9   -0.96    4.98
   0  -3   9    1.04    5.87
   0   3   9   -0.62    5.26
   0   3  10    2.08    6.83
   0   3  10    0.20    8.41
   0   3  10    5.00    8.79
   0   3  10    0.63    6.31
   0  -3  10    4.25    5.64
   0   3  10   -0.29    5.45
   0  -3  10    5.67    7.06
   0   3  10   -1.15    5.56
   0   3  10   -2.95    6.18
   0   3  10   -2.62    4.80
   0  -3  10    3.41    5.58
   0   3  10    4.17    5.95
   0  -3  11  -10.29    8.82
   0   3  11    6.50    8.96
   0   3  11   -3.78    8.61
   0   3  11    4.20    7.28
   0   3  11    3.72    6.37
   0  -3  11    1.79    5.98
   0   3  11    4.09    5.86
   0   3  11   -9.68    6.67
   0  -3  11    7.30    7.16
   0   3  11    2.54    5.99
   0   3  11   -2.97    4.95
   0   3  11    8.41    6.20
   0  -3  11    6.15    6.25
   0   3  11    7.77    9.12
   0   3  11   -1.20    6.16
   0   3  12   -2.46    7.32
   0   3  12    5.09    8.65
   0   3  12    1.79    6.41
   0   3  12    3.77    5.95
   0  -3  12    2.14    6.12
   0  -3  12    0.50    7.45
   0   3  12    4.59    5.86
   0   3  12   -9.16    6.32
   0   3  12   12.98    6.18
   0   3  12    0.05    6.36
   0  -3  12   11.70    6.42
   0   3  12   -3.90    4.81
   0   3  13    1.37    7.42
   0   3  13    6.69    9.19
   0   3  13    3.67    6.41
   0  -3  13    2.07    6.13
   0   3  13   -2.02    5.98
   0   3  13    4.83    6.09
   0   3  13   -4.49    6.38
   0  -3  13   13.05    7.42
   0   3  13    2.11    6.34
   0   3  13   17.22    6.15
   0  -3  13   18.19    6.66
   0   3  14    3.63    7.70
   0   3  14    4.38    6.28
   0   3  14   -0.28    6.09
   0  -3  14   -1.03    6.04
   0   3  14   10.07    6.21
   0  -3  14    8.78    7.87
   0   3  14   -4.48    6.34
   0   3  14   11.00    6.36
   0   3  14   -2.37    4.94
   0  -3  15    1.01    5.98
   0   3  15    1.54    6.26
   0   3  15    7.47    8.64
   0   3  15    6.29    6.41
   0  -3  15    2.77    5.47
   0   3  15   -1.17    4.97
   0   3  15    5.12    6.81
   0  -3  15    6.38    7.72
   0   3  16    5.82    8.29
   0  -3  16    2.11    5.65
   0   3  16    4.26    5.18
   0   3  16    3.21    6.86
   0   3  16    0.33    6.96
   0  -3  17   -6.78    6.72
   0   3  17   -4.54    6.69
   0   3  17   12.97    6.99
   0   3  17   -0.58    7.31
   0  -3  17   12.91    8.80
   0   3  17    0.22    5.66
   0  -3  17   -1.08    5.83
   0   3  18   -6.69    6.97
   0  -3  18   -7.21    7.23
   0  -3  18    6.37    9.16
   0  -3  18    3.70    8.63
   0   3  18   13.12    8.05
   0  -3  18    3.81    6.20
   0   3  18    0.71    6.08
   0   3  19   -9.02    7.70
   0  -3  19  -11.04    7.33
   0  -3  19   -2.99    9.41
   0  -3  19   -2.55    9.31
   0   3  19   -5.67    8.56
   0   3  19    1.44    6.42
   0  -3  19    0.80    6.65
   0  -3  20  -11.87    7.97
   0   3  20  -17.43    7.80
   0  -3  20    5.48    9.81
   0   3  20    0.97    9.39
   0   3  20    3.12    6.62
   0  -3  20  -11.49    7.01
   0  -3  21    4.19    7.73
   0   3  21   10.03    7.26
   0  -3  21   -4.65   10.25
   0   3  21   -9.29    9.88
   0  -3  21   -3.02    6.62
   0   3  21    8.07    6.91
   0   3  22    5.14    7.34
   0  -3  22    0.09    7.63
   0  -3  22    3.43   10.29
   0   3  22    5.78    9.37
   0  -3  22   -3.91    6.73
   0   3  22   11.68    6.87
   0  -3  23   -4.79    7.08
   0   3  23    3.20    7.31
   0  -3  23   -2.17   10.15
   0   3  23   12.81    8.89
   0  -3  23   -2.40    6.25
   0  -3  24    9.34    7.13
   0   3  24   -2.74    6.65
   0  -3  24    4.89    9.71
   0  -3  24   -6.17    6.02
   0   3  24    6.38    8.68
   0  -3  25    0.44    9.18
   0  -3  25   -2.51    5.98
   0   3  26   11.32    7.76
   0  -3  26   -3.50    6.31
   0   3  26   -1.22    6.01
   0  -3  26    3.39    5.57
   0   3  27   -3.70    5.71
   0  -3  27   -4.35    5.70
   0  -3  27    3.38    5.21
   0   3  28   -5.62    5.07
   0  -3  28   -1.29    5.14
   0  -3  28    8.24    4.75
   0   3  29   -2.50    4.08
   0  -3  29   -1.97    4.20
   0  -4   0 1486.46   40.20
   0  -4   0 1452.81   39.16
   0  -4   1 2081.50   57.00
   0  -4  -1 2083.66   56.88
   0  -4  -1 2099.17   55.88
   0  -4   1 2102.85   55.92
   0  -4   2   95.98    7.61
   0  -4   2   93.41    5.00
   0  -4  -2   90.78    4.29
   0  -4   3 9999.00  254.72
   0  -4   3 9694.42  253.76
   0   4   3 9554.71  253.71
   0   4   3 9300.00  253.41
   0  -4  -3 9670.09  253.57
   0  -4   3 9899.13  253.75
   0  -4   4  757.03   22.75
   0   4   4  721.80   20.94
   0  -4   4  764.99   21.04
   0  -4   4  745.29   20.34
   0   4   4  716.61   20.37
   0  -4  -4  753.07   20.37
   0  -4   4  793.15   20.83
   0   4   5  274.06    8.15
   0  -4   5  282.69   11.28
   0   4   5  266.74    9.42
   0  -4   5  284.57    9.51
   0   4   5  250.61    8.51
   0  -4   5  276.51    8.49
   0  -4  -5  271.56    8.08
   0  -4   5  275.43    9.00
   0  -4   6  121.50    5.01
   0  -4   6  113.75    8.43
   0   4   6  116.80    4.95
   0   4   6  112.35    6.56
   0  -4   6  110.28    6.67
   0   4   6  112.15    5.26
   0   4   6  119.74    5.36
   0  -4   6  102.07    5.24
   0  -4   6  107.22    5.60
   0  -4  -6   92.67    4.22
   0   4   7   63.15    4.87
   0  -4   7   59.58    4.81
   0   4   7   61.31    4.62
   0   4   7   62.30    4.35
   0  -4   7   56.07    7.41
   0  -4   7   62.75    4.53
   0   4   7   51.60    7.89
   0  -4   7   58.09    6.15
   0   4   7   54.34    6.17
   0   4   7   62.83    5.06
   0   4   7   58.38    4.85
   0  -4  -7   55.52    3.32
   0  -4   8    2.71    4.74
   0   4   8    1.61    4.31
   0   4   8    0.81    4.39
   0   4   8   -0.30    6.41
   0  -4   8   -2.51    6.36
   0   4   8    1.25    8.18
   0  -4   8    6.24    4.41
   0   4   8    7.17    4.39
   0  -4   8    2.00    6.80
   0  -4   8    1.82    5.63
   0   4   8   -1.02    4.88
   0  -4  -8   -1.40    2.80
   0   4   8    0.98    4.77
   0   4   9   17.02    4.62
   0  -4   9   16.88    5.34
   0   4   9   18.30    5.15
   0   4   9    8.72    7.10
   0  -4   9   14.81    6.70
   0   4   9   18.08    8.92
   0   4   9    7.01    7.78
   0   4   9   27.99    6.07
   0  -4   9   23.39    4.93
   0   4   9   21.64    5.11
   0  -4   9   23.35    6.88
   0   4   9   16.67    5.41
   0  -4  -9    9.25    2.97
   0   4   9   15.48    5.33
   0  -4  10   30.12    6.04
   0   4  10   40.27    6.01
   0   4  10   27.69    5.14
   0   4  10   23.58    6.40
   0   4  10   27.05    9.45
   0   4  10   40.18    8.81
   0   4  10   37.28    6.63
   0   4  10   35.13    5.58
   0  -4  10   35.76    5.68
   0  -4  10   33.61    7.73
   0   4  10   25.11    5.54
   0   4  10   29.15    5.82
   0   4  11 2490.45   70.81
   0   4  11 2567.88   68.61
   0   4  11 2494.20   68.69
   0   4  11 2597.54   68.93
   0  -4  11 2522.56   68.73
   0  -4  11 2632.55   69.03
   0   4  11 2562.93   68.73
   0   4  11 2586.30   68.75
   0   4  11 2637.67   68.97
   0  -4  11 2496.01   68.89
   0   4  11 2530.25   70.80
   0   4  12  116.08   10.47
   0   4  12  133.62    7.41
   0   4  12  115.56    6.93
   0   4  12  116.07    7.57
   0  -4  12  117.82    7.07
   0   4  12  102.19    7.54
   0   4  12  116.52    7.08
   0  -4  12  120.16    8.25
   0   4  12  126.03    7.50
   0   4  12  109.22    6.44
   0  -4  12  122.36    7.22
   0   4  13 1056.29   30.47
   0   4  13 1091.36   30.69
   0  -4  13 1107.32   30.50
   0   4  13 1100.53   33.18
   0   4  13 1117.07   30.43
   0  -4  13 1044.70   31.11
   0   4  13 1091.59   30.72
   0  -4  13 1097.64   30.74
   0   4  14  467.88   15.20
   0   4  14  486.70   15.43
   0  -4  14  495.49   15.29
   0   4  14  486.67   18.36
   0   4  14  495.04   14.91
   0   4  14  471.72   15.69
   0  -4  14  482.19   16.32
   0   4  15  159.13    8.29
   0  -4  15  156.93    8.25
   0   4  15  162.81    7.51
   0   4  15  172.55    8.30
   0  -4  16    7.01    6.00
   0   4  16   -0.74    6.28
   0   4  16   20.18    6.78
   0  -4  16    0.72    5.80
   0   4  16    1.33    5.61
   0  -4  16    5.59    8.28
   0   4  16    2.38    6.63
   0   4  16    8.93    7.12
   0  -4  17  121.84    8.00
   0   4  17  127.60    7.79
   0   4  17  139.93    7.68
   0  -4  17  129.20    7.88
   0   4  17  121.90    8.74
   0   4  17  135.71    8.80
   0  -4  18   25.81    7.24
   0   4  18   25.56    7.20
   0   4  18   35.31    8.11
   0   4  18   47.75    8.01
   0  -4  18   34.11    6.87
   0   4  18   38.10    6.68
   0  -4  19  371.23   13.97
   0   4  19  368.59   13.82
   0  -4  19  415.24   17.97
   0   4  19  410.87   13.89
   0  -4  19  376.07   13.91
   0   4  19  413.87   14.49
   0   4  20   12.74    7.54
   0  -4  20    0.96    7.11
   0   4  20   -1.32    9.40
   0  -4  20    2.34    7.00
   0   4  20   18.96    6.95
   0   4  21  693.31   21.59
   0  -4  21  687.72   21.58
   0  -4  21  729.83   25.42
   0   4  21  704.44   22.42
   0  -4  21  672.97   21.59
   0   4  22   13.41    7.38
   0  -4  22    6.25    6.96
   0  -4  22    3.69    9.76
   0   4  22   -7.59    9.63
   0  -4  22    2.95    6.70
   0   4  23  147.19    8.73
   0  -4  23  137.64    8.80
   0  -4  23  153.52   12.77
   0   4  23  152.52   10.60
   0  -4  23  137.69    8.41
   0   4  24    1.82    6.66
   0  -4  24    0.84    6.70
   0  -4  24    5.50    9.61
   0  -4  24    4.77    6.12
   0   4  24    2.12    8.27
   0  -4  25   79.52   10.24
   0  -4  25   63.59    6.55
   0   4  26   -7.30    5.92
   0  -4  26    3.32    5.85
   0  -4  26   11.38    8.51
   0   4  26   11.93    7.88
   0  -4  26    5.51    5.59
   0  -4  27  380.69   12.52
   0   4  27  389.95   12.57
   0  -4  27  371.95   12.40
   0   4  28   -1.21    4.68
   0  -4  28   -1.79    4.77
   0  -4  28    5.24    4.49
   0   4  29  336.72   10.50
   0  -4  29  343.59   10.53
   0  -5   0    2.83    3.96
   0  -5   0   -0.48    7.01
   0  -5   1    7.57    3.96
   0  -5  -1   -0.15    3.92
   0  -5   1   -4.74    7.63
   0  -5  -1   -6.99    6.87
   0  -5  -2   -2.33    3.61
   0  -5   2   -4.82    4.26
   0  -5  -2   -4.70    6.36
   0  -5   2   -0.45    7.67
   0  -5  -3   -3.03    3.50
   0  -5   3   -1.32    4.40
   0  -5   3   -0.39    7.58
   0  -5   4    1.90    7.16
   0   5   4    6.49    2.81
   0  -5   4    7.76    2.91
   0  -5  -4   -0.81    3.27
   0  -5   4    3.16    4.33
   0   5   5   -1.16    2.81
   0  -5   5    2.47    2.93
   0  -5   5    2.22    7.11
   0  -5   5   -4.07    4.29
   0  -5   5    5.89    3.36
   0   5   5    1.26    3.28
   0  -5   5   -0.11    4.77
   0  -5  -5    3.58    3.04
   0  -5   6    7.63    7.37
   0   5   6    2.31    3.31
   0  -5   6    2.95    3.30
   0  -5   6   -5.42    5.06
   0  -5   6    2.25    3.70
   0   5   6    6.85    3.74
   0  -5   6    1.28    4.80
   0  -5  -6   -1.41    2.90
   0   5   7    3.74    3.86
   0  -5   7    3.50    7.50
   0  -5   7   -0.63    3.85
   0  -5   7   -4.43    5.61
   0   5   7    7.12    4.23
   0  -5   7    1.45    4.29
   0  -5  -7    0.35    3.12
   0  -5   8    6.85    4.67
   0   5   8   11.11    4.75
   0  -5   8    4.91    4.34
   0  -5   8    2.09    7.65
   0   5   8    3.10    4.28
   0   5   8   -4.60    8.63
   0  -5   8   -1.77    6.31
   0   5   8    2.58    5.14
   0   5   8    1.00    5.02
   0  -5  -8    2.22    3.17
   0   5   9   11.69    5.35
   0  -5   9    7.22    5.17
   0   5   9    6.45    5.01
   0  -5   9   -0.20    4.80
   0  -5   9   -4.78    7.38
   0   5   9    3.10    4.73
   0   5   9   -4.17    9.16
   0   5   9    1.61    8.98
   0   5   9   -4.09    5.33
   0   5   9    1.44    5.44
   0  -5  -9   -0.66    3.14
   0   5  10   17.00    5.56
   0   5  10    4.11    4.96
   0  -5  10   12.99    5.70
   0   5  10    0.68    4.92
   0  -5  10    2.75    4.98
   0   5  10    6.87    9.07
   0   5  10   -1.52    8.66
   0   5  10   -5.17    5.65
   0   5  10   -1.66    5.60
   0  -5  11   14.71    5.79
   0   5  11   24.31    5.87
   0   5  11    2.24    5.09
   0   5  11   -3.38    6.63
   0  -5  11    0.38    5.32
   0   5  11   -3.49    5.11
   0   5  11   -2.54    8.88
   0   5  11    3.92    8.97
   0   5  11   -1.00    5.47
   0   5  11    1.68    5.62
   0  -5  12   -1.17    5.39
   0   5  12    1.05    5.27
   0   5  12   11.99    9.09
   0   5  12   10.75    9.19
   0   5  12   -2.77    5.76
   0   5  12   -1.76    6.58
   0   5  13   -3.46    5.59
   0  -5  13   -0.57    5.56
   0   5  13    6.67    9.27
   0   5  13   -8.70    6.61
   0   5  13    3.92    5.00
   0   5  13   10.74    9.40
   0   5  13    0.63    6.45
   0   5  14   -1.01    5.62
   0  -5  14    0.80    5.50
   0   5  14    8.45    9.21
   0   5  14    1.99    6.57
   0   5  14    6.55    5.16
   0   5  14    4.60    6.03
   0   5  14   -8.54    6.85
   0   5  15   13.98    9.72
   0   5  15    1.08    5.32
   0   5  15    4.69    6.26
   0  -5  16   -4.59    5.96
   0   5  16   -1.84    6.05
   0   5  16    5.85    5.55
   0   5  16   10.17    6.86
   0   5  16    3.44    6.51
   0   5  16    5.70    7.07
   0  -5  17   -5.01    6.59
   0   5  17   -8.28    6.72
   0   5  17    4.77    6.21
   0  -5  17    2.47    6.34
   0   5  17    9.62    7.11
   0   5  17    7.05    7.61
   0   5  17   -0.51    7.26
   0   5  18   -8.04    7.06
   0  -5  18   -3.21    7.05
   0  -5  18    3.30    6.43
   0   5  18    3.16    7.79
   0   5  18    4.77    7.93
   0  -5  19   -5.59    7.06
   0   5  19   -1.47    6.80
   0  -5  19    4.03    6.67
   0  -5  20    5.88    6.82
   0   5  20    3.48    7.02
   0   5  20   24.68    9.16
   0  -5  20    3.37    6.82
   0  -5  21    2.86    7.01
   0   5  21    3.53    7.13
   0  -5  21    1.98   10.24
   0   5  21  -17.52    9.80
   0  -5  21   -4.31    6.94
   0   5  22    0.34    6.97
   0  -5  22    1.64    6.66
   0  -5  22   -2.45   10.03
   0   5  22   -7.61    9.39
   0  -5  22    2.49    6.49
   0   5  23    6.67    8.66
   0   5  23   -1.59    6.62
   0  -5  23   -0.76    6.58
   0  -5  23    6.88    9.81
   0  -5  24    0.64    6.21
   0   5  24    0.71    6.33
   0  -5  24    7.40    9.54
   0   5  24    7.94    8.46
   0  -5  24   -4.91    6.05
   0  -5  25   -1.81    6.01
   0   5  25   -1.43    6.00
   0  -5  25    3.73    9.10
   0  -5  25   -5.68    5.82
   0  -5  26   -0.77    5.51
   0   5  26   -2.60    5.48
   0  -5  26   12.84    8.25
   0   5  26    7.58    7.38
   0  -5  26   -0.69    5.36
   0   5  27    2.80    7.12
   0  -5  27    2.69    4.89
   0  -5  27   -6.98    5.08
   0   5  27   -5.65    4.90
   0  -5  28    2.79    4.23
   0   5  28   -7.28    4.21
   0  -5  28   -8.61    4.29
   0  -6   0 7883.15  209.83
   0  -6   0 8029.29  211.17
   0  -6   1  529.19   15.69
   0  -6  -1  559.85   15.51
   0  -6  -1  522.63   17.69
   0  -6   1  550.02   17.88
   0  -6  -2  301.45    9.69
   0  -6   2  320.07    9.95
   0  -6  -2  288.97   12.22
   0  -6   2  320.15   12.56
   0  -6   3   16.90    4.56
   0  -6  -3   12.24    3.82
   0  -6   3   16.81    7.34
   0  -6  -3    7.84    6.25
   0  -6  -4   36.36    3.95
   0  -6   4   38.11    4.84
   0  -6   4   43.85    8.29
   0  -6  -4   30.30    7.03
   0  -6   5   98.94    6.24
   0  -6  -5   89.19    4.59
   0   6   5   90.32    3.82
   0  -6   5   99.99    3.98
   0  -6   5  107.84    8.85
   0  -6   6  170.98    7.38
   0  -6  -6  157.00    6.03
   0  -6   6  170.90   10.61
   0  -6   6  165.98    5.81
   0   6   6  163.27    5.61
   0  -6  -7  188.86    6.97
   0   6   7  194.84    6.91
   0  -6   7  208.62    6.98
   0  -6   8  411.53   12.16
   0   6   8  395.87   11.99
   0   6   8  409.19   12.55
   0  -6  -8  408.69   12.00
   0   6   9    6.19    4.55
   0  -6   9    8.99    4.73
   0   6   9    4.43    9.02
   0   6   9    6.77    9.34
   0   6   9   14.18    5.70
   0  -6  -9    8.44    3.52
   0   6   9   11.11    5.37
   0   6  10   15.86    4.76
   0  -6  10   16.88    8.14
   0  -6  10   19.09    4.83
   0   6  10   15.70    9.36
   0   6  10    9.94    8.98
   0   6  10   16.43    5.67
   0   6  10   16.12    5.50
   0  -6  11  587.53   16.85
   0   6  11  555.17   16.76
   0   6  11  575.55   20.09
   0   6  11  577.17   17.09
   0   6  11  575.93   17.07
   0  -6  12  216.52    8.50
   0   6  12  220.94    8.51
   0   6  12  217.84   12.43
   0   6  12  230.52   12.35
   0   6  12  223.69    9.48
   0   6  12  228.05    8.90
   0   6  13  199.31    9.31
   0  -6  13  206.65    8.31
   0   6  13  198.00    8.34
   0   6  13  217.09   12.39
   0   6  13  205.58    8.68
   0   6  13  201.53   12.48
   0   6  14   35.35    5.59
   0  -6  14   40.11    5.79
   0   6  14   42.14    9.76
   0   6  14   42.79   10.37
   0   6  14   39.25    6.21
   0   6  15   21.64    9.98
   0   6  15    1.65    6.18
   0   6  15   -0.97    6.93
   0   6  15    7.71    6.59
   0   6  16  604.43   18.30
   0   6  16  592.97   18.64
   0   6  16  562.33   18.01
   0  -6  16  567.60   17.99
   0   6  16  611.80   18.51
   0   6  16  593.40   22.01
   0   6  17   -8.33    6.58
   0  -6  17   -5.10    6.54
   0   6  17   12.50    7.44
   0   6  17    7.39    7.34
   0   6  17   17.78    7.09
   0   6  18  471.91   15.39
   0  -6  18  438.81   15.32
   0  -6  18  467.22   15.57
   0   6  18  447.51   15.93
   0   6  18  496.58   16.29
   0   6  19   28.12    6.92
   0  -6  19   28.39    6.78
   0  -6  19   27.26    6.80
   0   6  19   51.84    8.96
   0   6  19   24.05    8.46
   0  -6  20   48.78    7.20
   0   6  20   44.18    7.10
   0   6  20   68.44    9.26
   0  -6  20   48.74    7.34
   0  -6  21  194.67    9.64
   0   6  21  189.16    9.65
   0   6  21  170.97   11.24
   0  -6  21  203.01    9.69
   0  -6  22  108.35    7.95
   0   6  22  106.73    7.90
   0  -6  22  105.77   11.76
   0   6  22   96.59    9.66
   0  -6  22  108.83    8.04
   0   6  23    0.62    8.81
   0  -6  23    1.98    6.22
   0   6  23    2.86    6.24
   0  -6  23   -3.51    9.75
   0  -6  24  172.20   12.32
   0  -6  24  169.74    8.69
   0  -6  25    2.27    5.51
   0   6  25    2.79    5.51
   0  -6  25    5.20    8.48
   0   6  25    6.54    7.56
   0  -6  25   -4.41    5.83
   0   6  26  147.42    7.11
   0  -6  26  138.83    7.19
   0  -6  26  157.05   10.42
   0   6  26  167.01    9.16
   0  -6  26  144.15    7.39
   0   6  27   41.01    6.75
   0  -6  27   37.50    5.04
   0  -6  27   35.30    4.91
   0  -6  28   17.79    4.08
   0  -6  29   84.43    4.35
   0  -7   0    4.06    4.39
   0  -7   0   -1.22    7.28
   0  -7   1    6.05    4.68
   0  -7  -1   -0.84    4.30
   0  -7   1    0.42    8.07
   0  -7  -1    0.80    7.63
   0  -7  -2    1.29    4.21
   0  -7   2   -0.41    4.97
   0  -7  -2    3.95    7.03
   0  -7  -3    1.81    4.20
   0  -7   3   -1.79    5.20
   0  -7  -3   -2.75    7.40
   0  -7  -4   -0.07    4.04
   0  -7   4    5.30    5.36
   0  -7  -4   -4.46    7.40
   0  -7  -5    0.04    4.22
   0  -7   5    6.60    5.61
   0   7   5    1.50    2.38
   0  -7  -5   -8.26    7.28
   0  -7   5   -3.17    2.75
   0  -7   6   -2.60    6.14
   0  -7  -6   -3.46    4.10
   0  -7   6    6.00    9.46
   0  -7   6   -4.42    3.48
   0  -7  -6   -5.67    7.80
   0   7   6   -4.81    3.04
   0  -7   7   -3.10    6.20
   0  -7  -7   -2.57    4.29
   0  -7   7   -4.07    3.79
   0  -7   7   -0.14    9.90
   0   7   7   -4.68    3.49
   0  -7  -8   -5.07    4.03
   0  -7   8   -2.10    4.13
   0  -7   8   -4.86    9.09
   0   7   8   -4.29    3.73
   0  -7   9    3.01    9.29
   0  -7   9   -1.63    4.29
   0   7   9   -1.85    4.02
   0   7   9    2.22    5.74
   0   7   9    1.21    5.19
   0  -7  -9   -3.43    3.93
   0   7  10   -1.74    4.43
   0  -7  10   -2.76    4.63
   0  -7  10    6.12    8.86
   0   7  10   -7.40    9.36
   0   7  10   -0.64    5.63
   0   7  10    3.02    5.35
   0   7  11   -3.34    4.58
   0  -7  11   -6.00    4.80
   0   7  11    2.79    8.82
   0   7  11  -11.88    9.55
   0   7  11   -3.05    5.48
   0  -7  12   -3.37    4.96
   0   7  12   -5.69    4.96
   0   7  12   -2.83    9.18
   0   7  12   -2.03    9.50
   0   7  12   -2.06    5.60
   0   7  12   -7.00    6.67
   0   7  13   -5.71    5.96
   0  -7  13   -5.25    5.14
   0   7  13   -4.73    5.09
   0   7  13    2.17    9.07
   0   7  13   -0.67    9.61
   0  -7  14   -5.59    5.39
   0   7  14   -7.13    5.37
   0   7  14   -4.96    9.86
   0   7  14    4.09    9.84
   0   7  14    0.96    6.56
   0   7  14   -5.18    6.25
   0   7  14   -4.86    7.11
   0   7  15   15.02   10.17
   0   7  15  -11.17    7.20
   0   7  15   -2.79    6.57
   0   7  15    0.73    6.87
   0   7  15   12.29   10.34
   0  -7  16   -7.49    6.07
   0   7  16   -3.11    5.76
   0   7  16   13.07   10.50
   0   7  16   -1.16    7.63
   0   7  16    0.50    6.59
   0   7  16    7.04    7.26
   0  -7  17    9.59    6.03
   0   7  17    3.11    5.95
   0   7  17   12.12   11.10
   0   7  17    9.62    7.64
   0   7  17   -2.11    7.75
   0   7  17   10.96    7.24
   0   7  18    7.93    6.41
   0  -7  18    5.80    6.30
   0   7  18   13.44    8.04
   0   7  18    3.27    7.69
   0   7  18    2.19    8.61
   0  -7  19    0.31    6.32
   0   7  19    2.53    6.44
   0  -7  19    0.55    6.64
   0   7  19   -7.42    8.04
   0   7  19   16.61    8.24
   0   7  20    2.43    6.53
   0  -7  20    1.75    6.42
   0   7  20   10.93    8.51
   0  -7  20   -1.13    6.74
   0   7  21    2.67    6.43
   0  -7  21    2.55    6.31
   0  -7  21    4.02   10.13
   0   7  21   17.08    8.81
   0  -7  21   -5.31    6.59
   0   7  22  -11.73    8.57
   0  -7  22    0.54    6.12
   0   7  22    0.08    6.14
   0  -7  22    8.94    9.97
   0  -7  23    5.48    9.34
   0   7  23  -10.75    8.38
   0  -7  23    0.98    6.41
   0  -7  24   -0.54    5.50
   0   7  24   -5.55    5.61
   0  -7  24   -2.33    8.67
   0  -7  24   -0.16    6.09
   0  -7  25   -1.44    5.20
   0  -7  25    3.05    8.17
   0   7  25    7.03    7.65
   0  -7  25    6.28    5.76
   0  -7  26   -0.25    4.61
   0  -7  26    6.19    7.24
   0   7  26    9.81    7.01
   0  -7  26   -1.18    4.95
   0   7  27    9.97    6.29
   0  -7  27    2.68    3.87
   0  -7  27   -3.34    4.36
   0  -7  28    0.63    3.73
   0  -8   0 2956.54   79.25
   0  -8   1  111.31    9.64
   0  -8   1  107.89    6.37
   0  -8  -1  104.46    6.09
   0  -8   2 1605.68   45.31
   0  -8  -2 1519.81   42.79
   0  -8   2 1625.97   43.01
   0  -8   3   82.06   10.01
   0  -8   3   69.15    6.40
   0  -8  -3   66.06    5.27
   0  -8   4  434.20   16.36
   0  -8   4  410.69   13.08
   0  -8  -4  380.29   12.25
   0  -8   5  200.52   12.31
   0  -8   5  190.86    8.93
   0  -8  -5  194.73    7.63
   0  -8   6  731.08   23.45
   0  -8  -6  674.92   19.33
   0  -8   6  699.74   20.38
   0  -8  -7   81.26    8.49
   0  -8   7   82.92   11.25
   0  -8   7   75.86    6.92
   0  -8  -7   74.50    5.02
   0  -8   8 2389.36   66.38
   0  -8  -8 2284.94   64.95
   0  -8  -8 2340.09   62.82
   0  -8  -9   40.67    7.91
   0  -8   9   41.66   10.66
   0   8   9   38.40    5.47
   0  -8  10  442.37   16.93
   0   8  10  387.92   16.61
   0   8  10  400.88   16.61
   0   8  10  408.56   12.95
   0   8  11   25.36    5.79
   0  -8  11   22.28    9.34
   0   8  11   18.66    9.52
   0   8  11   20.99    9.87
   0   8  12  127.20    7.42
   0   8  12  121.28   11.23
   0   8  12  124.48   11.22
   0   8  13  163.47   12.16
   0   8  13  146.72    8.58
   0   8  13  167.81   12.46
   0   8  13  171.06    8.48
   0   8  13  183.52    8.26
   0   8  14  495.12   16.12
   0   8  14  486.32   19.63
   0   8  14  519.50   19.78
   0   8  14  482.34   15.76
   0   8  15   19.03   10.38
   0   8  15    6.14    7.14
   0   8  15   14.28    6.81
   0   8  15   14.33    7.16
   0   8  15   21.37   10.94
   0   8  16  672.29   21.78
   0   8  16  716.34   21.36
   0   8  16  703.44   21.51
   0   8  16  699.06   25.06
   0   8  17  118.00    8.53
   0   8  17   93.62    9.00
   0   8  17  118.71    9.09
   0   8  17  123.13   12.91
   0   8  18  277.78   11.81
   0   8  18  265.69   11.36
   0   8  18  242.73   12.32
   0   8  19  283.70   12.19
   0  -8  19  266.89   11.33
   0   8  19  263.61   11.77
   0   8  19  277.64   11.97
   0  -8  20   47.59    7.21
   0   8  20   55.59    8.89
   0  -8  21    5.53    6.72
   0   8  21   22.03    7.65
   0  -8  22   40.96   10.83
   0   8  22   28.37    8.47
   0  -8  23  167.96    8.77
   0  -8  23  158.49   12.27
   0  -8  24  537.04   19.82
   0  -8  24  523.55   16.64
   0   8  24  502.39   17.21
   0  -8  25    0.90    7.79
   0  -8  25   -4.84    5.43
   0   8  25    3.91    6.95
   0  -8  26  373.42   14.25
   0   8  26  354.69   12.48
   0  -8  26  343.10   11.54
   0   8  27   61.48    6.14
   0  -8  27   49.91    4.63
   0  -8  28  114.27    5.07
   0  -9   0    3.27    9.73
   0  -9   0   -3.27    5.54
   0  -9   1    2.18   10.04
   0  -9  -1    1.82    9.14
   0  -9  -1    2.92    5.12
   0  -9   1    1.18    5.56
   0  -9   2    4.00    9.72
   0  -9  -2    2.63    8.98
   0  -9   2   -0.61    5.83
   0  -9  -2    6.00    5.17
   0  -9  -3    2.49    8.72
   0  -9   3   -1.84   10.30
   0  -9   3    5.06    5.94
   0  -9  -3    5.91    4.86
   0  -9   4    0.48   10.12
   0  -9  -4   -2.63    8.58
   0  -9  -4    6.51    5.19
   0  -9   4    1.16    6.09
   0  -9  -5   -4.21    8.70
   0  -9   5    8.70   10.11
   0  -9   5    2.01    6.24
   0  -9  -5    7.98    4.98
   0  -9   6    3.70   10.09
   0  -9  -6   -4.28    8.17
   0  -9   6   -2.59    6.51
   0  -9  -6    6.06    4.63
   0  -9  -7   -7.29    8.46
   0  -9   7   12.86   10.26
   0  -9  -7    4.36    4.66
   0  -9   8    2.16   10.29
   0  -9  -8   -7.75    8.09
   0  -9  -8    4.74    4.42
   0  -9   9    5.65   10.45
   0  -9  -9    2.44    8.10
   0   9  10    1.40    5.85
   0  -9  10   -7.93   10.36
   0   9  10   -8.58    9.78
   0  -9  11    2.25    9.61
   0   9  11   -1.89    6.05
   0   9  11    1.59    5.48
   0   9  11    1.74    9.68
   0   9  11   -6.78    9.49
   0   9  12    0.25    6.21
   0   9  12    2.28    5.72
   0   9  12   -2.55   10.00
   0   9  12    1.28   10.04
   0   9  13    3.26    9.98
   0   9  13    0.76    9.98
   0   9  13   -8.72    6.99
   0   9  13   -2.97    6.41
   0   9  14    7.19   11.00
   0   9  14    2.21   10.08
   0   9  14   -9.16    7.25
   0   9  14   -2.44    7.01
   0   9  15    7.06   11.34
   0   9  15    4.60   10.72
   0   9  15   -6.37    7.62
   0   9  15  -14.01    7.94
   0   9  15    1.11    6.99
   0   9  16    9.49   10.87
   0   9  16   -1.75    7.79
   0   9  16   11.70   11.80
   0   9  16  -13.78    8.15
   0   9  16    1.78    7.19
   0   9  17    1.02    7.97
   0   9  17   -8.56    8.70
   0   9  17    1.76    7.63
   0   9  18   10.00    8.01
   0   9  18    6.19    7.64
   0   9  18   -1.75    8.12
   0   9  19   12.01    8.07
   0   9  19    0.17    7.71
   0   9  19    2.71    8.15
   0  -9  20   -1.67    6.52
   0   9  20    8.06    8.28
   0   9  21   17.32    7.48
   0  -9  22    5.12    9.78
   0  -9  22   -4.22    6.35
   0   9  22  -17.79    7.80
   0  -9  23   -5.74    8.94
   0  -9  23   -2.30    6.02
   0   9  23   -8.34    7.52
   0  -9  24    3.62    8.23
   0  -9  24   -4.01    5.69
   0   9  24   -1.74    7.22
   0  -9  25    5.81    7.54
   0   9  25    5.09    6.70
   0  -9  25   -6.21    5.22
   0   9  26   15.13    5.95
   0  -9  26   -2.39    4.42
   0   9  27    9.68    5.05
   0  -9  27    2.69    3.66
   0 -10   0  529.59   16.34
   0 -10   0  545.14   20.13
   0 -10   1  216.34    9.06
   0 -10  -1  207.65    8.61
   0 -10  -1  212.79   13.04
   0 -10   1  209.82   13.20
   0 -10   2  191.44    8.90
   0 -10  -2  198.43    8.20
   0 -10  -2  200.82   12.37
   0 -10   2  190.99   12.84
   0 -10   3 1460.23   39.88
   0 -10  -3 1419.96   39.59
   0 -10   3 1434.08   43.22
   0 -10  -3 1425.41   42.70
   0 -10  -4  115.84    6.71
   0 -10   4  123.04   12.05
   0 -10  -4  109.15   10.78
   0 -10  -5 1177.88   33.13
   0 -10  -5 1200.64   36.25
   0 -10   5 1247.66   37.35
   0 -10  -6  182.63    7.58
   0 -10   6  190.05   13.60
   0 -10  -6  169.79   11.80
   0 -10  -7   23.36    5.08
   0 -10   7   22.55    6.43
   0 -10   7   40.93   11.22
   0 -10  -7   15.73    8.51
   0 -10  -8  599.95   21.39
   0 -10   8  625.81   23.57
   0 -10  -9   61.13    9.06
   0 -10   9   69.57   12.06
   0  10  10  152.09    7.43
   0  10  10  152.74    8.08
   0 -10  10  162.58   12.78
   0  10  11  334.72   16.46
   0 -10  11  364.07   16.93
   0  10  11  350.19   12.45
   0  10  11  351.08   11.87
   0  10  11  351.55   16.21
   0  10  12    1.57   10.65
   0  10  12    5.32   10.05
   0  10  12    6.62    6.39
   0  10  13  200.24   13.54
   0  10  13  190.71   14.03
   0  10  13  201.28    9.54
   0  10  14   19.46   11.56
   0  10  14   12.14   10.93
   0  10  14    6.48    7.09
   0  10  14    1.15    7.67
   0  10  15  240.31   11.16
   0  10  15  263.54   15.08
   0  10  15  264.54   15.50
   0  10  15  226.76   10.65
   0  10  15  212.24   11.25
   0  10  16  109.68    9.17
   0  10  16   93.66    8.82
   0  10  16  109.79    8.57
   0  10  16  130.51   13.24
   0  10  17   17.48    7.72
   0  10  17    7.89    8.19
   0  10  17   19.40    8.19
   0  10  18  204.44   10.38
   0  10  18  206.80   11.12
   0  10  18  207.46   10.64
   0  10  18  225.63   14.78
   0  10  19  269.91   11.68
   0  10  19  263.68   11.59
   0  10  19  270.08   11.73
   0  10  20   49.39    7.94
   0 -10  21  411.91   14.22
   0  10  21  414.93   14.60
   0 -10  22   10.06    6.18
   0 -10  22   10.65    9.70
   0 -10  23   44.32    9.15
   0 -10  23   48.08    6.31
   0  10  23   39.19    7.25
   0 -10  24  282.63   12.92
   0 -10  24  271.16   10.26
   0  10  24  270.90   10.98
   0 -10  25  139.02    8.88
   0  10  25  124.29    7.55
   0 -10  25  114.06    6.52
   0  10  26   27.29    5.42
   0 -10  26    9.63    4.10
   0 -10  27  112.11    4.96
   0 -11   0   -6.39   10.18
   0 -11  -1    3.92   10.13
   0 -11   1    3.63   10.21
   0 -11  -2    4.66    9.80
   0 -11   2   -2.54   10.22
   0 -11   3    3.43    5.96
   0 -11   3    8.90   11.00
   0 -11  -3   10.80    9.90
   0 -11   4    3.14    6.25
   0 -11  -4    1.13    9.34
   0 -11   4   15.07   10.92
   0 -11   5    2.01    6.76
   0 -11  -5    8.17    9.15
   0 -11   5    5.66   11.90
   0 -11   6   -4.11    6.53
   0 -11  -6    0.77    9.60
   0 -11   6   -1.82   11.19
   0 -11   7    3.28    6.59
   0 -11   7   10.47   11.93
   0 -11  -7    9.41    9.22
   0 -11  -8   -1.79    9.57
   0 -11   8   21.68   11.48
   0 -11   9    1.54   12.15
   0 -11  -9   -1.82    9.36
   0 -11  10    3.36   11.83
   0  11  10   -4.40    6.66
   0  11  10    5.05    5.64
   0 -11  11   14.89   10.89
   0  11  11    1.62    6.70
   0  11  11   -2.19    5.86
   0  11  11   -2.05   10.94
   0  11  11   -1.43   10.78
   0  11  12    3.59   11.11
   0  11  12    4.87   10.67
   0  11  12   -4.95    6.85
   0  11  13    7.66   10.93
   0  11  13    7.40   11.28
   0  11  13   -1.66    7.27
   0  11  14   -1.12   10.92
   0  11  14    1.56   11.77
   0  11  14  -17.88    8.37
   0  11  14   -4.48    7.41
   0  11  15    5.00   11.81
   0  11  15  -10.50    8.34
   0  11  15  -17.03    7.92
   0  11  15  -11.25    7.73
   0  11  16   -2.66    8.16
   0  11  16   11.50   12.02
   0  11  16   -3.32    7.50
   0  11  16  -13.68    8.21
   0  11  17   20.33   11.47
   0  11  17   -1.77    7.85
   0  11  17    2.60    7.76
   0  11  17  -12.12    8.28
   0  11  18   16.99   11.48
   0  11  18    3.76    7.64
   0  11  18    8.69    7.91
   0  11  18   11.27    7.64
   0  11  19    7.73    7.55
   0  11  19    2.68    7.52
   0 -11  20    9.38    6.43
   0  11  20   16.26    7.00
   0 -11  21    0.25    6.27
   0 -11  22   10.82    9.04
   0 -11  22    2.12    5.91
   0  11  22  -13.22    7.27
   0 -11  23    3.31    8.02
   0 -11  23    1.77    5.59
   0  11  23   -6.38    6.77
   0 -11  24    2.39    6.89
   0  11  24    7.42    6.20
   0 -11  24   -0.87    5.04
   0  11  25    4.56    5.45
   0 -11  25   -3.17    4.34
   0  11  26   10.86    4.69
   0 -11  26   -0.52    3.56
   0 -12   0  538.85   16.66
   0 -12   0  482.58   21.11
   0 -12  -1    9.77    6.23
   0 -12   1   17.75    6.15
   0 -12  -1   21.61   10.39
   0 -12   1   11.32   11.26
   0 -12   2   33.37    6.74
   0 -12  -2   34.86    6.31
   0 -12   2   38.91   11.94
   0 -12  -2   30.71   10.77
   0 -12  -3  751.18   22.62
   0 -12   3  748.59   23.03
   0 -12  -3  802.71   26.62
   0 -12   3  785.64   27.45
   0 -12  -4   57.58    6.14
   0 -12   4   57.09    7.43
   0 -12  -4   68.52   11.43
   0 -12   4   78.22   12.44
   0 -12   5 1518.28   42.43
   0 -12  -5 1479.64   41.73
   0 -12  -5 1527.81   45.69
   0 -12   5 1524.99   46.57
   0 -12  -6  114.45    7.36
   0 -12   6  117.41    8.90
   0 -12  -6  119.04   11.71
   0 -12   6  119.18   13.78
   0 -12  -7  374.74   13.08
   0 -12  -7  409.87   17.57
   0 -12   7  388.07   19.51
   0 -12   8  132.23   14.67
   0 -12  -8  120.96   12.17
   0 -12  -9   66.40   10.97
   0 -12   9   62.55   13.02
   0 -12  10   21.10   12.56
   0  12  10   22.38    7.17
   0  12  10   20.97    6.02
   0 -12  11  633.18   26.04
   0  12  11  663.50   24.79
   0  12  11  705.52   25.32
   0  12  11  668.03   20.55
   0  12  12  220.08   14.90
   0  12  12  202.69   14.86
   0  12  12  217.85   10.37
   0  12  13  770.59   27.43
   0  12  13  792.15   27.64
   0  12  13  751.55   23.18
   0  12  14   21.30   12.04
   0  12  14    4.68    7.70
   0  12  14   -2.42    8.52
   0  12  15  489.36   17.21
   0  12  15  535.74   21.24
   0  12  15  515.41   21.30
   0  12  15  499.44   16.66
   0  12  15  469.08   17.00
   0  12  16   20.01   11.44
   0  12  16    7.27    8.07
   0  12  16   24.45   11.69
   0  12  16   11.56    8.01
   0  12  16   17.75    7.77
   0  12  17   14.61   11.40
   0  12  17    9.02    7.79
   0  12  17   13.62    7.41
   0  12  17   -1.95    7.47
   0  12  18   41.43   11.60
   0  12  18   40.33    7.88
   0  12  18   34.56    7.54
   0  12  19  182.37    9.52
   0  12  19  169.67    9.51
   0  12  19  181.44    9.46
   0 -12  20   17.73    6.30
   0  12  20    4.43    7.29
   0 -12  21  436.03   14.77
   0  12  21  460.11   14.76
   0 -12  22    7.63    8.23
   0 -12  22    8.12    5.65
   0  12  22  -10.03    6.74
   0 -12  23   15.89    7.40
   0  12  23   13.43    6.31
   0 -12  23   10.96    5.10
   0  12  24    4.59    5.53
   0 -12  24   -2.83    4.60
   0  12  25    9.22    4.50
   0 -12  25   -1.35    3.86
   0 -13   0    2.81    6.48
   0 -13   0    1.22   11.01
   0 -13  -1    7.39    6.58
   0 -13   1   -6.30    6.89
   0 -13   1   -1.24   11.81
   0 -13  -1    8.68   11.47
   0 -13  -2    0.18    6.39
   0 -13   2    5.64    6.82
   0 -13  -2   15.84   11.17
   0 -13   2   17.43   12.17
   0 -13  -3   -3.32    5.91
   0 -13   3    4.31    7.15
   0 -13  -3    3.36   10.61
   0 -13   3    7.48   11.77
   0 -13  -4    8.88    5.96
   0 -13   4    3.43    7.20
   0 -13  -4    7.96   10.56
   0 -13   4    2.39   12.47
   0 -13   5   -8.64    8.03
   0 -13  -5    0.96    5.84
   0 -13  -5    2.92   11.01
   0 -13   5   19.19   13.08
   0 -13   6   -1.61    8.18
   0 -13  -6    4.47    6.05
   0 -13   6   11.06   13.10
   0 -13  -6    2.96   10.12
   0 -13  -7   -0.18    5.72
   0 -13  -7   -1.99   10.25
   0 -13   7   -6.48   12.88
   0 -13   8    4.51   12.50
   0 -13  -8   17.31   11.08
   0 -13   9   23.46   12.94
   0  13  10    0.63    7.50
   0 -13  10   -1.22   13.30
   0  13  11    5.54    7.40
   0 -13  11    7.56   12.32
   0  13  11   -3.73   12.23
   0  13  11   -8.18   11.48
   0  13  12    4.23   11.97
   0  13  12   -0.74    7.47
   0  13  13   -4.75   11.80
   0  13  13    1.50    7.55
   0  13  14   11.66   11.15
   0  13  14   10.43   11.82
   0  13  14   -5.78    8.55
   0  13  14    0.17    7.55
   0  13  15    8.71   11.64
   0  13  15    8.30   11.52
   0  13  15   -9.67    8.26
   0  13  15    1.61    7.74
   0  13  15  -13.62    8.01
   0  13  16   -0.23   11.10
   0  13  16    3.93    7.86
   0  13  16   -7.12    7.82
   0  13  16    2.54    7.47
   0  13  17   18.96   11.29
   0  13  17    8.04    7.52
   0  13  17   -6.84    7.37
   0  13  18   15.80   10.63
   0  13  18    5.62    7.18
   0  13  18    5.46    7.00
   0  13  18   12.41    7.29
   0  13  19   19.96    7.15
   0 -13  20    4.37    5.98
   0  13  20   21.11    6.64
   0 -13  21    1.00    5.63
   0  13  21    1.83    6.12
   0 -13  22    1.71    7.60
   0  13  22   -0.65    5.99
   0 -13  22   -0.39    5.14
   0  13  23   -2.79    5.33
   0 -13  23   -2.50    4.69
   0 -13  24   -1.64    3.99
   0 -14   0  220.57   10.80
   0 -14   0  223.12   16.15
   0 -14  -1   16.77    7.29
   0 -14   1   17.15    7.35
   0 -14  -1   29.04   12.75
   0 -14   1    8.07   12.26
   0 -14  -2  544.30   17.75
   0 -14   2  532.60   18.42
   0 -14   2  557.17   23.43
   0 -14  -2  563.24   22.96
   0 -14  -3  299.52   12.18
   0 -14   3  299.16   12.80
   0 -14   3  303.64   18.19
   0 -14  -3  299.99   17.51
   0 -14   4   64.45    8.72
   0 -14  -4   67.50    7.68
   0 -14  -4   79.38   13.44
   0 -14   4   86.44   14.31
   0 -14   5  128.64    9.52
   0 -14  -5  111.68    8.00
   0 -14  -5  124.53   13.44
   0 -14   5  130.98   15.13
   0 -14  -6  502.44   16.51
   0 -14  -6  506.20   21.91
   0 -14   6  483.45   22.88
   0 -14  -7   20.62    7.01
   0 -14   7   27.06   13.44
   0 -14  -7   30.73   11.49
   0 -14  -8  785.58   28.14
   0 -14   8  718.79   29.63
   0 -14   9  207.96   17.29
   0  14  10  377.56   18.94
   0  14  10  375.35   13.97
   0  14  11   34.62   12.34
   0  14  11   44.47    8.07
   0  14  12    5.34   11.58
   0  14  12    1.93   11.92
   0  14  12    3.72    7.69
   0  14  13   66.60   12.43
   0  14  13   84.74   12.80
   0  14  13   76.68    8.27
   0  14  14  499.56   20.89
   0  14  14  480.91   16.44
   0  14  14  495.22   20.90
   0  14  14  471.36   16.77
   0  14  15   99.71    8.61
   0  14  15   88.81    8.60
   0  14  15  112.34    9.05
   0  14  16  299.46   12.12
   0  14  16  299.18   16.06
   0  14  16  317.80   16.17
   0  14  16  279.38   11.85
   0  14  16  274.59   11.77
   0  14  17   24.84   10.81
   0  14  17   21.57    7.34
   0  14  17   13.74    6.94
   0  14  17   22.46    7.37
   0  14  18  114.76    8.28
   0  14  18  128.45   11.81
   0  14  19   67.00    7.46
   0  14  19   56.79    6.81
   0  14  19   68.12    7.17
   0  14  20   23.46    5.94
   0 -14  20   12.95    5.61
   0  14  21   43.58    6.10
   0 -14  21   61.62    5.75
   0 -14  22  250.03    9.10
   0 -14  23   -3.54    4.04
   0 -15   0    0.34    8.17
   0 -15   0    6.40   13.53
   0 -15  -1   -3.24    7.58
   0 -15   1   -5.83    8.14
   0 -15  -1    3.93   13.01
   0 -15   1    2.77   13.11
   0 -15   2   -3.60    7.91
   0 -15  -2   -3.99    7.49
   0 -15   2    7.77   13.62
   0 -15  -2    9.32   12.64
   0 -15   3    2.59    8.39
   0 -15  -3   14.49    7.60
   0 -15   3   14.92   13.49
   0 -15  -3    7.50   12.52
   0 -15   4   -7.33    8.64
   0 -15  -4    4.29    7.73
   0 -15   4    0.32   14.02
   0 -15  -4   -7.53   12.12
   0 -15  -5    0.11    7.37
   0 -15   5   10.54   13.99
   0 -15  -5   17.56   13.03
   0 -15  -6    7.31    7.55
   0 -15   6   13.38   14.55
   0 -15  -6   17.01   12.82
   0 -15  -7    2.73   12.27
   0  15   9    3.85    7.78
   0 -15   9   -0.33   14.23
   0  15  10   -0.09    7.94
   0 -15  10   -4.57   13.66
   0  15  10   -7.69   12.16
   0  15  11    0.17    7.74
   0  15  11   -7.63   12.24
   0  15  11   -3.70   11.93
   0  15  12   -3.68    7.62
   0  15  12   -1.94   11.94
   0  15  12    2.19   11.65
   0  15  13   -6.63    7.61
   0  15  13  -15.21    8.28
   0  15  13    5.23   11.47
   0  15  14  -13.57    7.35
   0  15  14    0.36    7.80
   0  15  14    5.56   11.41
   0  15  15    5.44    7.30
   0  15  15   -7.94    6.85
   0  15  15    4.22    7.57
   0  15  15   20.39   11.20
   0  15  15   10.88   10.93
   0  15  16    2.97    7.22
   0  15  16    6.12   10.65
   0  15  16   -1.31    7.06
   0  15  16   17.42   10.43
   0  15  17    0.68    6.36
   0  15  17    7.62    6.87
   0  15  17    3.15    9.86
   0  15  18   12.70    6.59
   0  15  18    1.92    6.12
   0  15  18   15.32    6.62
   0  15  18   23.20    9.57
   0  15  19   18.21    6.16
   0  15  19   12.41    5.49
   0 -15  20    1.48    5.07
   0 -15  21    0.38    4.46
   0 -15  22   -3.69    4.02
   0 -16   0  538.17   18.73
   0 -16  -1    9.67    8.09
   0 -16   1    9.70    8.57
   0 -16   2  393.22   15.51
   0 -16  -2  405.75   15.22
   0 -16  -3   47.80    8.05
   0 -16  -4   16.56    8.25
   0 -16  -5  255.25   11.99
   0 -16   5  242.75   18.96
   0 -16  -6   69.49    8.26
   0 -16  -6   75.95   14.63
   0 -16   6   75.26   16.11
   0 -16  -7   29.40   14.16
   0 -16   7   37.93   15.19
   0  16   8  544.63   17.99
   0 -16   8  519.96   25.45
   0 -16  -8  553.71   24.57
   0  16   9   70.04    8.34
   0 -16   9   45.81   14.28
   0  16  10  126.76   13.55
   0  16  10  123.36   13.95
   0  16  10  117.34    9.02
   0  16  11    5.10   11.59
   0  16  11   -8.03    7.60
   0  16  12   47.30   12.05
   0  16  13    2.28   11.00
   0  16  13   18.23   11.23
   0  16  13   -3.29    7.63
   0  16  13  -13.59    7.78
   0  16  14  135.36    8.93
   0  16  14  150.88   12.89
   0  16  14  158.06   13.30
   0  16  14  126.19    8.86
   0  16  15  178.80   12.91
   0  16  15  166.23    8.72
   0  16  15  186.16    9.61
   0  16  15  204.00   13.59
   0  16  16  491.21   15.62
   0  16  16  484.00   15.62
   0  16  16  510.53   19.14
   0  16  17   16.76    9.15
   0  16  17    4.06    5.63
   0  16  17    9.69    6.53
   0  16  17    8.09    6.53
   0  16  18   87.77    6.99
   0  16  18  101.04    7.07
   0 -16  19   21.28    5.10
   0 -16  20    6.13    4.38
   0 -16  21  129.28    5.72
   0 -17   0   -1.39   14.26
   0 -17  -1    0.13    8.18
   0 -17   1    7.35   14.74
   0 -17  -1   12.13   14.86
   0 -17  -2   -8.18    8.03
   0 -17   2   22.90   15.08
   0 -17  -2    7.97   14.27
   0 -17  -3    5.12    7.93
   0 -17  -3   22.37   14.84
   0 -17   3    4.25   15.43
   0 -17  -4    4.69    7.72
   0 -17   4  -15.21   15.66
   0 -17  -4  -15.10   14.00
   0 -17  -5    6.82    7.52
   0 -17   5    1.41   15.33
   0 -17  -5    9.22   14.02
   0 -17   6   -8.01   14.47
   0 -17  -6   17.90   13.74
   0 -17  -7   12.59   12.93
   0 -17   7    5.49   14.77
   0  17   8    7.09    7.88
   0 -17  -8   10.68   13.47
   0 -17   8    6.69   14.05
   0 -17   9   -4.23   12.89
   0  17  10   -3.11   11.45
   0  17  10   -2.87   11.85
   0  17  11    0.23   10.98
   0  17  11   -2.77   11.31
   0  17  11   -4.44    7.46
   0  17  12    2.23   11.04
   0  17  12   -4.21   11.02
   0  17  12  -10.56    7.41
   0  17  13    5.29   10.21
   0  17  13    6.09   10.73
   0  17  13   -3.61    7.26
   0  17  14    8.97    9.89
   0  17  14    9.47   10.31
   0  17  14  -13.24    7.02
   0  17  14   -0.95    7.11
   0  17  15   14.17    9.34
   0  17  15    5.33    9.71
   0  17  15   -6.15    6.58
   0  17  15    0.07    6.71
   0  17  16   15.80    8.65
   0  17  16    2.52    6.19
   0  17  16   -0.32    6.41
   0  17  17   16.76    8.12
   0  17  17    7.96    5.85
   0  17  17    8.30    5.95
   0  17  18    9.32    5.34
   0 -17  19    1.86    4.21
   0 -17  20   -2.81    3.70
   0 -18   0  144.09   17.69
   0 -18   1  182.16   18.15
   0 -18  -1  215.17   18.28
   0 -18   2   44.26   16.20
   0 -18  -2   33.04   14.96
   0 -18   3  249.45   19.88
   0 -18  -3  303.46   20.19
   0 -18  -4   34.39   14.66
   0 -18   4    5.58   15.29
   0 -18  -5  480.25   23.38
   0 -18   5  427.63   23.63
   0 -18  -6   22.86   13.87
   0 -18   6   23.63   14.88
   0 -18   7   51.75   14.82
   0 -18  -7   81.57   14.54
   0  18   8    8.77    7.73
   0 -18  -8   20.75   13.33
   0  18   8    0.24   11.73
   0  18   9  108.16   12.82
   0  18   9   94.27   12.77
   0  18   9  101.19    8.60
   0  18  10    2.21   11.14
   0  18  10   15.58   10.83
   0  18  10    2.06    7.43
   0  18  11  314.17   15.59
   0  18  11  301.93   15.64
   0  18  11  270.96   11.75
   0  18  12    1.79   10.07
   0  18  12    0.80    9.96
   0  18  12    0.88    7.08
   0  18  12   -8.41    7.15
   0  18  13  270.00   10.99
   0  18  13  287.34   14.28
   0  18  13  283.25   14.60
   0  18  13  267.55   11.08
   0  18  14    7.26    8.64
   0  18  14    5.04    6.54
   0  18  14    1.47    6.35
   0  18  14   26.03    9.57
   0  18  15  124.89    7.68
   0  18  15  115.53    7.45
   0  18  16  125.98    7.08
   0  18  16  133.96    7.33
   0  18  17   19.95    5.14
   0  18  17   26.67    5.38
   0 -18  18   10.40    4.04
   0 -19   0   -6.50   14.57
   0 -19  -1    9.26   14.75
   0 -19   1   -5.10   14.28
   0 -19   2   -0.34   14.10
   0 -19  -2    6.15   14.55
   0 -19  -3   11.53   13.79
   0 -19   3  -12.34   14.73
   0 -19   4   -9.20   14.02
   0 -19  -4    2.68   14.03
   0 -19  -5   20.30   13.71
   0 -19   5   -0.32   13.83
   0  19   6    4.19    7.73
   0 -19  -6    6.02   12.66
   0 -19   6   -0.31   13.07
   0  19   7   -6.73    7.37
   0 -19  -7   -8.43   12.55
   0  19   7   -2.70   11.49
   0  19   8    1.74   11.08
   0  19   8    5.87   10.61
   0  19   8   -1.63    7.45
   0  19   9    4.13   10.65
   0  19   9    2.70   10.14
   0  19   9   -1.94    7.11
   0  19  10   -0.59    9.72
   0  19  10   -0.59   10.23
   0  19  10   -4.88    7.11
   0  19  11    2.03    9.71
   0  19  11    2.79    9.26
   0  19  11   -6.13    6.79
   0  19  11   -5.33    6.90
   0  19  12   -7.37    9.17
   0  19  12    1.04    8.90
   0  19  12   -2.46    6.41
   0  19  12   -3.35    6.71
   0  19  13    5.41    8.22
   0  19  13    5.51    8.68
   0  19  13   -4.81    6.05
   0  19  13  -10.52    6.40
   0  19  14   10.91    8.21
   0  19  14    0.99    5.53
   0  19  14    2.08    5.87
   0  19  15    4.30    5.13
   0  19  15    4.61    5.32
   0  19  16    6.64    4.64
   0  19  16    9.65    4.83
   0 -19  17    2.42    3.65
   0 -20   0    8.43   13.16
   0 -20  -1   83.75   13.96
   0 -20   1   52.69   14.10
   0 -20  -2   57.38   14.37
   0 -20   2   63.01   14.40
   0 -20   3  529.78   23.97
   0 -20  -3  548.28   23.81
   0  20   4   22.59    7.66
   0 -20   4   19.32   12.62
   0 -20  -4   36.77   12.99
   0  20   5  463.73   15.64
   0 -20  -5  448.55   21.59
   0  20   6   66.78    7.95
   0 -20  -6   76.76   12.69
   0  20   6   66.49   11.48
   0  20   7   75.60    7.83
   0 -20  -7   53.39   11.76
   0  20   7   72.17   11.19
   0  20   7   61.88   10.59
   0  20   8   59.56   10.47
   0  20   8   53.45   10.17
   0  20   8   63.30    7.27
   0  20   9   55.35   10.07
   0  20   9   51.55    9.67
   0  20   9   60.33    7.22
   0  20  10   28.88    9.31
   0  20  10   25.00    8.74
   0  20  10    4.77    6.48
   0  20  10   20.99    6.52
   0  20  11   76.08    9.37
   0  20  11   66.41    9.00
   0  20  11   57.20    6.46
   0  20  11   57.77    6.63
   0  20  12   53.05    6.05
   0  20  12   52.41    6.23
   0  20  13  288.04   10.11
   0  20  13  294.72   12.46
   0  20  13  291.25   10.25
   0  20  14   23.02    4.76
   0  20  14   22.14    4.97
   0  20  15  125.98    5.72
   0 -21   0    8.22   11.98
   0 -21   1   -6.61   11.74
   0 -21  -1   -3.46   12.03
   0  21   2   -3.95    6.73
   0 -21  -2   -8.13   11.12
   0  21   3   -1.13    6.69
   0 -21  -3    4.10   10.93
   0  21   4    0.13    6.67
   0 -21  -4   -0.25   11.11
   0  21   5   -3.70    6.53
   0 -21  -5   -0.23   10.51
   0  21   5   -8.00    9.67
   0  21   6   -0.68    9.28
   0  21   6  -15.61    9.04
   0  21   6   -4.08    6.27
   0  21   7  -14.04    9.02
   0  21   7   -2.11    8.23
   0  21   7   -2.43    6.07
   0  21   8    8.80    8.37
   0  21   8   -5.33    6.19
   0  21   9    6.92    8.07
   0  21   9   -8.10    5.73
   0  21   9   -8.99    5.83
   0  21  10   -1.17    7.38
   0  21  10   -9.87    5.32
   0  21  10   -6.94    5.60
   0  21  11    8.42    6.97
   0  21  11   -2.71    4.88
   0  21  11   -0.23    5.10
   0  21  12    1.31    4.39
   0  21  12    5.15    4.78
   0  21  13    7.27    3.93
   0  22   0  475.06   14.79
   0  22   1   -1.86    5.63
   0  22  -1    5.07    5.43
   0  22   2  160.60    7.50
   0  22  -2  130.45    7.11
   0  22   3   -0.89    8.39
   0  22  -3    4.21    5.17
   0  22   3    2.63    5.68
   0  22   4   -5.93    8.22
   0  22   4    6.57    5.61
   0  22   5   13.38    7.84
   0  22   5   15.03    5.59
   0  22   6  251.20   11.41
   0  22   6  213.58    8.77
   0  22   7   35.28    7.42
   0  22   7   17.77    5.28
   0  22   8  274.61    9.76
   0  22   8  293.39    9.70
   0  22   8  295.14   11.85
   0  22   9   -1.48    4.61
   0  22   9   -1.57    4.42
   0  22  10  210.30    7.44
   0  22  11   10.38    3.43
   0  23   0    1.57    4.18
   0  23   1    1.42    4.29
   0  23  -1   -1.27    4.12
   0  23   2    1.88    4.33
   0  23   3   -6.58    4.41
   0  23   4   -0.88    4.32
   0  23   6   -4.71    3.79
   0  23   7   -2.14    3.41
  -1   0   0   -0.36    0.96
  -1   0  -1    0.69    0.98
   1   0  -1   -0.17    1.06
  -1   0  -1    0.61    1.05
   1   0   1   -0.07    1.05
  -1   0   1    0.45    1.03
   1   0  -2  295.94    8.34
  -1   0   2  291.28    8.32
  -1   0  -2  297.46    8.34
   1   0   2  282.78    8.43
   1   0   2  293.08    8.32
  -1   0   3    1.63    3.03
   1   0   3    0.10    2.92
   1   0   3    1.12    2.50
   1   0   3    0.11    1.82
  -1   0   3    3.15    2.37
  -1   0   4 1780.84   46.24
   1   0   4 1596.43   46.05
  -1   0  -4 1712.64   45.97
   1   0   4 1812.97   46.79
   1   0   4 1750.00   46.64
  -1   0   4 1763.23   46.65
   1   0   4 1755.04   46.11
  -1   0   4 1809.23   46.19
  -1   0   5    3.44    4.47
   1   0   5    1.10    3.36
  -1   0   5    5.35    3.62
   1   0   5    3.57    3.62
  -1   0   5    3.94    5.73
   1   0   5   -3.71    5.81
   1   0   5   -0.58    5.32
  -1   0  -5   -0.02    2.51
   1   0   5    4.23    3.85
  -1   0   5    2.98    3.40
   1   0   5    1.14    3.75
   1   0   5    6.82    4.23
  -1   0   5   -6.75    4.01
  -1   0   5    4.17    3.11
   1   0   6   78.77    4.56
  -1   0   6   79.33    5.70
   1   0   6   71.84    7.32
   1   0   6   68.69    6.66
   1   0   6   75.40    5.08
   1   0   6   85.05    5.10
  -1   0   6   81.04    4.97
   1   0   6   83.25    5.02
   1   0   6   78.21    5.38
  -1   0   6   71.35    5.28
   1   0   6   88.15    5.72
  -1   0   6   87.15    4.58
  -1   0   6   80.14    4.13
   1   0   7    6.32    4.35
  -1   0   7    5.43    4.44
   1   0   7    1.26    4.36
   1   0   7    0.37    3.63
  -1   0   7    3.83    5.14
   1   0   7    1.36    6.82
   1   0   7   -7.23    6.59
  -1   0   7    4.17    7.45
   1   0   7    1.29    4.30
   1   0   7    4.32    4.57
  -1   0   7    6.63    4.27
   1   0   7    0.93    4.59
  -1   0   7   -2.35    4.78
   1   0   7   -2.38    5.25
  -1   0   7    0.02    3.15
  -1   0   8    8.11    5.42
  -1   0   8    6.29    3.91
   1   0   8    3.23    5.04
  -1   0   8   16.25    4.53
   1   0   8    4.90    3.87
   1   0   8    5.53    6.97
   1   0   8    3.56    7.34
  -1   0   8   12.29    7.70
   1   0   8   14.72    4.62
  -1   0   8   16.65    3.68
   1   0   8   11.01    4.55
   1   0   8    9.26    4.79
  -1   0   8    6.45    4.88
  -1   0   8    7.62    4.60
   1   0   8    5.26    5.42
   1   0   8   13.37    4.98
  -1   0   8    7.83    3.05
   1   0   9   -4.92    4.79
  -1   0   9    1.06    4.06
   1   0   9    0.49    4.13
  -1   0   9    3.56    5.38
   1   0   9    3.76    7.14
   1   0   9   -3.21    7.03
  -1   0   9    2.77    7.04
   1   0   9    4.67    4.48
  -1   0   9    3.66    3.84
   1   0   9   -2.59    4.70
   1   0   9    6.06    4.62
  -1   0   9   -1.66    5.28
  -1   0   9    0.18    4.95
   1   0   9   -2.88    5.77
   1   0   9    6.16    5.24
  -1   0   9    1.03    2.73
   1   0  10   -2.86    8.43
   1   0  10   10.61    5.17
   1   0  10   -1.27    4.98
  -1   0  10    7.80    4.22
   1   0  10    8.66    5.51
   1   0  10    6.83    5.79
  -1   0  10    3.75    5.40
  -1   0  10    3.45    5.52
   1   0  10   -0.98    6.21
   1   0  10   -1.86    5.95
  -1   0  10    2.48    4.48
  -1   0  10   11.22    6.18
   1   0  10    1.77    4.62
   1   0  11    4.80    9.20
  -1   0  11   -0.93    8.67
   1   0  11    2.02    5.53
   1   0  11   15.91    5.88
   1   0  11    4.76    5.96
   1   0  11    2.63    7.04
  -1   0  11    0.25    6.10
  -1   0  11    3.82    6.45
   1   0  11   19.17    6.44
  -1   0  11   14.77    6.36
  -1   0  11    0.61    5.02
   1   0  11    4.20    5.09
   1   0  11   -4.71    6.25
  -1   0  12  466.39   17.58
  -1   0  12  467.99   16.85
   1   0  12  470.61   16.75
   1   0  12  486.14   14.47
   1   0  12  475.38   14.28
   1   0  12  483.00   14.95
  -1   0  12  480.81   15.04
  -1   0  12  467.70   14.66
   1   0  12  479.62   15.04
   1   0  12  479.02   15.15
  -1   0  12  423.63   14.36
   1   0  12  465.51   15.04
  -1   0  12  494.48   15.25
   1   0  12  417.19   14.40
  -1   0  13    1.88    7.41
  -1   0  13   -4.80    9.45
   1   0  13    0.13    7.33
   1   0  13    5.34    5.23
  -1   0  13    4.36    6.44
   1   0  13   -2.39    6.07
   1   0  13   -1.94    7.05
   1   0  13  -15.87    7.37
  -1   0  13   14.72    6.45
  -1   0  13    1.50    6.38
  -1   0  13   -2.63    5.13
   1   0  13   -1.39    5.00
   1   0  13    4.50    6.48
   1   0  14    8.02    5.33
   1   0  14   -8.01    7.57
  -1   0  14   14.33    7.05
  -1   0  14    5.83    6.61
   1   0  14    3.52    7.37
  -1   0  14    6.46    6.58
   1   0  14   -0.81    6.60
  -1   0  14   -5.09    9.50
  -1   0  14    5.18    7.99
   1   0  14   -3.54    8.16
   1   0  15   -2.78    6.70
  -1   0  15    1.67    6.59
   1   0  15   -2.43    8.08
  -1   0  15   -2.28    8.17
  -1   0  15   -9.41    9.70
  -1   0  15   -0.38    5.39
   1   0  15   -3.54    5.49
   1   0  15   10.13    6.81
   1   0  15   -5.91    7.30
  -1   0  15   -8.13    7.10
  -1   0  16    0.71    8.36
   1   0  16    9.39    8.54
   1   0  16    8.35    7.70
   1   0  16    5.82    5.36
   1   0  16   26.26    7.31
  -1   0  16    3.05    5.30
  -1   0  17    2.86    6.80
   1   0  17   -9.04    7.15
  -1   0  17    1.16    8.74
   1   0  17    0.58    8.42
  -1   0  17   -2.32    8.11
   1   0  17   14.02    8.11
   1   0  17    0.61    8.00
  -1   0  17   -1.35    5.91
   1   0  17   -2.77    6.05
   1   0  18   -9.79    7.34
  -1   0  18    0.24    7.25
  -1   0  18    3.94    9.16
   1   0  18   -0.83    9.39
   1   0  18    8.11    8.25
  -1   0  18   -0.41    8.80
   1   0  18   -1.28    5.99
  -1   0  18   -0.08    6.05
  -1   0  19   -1.43    7.79
   1   0  19   -4.98    7.66
  -1   0  19   -0.22    9.43
   1   0  19   -1.77    9.58
   1   0  19    4.08    9.41
  -1   0  19    4.61    9.26
  -1   0  19   -3.49    6.42
   1   0  19    2.03    6.26
  -1   0  20   -5.34    8.31
   1   0  20   13.85    7.97
  -1   0  20    1.64    9.65
   1   0  20   12.85    9.86
   1   0  20    0.53    6.72
  -1   0  20    2.30    6.78
   1   0  20    5.98    9.29
  -1   0  20    2.85    9.55
  -1   0  21  -13.27    8.36
   1   0  21    2.32    8.09
  -1   0  21   -5.76   10.31
   1   0  21   22.72   10.18
  -1   0  21   -1.90    6.73
   1   0  21   -5.32    6.82
   1   0  22   11.65    8.10
  -1   0  22   -6.27    7.96
  -1   0  22   11.66   10.49
   1   0  22   15.79   10.55
   1   0  22   20.42   10.01
  -1   0  22   21.98   10.36
  -1   0  22    6.53    6.73
   1   0  22    5.49    6.61
   1   0  23   15.40    9.35
  -1   0  23   14.09    9.21
   1   0  23    6.49    6.41
  -1   0  23    0.09    6.29
   1   0  23   -0.75    7.67
  -1   0  23    8.73    7.86
  -1   0  24   10.47    9.64
   1   0  24    8.43    7.56
  -1   0  24   12.02    7.38
  -1   0  25   -1.02    6.72
   1   0  25    3.14    6.71
  -1   0  25    3.64    6.04
   1   0  25   -0.08    5.96
   1   0  26   34.74    6.76
  -1   0  26   37.76    7.10
  -1   0  26   42.77    6.31
   1   0  26   45.70    6.39
  -1   0  27    5.22    5.93
   1   0  27   -4.52    6.18
   1   0  28   -1.34    5.48
  -1   0  28    0.46    5.41
  -1   0  29   -5.24    4.63
   1   0  29   -1.72    4.58
  -1   0  30   28.78    3.90
   1   1   0    0.72    1.60
  -1  -1   0    1.03    1.83
  -1   1   0   -0.20    1.44
  -1  -1  -1  318.84    9.00
  -1  -1   1  339.24    9.44
   1   1   1  324.88    8.99
  -1   1   1  328.12    9.09
  -1  -1  -2 3238.22   88.51
  -1  -1   2 3595.64   89.02
   1  -1   2 3421.30   88.68
   1   1   2 3238.51   88.76
  -1   1   2 3357.63   88.75
   1  -1   2 3311.58   88.74
   1   1   2 3380.61   88.77
  -1   1   2 3394.55   88.68
   1   1   3  725.84   19.19
   1   1   3  688.47   19.18
  -1  -1   3  672.13   19.31
  -1   1   3  710.95   19.30
  -1   1   3  713.62   19.78
   1  -1   3  717.38   19.20
  -1   1   3  661.80   19.16
   1   1   3  728.98   19.80
   1  -1   3  731.99   19.40
   1   1   3  753.92   19.75
  -1   1   3  749.07   19.73
   1   1   3  702.07   19.78
  -1   1   3  730.38   19.82
   1  -1   3  736.61   19.46
   1   1   3  731.99   19.26
   1   1   3  734.70   19.28
  -1   1   3  729.52   19.42
   1  -1   4 2385.83   70.04
  -1   1   4 2725.54   70.07
   1   1   4 2783.67   70.07
  -1   1   4 2664.74   70.70
   1   1   4 2753.36   70.09
  -1  -1   4 2592.13   70.17
   1   1   4 2674.27   70.68
  -1   1   4 2630.42   70.17
   1   1   4 2385.38   70.52
  -1   1   4 2639.82   70.67
  -1   1   4 2722.16   70.66
   1   1   4 2674.78   70.68
   1  -1   4 2729.63   70.29
  -1   1   4 2689.01   69.97
   1  -1   4 2392.28   70.08
   1  -1   4 2735.14   70.20
   1   1   4 2649.60   70.07
   1   1   4 2686.47   70.09
  -1   1   4 2686.12   70.21
   1   1   5 1052.10   31.77
   1  -1   5 1092.25   31.70
  -1   1   5 1192.89   31.75
  -1   1   5 1175.84   32.66
   1   1   5 1172.05   31.67
   1   1   5 1187.10   32.66
  -1   1   5 1203.48   31.70
  -1  -1   5 1180.27   31.96
  -1   1   5 1155.27   31.98
  -1   1   5 1209.68   32.73
   1  -1   5 1259.24   32.73
   1  -1   5 1155.00   32.61
   1   1   5 1195.10   32.77
   1   1   5 1174.35   32.70
   1   1   5 1073.83   32.76
   1   1   5 1131.04   32.45
  -1   1   5 1235.81   32.59
   1   1   5 1235.86   31.85
   1   1   5 1228.47   31.78
   1  -1   5 1204.55   31.75
   1   1   5 1164.24   31.76
   1   1   5 1169.87   31.75
   1  -1   5 1242.25   31.99
  -1  -1   5 1187.90   31.76
   1   1   5 1154.90   31.77
  -1   1   5 1200.04   31.61
  -1  -1   5 1228.78   31.74
   1  -1   5 1141.64   31.80
   1  -1   5 1205.74   32.00
   1   1   5 1192.39   31.81
   1   1   5 1201.56   31.82
  -1   1   5 1167.75   31.78
   1   1   6  796.57   20.53
  -1   1   6  756.47   21.93
  -1   1   6  768.21   20.57
   1  -1   6  698.12   20.74
  -1  -1   6  715.94   21.00
  -1   1   6  763.87   21.01
   1   1   6  764.25   20.65
   1   1   6  745.65   21.94
   1   1   6  675.43   21.57
   1  -1   6  703.50   22.18
  -1   1   6  798.81   22.22
   1  -1   6  748.65   22.08
  -1   1   6  724.12   21.71
  -1   1   6  748.06   22.05
   1   1   6  756.07   21.96
  -1  -1   6  768.70   22.45
   1   1   6  730.21   21.88
   1   1   6  747.11   21.93
   1   1   6  774.96   20.75
   1   1   6  781.93   20.70
   1   1   6  731.92   20.67
   1  -1   6  752.05   20.74
   1   1   6  733.50   20.63
  -1   1   6  749.31   20.65
   1   1   6  745.71   20.75
   1  -1   6  696.48   20.75
  -1  -1   6  749.89   20.74
  -1  -1   6  765.15   20.70
   1   1   6  748.85   20.75
   1  -1   6  760.04   21.07
  -1   1   6  760.21   20.45
  -1   1   6  732.35   20.51
   1   1   6  741.94   20.76
  -1   1   7 1402.06   38.78
  -1   1   7 1535.30   37.53
  -1   1   7 1483.96   37.80
   1  -1   7 1471.64   37.61
  -1  -1   7 1457.03   37.82
   1   1   7 1482.61   37.49
   1   1   7 1405.68   37.67
  -1  -1   7 1505.23   39.05
  -1   1   7 1383.87   38.70
   1   1   7 1317.35   38.48
   1  -1   7 1508.49   39.00
   1   1   7 1403.99   38.99
   1  -1   7 1473.53   38.96
   1   1   7 1443.06   38.69
   1   1   7 1501.42   38.89
  -1   1   7 1466.75   39.17
  -1   1   7 1418.69   38.64
   1   1   7 1448.14   37.53
   1  -1   7 1433.64   37.34
   1   1   7 1423.52   37.55
   1   1   7 1424.16   37.56
  -1   1   7 1421.74   37.56
   1   1   7 1423.68   37.55
   1  -1   7 1452.88   37.59
  -1  -1   7 1367.54   37.51
   1   1   7 1396.77   37.55
   1  -1   7 1423.49   37.77
  -1  -1   7 1474.88   37.56
   1   1   7 1420.81   37.63
   1  -1   7 1366.98   37.61
  -1   1   7 1459.42   37.38
  -1   1   7 1367.83   37.38
  -1  -1   8    1.23    6.83
   1   1   8   -1.54    6.47
  -1   1   8    2.10    7.15
  -1   1   8    6.80    6.15
  -1   1   8    7.28    6.91
   1  -1   8    4.38    6.87
   1  -1   8    6.80    6.70
   1   1   8    7.82    6.67
   1   1   8    6.77    6.87
   1   1   8    4.39    5.92
   1   1   8   10.77    4.81
   1  -1   8    5.48    4.03
   1   1   8    2.18    4.72
  -1   1   8    6.00    2.78
   1  -1   8   11.57    4.61
   1   1   8    6.49    4.63
   1   1   8    3.43    5.02
   1  -1   8    4.97    4.90
   1  -1   8    4.17    5.73
  -1   1   8   -2.80    5.09
   1   1   8    6.47    5.00
  -1  -1   8    5.46    5.06
  -1   1   8    4.36    4.29
  -1  -1   8    9.04    4.51
   1  -1   8   -1.47    4.50
   1   1   8    5.28    4.62
   1   1   8    5.41    4.78
  -1   1   8    4.32    4.12
   1   1   8    4.62    4.06
  -1   1   8   10.95    5.02
  -1  -1   8   10.74    5.04
  -1   1   8    6.93    4.57
  -1  -1   9  185.60    8.10
  -1   1   9  175.31    6.99
   1   1   9  156.01    6.88
  -1   1   9  191.54    8.14
   1  -1   9  157.55    7.63
   1   1   9  178.34    7.46
   1  -1   9  161.22   10.37
  -1   1   9  178.22    8.87
  -1   1   9  201.58    9.64
   1   1   9  193.40    9.78
   1   1   9  189.38   10.04
   1   1   9  180.05    9.11
  -1  -1   9  179.03   10.22
  -1   1   9  198.69    9.89
   1  -1   9  192.78    7.01
  -1  -1   9  192.20    6.32
   1   1   9  194.85    7.34
   1   1   9  196.39    7.46
   1   1   9  188.44    7.56
   1  -1   9  194.68    7.65
  -1   1   9  192.68    7.44
   1   1   9  190.77    7.40
   1   1   9  174.74    7.55
   1  -1   9  187.02    8.49
   1  -1   9  182.05    7.62
  -1  -1   9  184.49    7.66
  -1  -1   9  182.98    7.46
   1   1   9  190.31    7.65
  -1   1   9  188.85    7.77
  -1   1   9  193.19    7.16
  -1  -1   9  181.65    6.37
   1  -1  10  841.88   25.35
   1   1  10  780.78   25.32
   1  -1  10  782.92   22.54
   1   1  10  825.04   22.80
  -1  -1  10  791.60   22.23
   1  -1  10  800.95   22.67
   1   1  10  808.06   22.94
   1   1  10  843.76   23.06
  -1   1  10  817.62   22.95
   1   1  10  810.30   22.98
   1  -1  10  843.29   23.06
   1  -1  10  821.00   23.35
   1   1  10  778.40   23.06
  -1  -1  10  810.43   23.01
   1   1  10  827.11   23.02
  -1   1  10  800.77   22.73
   1  -1  10  801.13   23.12
  -1   1  10  826.23   23.11
  -1  -1  10  811.39   23.02
  -1   1  10  837.28   23.31
  -1  -1  10  862.79   23.33
   1   1  10  827.01   23.09
   1   1  10  831.63   22.84
   1  -1  10  778.21   23.10
  -1   1  10  836.79   22.83
  -1   1  11   76.86    7.95
   1  -1  11   70.42    9.34
   1   1  11   66.69    9.51
  -1   1  11   74.37    9.41
   1   1  11   63.44    7.91
  -1  -1  11   79.33    9.28
   1  -1  11   66.45    5.92
   1   1  11   83.35    6.51
   1   1  11  100.12    7.21
   1  -1  11   83.56    5.88
  -1  -1  11   78.90    4.94
  -1   1  11   88.54    6.62
   1   1  11   84.10    6.80
   1  -1  11   89.69    7.04
   1   1  11   80.01    6.96
   1   1  11   73.23    6.88
   1  -1  11   75.85    7.28
  -1  -1  11   80.42    7.02
  -1   1  11   73.34    6.39
   1  -1  11   84.80    8.08
   1   1  11   80.23    7.43
  -1  -1  11   91.36    7.23
  -1   1  11   71.82    6.79
   1   1  11   63.97    5.62
  -1   1  11   74.15    5.76
   1   1  11   72.10    6.75
  -1  -1  11   78.21    5.89
  -1   1  11   88.56    7.45
   1  -1  11   83.32    5.93
   1  -1  11   74.92    6.39
  -1  -1  11   96.60    7.43
   1   1  12 2647.17   68.84
  -1   1  12 2557.44   68.74
  -1  -1  12 2545.32   69.08
  -1   1  12 2437.72   69.03
   1   1  12 2448.98   66.59
   1   1  12 2487.04   66.73
   1  -1  12 2411.62   66.48
   1  -1  12 2489.32   66.54
   1  -1  12 2530.23   66.98
   1   1  12 2505.17   66.90
  -1  -1  12 2526.11   66.91
  -1   1  12 2477.39   67.00
   1   1  12 2385.14   66.93
   1  -1  12 2460.24   67.10
   1  -1  12 2535.59   67.02
   1   1  12 2528.12   66.91
  -1  -1  12 2398.64   66.83
  -1   1  12 2426.55   66.71
   1   1  12 2466.76   66.81
  -1   1  12 2501.30   67.16
   1  -1  12 2554.21   66.83
  -1   1  12 2560.80   66.85
  -1  -1  12 2456.42   67.19
  -1  -1  12 2531.82   66.82
   1  -1  12 2471.76   67.09
   1   1  12 2434.20   67.13
   1   1  13   32.63    7.58
  -1   1  13   35.10    7.81
  -1  -1  13   24.68    8.72
  -1   1  13   21.61    9.06
  -1   1  13   25.45    5.99
   1   1  13   40.07    5.87
   1  -1  13   32.99    5.41
  -1   1  13   34.15    6.55
  -1  -1  13   43.60    6.29
   1  -1  13   33.19    6.59
   1   1  13   28.01    6.65
   1   1  13   39.43    6.99
  -1  -1  13   22.34    6.82
  -1   1  13   33.44    6.25
   1   1  13   32.09    7.04
   1  -1  13   28.87    7.53
  -1   1  13   32.02    7.00
  -1  -1  13   37.07    6.80
   1  -1  13   27.84    7.42
   1   1  13   22.76    5.44
   1   1  13   35.29    6.54
   1  -1  13   21.98    5.48
  -1   1  13   24.02    5.46
   1  -1  13   28.24    6.36
  -1  -1  13   29.54    5.38
   1  -1  14  178.26    7.52
   1  -1  14  182.81    8.43
  -1   1  14  185.16    8.57
  -1  -1  14  176.18    8.30
   1   1  14  180.12    8.50
   1  -1  14  167.91    9.65
   1  -1  14  150.56    9.61
   1   1  14  176.88    9.14
  -1   1  14  182.17    8.78
   1   1  14  189.46    8.89
  -1   1  14  166.82    8.43
  -1  -1  14  166.01    8.96
  -1   1  14  165.39   11.25
   1   1  14  163.31   10.78
  -1  -1  14  162.15   11.32
  -1   1  14  184.58   10.80
  -1  -1  15  116.27   10.71
  -1   1  15  113.62   10.36
   1  -1  15  109.60   10.14
  -1  -1  15  129.65   10.65
  -1   1  15  116.99    9.78
   1   1  15  120.35   10.15
   1   1  15  119.10    8.17
  -1   1  15  123.55    7.41
  -1  -1  15  120.17    7.57
   1   1  15  123.38    7.50
   1  -1  15  129.94    7.79
   1  -1  15  109.49    8.67
   1   1  15  124.66    7.97
  -1   1  15  135.03    7.88
  -1  -1  15  110.16    8.23
   1   1  15  119.32    6.77
   1  -1  15  123.61    7.06
   1  -1  15  128.02    8.15
   1   1  15  138.12    7.96
  -1  -1  15  128.06    7.03
  -1   1  15  119.23    6.67
   1   1  16   10.20    8.04
  -1   1  16   11.46    8.26
  -1  -1  16   11.75    8.92
   1  -1  16   11.36    9.17
   1   1  16    5.52    7.16
   1   1  16   10.44    7.49
  -1   1  16    3.28    5.38
   1  -1  16   24.91    7.22
   1  -1  16    4.40    5.66
   1   1  16   17.53    7.03
  -1  -1  16    6.52    5.73
   1   1  16    2.93    5.34
   1   1  17  193.32    9.23
  -1  -1  17  189.43    9.46
  -1   1  17  196.99    9.26
   1  -1  17  187.60    9.32
   1  -1  17  179.13   12.15
  -1   1  17  212.93   12.56
  -1  -1  17  195.34   12.42
   1   1  17  200.98   12.59
  -1   1  17  184.36   10.04
   1   1  17  179.50   10.21
   1  -1  17  197.68   10.26
  -1  -1  17  191.78   10.64
   1   1  17  185.64   10.03
  -1   1  17  206.38    8.73
   1   1  17  204.48    8.80
   1  -1  17  203.35    9.06
  -1  -1  17  199.36    9.03
  -1  -1  18  333.50   12.78
   1   1  18  321.63   12.76
   1  -1  18  314.74   12.59
  -1   1  18  334.30   12.56
  -1   1  18  359.40   15.94
   1  -1  18  352.17   15.76
   1   1  18  337.68   15.57
  -1  -1  18  348.00   15.99
  -1  -1  18  333.94   13.23
  -1   1  18  316.27   13.40
   1  -1  18  358.17   13.63
   1   1  18  314.46   13.37
   1   1  18  331.73   13.18
  -1   1  18  344.95   12.11
   1  -1  18  326.35   12.29
  -1  -1  18  352.74   12.46
   1   1  18  336.80   12.11
   1  -1  19   -9.64    7.91
   1   1  19   -2.98    7.84
  -1  -1  19   -3.98    7.58
  -1   1  19    0.92    7.34
   1  -1  19    1.33    9.02
   1   1  19   10.23    9.51
  -1  -1  19    4.02    9.37
  -1   1  19    8.26    9.02
   1   1  19    3.41    8.65
  -1  -1  19    2.73    9.45
   1  -1  19   10.24    9.49
  -1   1  19   -4.29    9.34
   1  -1  19   -1.81    6.68
  -1  -1  19    0.43    6.67
   1   1  19    1.98    6.39
  -1   1  19   -4.15    6.36
  -1  -1  20  987.27   30.11
   1   1  20 1006.79   30.08
  -1   1  20 1014.09   30.05
   1  -1  20 1016.49   30.09
   1  -1  20 1043.57   33.54
  -1   1  20 1038.16   33.84
   1   1  20 1038.64   33.63
  -1  -1  20 1025.49   33.43
   1  -1  20 1059.78   30.02
  -1   1  20 1051.25   29.79
   1   1  20 1038.37   29.81
  -1  -1  20 1069.22   30.02
   1  -1  20 1013.27   30.95
  -1   1  20  972.72   30.56
  -1  -1  20 1037.83   30.82
   1   1  20 1024.43   30.57
   1   1  21    9.14    7.80
  -1  -1  21    0.18    7.89
   1  -1  21    7.54    8.02
  -1   1  21   -3.11    8.06
   1   1  21   17.21    9.71
   1  -1  21    5.86   10.35
  -1   1  21    1.60    9.70
  -1  -1  21    1.26    9.53
   1  -1  21   -6.43    6.65
  -1   1  21    3.90    6.75
   1   1  21   -0.99    6.78
  -1  -1  21    1.20    6.72
  -1   1  22  456.38   16.77
  -1  -1  22  456.48   16.74
   1   1  22  462.46   16.72
   1  -1  22  475.96   16.84
  -1  -1  22  473.26   20.15
   1  -1  22  471.33   20.09
   1  -1  22  501.74   17.81
   1   1  22  469.37   17.61
  -1   1  22  507.85   18.02
  -1  -1  22  508.95   17.71
  -1   1  22  496.38   16.16
  -1  -1  22  485.76   16.07
   1   1  22  487.19   16.16
   1  -1  22  494.87   16.12
  -1  -1  23   87.65    8.36
  -1   1  23   86.82    8.25
   1   1  23   73.81    8.33
   1  -1  23   77.44    8.51
  -1  -1  23   93.92   11.67
   1  -1  23   79.86   11.30
  -1   1  23   91.84   10.37
  -1  -1  23   86.46   10.49
   1   1  23   77.13   10.56
   1  -1  23   82.20    7.40
  -1   1  23   90.10    7.64
   1   1  23   88.61    7.59
  -1  -1  23   81.00    7.52
  -1   1  24   10.91    8.73
   1   1  24   13.03    8.86
   1  -1  24    7.34    7.19
   1   1  24    9.16    7.16
  -1   1  24   11.12    7.30
  -1  -1  24    9.06    7.44
  -1   1  25  131.95    9.59
  -1   1  25  131.25    8.01
   1   1  25  137.57    8.10
  -1  -1  25  114.28    7.80
   1  -1  25  134.51    7.85
  -1   1  25  117.96    8.49
   1  -1  25  118.66    8.45
   1   1  25  131.89    8.56
  -1  -1  25  118.09    8.46
  -1  -1  26  392.15   13.42
   1  -1  26  414.38   13.44
   1   1  26  386.72   13.74
  -1   1  26  391.15   13.64
   1  -1  26  402.13   13.79
  -1  -1  26  386.33   13.68
  -1  -1  27   33.32    5.80
   1  -1  27   33.61    5.77
  -1   1  27   30.81    6.22
   1  -1  27   29.04    6.28
  -1  -1  27   28.58    6.33
   1   1  27   28.04    6.16
  -1   1  28  346.24   11.88
   1   1  28  353.26   11.94
  -1  -1  28  361.19   11.99
   1  -1  28  368.45   12.04
   1   1  29    2.93    4.47
  -1   1  29    8.42    4.64
  -1  -1  29    3.62    4.50
   1  -1  29    3.37    4.57
  -1  -1  30   88.50    4.63
  -1   1  30   89.28    4.56
   1  -2   0    0.68    1.63
  -1  -2   0   -1.85    2.96
   1  -2   1 1209.34   32.51
   1   2   1 1209.27   32.52
   1  -2   1 1226.75   32.48
  -1  -2   1 1224.14   32.54
  -1  -2  -1 1205.27   32.85
  -1  -2   1 1256.76   33.12
   1  -2   2  266.45    7.59
   1   2   2  256.82    7.56
   1  -2   2  257.35    7.32
  -1  -2   2  259.21    7.49
  -1  -2   2  260.51    8.63
   1  -2   2  250.39    8.08
  -1  -2  -2  242.17    7.74
  -1  -2   3  265.29    9.05
   1  -2   3  275.11    8.33
   1  -2   3  265.31    7.32
  -1   2   3  260.12    7.38
   1   2   3  245.74    7.44
   1  -2   3  266.91    7.35
   1   2   4   48.80    3.22
   1  -2   4   49.57    3.19
  -1   2   4   54.62    3.90
  -1   2   4   50.44    3.26
  -1  -2   4   49.46    3.98
   1   2   4   45.60    3.38
  -1   2   4   47.21    5.16
   1   2   4   36.88    5.00
   1  -2   4   29.57    4.91
   1   2   4   48.72    5.04
   1   2   4   52.83    4.22
   1   2   4   48.93    4.14
   1   2   4   49.04    4.67
   1  -2   4   55.55    4.61
  -1  -2   4   56.79    5.93
  -1   2   4   52.29    3.33
   1   2   4   45.01    3.91
   1  -2   4   46.32    4.27
   1  -2   4   52.42    3.13
   1   2   5    5.59    3.56
   1  -2   5    4.47    3.31
   1   2   5    3.78    3.45
  -1   2   5   12.50    4.66
  -1   2   5   -0.68    3.56
  -1  -2   5   10.52    4.29
   1   2   5   -1.44    6.52
   1   2   5    0.54    5.57
  -1   2   5   -2.03    6.66
   1   2   5    4.48    5.40
  -1   2   5    5.73    5.23
  -1   2   5    1.69    6.60
   1  -2   5    3.36    5.35
   1   2   5   -2.18    6.75
   1   2   5   -2.32    5.27
   1   2   5    7.75    4.73
   1   2   5    8.45    4.92
   1  -2   5   12.08    4.98
   1  -2   5    9.32    3.80
   1   2   5    6.67    3.66
   1  -2   5    5.28    4.82
  -1  -2   5   -3.33    4.45
   1   2   5    2.78    4.38
  -1   2   5    3.90    3.59
   1  -2   5    1.82    3.25
   1   2   5    2.46    4.33
   1  -2   6   14.65    3.63
  -1  -2   6   10.49    4.54
   1   2   6   12.30    4.12
  -1   2   6    3.42    3.76
  -1   2   6   11.82    4.80
   1   2   6    4.13    3.72
  -1  -2   6   11.90    6.82
  -1   2   6    6.95    6.79
  -1   2   6    8.14    5.82
   1  -2   6    5.99    6.46
   1   2   6    5.11    6.59
  -1   2   6   20.67    6.91
   1   2   6   10.33    6.73
  -1   2   6   10.76    7.06
   1   2   6    9.83    6.13
   1   2   6    5.31    5.61
   1  -2   6   13.88    5.80
   1   2   6   17.16    4.91
   1   2   6    6.93    5.55
   1   2   6   15.85    4.79
   1  -2   6   11.73    4.29
   1  -2   6    6.29    5.08
   1   2   6   14.21    4.19
  -1  -2   6    8.34    4.86
  -1   2   6    7.66    4.12
   1   2   6    1.22    4.53
   1  -2   6   10.64    5.23
   1   2   6    5.46    4.68
  -1   2   6   10.59    3.98
   1  -2   7   35.78    4.40
  -1  -2   7   45.39    4.84
  -1   2   7   47.79    5.20
   1   2   7   35.23    4.13
   1   2   7   34.38    4.61
   1   2   7   38.50    4.71
  -1   2   7   36.22    4.80
  -1   2   7   33.04    4.11
  -1  -2   7   48.70    6.93
   1  -2   7   40.35    6.28
   1   2   7   39.28    6.03
  -1   2   7   54.00    6.98
   1   2   7   45.72    7.18
  -1   2   7   39.37    6.17
   1   2   7   46.79    6.79
   1  -2   7   36.66    6.65
  -1   2   7   48.72    7.38
  -1   2   7   43.29    6.78
   1   2   7   39.91    6.92
  -1   2   7   39.87    4.59
   1   2   7   43.69    5.38
   1   2   7   35.73    5.63
   1   2   7   45.24    5.05
   1  -2   7   46.63    4.64
   1   2   7   43.23    4.53
  -1  -2   7   39.97    4.85
   1   2   7   38.96    4.90
   1  -2   7   37.87    5.17
   1  -2   7   44.86    6.43
  -1   2   7   40.89    4.28
  -1  -2  -7   30.12    2.00
   1   2   7   41.54    5.11
  -1  -2   8  135.89    6.65
   1   2   8  127.87    8.65
  -1   2   8  138.45    6.28
   1   2   8  121.03    6.19
  -1   2   8  139.54    8.53
  -1   2   8  118.17    5.59
   1   2   8  122.86    5.65
   1  -2   8  122.62    6.06
   1  -2   8  128.06    8.33
  -1   2   8  121.77    8.64
   1   2   8  123.74    8.63
   1   2   8  133.71    8.40
  -1  -2   8  137.19    8.82
  -1   2   8  129.94    8.15
  -1   2   8  135.02    7.91
   1   2   8  113.17    7.62
  -1   2   8  131.62    5.96
   1   2   8  134.85    6.27
   1  -2   8  124.35    5.16
   1   2   8  127.08    6.68
  -1   2   8  129.54    6.17
   1   2   8  130.34    6.05
   1   2   8  120.40    6.12
   1  -2   8  128.56    6.19
  -1  -2   8  124.33    6.13
   1  -2   8  120.92    6.81
   1   2   8  122.97    6.24
   1   2   8  123.95    6.29
  -1   2   8  131.35    5.80
   1  -2   8  125.02    7.68
   1   2   8  128.63    6.55
  -1   2   9  595.05   18.88
  -1  -2   9  595.90   18.93
   1  -2   9  600.24   19.09
   1   2   9  607.81   19.20
  -1   2   9  584.72   18.74
   1   2   9  584.20   18.85
   1   2   9  593.06   17.09
  -1   2   9  583.21   16.71
   1   2   9  611.58   16.89
   1  -2   9  575.12   16.42
   1   2   9  598.33   17.14
   1  -2   9  605.64   16.93
   1   2   9  596.98   16.96
   1   2   9  577.25   16.96
  -1   2   9  580.42   16.94
   1   2   9  598.21   17.11
   1  -2   9  580.02   17.23
  -1   2   9  590.05   16.71
  -1  -2   9  559.84   17.10
   1   2   9  572.78   16.97
   1  -2   9  599.49   17.69
   1   2   9  603.58   18.93
  -1   2   9  575.63   18.96
   1   2   9  539.84   16.68
   1   2   9  602.27   17.09
  -1   2   9  549.19   16.74
  -1   2   9  610.37   17.31
   1  -2   9  595.87   17.08
  -1  -2   9  588.15   17.14
   1   2  10    0.76    6.16
   1   2  10    4.03    8.15
  -1   2  10    2.95    6.71
   1  -2  10    2.89    8.45
  -1   2  10    0.27    5.60
   1   2  10   -5.70    6.84
   1  -2  10    9.91    4.37
   1   2  10   10.16    5.61
   1   2  10   13.30    6.26
  -1  -2  10    0.53    3.69
   1   2  10    2.81    5.56
   1  -2  10    5.40    5.78
  -1   2  10   -6.29    6.26
  -1   2  10    3.40    5.17
   1   2  10   -1.98    6.21
   1   2  10    5.33    5.69
   1  -2  10    3.50    6.78
  -1  -2  10   -5.42    6.15
  -1  -2  10   13.45    6.08
   1  -2  10   -1.87    5.88
   1   2  10    6.62    5.69
   1   2  10    1.65    5.49
  -1   2  10   16.82    5.70
  -1   2  10   -3.14    4.92
  -1   2  10    7.77    5.81
   1   2  10   -3.48    4.91
  -1   2  11  209.75   11.32
   1  -2  11  178.00   11.92
   1   2  11  200.66   10.10
  -1   2  11  200.82   10.96
   1   2  11  198.64   11.78
  -1   2  11  209.66   10.38
  -1  -2  11  203.14   11.42
   1   2  11  211.64   11.29
   1   2  11  253.07    9.54
   1   2  11  204.24    9.20
   1  -2  11  197.71    7.54
  -1   2  11  206.99    8.37
   1  -2  11  205.62    8.88
  -1   2  11  205.93    8.78
   1   2  11  197.99    8.67
   1   2  11  210.07    8.89
  -1  -2  11  195.03    9.49
   1   2  11  203.39    8.95
  -1   2  11  206.68    8.20
   1   2  11  218.65    8.81
   1  -2  11  206.31    9.75
  -1   2  11  192.63    8.95
  -1   2  11  230.31    8.84
  -1   2  11  193.05    8.06
   1  -2  11  180.44    8.86
   1   2  11  193.51    8.00
   1   2  11  200.60    8.75
  -1  -2  11  200.74    9.17
  -1  -2  12  619.35   20.57
  -1   2  12  615.39   19.80
  -1   2  12  618.07   20.41
   1   2  12  608.18   19.71
  -1   2  12  569.18   17.49
   1  -2  12  590.68   17.29
   1   2  12  582.45   18.03
   1   2  12  567.11   17.97
   1   2  12  602.03   17.93
   1  -2  12  626.58   17.89
  -1   2  12  615.66   17.93
   1   2  12  604.92   17.90
  -1   2  12  584.09   17.54
   1   2  12  577.69   17.89
   1  -2  12  563.81   18.65
  -1   2  12  593.90   18.14
  -1  -2  12  590.76   18.29
   1   2  12  608.15   17.55
  -1   2  12  607.55   17.58
   1   2  12  599.59   18.15
   1  -2  12  622.67   18.21
   1   2  13    6.62    7.43
  -1  -2  13    1.70    8.48
  -1   2  13    8.92    8.96
  -1   2  13    7.71    7.10
   1  -2  13    7.17    5.19
  -1   2  13   14.39    5.74
   1   2  13    4.14    7.02
  -1  -2  13   19.53    6.23
   1  -2  13    6.47    6.43
   1   2  13    8.49    5.98
  -1   2  13   12.21    6.43
   1   2  13    6.59    6.74
  -1   2  13    6.98    6.36
   1   2  13   13.30    6.66
  -1   2  13   10.58    5.98
  -1  -2  13    4.96    7.43
   1  -2  13    6.41    7.18
   1  -2  13   14.35    5.13
  -1   2  13   19.68    6.27
   1  -2  13   15.45    6.31
   1   2  13   25.37    6.42
   1   2  13   10.27    6.69
  -1  -2  13   18.66    5.17
   1   2  14   -5.74    7.06
   1   2  14   -3.07    6.51
   1  -2  14    1.28    5.99
  -1  -2  14    7.99    6.04
  -1   2  14    8.67    6.48
  -1  -2  14   -1.39    7.42
   1  -2  14    3.22    7.32
  -1   2  14    2.37    6.63
   1   2  14   -0.45    6.87
   1   2  14    5.23    6.75
  -1   2  14   -0.05    6.05
  -1   2  14    4.42    7.48
  -1  -2  14   -7.93    8.73
  -1   2  14   -4.88    9.41
   1   2  14    6.17    7.53
   1   2  15   15.91    8.41
  -1   2  15   19.54    8.08
   1   2  15   20.26    7.13
  -1  -2  15   22.69    6.14
   1   2  15   21.07    6.31
  -1   2  15   16.10    6.33
   1  -2  15   15.80    6.38
   1  -2  15   25.87    6.62
  -1  -2  15   17.16    5.30
  -1   2  15    9.94    5.19
   1  -2  15   18.74    5.29
   1   2  15   17.35    5.21
   1   2  15   26.44    6.50
   1   2  15   26.43    6.96
   1  -2  15   29.46    7.55
  -1  -2  15   13.79    7.45
  -1   2  15   22.70    7.09
   1   2  16    5.51    8.23
  -1   2  16    4.46    8.61
   1   2  16   -2.09    7.03
  -1   2  16    0.67    5.19
  -1  -2  16    3.45    5.55
   1  -2  16   20.74    7.17
   1  -2  16    2.45    5.67
   1   2  16   25.02    6.49
   1   2  16    2.81    5.20
  -1   2  17  103.82    7.49
  -1  -2  17  109.78    8.07
   1   2  17   96.92    7.83
   1  -2  17  102.98    7.92
  -1   2  17  116.88   10.60
  -1  -2  17  115.01   10.90
   1   2  17  120.60   10.85
   1  -2  17  124.15   10.73
  -1   2  17  114.00    8.55
   1   2  17  111.99    8.82
  -1  -2  17  102.82    8.97
   1   2  17   97.74    8.76
   1  -2  17  111.22    8.91
   1  -2  17  108.39    7.46
  -1  -2  17  113.78    7.36
   1   2  17  113.07    7.09
  -1   2  17  112.95    7.18
  -1  -2  18   37.48    7.47
   1  -2  18   35.95    7.22
  -1   2  18   43.47    7.09
   1   2  18   26.41    7.46
  -1   2  18   48.52    9.56
   1  -2  18   55.56   10.11
  -1  -2  18   40.19    9.79
   1   2  18   63.04    9.75
  -1   2  18   56.26    8.19
   1   2  18   40.55    8.70
   1   2  18   40.08    8.59
  -1  -2  18   52.87    8.61
   1  -2  18   47.40    9.62
  -1  -2  18   54.43    6.62
  -1   2  18   50.30    6.57
   1   2  18   47.59    6.58
   1  -2  18   47.61    6.54
   1   2  19    3.64    7.75
  -1  -2  19    5.33    7.75
   1  -2  19    3.79    7.91
  -1   2  19   11.33    7.16
   1   2  19   15.27    9.79
  -1  -2  19   12.41    9.67
  -1   2  19   20.48    9.38
   1  -2  19   20.21    9.52
  -1   2  19    7.26    8.88
   1   2  19   19.27    8.60
  -1  -2  19   16.39    8.99
   1   2  19   11.12    8.68
   1  -2  19   12.70    9.91
  -1   2  19   16.27    6.53
  -1  -2  19    3.43    6.73
   1   2  19   14.80    6.44
   1  -2  19   10.94    6.71
  -1   2  20  -10.18    7.58
   1  -2  20    8.63    7.47
   1   2  20    7.97    7.54
  -1  -2  20   -2.85    8.05
  -1  -2  20   -5.93    9.45
   1  -2  20    4.70    9.63
  -1   2  20   -2.41    9.40
   1   2  20   -0.53    9.00
   1  -2  20    9.66   10.24
  -1  -2  20   11.65   10.11
  -1  -2  20   -6.48    6.70
  -1   2  20    2.55    6.68
   1  -2  20   -8.35    6.74
   1   2  20    0.79    6.64
   1  -2  21   24.22    8.12
  -1  -2  21   17.40    7.92
   1   2  21   31.50    7.72
  -1   2  21   13.31    7.82
   1  -2  21   17.86    9.91
  -1  -2  21   28.42    9.70
  -1   2  21   23.43   10.22
   1   2  21   33.77   10.22
   1  -2  21   26.44    9.90
  -1   2  21   29.14    6.86
   1   2  21   28.67    6.76
   1  -2  21   31.17    7.11
  -1  -2  21   26.86    7.05
  -1  -2  22   27.95    7.86
  -1   2  22   35.68    8.19
   1   2  22   41.49    7.96
   1  -2  22   45.19    8.22
   1  -2  22   45.66   10.55
  -1  -2  22   47.94   11.16
  -1   2  22   43.74    9.57
  -1  -2  22   39.75   10.09
   1   2  22   48.92   10.06
   1  -2  22   38.91    6.92
  -1  -2  22   36.36    7.01
  -1   2  22   42.88    7.26
   1   2  22   44.37    7.14
  -1  -2  23    7.74    7.48
  -1   2  23    6.08    7.24
   1   2  23    0.73    7.43
   1  -2  23    6.41    7.58
  -1  -2  23   15.86   10.37
   1  -2  23   19.14   10.43
  -1   2  23   13.01    9.41
   1   2  23   23.25    9.82
   1  -2  23    8.92    6.30
  -1   2  23   13.69    6.63
  -1  -2  23    4.40    6.44
   1   2  23   10.38    6.73
  -1   2  24   16.56    9.02
   1   2  24   12.21    8.82
   1  -2  24    4.92    7.12
   1   2  24    2.38    6.85
  -1  -2  24    7.99    7.41
  -1   2  24    4.28    7.10
  -1  -2  24    4.72   10.04
   1  -2  24   16.87   10.29
   1  -2  25   -5.74    5.97
  -1  -2  25   -2.89    5.94
  -1   2  26    6.37    8.32
   1  -2  26    2.16    5.80
  -1  -2  26   -1.66    5.75
  -1  -2  26   -0.61    6.38
  -1   2  26    3.57    6.19
   1  -2  26   -4.63    6.49
   1   2  26   -3.29    6.40
  -1  -2  27    8.69    5.39
   1  -2  27    8.21    5.30
   1  -2  27    4.46    5.92
  -1  -2  27    4.55    5.97
   1   2  27    0.98    5.88
  -1   2  27   -9.55    5.98
  -1   2  28   -3.19    5.25
   1  -2  28   -1.69    5.30
   1   2  28   -6.27    5.24
  -1  -2  28    1.28    5.17
   1  -2  29    0.89    4.34
   1   2  29    6.94    4.44
  -1  -2  29    1.26    4.52
  -1   2  29   -1.06    4.40
  -1   2  30    4.82    3.37
  -1  -2  30    4.03    3.40
   1  -3   0   -0.33    2.42
  -1  -3   0   -0.03    2.48
  -1  -3   0   -2.46    4.48
  -1  -3   1 1216.69   34.74
  -1  -3  -1 1272.84   34.52
   1  -3   1 1330.64   33.88
  -1  -3   1 1243.26   33.88
  -1  -3  -1 1237.59   33.78
   1  -3  -1 1288.07   33.83
   1  -3   1 1239.02   33.71
   1   3   1 1278.39   33.73
   1  -3   2   49.56    5.07
  -1  -3  -2   40.47    4.41
  -1  -3   2   50.32    5.93
   1  -3  -2   42.44    2.95
   1  -3   2   54.07    3.17
  -1  -3  -2   42.98    2.74
  -1  -3   2   50.66    3.53
   1   3   3  992.90   27.92
   1   3   3 1004.75   27.68
   1  -3   3 1046.57   28.60
  -1  -3  -3  976.79   28.15
  -1  -3   3 1054.94   28.90
   1  -3   3 1061.07   27.35
   1   3   3 1031.37   27.34
  -1  -3   3 1019.41   27.76
  -1  -3  -3  984.85   27.39
   1  -3   3 1044.62   27.59
   1   3   4    7.74    2.90
   1   3   4    5.87    3.59
  -1   3   4    7.72    3.43
   1  -3   4    3.29    3.00
   1  -3   4    1.94    4.81
   1   3   4    5.08    4.53
   1   3   4   10.71    5.14
   1   3   4   14.96    5.41
  -1  -3   4   14.28    6.88
   1  -3   4    5.05    5.95
  -1  -3   4    9.61    4.45
   1  -3   4    2.51    3.70
  -1  -3  -4   -1.04    2.30
  -1  -3   5  219.82    7.91
  -1   3   5  251.80    7.62
  -1   3   5  245.16    8.08
   1  -3   5  243.82    7.61
   1   3   5  244.79    7.66
   1   3   5  251.86    7.66
  -1   3   5  253.33    9.53
   1   3   5  241.39    8.97
   1  -3   5  242.33    9.23
  -1  -3   5  271.16    9.65
   1   3   5  264.47    8.76
   1   3   5  245.34    8.60
   1  -3   5  266.52    9.45
   1   3   5  239.53    7.58
   1  -3   5  250.28    7.69
  -1  -3   5  255.83   10.68
  -1  -3   5  239.76    8.42
  -1  -3  -5  206.26    6.93
   1  -3   5  253.67    7.88
   1  -3   6    9.14    3.64
   1   3   6   10.92    3.83
  -1  -3   6   18.62    4.33
  -1   3   6   22.43    4.51
   1   3   6    6.51    3.69
  -1   3   6   14.31    3.71
  -1  -3   6    9.07    6.28
   1   3   6   16.56    5.49
   1   3   6    8.87    6.85
  -1   3   6    7.97    7.23
  -1   3   6   15.28    6.04
   1  -3   6   13.46    5.44
   1   3   6   15.84    5.65
   1   3   6   19.44    5.59
   1  -3   6   15.70    5.70
  -1  -3   6    6.35    6.74
   1  -3   6   15.47    4.03
   1   3   6   15.33    3.86
   1   3   6   12.96    4.49
  -1  -3   6   18.18    5.06
   1  -3   6   13.33    5.33
   1  -3   6   10.99    3.54
  -1   3   6   13.94    4.04
   1   3   6   14.36    4.61
  -1  -3  -6   11.93    2.10
   1   3   7 1145.16   31.63
  -1  -3   7 1077.14   30.20
   1   3   7 1126.10   29.99
  -1   3   7 1137.91   31.64
  -1   3   7 1127.76   30.15
   1  -3   7 1145.12   30.12
   1   3   7 1141.59   30.12
  -1   3   7 1130.54   29.99
   1   3   7 1107.68   31.48
   1   3   7 1067.83   31.24
  -1   3   7 1089.94   31.39
   1   3   7 1107.64   31.51
  -1  -3   7 1184.79   31.53
   1  -3   7 1120.56   31.53
  -1   3   7 1153.31   31.40
  -1   3   7 1123.32   31.61
  -1   3   7 1110.39   29.86
   1   3   7 1144.72   30.19
   1   3   7 1115.99   30.22
   1  -3   7 1127.23   31.12
   1  -3   7 1129.48   29.99
   1   3   7 1086.72   29.95
   1   3   7 1105.05   30.05
  -1  -3   7 1119.03   30.10
   1  -3   7 1076.46   30.31
  -1   3   7 1127.23   29.92
  -1   3   7 1113.74   29.87
   1   3   7 1101.86   30.08
  -1  -3  -7  992.01   29.47
  -1   3   8    8.39    3.94
  -1  -3   8   19.75    4.97
   1   3   8    5.05    4.56
  -1   3   8   17.95    5.13
   1  -3   8    7.47    4.33
   1   3   8    9.55    3.92
  -1   3   8    7.27    6.41
  -1  -3   8   19.35    7.01
   1   3   8    6.82    6.15
  -1   3   8   11.30    6.18
  -1   3   8    9.20    7.21
   1  -3   8    5.67    6.37
   1   3   8   11.37    7.53
   1   3   8    5.79    7.10
   1   3   8    9.12    6.93
  -1   3   8    9.25    7.50
  -1   3   8   13.42    4.78
   1   3   8   17.52    5.85
   1   3   8    9.88    5.77
   1   3   8   12.65    4.34
   1  -3   8   10.99    4.55
   1  -3   8    7.98    5.37
   1  -3   8   15.91    5.43
  -1   3   8    9.51    4.29
  -1  -3   8   11.55    5.25
   1   3   8    5.67    4.88
  -1  -3  -8    5.20    1.97
   1   3   8    8.85    5.23
  -1   3   8    6.83    4.60
   1   3   9 6199.72  159.28
   1   3   9 6107.23  159.37
  -1   3   9 6034.20  160.73
   1   3   9 6336.41  159.46
  -1   3   9 6105.54  159.27
   1   3   9 6109.87  160.75
   1  -3   9 6011.67  159.39
  -1   3   9 5953.83  159.44
  -1   3   9 6137.68  159.36
  -1  -3   9 5849.85  159.42
  -1   3   9 6345.28  160.76
   1   3   9 6015.19  161.03
  -1  -3   9 6190.20  160.79
   1  -3   9 5980.56  160.93
   1   3   9 6105.46  159.25
  -1   3   9 6090.35  159.03
   1  -3   9 5976.44  158.87
   1   3   9 6052.45  159.39
   1  -3   9 6177.53  159.30
   1   3   9 6073.28  159.26
   1  -3   9 5769.35  159.45
  -1   3   9 6174.98  159.17
   1   3   9 6153.40  159.28
  -1  -3   9 5924.46  159.35
   1   3   9 6066.64  159.27
  -1  -3  -9 5482.55  158.75
  -1   3  10   96.88    9.23
   1  -3  10   79.51    8.83
   1   3  10   83.97    9.23
  -1   3  10   80.79    8.16
   1   3  10   84.03    8.03
   1   3  10   85.69    8.88
   1  -3  10   73.84    4.57
  -1   3  10   81.81    6.12
   1   3  10   75.15    7.43
   1   3  10   89.51    7.13
   1   3  10   77.60    5.97
  -1   3  10   67.54    6.46
   1   3  10   68.40    6.68
   1  -3  10   73.45    6.08
  -1  -3  10   79.18    7.13
  -1   3  10   74.31    5.81
   1   3  10   61.71    6.46
   1   3  10   74.80    6.48
   1  -3  10   83.45    7.76
  -1  -3  10   90.28    6.71
   1  -3  10   62.79    5.96
   1   3  10   71.13    5.30
   1   3  10   72.44    9.71
  -1   3  10   76.99    5.27
  -1   3  10   94.07    6.61
   1   3  10   72.28    6.40
  -1   3  10   86.08    9.57
  -1  -3  11  203.69   11.47
   1   3  11  208.36   10.53
  -1   3  11  214.41   11.62
  -1   3  11  214.40   10.71
  -1   3  11  192.58   11.35
   1   3  11  204.67   11.34
   1   3  11  204.58    9.28
  -1   3  11  197.81    8.30
  -1   3  11  205.93    8.95
   1   3  11  190.12    8.90
   1   3  11  215.49    8.61
   1  -3  11  223.10    8.52
   1   3  11  201.89    8.76
  -1   3  11  202.91    8.31
   1   3  11  219.98    8.90
  -1  -3  11  198.43    9.48
   1  -3  11  206.93   10.10
   1  -3  11  186.31    8.69
   1   3  11  201.55    7.84
  -1   3  11  201.74    7.84
   1   3  11  213.70   12.19
   1   3  11  195.52    8.85
  -1   3  11  210.54   11.85
   1   3  12   71.15    8.45
  -1  -3  12   53.19    9.16
   1   3  12   68.99    9.55
  -1   3  12   69.93    8.01
  -1   3  12   66.53    9.55
  -1   3  12   53.62    8.91
  -1   3  12   66.29    6.13
   1   3  12   52.08    7.39
   1  -3  12   60.56    6.17
  -1   3  12   66.73    6.82
   1   3  12   64.90    6.82
  -1   3  12   71.52    6.42
   1   3  12   59.45    6.32
  -1  -3  12   64.25    6.64
   1   3  12   68.56    6.69
   1   3  12   60.66    6.58
   1  -3  12   69.55    8.31
  -1   3  12   45.70    6.70
  -1   3  12   60.32    5.95
  -1  -3  12   61.07    7.75
   1  -3  12   57.22    6.78
   1   3  12   57.86    5.52
   1   3  12   66.43    6.34
  -1   3  12   53.06    5.48
  -1  -3  13  508.49   18.29
   1   3  13  524.88   18.11
  -1   3  13  496.72   18.11
  -1   3  13  509.59   17.89
  -1   3  13  517.62   18.63
   1   3  13  529.57   18.49
   1  -3  13  493.04   14.99
   1   3  13  522.89   15.93
   1  -3  13  532.29   15.86
  -1   3  13  511.48   15.84
  -1   3  13  494.06   15.55
  -1  -3  13  511.38   15.70
   1   3  13  507.20   15.83
   1   3  13  514.22   15.62
   1  -3  13  493.88   16.52
  -1   3  13  503.27   16.07
   1   3  13  515.47   15.84
   1   3  13  478.09   15.97
  -1  -3  13  527.11   16.34
  -1   3  13  494.63   15.47
   1  -3  13  499.36   16.08
   1   3  13  506.51   16.05
  -1  -3  14   12.41    8.49
  -1   3  14   24.16    8.26
  -1   3  14   15.03    8.88
   1   3  14   20.88    8.30
   1   3  14   20.79    6.94
   1   3  14   13.02    6.31
   1  -3  14   27.05    6.01
  -1   3  14   24.12    6.37
  -1  -3  14   26.68    5.99
  -1   3  14   31.20    5.91
   1  -3  14   42.88    8.29
  -1   3  14   20.03    6.99
   1   3  14   23.93    6.46
  -1  -3  14   34.71    7.49
   1   3  14   27.65    6.42
  -1   3  14   26.97    6.64
   1   3  14   23.53    4.89
  -1   3  14   23.18    5.03
   1   3  15 1392.28   40.43
  -1   3  15 1386.48   40.52
   1   3  15 1320.76   37.56
  -1   3  15 1333.48   37.70
  -1  -3  15 1317.90   37.70
   1  -3  15 1374.73   37.84
   1   3  15 1366.15   37.77
   1   3  15 1352.98   37.62
  -1   3  15 1424.38   37.64
   1  -3  15 1349.89   38.07
  -1  -3  15 1360.85   37.63
   1  -3  15 1318.63   37.60
   1   3  15 1421.59   38.12
   1   3  15 1330.68   37.82
  -1   3  15 1295.34   37.86
   1  -3  15 1381.81   38.16
  -1  -3  15 1398.09   38.12
   1   3  15 1355.17   37.85
   1   3  16   27.66    8.67
  -1   3  16   35.40    8.79
  -1  -3  16   31.42    5.91
   1  -3  16   51.78    7.34
   1   3  16   28.62    5.68
  -1   3  16   27.02    5.73
   1  -3  16   29.30    5.77
   1   3  16   47.63    7.03
  -1   3  16   35.36    7.04
   1   3  16   33.40    7.58
   1   3  16   42.51    6.64
   1  -3  16   33.52    7.82
  -1   3  17  476.00   15.87
   1  -3  17  502.99   16.27
  -1  -3  17  485.69   16.06
   1   3  17  465.58   15.90
  -1   3  17  497.36   16.26
   1   3  17  486.93   16.52
   1   3  17  494.50   16.37
   1  -3  17  490.02   16.96
  -1  -3  17  485.00   17.03
  -1   3  17  507.74   15.85
  -1  -3  17  513.51   16.03
   1   3  17  507.59   15.83
   1  -3  17  507.53   15.96
   1  -3  18    9.47    7.33
  -1   3  18   11.37    6.90
  -1  -3  18    7.92    6.87
   1   3  18    3.64    6.89
  -1  -3  18   17.20    9.90
   1  -3  18   23.47   10.03
   1  -3  18   16.21    9.53
   1   3  18   -0.77    7.87
   1   3  18   14.38    8.43
  -1  -3  18   14.99    8.72
  -1   3  18   25.15    7.74
   1   3  18   15.12    6.10
  -1   3  18   17.39    6.04
  -1  -3  18   11.97    6.18
   1  -3  18   10.67    6.25
   1  -3  19  123.38    8.64
  -1   3  19  121.27    8.81
  -1  -3  19  119.73    8.68
   1   3  19  122.29    8.87
  -1  -3  19  138.00   11.64
   1  -3  19  137.04   11.78
   1   3  19  133.91   10.28
  -1   3  19  139.36   10.15
   1   3  19  116.40    9.86
  -1  -3  19  128.49   10.27
  -1   3  19  137.79    8.28
   1  -3  19  131.69    8.31
   1   3  19  131.06    8.17
  -1  -3  19  139.23    8.40
  -1  -3  20   28.79    7.79
   1  -3  20   51.04    8.09
   1   3  20   42.39    7.49
  -1   3  20   26.07    7.76
  -1  -3  20   44.18    9.94
   1  -3  20   47.01   10.08
  -1   3  20   30.63    9.62
  -1  -3  20   44.31    9.75
   1   3  20   55.81   10.00
   1   3  20   44.68    7.22
  -1   3  20   42.85    7.19
   1  -3  20   32.69    7.15
  -1  -3  20   31.87    7.20
  -1  -3  21   55.29    8.45
   1   3  21   59.35    8.23
  -1   3  21   49.49    7.89
   1  -3  21   69.12    7.93
  -1  -3  21   69.37   11.07
   1  -3  21   66.24   10.74
  -1   3  21   51.85    9.50
   1   3  21   62.09   10.03
  -1   3  21   76.91    7.69
   1   3  21   64.04    7.46
   1  -3  21   69.62    7.54
  -1  -3  21   63.37    7.57
  -1   3  22    6.21    7.26
   1   3  22    2.54    7.50
  -1  -3  22    3.57    7.47
   1  -3  22    2.39    7.32
   1  -3  22   -0.24    9.71
  -1  -3  22   -2.94    9.94
   1   3  22    4.56    9.21
  -1   3  22   -1.87    9.01
  -1   3  22   10.37    6.65
   1  -3  22    0.56    6.77
  -1  -3  22    0.28    6.69
   1   3  22    8.73    6.63
   1  -3  23  313.48   12.22
   1   3  23  286.70   12.30
  -1   3  23  289.45   12.18
  -1  -3  23  298.52   12.19
  -1  -3  23  334.57   16.14
   1  -3  23  354.99   16.17
  -1   3  23  306.15   13.24
   1   3  23  297.25   13.71
  -1  -3  23  313.89   11.84
   1  -3  23  290.54   11.75
   1   3  24    5.31    6.79
   1  -3  24    2.53    6.95
  -1   3  24    6.22    6.98
  -1  -3  24   12.74    6.80
  -1  -3  24   14.21    9.77
   1  -3  24   16.87    9.92
   1  -3  24    9.06    6.32
  -1  -3  24    3.83    6.24
   1   3  24   23.30    9.27
  -1   3  24   15.47    8.64
  -1  -3  25  494.92   19.77
   1  -3  25  495.50   19.58
  -1  -3  25  493.59   15.85
   1  -3  25  487.79   15.78
  -1   3  26   23.36    8.13
   1  -3  26   20.00    5.83
  -1  -3  26   15.02    5.77
   1   3  26   18.44    6.30
  -1   3  26   18.96    6.09
  -1  -3  26   20.20    6.30
   1  -3  26    7.67    6.20
  -1  -3  27  159.56    7.64
   1  -3  27  169.69    7.60
   1  -3  27  164.01    8.02
   1   3  27  169.86    7.93
  -1  -3  27  162.86    7.88
  -1   3  27  155.65    7.84
  -1  -3  28   34.27    4.90
   1  -3  28   39.68    4.97
  -1  -3  28   36.23    5.30
   1   3  28   27.97    5.19
   1  -3  28   27.75    5.23
  -1   3  28   30.87    5.17
  -1   3  29   -1.02    4.08
   1  -3  29    2.60    4.21
  -1  -3  29    0.71    4.24
   1   3  29    5.57    4.04
  -1  -4   0   -3.23    3.53
   1  -4   0   -7.16    3.55
  -1  -4   0   -0.06    6.15
  -1  -4  -1  230.08    9.14
  -1  -4   1  227.60    9.81
   1  -4   1  213.18    9.47
  -1   4  -1  225.25    6.45
  -1  -4  -1  216.78    6.54
  -1  -4   1  213.68    7.49
   1  -4  -1  219.50    7.12
   1  -4   1  234.68    7.25
  -1  -4  -1  227.47    7.05
   1   4   2  231.64    8.36
  -1  -4   2  235.55   10.78
   1  -4   2  241.72    9.75
  -1  -4  -2  225.05    9.56
   1   4   2  234.15    7.37
   1  -4   2  240.87    7.34
  -1   4  -2  239.66    7.39
   1  -4  -2  244.32    7.54
  -1  -4   2  242.68    8.06
   1  -4   2  256.94    7.79
  -1  -4  -2  233.29    7.43
   1  -4   3  334.36    9.67
   1   4   3  320.92    9.74
  -1   4   3  337.26    9.88
   1   4   3  317.44   10.08
  -1  -4   3  330.63   12.45
   1  -4   3  323.85   11.61
  -1  -4  -3  300.22   10.95
   1   4   3  307.87    8.89
   1  -4   3  319.02    8.88
   1  -4  -3  303.94    9.26
  -1  -4   3  316.25    9.98
   1  -4   3  306.37    9.63
  -1  -4  -3  289.72    9.25
   1   4   4  107.24    5.74
   1  -4   4  106.26    5.63
  -1  -4   4  109.86    6.07
  -1   4   4  108.00    5.84
   1   4   4  108.15    6.28
   1  -4   4  102.86    8.11
  -1  -4  -4   83.17    6.57
  -1  -4   4  123.14    8.59
   1  -4   4  111.67    4.23
   1   4   4   98.63    4.24
   1  -4  -4   91.21    4.50
  -1  -4   4   98.60    5.74
  -1  -4  -4   93.98    4.21
   1  -4   4  104.85    5.40
  -1  -4   5   60.69    5.77
   1   4   5   63.00    5.43
  -1   4   5   65.42    5.79
   1  -4   5   58.17    5.61
   1   4   5   61.65    6.08
   1   4   5   59.65    3.71
   1  -4   5   73.03    6.65
  -1  -4   5   63.94    8.15
   1  -4   5   63.02    3.68
   1   4   5   52.40    3.87
   1  -4   5   58.95    3.80
  -1  -4  -5   51.40    3.24
   1  -4  -5   50.73    3.72
   1  -4   5   67.28    4.64
   1  -4   6  174.79    8.06
  -1  -4   6  185.91    8.16
   1   4   6  178.49    8.07
  -1   4   6  177.63    8.12
   1   4   6  181.70    7.85
  -1  -4   6  184.91    9.30
   1  -4   6  180.60    8.90
   1  -4   6  184.41    6.29
   1   4   6  170.07    6.18
   1   4   6  187.18    6.51
  -1   4   6  185.21    6.68
   1  -4   6  184.67    6.37
   1   4   6  179.92    6.35
  -1  -4  -6  160.68    5.57
   1  -4   6  180.46    6.65
  -1   4   7    0.35    3.92
   1   4   7   -0.93    4.07
   1  -4   7   -0.43    4.03
   1   4   7    3.61    3.94
   1   4   7    1.83    5.81
   1   4   7   -1.13    7.50
   1  -4   7    1.98    6.19
  -1   4   7   -5.04    7.58
  -1  -4   7   -0.07    5.95
  -1   4   7    0.20    5.72
   1   4   7   11.10    5.58
   1   4   7    6.51    5.39
   1  -4   7    1.36    3.96
   1  -4   7    9.77    6.32
   1   4   7    3.83    3.85
  -1  -4   7   -2.84    7.34
  -1  -4   7    3.16    5.03
   1   4   7    3.09    4.70
   1  -4   7    1.08    3.76
   1   4   7    2.32    4.86
  -1   4   7    3.82    4.16
  -1  -4  -7    2.09    2.39
  -1   4   8   25.85    4.61
   1  -4   8   22.98    4.78
   1   4   8   27.50    4.68
   1   4   8   33.26    4.51
   1  -4   8   27.98    7.17
  -1   4   8   28.20    6.67
  -1   4   8   34.18    8.26
   1   4   8   24.47    7.03
  -1  -4   8   29.12    6.45
   1   4   8   30.42    8.29
   1   4   8   38.03    6.19
   1   4   8   37.11    6.27
   1   4   8   24.24    4.59
   1  -4   8   31.77    6.61
   1  -4   8   25.88    4.52
  -1   4   8   30.71    4.75
  -1  -4   8   33.05    6.09
   1   4   8   22.84    5.06
  -1   4   8   30.06    4.59
  -1  -4  -8   23.09    2.53
   1   4   8   26.13    5.26
   1   4   9   39.93    4.91
   1  -4   9   20.83    4.87
  -1   4   9   36.96    4.93
   1   4   9   32.08    5.15
   1   4   9   42.57    7.40
  -1  -4   9   46.38    7.65
   1  -4   9   36.78    7.36
   1   4   9   37.71    9.13
   1   4   9   39.69    8.61
  -1   4   9   29.94    7.43
  -1   4   9   31.07    8.98
  -1   4   9   36.96    8.44
   1   4   9   41.64    6.90
   1  -4   9   34.37    6.84
   1   4   9   32.04    4.98
   1  -4   9   39.35    5.25
  -1   4   9   32.24    5.20
  -1  -4   9   36.88    6.97
   1   4   9   39.51    5.74
   1  -4   9   38.10    7.29
  -1   4   9   32.00    5.13
   1   4   9   34.14    5.68
  -1   4  10   93.60    7.08
   1   4  10   90.51    9.97
   1  -4  10   76.37    6.46
   1   4  10   84.34    6.45
  -1   4  10   87.49    5.70
  -1   4  10   92.60   10.19
   1   4  10   77.57    6.96
   1   4  10   90.10    5.54
  -1   4  10   80.00    9.55
   1   4  10   90.78    9.79
   1   4  10   92.66    7.63
   1  -4  10   93.38    6.20
   1   4  10   82.04    6.05
  -1   4  10   85.12    6.06
  -1  -4  10   84.95    7.98
   1   4  10   86.10    6.63
   1  -4  10   78.17    7.84
   1   4  10   89.24    6.47
  -1   4  11   -3.65    9.05
   1   4  11    2.01    9.31
  -1   4  11    6.65    9.04
   1   4  11    2.26    8.64
  -1  -4  11   -6.63    7.74
  -1   4  11   -3.86    7.72
   1   4  11    5.16    7.11
   1   4  11    0.33    5.72
   1  -4  11   -1.61    5.74
  -1   4  11    1.19    5.55
  -1  -4  11    7.47    5.63
  -1  -4  11    6.04    7.14
  -1   4  11   -1.88    5.41
   1   4  11    0.79    5.94
   1  -4  11    1.92    7.67
   1   4  11  -13.14    6.48
  -1   4  11    0.35    4.76
  -1   4  11   -0.28    6.51
   1   4  11   -1.31    4.87
   1   4  11   -4.35    6.53
   1   4  11    3.53    5.59
   1  -4  11   11.62    5.68
  -1  -4  12    7.46    8.36
  -1   4  12   18.41    8.99
  -1   4  12    0.13    8.16
   1   4  12   13.16    8.63
   1   4  12   17.27    6.90
  -1  -4  12   11.03    5.81
   1   4  12    3.86    5.54
  -1   4  12   15.39    5.78
   1  -4  12    3.08    5.63
   1   4  12    7.55    6.14
  -1   4  12    9.11    5.52
   1   4  12    2.17    6.54
  -1  -4  12   12.81    7.84
   1  -4  12   14.03    7.50
   1   4  12    9.41    6.14
   1   4  12    5.63    6.34
   1   4  12    8.80    4.82
   1  -4  12    5.13    6.12
  -1   4  12    9.00    6.37
  -1   4  12   11.34    4.78
   1   4  13   11.77    8.91
  -1   4  13    7.97    9.13
  -1  -4  13   -4.65    7.77
  -1   4  13   -2.90    7.70
   1   4  13    8.50    6.84
  -1  -4  13    4.37    5.59
   1  -4  13   -7.23    6.07
  -1   4  13    1.27    5.46
   1   4  13   -7.54    5.83
  -1   4  13  -10.65    7.03
  -1   4  13    6.61    5.68
   1   4  13   -6.77    6.53
   1  -4  13   10.75    8.08
  -1  -4  13    6.54    7.19
  -1   4  13    2.83    6.29
   1   4  13    4.79    6.27
   1   4  14   82.76   10.59
  -1   4  14   78.87   10.13
   1   4  14   78.64    7.40
  -1   4  14   75.82    7.09
   1   4  14   65.58    6.62
   1  -4  14   66.05    6.62
  -1  -4  14   78.39    6.65
   1   4  14   76.22    7.08
  -1   4  14   69.80    6.62
  -1   4  14   60.73    7.05
  -1  -4  14   76.72    8.16
   1   4  14   62.76    7.20
   1  -4  14   75.48    8.24
   1   4  14   79.93    5.86
   1   4  14   92.93    7.23
  -1   4  14   78.56    5.67
   1   4  15   53.99    7.03
   1  -4  15   42.72    6.46
   1   4  15   38.20    6.22
  -1   4  15   43.90    6.24
  -1  -4  15   43.23    6.44
   1   4  15   51.68    5.76
  -1   4  15   52.16    5.72
   1   4  15   75.39    6.65
   1  -4  15   68.21    6.97
   1   4  15   57.00    7.14
   1  -4  16    8.24    6.11
  -1  -4  16   10.09    5.93
  -1   4  16   12.39    6.17
   1   4  16    5.75    6.26
  -1   4  16   20.03    6.76
   1  -4  16   14.53    5.66
  -1   4  16   13.51    5.62
   1   4  16   15.42    5.52
  -1  -4  16   18.74    5.85
   1   4  16   26.42    6.78
   1   4  16   17.45    6.74
  -1   4  16   10.01    7.03
  -1  -4  16   21.46    8.32
  -1   4  16   10.35    6.57
   1   4  16    9.63    7.25
  -1  -4  17   -5.67    6.75
   1  -4  17   -5.03    6.56
   1   4  17   -7.02    6.91
  -1   4  17   -0.73    6.65
  -1  -4  17    2.65    5.89
   1   4  17   -1.82    5.84
  -1   4  17    0.53    5.96
   1  -4  17    3.88    5.91
  -1  -4  17    5.63    8.50
   1   4  17   15.03    7.03
   1   4  17    1.37    7.71
  -1   4  17   -0.89    7.51
  -1   4  18   25.80    7.01
   1  -4  18   13.78    6.81
  -1  -4  18   25.08    7.29
   1   4  18   30.05    7.19
   1   4  18   47.09    8.30
  -1   4  18   42.49    8.31
   1   4  18   36.32    8.51
  -1   4  18   38.28    6.59
  -1  -4  18   38.59    6.46
   1   4  18   39.61    6.63
   1  -4  18   34.51    6.48
  -1  -4  19   -5.18    7.60
  -1   4  19   -6.02    7.21
   1  -4  19    6.66    7.02
   1   4  19    3.58    6.84
   1  -4  19    2.36    9.58
  -1  -4  19   -4.51    9.56
  -1   4  19    1.30    6.42
  -1  -4  19    1.25    6.56
   1   4  19    5.88    6.55
   1  -4  19    0.27    6.53
   1   4  19  -11.37    8.73
  -1   4  19   23.62    8.55
   1   4  19    8.00    8.61
  -1  -4  20   80.11    8.67
   1  -4  20   98.65    8.47
  -1   4  20   66.71    8.12
   1   4  20   77.73    8.25
   1   4  20   74.63    9.93
  -1   4  20  100.69   10.05
   1   4  20   91.06    9.82
  -1  -4  20   95.22    7.92
   1  -4  20  101.17    7.85
   1   4  20   93.97    8.03
  -1   4  20  110.04    8.13
  -1   4  21    1.93    7.48
  -1  -4  21   -0.89    7.87
   1  -4  21   20.45    7.40
   1   4  21   13.77    7.07
  -1  -4  21   19.90   10.15
   1  -4  21   17.33   10.28
  -1   4  21   -4.39    9.67
   1   4  21   11.03    9.69
   1  -4  21    2.29    6.75
  -1  -4  21    9.59    6.75
  -1   4  22   12.87    7.31
   1  -4  22    6.21    7.07
   1   4  22    1.96    7.03
  -1  -4  22    4.47    7.10
   1  -4  22    9.02   10.24
  -1  -4  22    2.70    9.91
  -1   4  22    6.02    9.41
   1   4  22    9.87    9.39
   1  -4  22   -6.81    6.56
  -1  -4  22   -2.76    6.67
  -1   4  23   17.92    6.83
   1   4  23   13.11    6.92
  -1  -4  23    9.08    7.25
   1  -4  23   15.93    7.15
  -1  -4  23    7.18    9.88
   1  -4  23   13.77    9.75
  -1   4  23   14.36    9.42
   1   4  23   18.63    9.30
   1  -4  23    8.56    6.46
  -1  -4  23    8.07    6.32
  -1   4  24   11.72    6.52
  -1  -4  24    7.45    6.69
   1  -4  24   19.06    6.94
   1   4  24   13.02    6.51
  -1  -4  24   12.39    9.76
   1  -4  24   13.19    9.79
  -1  -4  24    5.56    6.26
   1  -4  24    7.58    6.30
   1   4  24   15.50    9.03
  -1   4  24   21.61    8.48
   1  -4  25   10.59    9.16
  -1  -4  25    2.56    8.66
  -1  -4  25   -1.83    5.90
   1  -4  25    0.79    5.71
  -1  -4  26    1.24    5.83
   1   4  26    8.19    5.86
   1  -4  26   -0.07    5.99
  -1   4  26    3.79    5.85
  -1  -4  26    7.13    8.07
  -1   4  26   11.02    7.97
   1   4  26    7.55    7.79
   1  -4  26    3.47    5.35
  -1  -4  26    7.36    5.53
  -1   4  27    7.17    7.22
   1  -4  27   -3.12    5.46
  -1   4  27    4.45    5.38
  -1  -4  27   -3.03    5.38
   1   4  27   -2.24    5.29
  -1  -4  27   -1.87    5.01
   1  -4  27    1.67    4.97
  -1   4  28    5.10    4.51
   1   4  28    6.26    4.56
  -1  -4  28    3.05    4.76
   1  -4  28    3.18    4.67
  -1  -4  28    8.17    4.45
   1  -4  28    6.52    4.44
  -1   4  29    1.48    3.66
  -1  -4  29    0.07    3.84
   1  -5   0   -8.43    7.17
  -1  -5   0    2.42    7.01
   1  -5   0   -3.85    4.16
  -1  -5   0   -2.61    4.12
  -1  -5  -1 2063.10   53.29
  -1  -5   1 2043.69   53.44
   1  -5   1 2094.07   53.23
   1  -5   1 1993.54   51.95
  -1  -5  -1 1992.47   51.86
   1  -5  -1 2044.94   51.88
  -1  -5   1 2065.39   51.97
   1  -5   2   43.78    7.77
  -1  -5   2   57.57    7.92
  -1  -5  -2   45.19    6.67
   1  -5   2   47.26    3.12
  -1  -5   2   53.35    3.29
  -1   5   2   44.42    2.98
   1   5   2   46.11    3.17
  -1  -5   2   47.59    4.68
   1  -5   2   52.49    4.46
  -1  -5  -2   45.14    4.25
   1  -5  -2   49.27    3.90
  -1  -5  -3  106.54    7.02
   1  -5   3  102.04    8.40
  -1  -5   3  107.25    8.52
  -1   5   3  101.60    4.57
  -1  -5   3  102.75    4.81
   1  -5   3   99.17    4.73
   1   5   3  100.89    4.78
   1   5   3   92.41    3.69
   1  -5   3   95.84    3.68
  -1  -5   3  101.21    5.73
  -1  -5  -3  104.46    4.69
   1  -5  -3   99.71    4.70
   1  -5   3  113.83    5.29
  -1  -5  -4  282.56   10.88
  -1  -5   4  308.45   12.36
   1  -5   4  298.04   11.94
   1   5   4  299.21    9.61
  -1   5   4  291.17    9.34
  -1  -5   4  294.37    9.53
   1  -5   4  287.31    9.54
   1   5   4  276.39    8.52
   1  -5   4  294.79    8.54
   1  -5   4  301.60    9.37
   1  -5  -4  289.21    9.04
  -1  -5  -4  301.39    8.83
  -1  -5   4  291.59    9.77
  -1  -5   5   16.95    8.31
   1   5   5   13.13    2.96
  -1  -5  -5   12.09    5.70
   1  -5   5   27.51    7.45
   1  -5   5   15.46    3.07
   1  -5   5   16.99    4.89
  -1   5   5   12.96    4.48
   1   5   5   18.42    4.91
  -1  -5   5   14.79    4.76
   1  -5   5   12.21    3.26
   1   5   5   12.26    3.30
   1  -5   5   19.23    4.33
  -1  -5   5   15.67    4.93
   1  -5  -5   15.10    3.29
  -1  -5  -5   13.99    3.21
   1  -5   6  199.07    6.90
   1   5   6  215.90    6.95
   1  -5   6  212.74    6.79
  -1  -5  -6  195.43    8.63
   1  -5   6  222.28    9.86
   1   5   6  194.41    6.64
  -1  -5   6  210.84   10.86
  -1   5   6  213.32    8.25
   1   5   6  194.82    8.48
   1  -5   6  180.92    8.69
  -1  -5   6  209.81    8.42
  -1   5   6  193.54    6.19
  -1  -5  -6  205.30    6.62
   1  -5   6  234.96    7.58
   1  -5  -6  211.65    6.88
   1  -5   7  510.06   15.05
   1   5   7  524.24   15.08
  -1  -5  -7  543.03   16.30
   1  -5   7  557.07   17.21
   1  -5   7  539.62   14.91
  -1  -5   7  550.66   18.04
   1   5   7  506.13   14.84
   1  -5   7  483.06   16.73
  -1  -5   7  546.73   16.36
  -1   5   7  550.29   16.41
   1   5   7  510.86   16.62
  -1   5   7  532.65   15.04
   1  -5  -7  496.90   14.89
  -1  -5  -7  513.67   14.63
   1  -5   7  558.77   15.42
   1   5   8   84.96    5.37
   1  -5   8   79.25    5.45
   1   5   8   76.93    5.04
  -1  -5   8   84.48    8.90
  -1  -5  -8   88.67    6.52
   1  -5   8   86.36    5.23
   1  -5   8   79.63    8.07
   1   5   8   58.91    9.35
  -1  -5   8   84.89    7.12
  -1   5   8   78.72    7.10
  -1   5   8   68.47    9.25
   1  -5   8   86.32    7.76
   1   5   8   83.50    5.92
   1   5   8   85.55    5.97
   1  -5  -8   78.00    4.45
  -1  -5  -8   73.20    3.91
  -1   5   8   88.14    5.47
   1   5   9 1017.65   27.77
  -1   5   9 1043.70   27.73
   1   5   9 1061.18   27.75
  -1   5   9  964.55   30.02
   1   5   9  931.10   30.07
   1  -5   9  990.51   27.71
  -1  -5  -9 1033.74   28.55
   1  -5   9 1009.20   27.55
   1   5   9  967.90   27.47
  -1   5   9  962.27   27.48
   1  -5   9 1013.76   29.70
  -1  -5   9  988.36   29.09
   1   5   9 1007.27   29.95
  -1   5   9  964.40   29.10
  -1   5   9  981.24   29.91
  -1   5   9  982.45   27.61
   1   5   9  984.31   27.75
   1  -5  -9 1005.18   27.35
  -1   5   9  996.19   27.47
   1   5   9  997.50   27.72
   1   5  10   19.72    5.19
   1  -5  10   17.73    5.59
   1   5  10   24.88    5.66
  -1   5  10   23.40    5.08
   1   5  10   14.22    5.11
  -1   5  10   17.72    5.18
  -1  -5  10   25.36    5.24
   1  -5  10   13.50    7.13
   1  -5  10   16.10    5.21
  -1  -5  10   18.72    7.00
  -1   5  10   19.22    9.04
  -1   5  10   10.89    7.19
   1   5  10   20.72    9.21
  -1   5  10    9.17    9.51
   1   5  10   13.81    9.15
  -1   5  10   17.76    5.52
   1   5  10   17.93    5.84
   1  -5 -10   14.47    3.65
  -1   5  10   15.59    5.30
   1   5  10   13.71    5.99
   1   5  11  503.11   15.42
   1  -5  11  441.75   15.26
  -1   5  11  536.01   15.06
   1   5  11  472.22   15.55
   1   5  11  518.16   15.01
  -1   5  11  485.23   15.54
  -1  -5  11  486.96   15.01
   1   5  11  491.68   14.92
   1  -5  11  496.85   15.02
  -1   5  11  493.65   14.93
  -1   5  11  486.59   17.00
  -1  -5  11  491.06   17.23
   1   5  11  508.70   18.18
  -1   5  11  495.05   18.10
   1   5  11  498.97   15.19
  -1   5  11  517.93   15.06
   1   5  11  498.64   15.31
   1  -5  12  262.98    9.65
   1   5  12  268.95   10.38
   1   5  12  249.42    9.63
  -1   5  12  262.51   10.34
  -1  -5  12  257.57    9.61
  -1   5  12  254.64    9.52
  -1  -5  12  263.00   12.22
  -1   5  12  266.04   13.36
  -1   5  12  258.36   11.70
   1   5  12  271.01   13.36
  -1   5  12  267.38    9.59
   1   5  12  255.75   10.09
   1   5  12  273.14    9.99
   1   5  12  292.52   10.20
   1   5  12  279.91   13.09
  -1   5  12  272.01   13.30
   1  -5  12  261.21    9.85
   1   5  13  159.73    7.75
  -1   5  13  169.04    8.41
   1  -5  13  169.14    7.81
  -1  -5  13  163.93    7.60
  -1   5  13  170.31    7.67
   1   5  13  160.14    8.42
   1   5  13  173.33   11.51
  -1   5  13  189.42   11.94
   1   5  13  147.67    8.50
  -1   5  13  175.41    7.38
   1   5  13  176.15   11.47
   1   5  13  177.18    7.47
  -1   5  13  182.37   11.65
  -1   5  14    3.61    5.70
   1  -5  14    3.09    5.76
  -1  -5  14    7.40    5.68
   1   5  14    2.62    5.67
   1   5  14   19.01    9.73
  -1   5  14   18.77    9.58
  -1   5  14    5.44    6.60
   1   5  14   36.13    6.26
   1   5  14   10.07    6.39
   1  -5  14   25.84    6.20
   1   5  14   10.16    5.40
  -1   5  14    8.59    5.26
   1   5  14    7.49    6.35
  -1   5  14   -0.56    6.65
   1   5  14   14.11    6.24
  -1   5  15  627.04   22.04
   1   5  15  618.24   22.01
  -1   5  15  637.99   18.59
   1   5  15  615.43   18.53
  -1   5  15  570.00   18.99
   1   5  15  629.72   18.85
  -1   5  15  616.53   18.55
  -1  -5  16   93.06    7.20
   1  -5  16   85.73    7.26
  -1   5  16  105.15    7.87
   1   5  16  110.45    7.85
  -1   5  16   97.95    7.12
   1   5  16   85.13    7.23
  -1   5  16  123.64    7.14
   1   5  16  113.68    7.18
  -1   5  16  112.71    7.48
   1   5  16  108.98    8.14
   1   5  16  101.52    7.80
  -1   5  16   96.41    7.89
  -1  -5  17  983.97   28.63
   1  -5  17  984.04   28.70
   1   5  17  996.02   28.94
  -1   5  17  943.22   28.59
  -1   5  17  985.57   28.95
   1   5  17  988.07   28.70
   1   5  17 1056.89   28.93
  -1  -5  17 1016.03   28.82
  -1   5  17 1045.75   28.91
   1  -5  17 1023.68   28.80
   1   5  17  983.48   29.10
   1   5  17 1007.49   28.94
  -1   5  17  980.45   29.13
   1   5  18   74.56    7.24
   1  -5  18   69.29    7.11
  -1   5  18   53.95    7.53
  -1  -5  18   60.10    7.44
  -1  -5  18   61.25    6.98
   1  -5  18   67.90    6.96
   1   5  18   86.84    8.53
  -1   5  18   67.94    8.92
   1   5  18   63.47    8.49
  -1   5  19  278.86   12.27
   1  -5  19  296.55   12.08
   1   5  19  317.67   12.11
  -1  -5  19  296.41   12.31
  -1  -5  19  340.51   12.34
   1  -5  19  334.27   12.25
  -1   5  19  307.70   13.36
   1   5  19  304.61   13.00
   1   5  19  359.46   13.36
   1   5  20  161.01    9.29
  -1  -5  20  141.25    9.37
   1  -5  20  159.14    9.24
  -1   5  20  142.01    9.35
   1   5  20  175.08   10.79
   1   5  20  155.52   11.08
  -1   5  20  186.82   10.72
  -1  -5  20  170.67    9.28
   1  -5  20  181.12    9.39
   1  -5  21   11.38    7.06
  -1   5  21   18.88    7.35
  -1  -5  21   18.50    7.24
   1   5  21    6.94    6.90
  -1  -5  21    9.19    9.95
   1  -5  21    9.61    9.96
  -1   5  21   -9.60    8.97
   1   5  21    1.09    9.43
   1  -5  21    9.80    6.67
  -1  -5  21    6.71    6.74
   1  -5  22  180.89    9.27
  -1  -5  22  171.55    9.24
   1   5  22  175.50    9.24
  -1   5  22  177.17    9.36
  -1  -5  22  194.20   13.43
   1  -5  22  173.27   13.36
  -1   5  22  178.03   11.16
   1   5  22  182.37   11.27
  -1  -5  22  177.06    9.33
   1  -5  22  170.40    9.23
   1   5  23  467.90   16.65
  -1   5  23  460.88   16.67
  -1   5  23  447.24   15.48
  -1  -5  23  434.48   15.43
   1  -5  23  468.46   15.44
   1   5  23  456.72   15.40
   1  -5  23  493.68   19.47
  -1  -5  23  460.43   19.38
  -1  -5  24    6.70    6.36
   1  -5  24    7.43    6.40
   1  -5  24    5.78    9.12
  -1  -5  24    8.08    9.46
   1   5  24   21.40    7.95
  -1   5  24    3.36    8.13
  -1  -5  24   -2.24    6.12
   1  -5  24    7.09    6.03
  -1   5  25  403.56   13.64
   1  -5  25  404.48   13.76
   1   5  25  391.06   13.58
  -1  -5  25  401.23   13.76
   1  -5  25  430.06   17.16
  -1  -5  25  435.59   17.37
  -1   5  25  409.09   14.80
   1   5  25  394.57   14.92
  -1  -5  25  420.20   13.74
   1  -5  25  414.27   13.71
  -1   5  26   26.73    5.62
  -1  -5  26   25.74    5.71
   1   5  26   21.68    5.70
   1  -5  26   23.61    5.63
   1  -5  26   29.85    8.24
  -1  -5  26   32.53    8.28
  -1   5  26   43.89    7.70
   1   5  26   35.47    7.91
   1  -5  26   28.27    5.60
  -1  -5  26   24.38    5.60
  -1   5  27   64.47    7.63
  -1  -5  27   57.04    5.48
   1  -5  27   56.34    5.38
  -1  -5  27   52.79    5.44
  -1   5  27   54.95    5.35
   1   5  27   54.63    5.49
   1  -5  27   53.50    5.51
  -1  -5  28   82.54    5.25
   1  -5  28   82.23    5.26
   1  -5  28   79.21    5.12
  -1  -5  28   85.59    5.25
   1   5  28   84.75    5.03
  -1   5  28   82.25    5.10
  -1  -5  29   -0.22    3.25
   1  -6   0   -2.55    3.97
  -1  -6   0   -1.50    4.20
   1  -6   0   -2.34    6.96
  -1  -6   0    1.67    7.86
   1  -6   1   24.54    4.64
   1  -6  -1   15.63    4.31
  -1  -6   1   19.51    4.67
  -1  -6  -1   27.52    4.35
  -1  -6   1   27.63    8.02
  -1  -6  -1   13.00    7.38
   1  -6   1   25.25    7.04
   1  -6  -1   21.87    6.99
   1  -6  -2   74.14    2.90
  -1  -6   2   91.84    5.47
   1  -6   2   89.94    5.18
   1  -6  -2   93.89    4.62
  -1  -6  -2   93.06    4.88
  -1  -6  -2   85.95    8.04
  -1  -6   2   95.63    8.61
   1  -6   2  101.06    8.08
  -1  -6   3   25.69    3.02
   1  -6  -3   26.44    3.88
  -1  -6   3   30.48    4.96
  -1  -6  -3   29.04    3.95
   1  -6   3   37.43    4.63
  -1  -6  -3   17.51    6.98
  -1  -6   3   33.19    8.46
   1  -6   3   29.45    7.67
  -1  -6   4   48.28    4.09
  -1   6   4   42.47    3.69
   1  -6   4   42.44    2.99
   1   6   4   41.04    2.95
   1  -6   4   49.00    4.87
  -1  -6   4   49.67    5.15
  -1  -6  -4   47.48    3.88
   1  -6  -4   43.58    4.17
   1  -6   4   45.93    8.13
  -1  -6   4   41.26    8.32
  -1  -6  -4   46.32    6.62
  -1  -6   5  166.43    6.81
  -1   6   5  163.86    6.60
   1   6   5  153.99    5.64
   1  -6   5  151.58    5.64
   1  -6  -5  160.45    6.04
  -1  -6  -5  165.05    6.03
  -1  -6   5  163.99    7.49
   1  -6   5  171.82    7.10
  -1   6   5  163.48    5.34
  -1  -6   5  177.81   10.49
  -1  -6  -5  160.52    8.71
   1  -6   5  177.08    9.79
   1  -6   5  165.99    5.49
   1   6   5  164.19    5.35
  -1  -6   6   12.10    4.99
  -1   6   6   10.96    4.73
  -1  -6  -6   10.11    6.50
  -1   6   6   15.49    3.40
   1   6   6    8.46    3.13
   1  -6   6   10.60    3.55
   1  -6   6   21.67    8.00
   1  -6   6   14.26    3.71
   1   6   6   16.07    3.60
  -1  -6  -6   12.90    3.53
   1  -6  -6   14.31    3.43
   1  -6   6   13.92    5.28
  -1  -6   7  119.35    7.13
  -1   6   7  109.51    6.93
  -1   6   7  103.47    4.13
   1   6   7  111.69    5.08
  -1   6   7  122.99    5.31
  -1  -6   7  123.65    5.38
   1  -6   7  121.06    5.36
  -1  -6  -7  117.91    7.92
   1  -6   7  117.88    5.54
   1   6   7  131.99    5.47
  -1  -6  -7  126.97    5.14
   1  -6   7  126.23    6.83
   1  -6  -7  114.53    5.24
   1   6   8   56.72    4.87
   1  -6   8   53.52    4.97
  -1  -6  -8   50.26    7.01
   1   6   8   43.22    4.43
  -1  -6   8   54.86    4.79
   1  -6   8   47.36    4.65
  -1   6   8   60.27    4.71
  -1   6   8   51.67    6.36
  -1  -6   8   47.59    6.77
  -1   6   8   57.74    5.23
   1   6   8   59.10    5.92
   1   6   8   56.77    6.17
   1  -6  -8   51.61    4.46
   1  -6   8   50.51    5.83
  -1  -6  -8   57.18    4.02
   1   6   9   62.63    5.42
   1  -6   9   58.87    5.33
   1   6   9   51.02    4.77
   1  -6   9   53.91    4.96
  -1  -6   9   62.07    5.00
  -1  -6  -9   42.59    6.43
  -1  -6   9   48.78    9.31
  -1   6   9   53.39    4.99
   1   6   9   40.43    9.25
  -1   6   9   42.93    9.18
   1   6   9   47.54    9.68
  -1   6   9   49.65    9.72
   1   6   9   56.04    6.20
  -1   6   9   56.86    5.94
  -1   6   9   61.05    5.49
   1   6   9   50.94    6.07
   1  -6  -9   50.46    4.38
   1   6  10  115.42    6.23
   1  -6  10   96.20    6.10
  -1   6  10   94.46    5.75
   1   6  10   81.33    5.55
   1  -6  10   87.02    5.76
  -1  -6  10   95.46    5.77
  -1   6  10   89.29   10.17
  -1   6  10   90.99   10.20
   1   6  10   90.18    9.98
   1   6  10   92.25    9.96
  -1  -6  10   87.21    7.59
  -1   6  10   92.88    6.28
   1   6  10   94.93    6.63
  -1   6  10   89.62    5.98
   1  -6 -10   93.80    4.94
   1   6  10   94.61    6.65
   1   6  11   26.80    5.50
   1  -6  11   22.97    5.39
  -1   6  11   18.70    5.02
   1   6  11    8.47    4.97
   1  -6  11   11.65    5.02
  -1  -6  11   18.84    5.04
  -1   6  11   19.32    9.28
   1   6  11   16.47    9.17
   1   6  11    9.65    5.92
  -1   6  11   18.40    5.67
   1   6  11   14.34    5.96
  -1   6  11   15.84    5.26
  -1  -6  12  107.42    6.26
   1  -6  12  102.31    6.37
   1   6  12  102.13    6.24
  -1   6  12  106.56    6.36
   1   6  12  113.86   10.66
  -1   6  12  107.87   10.43
   1   6  12  100.49    7.40
  -1   6  12  114.64   10.56
   1  -6  12  119.46    6.57
  -1   6  12  104.71    7.45
   1   6  12  132.13    6.71
   1   6  12  114.57   10.59
   1   6  12  103.47    7.02
  -1  -6  13   14.63    5.25
   1  -6  13    8.05    5.31
   1   6  13    5.45    5.34
  -1   6  13    9.01    5.20
   1   6  13   22.44    9.11
   1   6  13   16.93    9.64
  -1   6  13   19.77    9.62
  -1   6  13    9.86    9.52
   1   6  13    8.44    5.87
   1   6  13    3.00    6.66
  -1   6  13    7.85    6.62
   1   6  13    5.98    6.25
  -1   6  14   16.97    5.59
  -1  -6  14   14.94    5.42
   1   6  14   13.04    5.35
   1  -6  14   12.97    5.54
   1   6  14   29.05    9.72
  -1   6  14   20.32    9.83
   1   6  14   23.79    9.59
  -1   6  14   25.84   10.18
   1   6  14   17.38    6.20
  -1   6  14   19.57    5.99
  -1   6  15    7.21    9.75
   1   6  15   13.16    9.92
   1   6  15    9.68    6.74
   1   6  15   -1.43    6.67
  -1   6  15    5.14    6.04
  -1   6  15   -3.76    6.84
  -1   6  15   -2.66    6.69
   1   6  15    1.17    6.45
   1  -6  16    4.04    5.85
   1   6  16    7.14    5.95
  -1   6  16    2.65    5.98
  -1  -6  16    1.62    5.99
  -1   6  16   17.13   10.17
   1   6  16   17.27   10.19
   1   6  16   12.34    6.91
  -1   6  16    9.93    7.07
  -1   6  16   -7.83    7.75
   1   6  16    8.37    7.10
  -1   6  16   10.59    6.34
   1   6  16   10.23    7.42
   1  -6  17   17.49    6.07
   1   6  17   11.63    6.32
  -1   6  17    0.37    6.34
  -1  -6  17    7.34    6.23
  -1   6  17   16.67    7.45
   1   6  17   25.55    7.40
   1   6  17    7.73    7.92
  -1   6  17   11.21    7.67
  -1   6  17   20.16    6.79
   1   6  17   20.19    7.51
   1  -6  18  115.72    7.71
   1   6  18  121.68    7.79
  -1  -6  18  104.08    7.94
  -1   6  18   98.76    8.00
  -1  -6  18  128.76    8.10
   1  -6  18  130.63    8.03
   1   6  18  108.52    9.03
  -1   6  18  114.28    9.48
   1   6  18  130.35    9.68
   1   6  19   12.80    6.70
  -1  -6  19    9.64    6.96
   1  -6  19   19.55    6.64
  -1   6  19   -0.24    7.17
  -1  -6  19   20.98    6.97
   1  -6  19   16.04    6.90
  -1   6  19   19.96    9.06
   1   6  19   30.49    8.81
   1   6  19   13.54    8.65
   1  -6  20    6.38    6.89
   1   6  20   16.41    7.02
  -1  -6  20   16.08    6.85
  -1   6  20   17.39    6.95
   1   6  20   18.36    8.81
   1   6  20    4.08    8.47
  -1   6  20   27.27    8.51
   1  -6  20   10.65    6.66
  -1  -6  20   12.80    6.76
   1  -6  21    6.78    6.64
   1   6  21    6.58    6.76
  -1  -6  21   13.63    6.85
  -1   6  21   13.82    6.84
  -1  -6  21    5.76   10.54
   1  -6  21   10.19   10.45
   1   6  21   -6.65    9.05
  -1   6  21   35.65    8.87
   1  -6  21    9.74    6.74
  -1  -6  21    7.22    6.79
   1  -6  22   -2.14    6.40
  -1   6  22    6.43    6.64
  -1  -6  22    8.29    6.68
   1   6  22    0.25    6.50
  -1  -6  22    1.95    9.92
   1  -6  22   -2.66    9.93
   1   6  22   -3.42    8.46
  -1   6  22   -9.91    9.20
  -1  -6  22   -0.95    6.51
   1  -6  22   -2.64    6.41
  -1   6  23    6.08    8.58
   1   6  23   11.10    8.62
   1  -6  23    9.30    6.14
  -1  -6  23    8.18    6.31
  -1   6  23   15.12    6.43
   1   6  23    5.38    6.24
  -1  -6  23   10.77    9.96
   1  -6  23   12.31    9.67
  -1  -6  24    3.27    9.11
   1  -6  24    8.66    9.19
  -1  -6  24    1.70    6.13
   1  -6  24   -1.09    6.05
  -1   6  25    0.13    5.44
   1   6  25   -1.60    5.58
  -1  -6  25    0.20    5.53
   1  -6  25   -0.07    5.57
  -1  -6  25   14.19    8.42
   1  -6  25    1.39    8.37
   1   6  25   18.22    7.89
  -1   6  25    8.59    7.79
  -1  -6  25   -4.63    5.73
   1  -6  25   -0.82    5.62
  -1   6  26    8.00    5.04
  -1  -6  26   13.38    5.19
   1   6  26    6.86    5.13
   1  -6  26   13.33    5.22
  -1  -6  26   25.90    8.11
   1  -6  26   29.00    8.08
  -1   6  26   24.64    7.55
   1   6  26   22.49    7.08
   1  -6  26   17.12    5.32
  -1  -6  26   12.19    5.32
  -1   6  27   14.38    6.66
  -1  -6  27    6.02    4.70
   1  -6  27    7.81    4.69
  -1  -6  27   -2.69    4.65
   1  -6  27   -0.76    4.53
   1  -6  28    4.83    4.05
  -1  -6  28    2.30    4.02
  -1  -6  28   -2.21    3.71
  -1  -7   0    1.04    4.43
   1  -7   0   -0.75    4.51
   1  -7   0    0.80    7.61
  -1  -7   0    0.95    8.01
  -1  -7  -1  215.75    8.18
   1  -7  -1  221.04    8.08
   1  -7   1  236.23    8.23
  -1  -7   1  249.75    8.30
   1  -7  -1  206.55   10.98
   1  -7   1  233.83   11.00
  -1  -7   1  218.47   11.78
  -1  -7  -1  221.73   11.07
  -1  -7   2  177.39    7.15
   1  -7   2  174.04    7.03
  -1  -7  -2  172.86    6.73
   1  -7  -2  154.81    9.43
  -1  -7  -2  165.74    9.98
   1  -7   3   -0.83    4.90
   1  -7  -3   -2.37    4.41
  -1  -7   3   -0.13    5.43
  -1  -7  -3    5.45    4.22
  -1  -7  -3    3.40    7.20
   1  -7  -3    2.11    7.55
   1  -7   4 1630.91   43.07
   1  -7  -4 1550.96   42.76
  -1  -7   4 1601.84   43.20
  -1  -7  -4 1570.73   42.71
  -1  -7  -4 1537.80   44.43
  -1  -7  -5  319.34   10.18
   1  -7   5  362.08   11.12
  -1  -7   5  367.91   11.38
   1  -7  -5  335.54   10.46
   1   7   5  332.02    9.27
   1  -7   5  301.94    9.34
  -1  -7   5  337.03    9.44
  -1  -7  -5  324.44   12.77
  -1   7   5  319.22    9.28
   1   7   6  315.80    8.74
   1  -7   6  267.18    8.74
  -1  -7   6  311.85   10.60
   1  -7   6  308.99   10.50
  -1  -7  -6  283.61    9.14
   1  -7  -6  280.67    9.49
   1  -7   6  273.72    8.56
   1   7   6  283.54    8.43
  -1  -7  -6  272.15   12.27
  -1  -7   6  319.77   14.10
  -1   7   6  273.40    8.45
  -1  -7   6  275.64    8.62
   1   7   7   65.43    4.21
   1  -7   7   47.24    4.44
   1  -7   7   44.26    6.44
   1  -7  -7   43.50    4.70
  -1  -7  -7   44.20    4.33
   1  -7   7   45.53    4.10
   1   7   7   41.28    3.64
  -1  -7   7   54.98   10.74
  -1  -7   7   45.23    4.18
  -1  -7  -7   34.06    7.48
  -1   7   7   41.94    3.80
   1  -7   7   51.92    9.88
   1   7   8   31.09    4.33
   1  -7   8   25.82    4.37
  -1  -7  -8   10.65    3.82
   1  -7   8    6.41    5.54
   1  -7  -8   13.50    4.11
  -1  -7  -8    7.48    6.97
   1   7   8   14.87    3.77
  -1  -7   8    5.46    9.94
   1  -7   8   12.43    4.11
  -1   7   8    9.60    3.84
  -1  -7   8   10.97    4.06
   1  -7   8   14.29    9.35
   1   7   9   46.27    4.69
   1  -7   9   42.17    4.69
  -1  -7   9   29.85    9.65
  -1   7   9   23.07    4.11
   1  -7   9   13.59    4.50
   1   7   9   26.98    4.10
   1  -7   9   26.51    8.56
  -1  -7   9   23.27    4.47
   1   7   9   19.00    6.02
   1  -7  -9   25.92    4.19
   1   7   9   17.08    5.66
  -1   7   9   15.60    5.06
   1  -7  10  443.62   12.89
  -1  -7  10  411.00   12.67
   1  -7  10  423.63   16.55
  -1   7  10  414.28   12.59
  -1  -7  10  411.25   16.85
   1   7  10  406.52   12.53
   1  -7  10  415.24   12.73
  -1   7  10  411.35   16.48
   1   7  10  419.46   16.43
  -1   7  10  418.06   13.24
   1   7  10  414.34   13.28
  -1   7  10  427.20   12.99
  -1  -7  11   11.90    4.70
   1   7  11   14.28    4.50
  -1   7  11    8.85    4.68
   1  -7  11    5.11    7.89
   1  -7  11   11.40    4.79
  -1   7  11    9.92    9.28
   1   7  11    6.87    9.19
  -1   7  11    4.29    8.99
   1   7  11    5.10    8.93
   1   7  11   11.91    5.88
  -1   7  11   14.99    5.22
  -1   7  12 1137.68   31.88
   1   7  12 1159.08   31.86
  -1  -7  12 1141.58   31.89
   1  -7  12 1146.57   31.94
   1   7  12 1166.98   35.11
  -1   7  12 1138.87   35.29
   1   7  12 1174.70   32.30
  -1   7  12 1172.79   32.53
   1   7  12 1170.30   35.05
   1   7  12 1168.04   32.46
  -1   7  12 1118.78   35.06
  -1   7  13  169.55   12.06
   1   7  13  166.18   11.93
   1  -7  13  168.87    7.41
   1   7  13  172.02    7.27
  -1   7  13  168.36    7.43
  -1  -7  13  159.34    7.33
   1   7  13  168.75   11.93
  -1   7  13  180.76   12.15
   1   7  13  160.20    8.33
  -1   7  13  159.28    7.80
   1   7  13  171.31    8.24
   1   7  13  160.57    8.05
   1   7  14  380.78   12.38
  -1  -7  14  365.53   12.44
  -1   7  14  376.99   12.46
   1  -7  14  389.27   12.52
  -1   7  14  389.20   13.37
   1   7  14  371.24   13.16
   1   7  14  395.56   16.81
  -1   7  14  373.31   16.67
  -1   7  14  368.52   16.79
   1   7  14  368.86   16.63
  -1   7  14  382.84   12.79
   1   7  14  399.81   13.13
   1   7  14  375.52   13.31
  -1   7  15    4.35    9.91
   1   7  15    9.90    9.82
   1   7  15   -0.21    6.67
  -1   7  15   -3.19    6.40
  -1   7  15  -11.67    6.99
   1   7  15    4.41    6.58
  -1   7  15    1.03    6.82
   1   7  15   -1.81    6.75
  -1   7  15    9.91   10.46
   1   7  15    9.22   10.24
   1   7  16   24.24    5.86
  -1   7  16   22.63    6.05
   1  -7  16   28.19    5.92
  -1  -7  16   23.62    6.04
  -1   7  16   22.55   10.52
   1   7  16   28.37   10.74
  -1   7  16   17.50    7.88
   1   7  16   11.77    7.69
  -1   7  16   17.64    6.65
   1   7  16   26.17    7.41
  -1   7  16   21.90    7.38
   1   7  16   21.02    7.20
  -1  -7  17   27.77    6.26
  -1   7  17   31.73    6.60
   1   7  17   34.98    6.34
   1  -7  17   44.37    6.25
  -1   7  17   42.50   11.43
   1   7  17   41.89    7.58
  -1   7  17   45.13    7.92
   1   7  17   43.13    8.09
  -1   7  17   40.04    7.21
   1   7  17   45.40    7.77
  -1   7  17   33.67    8.00
   1  -7  18  177.48    8.72
  -1  -7  18  160.62    8.76
   1   7  18  166.43    8.67
  -1   7  18  165.36    8.80
   1   7  18  197.30   10.12
  -1   7  18  192.94   10.11
  -1   7  18  164.35   10.63
   1   7  18  179.98   10.01
   1   7  18  172.16    9.98
  -1   7  19   53.70    7.13
   1   7  19   46.92    6.93
  -1  -7  19   56.83    6.93
   1  -7  19   51.86    6.81
  -1  -7  19   51.19    7.27
   1  -7  19   60.16    7.32
  -1   7  19   62.43    8.70
   1   7  19   52.16    8.77
   1   7  19   71.85    8.76
  -1   7  20  475.00   15.61
   1  -7  20  460.88   15.46
  -1  -7  20  463.29   15.51
   1   7  20  458.47   15.57
   1   7  20  466.68   16.58
   1   7  20  496.94   16.76
  -1   7  20  464.83   16.83
   1  -7  20  466.70   15.92
  -1  -7  20  485.71   16.01
  -1  -7  21   18.05    6.41
   1  -7  21    2.22    6.21
   1   7  21    2.49    6.34
  -1   7  21   11.82    6.47
   1  -7  21    4.25   10.60
  -1  -7  21    3.52   10.66
   1   7  21   -1.59    8.70
  -1   7  21   22.52    7.91
  -1  -7  21    5.62    6.60
   1  -7  21    8.31    6.63
  -1   7  22   67.63    9.37
   1   7  22   74.47    9.10
  -1   7  22   88.32    7.12
   1   7  22   74.08    7.02
  -1  -7  22   81.48    7.10
   1  -7  22   78.69    6.94
  -1  -7  22   82.73   11.26
   1  -7  22   71.68   11.01
   1  -7  23    4.98    9.51
  -1  -7  23   -0.23    9.35
  -1   7  23    4.27    8.33
   1   7  23    7.12    8.22
   1  -7  23   -1.86    6.33
  -1  -7  23    4.20    6.36
   1   7  24    2.17    5.56
  -1   7  24    6.76    5.51
  -1  -7  24   10.59    5.53
   1  -7  24    3.71    5.50
   1  -7  24   -1.46    8.82
  -1  -7  24    5.06    8.68
   1  -7  24    0.57    6.01
  -1  -7  24    0.33    6.11
   1  -7  25    4.49    5.18
  -1  -7  25    2.63    5.16
  -1  -7  25   11.41    8.50
   1  -7  25    5.66    8.01
   1   7  25   14.51    7.75
  -1   7  25    6.38    7.70
  -1  -7  25    1.39    5.55
   1  -7  25    4.99    5.56
  -1  -7  26  130.46    6.50
   1  -7  26  123.67    6.42
  -1  -7  26  155.30    9.96
   1  -7  26  164.83   10.09
  -1   7  26  149.52    8.52
   1   7  26  144.00    8.26
   1  -7  26  128.68    6.81
  -1  -7  26  133.10    6.87
  -1   7  27   23.15    6.29
  -1  -7  27   16.65    4.03
  -1  -7  27   22.95    4.52
   1  -7  27   21.10    4.50
   1  -7  28  183.74    6.85
  -1  -7  28  191.92    6.90
   1  -8   0   -4.05    8.34
   1  -8   0    7.89    4.99
  -1  -8   0    3.79    5.24
   1  -8  -1   -4.01    8.14
  -1  -8   1   13.77    9.22
   1  -8   1   -2.92    8.54
   1  -8   1    6.17    5.13
  -1  -8  -1    1.37    4.86
  -1  -8   1   -2.31    5.26
   1  -8  -1    2.00    5.06
  -1  -8   2   34.22    9.20
   1  -8   2   28.91    9.17
   1  -8  -2   23.81    8.12
   1  -8  -2   24.82    5.16
  -1  -8   2   24.73    6.00
  -1  -8  -2   22.01    5.23
   1  -8   2   26.64    5.44
   1  -8  -3   -0.95    8.24
  -1  -8   3    7.02    9.44
   1  -8   3    2.59    9.17
  -1  -8  -3   12.41    4.89
  -1  -8   3    1.51    6.24
   1  -8   3    0.64    5.51
   1  -8  -3    3.21    4.62
  -1  -8   4  535.02   19.96
   1  -8   4  529.75   19.42
   1  -8  -4  552.95   18.40
   1  -8   4  533.02   16.22
  -1  -8   4  523.77   16.44
  -1  -8  -4  517.29   15.60
   1  -8  -4  527.98   15.65
  -1  -8   5   75.73   10.95
   1  -8   5   77.37    9.89
   1  -8  -5   58.27    8.69
  -1  -8   5   59.19    6.77
   1  -8  -5   64.02    5.49
  -1  -8  -5   69.43    5.27
   1  -8   5   75.63    6.48
   1  -8  -6   78.88    9.41
   1  -8   6  102.77   11.29
  -1  -8   6  123.88   11.61
  -1  -8  -6  103.03    5.65
  -1  -8   6   88.25    7.59
   1  -8   6  106.72    6.94
   1  -8  -6   88.09    5.95
  -1  -8   7  143.22   12.03
   1  -8  -7  118.02    9.93
   1  -8   7  146.03   11.86
   1  -8  -7  127.13    6.26
  -1  -8  -7  130.77    6.13
   1  -8   7  145.16    7.85
  -1  -8   8   -1.06   10.22
   1  -8   8    9.34    9.52
   1  -8  -8   -1.63    7.94
  -1  -8  -8    4.08    3.97
   1  -8   8    3.39    6.19
   1  -8  -8   -5.61    4.58
   1  -8  -9   30.26    7.82
   1  -8   9   45.56    9.91
  -1  -8   9   40.08    9.88
  -1   8   9   33.82    5.11
   1  -8  -9   30.61    4.81
   1   8   9   38.15    5.57
  -1  -8  10   37.70    9.83
   1  -8  10   57.92    9.54
   1  -8 -10   47.79    7.85
  -1   8  10   47.39    9.90
   1   8  10   40.91    9.60
  -1   8  10   50.25    9.53
   1   8  10   46.41    9.46
  -1   8  10   46.59    5.44
   1   8  11   13.39    5.85
  -1   8  11   16.96    5.71
   1  -8  11   13.22    8.83
   1   8  11   16.64    9.24
   1   8  11    4.59    9.26
  -1   8  11    9.97    9.19
  -1   8  11   14.74    9.79
  -1   8  12    2.34    5.58
   1   8  12   -2.95    6.27
   1   8  12    0.62    5.89
   1   8  12    0.84    9.39
  -1   8  12   -1.70    9.73
  -1   8  12   -1.02    9.39
   1   8  12   -5.39    9.58
   1   8  13   22.84    6.62
  -1   8  13   20.59    6.61
  -1   8  13   22.59    6.11
   1   8  13   23.71    6.38
   1   8  13   26.64    6.41
  -1   8  13   31.76   10.14
   1   8  13   28.20   10.26
  -1   8  13   21.61   10.32
   1   8  13   33.29    9.89
   1   8  14   11.29    9.87
  -1   8  14   10.70    9.88
   1   8  14   11.05   10.53
  -1   8  14   18.38   10.28
   1   8  14    0.73    6.89
  -1   8  14    1.92    6.97
  -1   8  14    7.03    6.22
   1   8  14   -3.98    6.86
   1   8  14   11.68    6.84
  -1   8  15   10.18   10.13
   1   8  15   13.16   10.14
  -1   8  15    9.72    7.12
  -1   8  15   13.75   10.85
   1   8  15   17.93   11.11
   1   8  15    5.49    7.20
  -1   8  15   -1.40    8.03
   1   8  15   13.80    7.06
  -1   8  15    6.89    6.59
   1   8  15    3.09    7.29
   1   8  16    8.20   10.16
  -1   8  16    3.74   10.30
  -1   8  16   -2.49    7.59
   1   8  16    2.70    7.45
  -1   8  16   -9.08    8.20
   1   8  16   -0.31    7.03
  -1   8  16    0.86    6.85
   1   8  16    1.50    7.44
  -1   8  17   10.83   11.04
   1   8  17   21.21   10.73
  -1   8  17   12.47    7.78
   1   8  17   15.38    7.85
   1   8  17   18.81    7.70
   1   8  17    6.17    8.39
  -1   8  17   -3.32    8.15
  -1   8  17   14.53    7.15
   1   8  18   12.81    8.09
  -1   8  18    6.64    8.02
   1   8  18    7.89    7.87
   1   8  18    0.42    7.66
  -1   8  18   16.82    7.33
  -1   8  18    1.40    8.81
  -1   8  19   25.88    8.17
  -1  -8  19   15.92    6.85
   1  -8  19   18.01    6.75
   1   8  19   18.22    8.38
   1   8  19   10.11    8.32
  -1   8  19   11.26    8.50
   1  -8  20    9.13    6.53
  -1  -8  20   10.79    6.67
   1   8  20    8.27    8.24
   1   8  20   33.61    8.22
  -1   8  20   16.46    8.42
  -1  -8  21   17.83    6.61
   1  -8  21   13.97    6.61
  -1   8  21   33.74    8.49
  -1  -8  22    9.05    9.78
   1  -8  22   -2.60    9.55
  -1  -8  22    2.02    6.52
   1  -8  22   -1.55    6.55
   1   8  22    1.10    7.95
  -1   8  22  -17.91    8.18
  -1  -8  23   -1.03    6.33
   1  -8  23    1.20    6.26
  -1  -8  23    2.22    9.16
   1  -8  23    1.54    9.13
   1  -8  24   15.02    8.68
  -1  -8  24    5.65    8.48
   1  -8  24   -2.64    5.99
  -1  -8  24    1.17    5.74
   1   8  24   -6.37    7.67
  -1   8  24    1.43    7.55
  -1  -8  25    3.58    7.75
   1  -8  25   10.66    7.77
  -1  -8  25    4.25    5.38
   1  -8  25    4.77    5.36
   1   8  25   11.74    6.92
  -1   8  25   16.37    7.46
  -1  -8  26    4.48    6.94
   1  -8  26    3.67    6.83
  -1   8  26   13.09    6.80
   1   8  26    7.47    6.44
  -1  -8  26    1.62    4.62
   1  -8  26    2.07    4.65
  -1   8  27   20.51    5.85
  -1  -8  27   12.58    4.08
   1  -8  27    9.57    4.10
  -1  -8  28    2.52    3.26
   1  -8  28    4.17    3.31
   1  -9   0    2.87    5.47
  -1  -9   0    1.60    5.52
  -1  -9   0    8.87    9.88
   1  -9   0    1.12    9.19
  -1  -9  -1  155.85    7.70
   1  -9   1  156.51    7.68
  -1  -9   1  149.15    7.78
   1  -9  -1  156.58    7.49
  -1  -9   1  141.50   11.73
  -1  -9  -1  157.84   11.44
   1  -9  -1  123.42   10.92
   1  -9   1  146.51   11.64
   1  -9  -2   95.84    6.29
   1  -9   2  104.17    6.84
  -1  -9  -2  104.36    6.68
  -1  -9   2  114.18    7.10
   1  -9   2  107.55   10.84
  -1  -9   2  110.13   11.56
  -1  -9  -2  110.38   10.40
   1  -9  -2  100.98   10.00
   1  -9   3  128.80    7.32
   1  -9  -3  125.75    6.63
  -1  -9  -3  125.23    6.60
  -1  -9   3  120.61    7.67
   1  -9   3  129.98   11.41
   1  -9  -3  115.98   10.23
  -1  -9  -3  139.66   10.97
  -1  -9   3  131.26   11.78
  -1  -9   4  583.32   18.04
  -1  -9  -4  575.70   17.22
   1  -9  -4  578.95   17.30
   1  -9   4  569.40   17.91
   1  -9  -4  611.72   20.40
  -1  -9  -4  593.62   20.56
   1  -9   4  629.90   21.31
  -1  -9   4  605.09   22.00
   1  -9  -5   13.60    4.76
  -1  -9  -5   28.00    4.99
  -1  -9   5   20.21    6.72
   1  -9   5   19.97    6.04
   1  -9   5   28.56    9.94
  -1  -9  -5   21.80    9.21
  -1  -9   5   22.73   11.20
   1  -9  -5    8.69    8.16
  -1  -9   6  503.17   16.34
   1  -9  -6  496.43   15.41
   1  -9   6  530.91   16.27
  -1  -9  -6  504.09   15.19
  -1  -9  -6  506.23   18.58
   1  -9   6  528.51   19.47
  -1  -9   6  507.66   20.10
   1  -9  -6  501.70   18.32
   1  -9   7  190.37    9.11
   1  -9  -7  185.47    7.70
  -1  -9  -7  175.35    7.29
  -1  -9  -7  180.36   11.10
   1  -9   7  196.95   13.13
   1  -9  -7  180.14   11.34
  -1  -9   7  209.22   14.06
   1  -9  -8    0.33    4.48
  -1  -9   8   -2.23   11.17
   1  -9   8   16.09    9.88
  -1  -9  -8    6.33    8.22
   1  -9  -8    4.81    7.98
  -1   9   9  368.97   11.66
   1   9   9  365.85   12.33
   1  -9  -9  362.94   11.81
   1  -9  -9  360.09   15.23
   1  -9   9  357.95   16.66
  -1  -9   9  356.57   17.16
   1  -9  10  466.09   18.86
  -1  -9  10  495.70   19.21
   1  -9 -10  477.10   17.56
   1   9  10  471.50   15.02
   1   9  10  467.80   18.35
  -1   9  10  454.22   18.43
   1  -9  11   38.34    9.88
  -1   9  11   34.81   10.07
  -1   9  11   30.26    9.79
   1   9  11   20.80   10.09
   1   9  11   34.39   10.12
   1   9  11   34.94    6.41
  -1   9  11   35.31    6.04
   1   9  11   37.44    5.94
  -1   9  12  536.94   20.30
   1   9  12  532.87   20.09
   1  -9  12  496.90   19.85
   1   9  12  520.91   16.47
  -1   9  12  514.08   16.26
   1   9  12  526.78   16.21
   1   9  12  538.55   20.14
  -1   9  12  516.45   20.12
  -1   9  13   59.27    7.56
   1   9  13   54.58    7.42
   1   9  13   74.45   10.95
   1   9  13   73.59   11.31
  -1   9  13   67.65   10.91
  -1   9  13   64.88   11.10
  -1   9  13   70.05    6.72
   1   9  13   61.28    7.41
   1   9  13   64.50    6.93
   1   9  14  280.75   11.72
  -1   9  14  280.85   11.76
   1   9  14  305.87   15.73
  -1   9  14  312.23   15.73
   1   9  14  307.60   11.65
  -1   9  14  288.25   11.13
   1   9  14  274.52   11.83
   1   9  14  296.99   15.67
  -1   9  14  296.42   15.71
   1   9  15  182.27    9.72
  -1   9  15  171.03    9.79
   1   9  15  198.78   13.68
  -1   9  15  187.83   13.63
   1   9  15  193.29   13.89
  -1   9  15  195.75   13.96
  -1   9  15  186.07    9.15
  -1   9  15  163.29    9.69
   1   9  15  161.48    9.54
   1   9  15  176.51    9.52
  -1   9  16   76.09   12.00
   1   9  16   74.95   11.77
  -1   9  16   71.45   12.42
  -1   9  16   60.19    8.38
   1   9  16   68.08    8.28
   1   9  16   61.54    8.15
  -1   9  16   35.26    8.66
   1   9  16   41.78    8.44
  -1   9  16   57.40    7.52
   1   9  17  157.08    9.98
  -1   9  17  162.04    9.89
   1   9  17  153.36    9.93
  -1   9  17  144.74   10.57
   1   9  17  177.51    9.82
  -1   9  17  158.22    9.19
  -1   9  18  193.38   10.49
   1   9  18  172.45   10.17
   1   9  18  185.03   10.17
  -1   9  18  173.36   10.59
  -1   9  18  186.67    9.50
   1   9  18  181.31   10.47
   1   9  19   58.78    8.27
  -1   9  19   57.47    8.24
   1   9  19   61.42    8.33
   1   9  19   44.41    8.50
  -1   9  19   54.62    8.80
   1  -9  20  431.63   14.82
  -1  -9  20  454.57   14.97
   1   9  20  451.68   15.51
   1   9  20  412.06   15.47
  -1   9  20  413.55   15.76
   1   9  21    7.43    8.04
  -1   9  21   13.11    7.99
   1   9  21  -10.08    7.92
  -1  -9  22   39.75   10.26
   1  -9  22   39.01    9.94
  -1  -9  22   41.82    6.59
   1  -9  22   36.11    6.53
  -1   9  22   32.22    7.93
   1   9  22   27.91    7.77
  -1  -9  23  157.30   11.55
   1  -9  23  147.82   11.36
   1  -9  23  134.26    7.93
  -1  -9  23  145.74    8.15
   1   9  23  148.74    9.09
  -1   9  23  142.35    9.44
   1  -9  24    0.19    8.09
  -1  -9  24    5.14    8.03
   1  -9  24    0.36    5.61
  -1  -9  24    2.64    5.77
   1   9  24    7.50    7.11
  -1   9  24    5.19    7.44
  -1  -9  25  100.05    8.84
   1  -9  25   99.11    8.82
   1   9  25  108.02    7.51
  -1   9  25  106.11    7.87
   1  -9  25   87.99    6.26
  -1  -9  25   89.66    6.31
   1   9  26  149.56    7.53
  -1   9  26  144.51    7.73
   1  -9  26  137.72    6.43
  -1  -9  26  130.96    6.47
   1  -9  27   59.36    4.39
  -1  -9  27   62.46    4.39
   1 -10   0    7.35    9.66
  -1 -10   0    6.86    9.68
  -1 -10   0    3.39    6.04
   1 -10   0    2.85    5.59
   1 -10  -1   -6.27    9.34
  -1 -10   1    6.00   10.13
   1 -10   1    0.66    9.70
  -1 -10  -1    2.97    9.50
   1 -10   1    1.47    5.61
   1 -10  -1    5.79    5.26
  -1 -10   1    5.10    5.88
  -1 -10  -1   -3.26    5.76
  -1 -10  -2    8.22    9.76
   1 -10  -2   -5.44    9.18
   1 -10   2    3.88   10.05
  -1 -10   2    3.72   10.35
   1 -10   2    8.14    5.99
   1 -10  -2    7.90    5.09
  -1 -10   2    3.13    6.31
  -1 -10  -2    7.64    5.26
   1 -10  -3   13.48    9.51
  -1 -10   3   35.74   10.94
   1 -10   3   17.26   10.46
  -1 -10  -3   16.21    9.22
   1 -10  -3   24.14    5.34
  -1 -10  -3   24.73    5.62
   1 -10   3   18.21    5.97
  -1 -10   3   16.61    6.60
   1 -10  -4   58.44   10.26
  -1 -10  -4   58.00   10.35
  -1 -10   4   65.64   11.63
   1 -10   4   67.60   11.11
   1 -10  -4   66.24    5.68
  -1 -10  -4   64.40    5.64
   1 -10   5   25.16   10.93
  -1 -10   5   18.69   10.93
   1 -10  -5    7.26    8.58
  -1 -10  -5   18.33    9.50
   1 -10  -5   19.25    5.18
  -1 -10  -5   21.65    5.28
   1 -10   6   33.18   10.38
  -1 -10   6   16.95   11.04
  -1 -10  -6   34.68    9.20
   1 -10  -6   19.42    8.70
   1 -10  -6   23.37    4.89
  -1 -10  -6   18.57    4.75
   1 -10   7   73.81   11.40
  -1 -10   7   72.90   11.85
  -1 -10  -7   69.02    9.97
   1 -10  -7   68.63    9.97
   1 -10   7   70.13    6.92
   1 -10  -7   67.04    5.80
  -1 -10  -7   63.99    5.38
  -1 -10  -8   78.36    9.24
  -1 -10   8   92.04   13.15
   1 -10   8   93.87   11.53
   1 -10  -8   73.34    9.94
   1 -10  -8   76.26    5.64
   1 -10   8   83.70    7.25
   1 -10  -9   22.09    8.49
  -1 -10   9   29.29   11.71
   1 -10   9   18.38   11.03
  -1 -10  10   39.18   11.56
   1 -10  10   45.97   10.53
   1 -10 -10   37.00    9.24
   1  10  10   47.20   10.44
   1  10  10   42.61    6.65
   1  10  10   45.27    5.95
   1 -10  11   12.19   10.27
  -1  10  11   19.93   10.28
   1  10  11   13.18   10.13
  -1  10  11   18.30   10.48
   1  10  11   13.24   10.14
  -1  10  11   21.84    6.35
   1  10  11   21.07    6.73
   1  10  11   21.85    6.07
   1 -10  12   12.48    9.98
  -1  10  12   12.82    6.51
   1  10  12   16.73    6.89
   1  10  12   12.98    6.27
  -1  10  12   10.85   10.24
  -1  10  12    5.15   10.28
   1  10  12   15.66   10.81
   1  10  12   16.90   10.31
  -1  10  13   37.23    6.78
   1  10  13   23.07    7.07
   1  10  13   35.85    6.70
  -1  10  13   24.77   10.83
  -1  10  13   41.91   11.55
   1  10  13   43.83   11.09
   1  10  13   33.43   10.98
   1  10  14   34.75    7.78
  -1  10  14   45.33    7.80
   1  10  14   27.92    7.84
   1  10  14   37.53    7.48
  -1  10  14   45.63    7.02
   1  10  14   45.43    6.95
   1  10  14   46.70   11.26
   1  10  14   56.94   11.72
  -1  10  14   48.90   11.79
  -1  10  14   53.07   11.55
  -1  10  15   12.26   11.47
   1  10  15   14.55   11.44
  -1  10  15   25.68   11.35
   1  10  15   -3.51   10.63
   1  10  15   -1.18    8.11
  -1  10  15    0.59    7.96
  -1  10  15    2.93    6.92
   1  10  15    2.40    7.60
  -1  10  16  176.06   10.39
   1  10  16  182.49   10.32
   1  10  16  184.36   10.22
  -1  10  16  182.62    9.51
  -1  10  16  163.69   10.43
   1  10  16  190.18   10.12
  -1  10  16  179.60   14.31
   1  10  16  208.08   14.59
  -1  10  17   71.45    7.82
   1  10  17   70.31    8.24
  -1  10  17   52.63    9.22
   1  10  17   62.50    8.71
  -1  10  17   70.33    8.68
   1  10  17   71.44    8.62
  -1  10  18  121.40   10.00
   1  10  18  135.22    9.41
   1  10  18  136.94    9.20
  -1  10  18  137.64    8.70
  -1  10  18  136.57    9.48
   1  10  18  141.01    9.68
  -1  10  18  146.69   13.77
   1  10  18  139.93   13.21
   1  10  19   16.63    7.83
  -1  10  19   12.70    7.78
  -1  10  19   16.99    8.14
   1  10  19   17.80    7.83
   1  10  19    9.94    7.82
   1  10  20   19.39    7.70
  -1  10  20    6.05    7.39
  -1 -10  21   20.30    6.58
   1 -10  21   24.56    6.60
   1  10  21   17.66    7.85
   1  10  21   21.41    7.34
  -1  10  21   24.35    7.36
   1 -10  22   -5.41    6.12
  -1 -10  22    6.11    6.21
  -1 -10  22    6.65    9.31
   1 -10  22    8.15    9.34
   1 -10  23   19.41    8.72
  -1 -10  23   11.76    8.54
  -1 -10  23   12.00    5.86
   1 -10  23   10.69    5.91
   1  10  23   10.39    7.16
  -1  10  23   -2.28    7.37
  -1 -10  24   10.54    7.75
   1 -10  24   -1.57    7.47
   1 -10  24    0.95    5.36
  -1 -10  24    1.85    5.37
   1  10  24    6.13    6.49
  -1  10  24    1.92    6.71
  -1 -10  25    4.21    7.00
   1 -10  25    1.94    6.90
  -1  10  25    3.97    6.11
   1  10  25   15.78    6.10
   1 -10  25   -1.32    4.72
  -1 -10  25   -3.47    4.78
  -1  10  26   14.86    5.49
   1  10  26   22.03    5.29
   1 -10  26   10.13    4.04
  -1 -10  26    7.01    4.03
  -1  10  27    7.24    4.35
   1 -10  27    0.81    3.14
  -1 -10  27   -0.99    3.14
   1 -11   0    3.93    9.96
  -1 -11   0   13.47   10.81
   1 -11   1 1508.26   45.15
  -1 -11  -1 1500.31   45.06
  -1 -11   1 1518.74   45.58
   1 -11  -1 1487.25   44.87
   1 -11   2   28.89   10.73
  -1 -11   2   45.47   11.09
  -1 -11  -2   22.03   10.60
   1 -11  -2   20.98   10.12
  -1 -11   3  186.04    8.93
   1 -11   3  166.65    8.73
   1 -11  -3  173.23   12.73
  -1 -11  -3  187.08   12.84
   1 -11   3  187.85   13.36
  -1 -11   3  195.78   14.27
   1 -11   4   28.16    6.34
  -1 -11   4   25.58    6.60
  -1 -11   4   34.45   12.04
   1 -11  -4   29.03    9.89
   1 -11   4   36.52   11.29
  -1 -11  -4   46.17   10.56
   1 -11   5  272.34   10.75
  -1 -11   5  251.32   10.84
  -1 -11  -5  250.93   14.03
  -1 -11   5  263.06   15.78
   1 -11   5  262.21   15.55
   1 -11  -5  245.50   14.30
   1 -11   6    3.86    6.33
  -1 -11   6    0.09    6.69
  -1 -11   6    4.96   11.73
   1 -11  -6   11.25    9.82
   1 -11   6    9.30   11.59
  -1 -11  -6   10.74    9.22
   1 -11   7  517.11   17.17
  -1 -11  -7  532.79   19.84
   1 -11  -7  543.75   20.19
  -1 -11   7  500.44   22.13
   1 -11   7  529.73   21.41
   1 -11   8    4.21    6.94
   1 -11  -8   13.63    5.18
   1 -11   8    5.06   11.56
  -1 -11   8    6.60   12.27
  -1 -11  -8   14.48    9.58
   1 -11  -8    9.13    9.77
   1 -11  -9  610.83   22.52
  -1 -11   9  636.54   24.58
   1 -11   9  616.98   24.52
   1 -11  10   13.73   11.22
  -1 -11  10    4.75   11.90
   1 -11 -10    3.37    9.85
   1  11  10    7.64    6.63
   1  11  10   11.62    6.01
   1 -11  11   63.54   12.34
  -1  11  11   57.40   11.41
  -1  11  11   51.08   11.42
   1  11  11   62.28   10.97
   1  11  11   58.67   11.51
  -1  11  11   66.01    7.31
   1  11  11   63.50    7.44
   1  11  11   68.38    6.74
   1 -11  12   -2.97   10.85
  -1  11  12    3.79    6.62
   1  11  12    0.60    7.06
   1  11  12    5.47    6.42
  -1  11  12   -6.99   11.34
   1  11  12    8.22   10.55
   1  11  12   -4.84   11.32
  -1  11  12   -1.92   10.55
  -1  11  13   44.69    7.37
   1  11  13   41.50    7.67
   1  11  13   49.24    6.94
   1  11  13   47.53   11.82
  -1  11  13   51.82   11.97
   1  11  13   46.34   11.63
  -1  11  13   54.36   11.58
   1  11  14    7.77   11.56
   1  11  14    5.36   11.04
  -1  11  14    2.02   11.18
  -1  11  14    9.62   11.70
  -1  11  14  -15.00    8.26
   1  11  14   -9.30    8.29
  -1  11  14   -9.47    7.11
   1  11  14   -6.53    7.56
   1  11  15  917.67   26.83
  -1  11  15  900.72   26.82
  -1  11  15  897.31   26.32
   1  11  15  854.67   26.43
   1  11  15  890.86   26.56
   1  11  15  889.93   30.56
  -1  11  15  901.98   30.74
   1  11  16    5.62    7.88
  -1  11  16   10.75    7.45
  -1  11  16    2.93    8.59
   1  11  16   -3.45    7.95
   1  11  16   26.57   12.03
  -1  11  16    3.30    8.15
   1  11  16    4.95    8.12
  -1  11  16   15.46   11.63
   1  11  17  758.85   22.66
   1  11  17  708.33   22.60
  -1  11  17  718.63   22.35
  -1  11  17  717.41   22.98
   1  11  17  729.80   22.78
  -1  11  17  739.54   22.86
   1  11  17  773.77   26.73
  -1  11  17  772.45   26.89
   1  11  18   13.07   11.24
  -1  11  18   16.12   11.39
   1  11  18   13.57    7.94
  -1  11  18   14.19    7.93
  -1  11  18   15.04    7.21
   1  11  18   15.76    7.34
  -1  11  18   -0.26    8.08
   1  11  18   11.36    7.79
   1  11  19  111.97    8.77
  -1  11  19  128.34    8.99
  -1  11  19  125.03    9.13
   1  11  19  123.63    8.90
   1 -11  20   17.49    6.53
  -1 -11  20   22.39    6.62
  -1  11  20   19.40    7.39
   1  11  20   21.89    7.37
   1  11  20    1.24    7.67
  -1 -11  21   72.67    6.88
   1 -11  21   59.46    6.72
   1  11  21   53.10    8.04
  -1 -11  22    4.57    8.91
   1 -11  22   14.66    9.12
  -1 -11  22    2.27    5.95
   1 -11  22   -1.94    5.90
   1  11  22   -7.02    7.04
  -1  11  22   -2.90    7.17
   1 -11  23  452.31   16.95
  -1 -11  23  447.09   17.01
   1 -11  23  423.80   13.93
  -1 -11  23  429.44   13.94
  -1  11  23  415.88   14.23
   1  11  23  409.68   14.15
   1 -11  24   10.87    7.01
  -1 -11  24   13.81    7.08
  -1  11  24    9.24    6.29
   1  11  24   16.43    5.98
  -1 -11  24    6.85    5.03
   1 -11  24    3.31    4.97
  -1  11  25  161.42    7.56
   1  11  25  150.29    7.23
   1 -11  25  148.09    6.66
  -1 -11  25  154.64    6.70
   1 -11  26   -1.25    3.44
  -1 -11  26    0.51    3.47
  -1 -12   0    2.46    6.05
   1 -12   0   -0.87    6.06
  -1 -12   0    5.95   11.32
   1 -12   0    8.76   10.58
  -1 -12   1   18.65    6.33
   1 -12  -1   13.50    5.75
   1 -12   1   21.33    6.33
  -1 -12  -1   20.43    6.02
  -1 -12   1   16.80   11.28
   1 -12  -1   18.71   11.16
  -1 -12  -1   20.87   10.70
   1 -12   1   29.65   10.86
   1 -12   2   12.79    6.40
   1 -12  -2   10.39    5.99
  -1 -12  -2    7.09    5.76
  -1 -12   2   10.60    6.53
   1 -12   2   20.13   11.56
  -1 -12   2   19.11   11.43
  -1 -12  -2   11.41   10.22
   1 -12  -2   18.47   10.30
   1 -12  -3   78.86    7.01
  -1 -12  -3   91.29    6.84
  -1 -12   3   86.90    7.67
   1 -12   3   89.42    7.58
  -1 -12   3   71.70   13.06
   1 -12  -3   79.85   11.28
   1 -12   3   77.39   12.32
  -1 -12  -3   93.64   11.75
   1 -12  -4  108.61    6.76
   1 -12   4   96.49    7.87
  -1 -12  -4   96.20    6.76
  -1 -12   4   93.48    8.34
  -1 -12  -4   99.01   11.28
   1 -12  -4  105.63   11.77
  -1 -12   4  115.39   13.30
   1 -12   4   99.42   12.81
  -1 -12   5  163.92    9.55
   1 -12   5  167.88    9.33
  -1 -12  -5  174.08    8.30
   1 -12  -5  165.83    8.23
  -1 -12  -5  161.76   12.78
   1 -12   5  169.90   14.20
   1 -12  -5  162.87   13.44
  -1 -12   5  181.82   14.51
  -1 -12  -6    0.31    5.27
   1 -12  -6    4.23    5.37
   1 -12   6   -4.42    6.85
   1 -12   6   12.41   12.03
  -1 -12   6    5.02   12.73
  -1 -12  -6    3.92    9.46
   1 -12  -6   20.02   10.23
   1 -12  -7    9.28    5.69
   1 -12   7   -2.19    6.90
  -1 -12   7   -7.38   12.11
   1 -12   7    0.26   11.67
   1 -12  -7    4.76    9.96
  -1 -12  -7    6.37    9.87
   1 -12  -8   39.31    5.57
   1 -12  -8   28.26   10.36
  -1 -12  -8   32.89    9.91
  -1 -12   8   36.47   12.71
   1 -12   8   26.28   12.63
   1 -12   9   12.47   12.34
   1 -12  -9   18.11    9.80
  -1 -12   9   16.26   12.06
  -1 -12  10   -2.88   12.79
   1 -12  10   -4.48   12.33
   1  12  10    1.56    7.19
   1  12  10    2.14    6.06
   1 -12  11   -4.16   12.04
   1  12  11    0.44   11.20
   1  12  11  -13.60   11.65
  -1  12  11   -6.41   11.43
  -1  12  11   -4.86   11.77
  -1  12  11    2.83    6.92
   1  12  11   -0.69    7.10
   1  12  11    2.09    6.34
   1 -12  12   41.37   12.04
   1  12  12   36.95    7.68
  -1  12  12   32.61    7.26
   1  12  12   40.90    6.88
   1  12  12   60.33   12.18
  -1  12  12   40.98   11.66
   1  12  12   38.88   11.21
  -1  12  12   35.34   11.94
   1  12  13    7.30   11.98
  -1  12  13   -2.77   10.99
   1  12  13   -7.80   10.89
  -1  12  13    0.23   11.66
  -1  12  13    2.74    7.39
   1  12  13    0.33    7.67
  -1  12  14   26.02   11.89
   1  12  14   28.60   12.19
   1  12  14   -0.89    8.35
  -1  12  14   -7.29    8.59
  -1  12  14    9.51    7.29
   1  12  14    5.05    7.97
   1  12  14    1.97    8.16
  -1  12  15   13.68   11.44
  -1  12  15   26.66   11.96
   1  12  15   15.56   11.90
   1  12  15   21.22   11.33
  -1  12  15    3.45    8.33
   1  12  15    1.89    8.24
   1  12  15   -3.84    7.88
  -1  12  15   11.35    7.50
   1  12  15   10.90    7.75
   1  12  16   15.91   11.42
  -1  12  16   29.62   11.76
  -1  12  16   20.07   11.52
   1  12  16   18.54   11.65
   1  12  16   11.62    8.15
  -1  12  16    7.74    8.16
   1  12  16    4.50    7.46
  -1  12  16   -8.77    7.99
   1  12  16   10.31    7.79
  -1  12  16   14.98    7.56
   1  12  17   14.94   11.06
  -1  12  17   20.35   11.34
   1  12  17   13.89    7.95
  -1  12  17    7.62    7.91
   1  12  17    6.68    7.35
  -1  12  17   12.44    7.38
  -1  12  17   -6.21    7.79
   1  12  17    3.45    7.91
   1  12  18   31.81   11.38
  -1  12  18   11.15   11.27
   1  12  18   13.40    7.63
  -1  12  18   11.94    7.65
  -1  12  18   10.80    7.69
   1  12  18   15.24    7.43
   1  12  19    6.12    7.11
  -1  12  19   12.32    7.23
  -1  12  19   12.16    7.02
  -1  12  19    0.24    7.34
   1  12  19   16.47    7.16
   1  12  19   13.16    7.59
  -1 -12  20   44.51    6.65
   1 -12  20   37.88    6.49
   1  12  20   37.20    7.90
   1 -12  21   40.23    6.34
  -1 -12  21   42.06    6.23
   1  12  21   41.20    7.57
  -1  12  21   53.60    6.97
   1 -12  22   10.41    8.63
  -1 -12  22    4.38    8.49
  -1 -12  22    6.39    5.64
   1 -12  22    8.42    5.65
  -1  12  22   -8.40    6.90
   1  12  22    4.28    6.44
   1 -12  23   16.23    7.61
  -1 -12  23   19.80    7.64
  -1  12  23    9.15    6.37
   1  12  23   21.31    5.99
  -1 -12  23   14.24    5.22
   1 -12  23    5.43    5.22
  -1  12  24    5.70    5.61
   1  12  24   11.19    5.30
  -1 -12  24    0.54    4.51
   1 -12  24    1.01    4.50
  -1  12  25    5.77    4.80
   1 -12  25   -5.93    3.78
  -1 -12  25   -1.68    3.80
  -1 -13   0    3.07    6.70
   1 -13   0    3.30    6.52
   1 -13   0   -0.72   10.99
  -1 -13   0    8.23   12.00
  -1 -13   1  307.57   12.23
  -1 -13  -1  301.90   11.97
   1 -13  -1  302.10   11.68
   1 -13   1  298.00   11.96
   1 -13  -1  324.41   17.06
  -1 -13  -1  318.55   16.88
   1 -13   1  314.25   16.58
  -1 -13   1  322.12   17.23
   1 -13  -2    6.08    6.22
  -1 -13   2    4.09    7.09
   1 -13   2    2.33    6.88
  -1 -13  -2   16.26    6.75
   1 -13  -2    8.65   11.58
   1 -13   2    1.49   11.47
  -1 -13   2   21.82   12.90
  -1 -13  -2   13.46   11.94
  -1 -13  -3  439.39   14.79
   1 -13  -3  434.19   14.87
  -1 -13   3  418.68   15.43
   1 -13   3  428.12   15.22
   1 -13  -3  478.86   19.66
  -1 -13  -3  461.32   19.61
  -1 -13   3  415.45   20.64
   1 -13   3  410.64   20.49
   1 -13  -4  577.65   18.04
   1 -13   4  572.40   18.76
  -1 -13  -4  575.29   18.07
  -1 -13   4  557.71   18.91
   1 -13   4  558.28   23.17
  -1 -13  -4  588.66   22.69
  -1 -13   4  581.24   23.81
   1 -13  -4  554.96   22.74
   1 -13   5   41.13    7.85
   1 -13  -5   36.19    6.27
  -1 -13  -5   45.52    6.65
   1 -13  -5   57.13   12.03
  -1 -13   5   47.52   13.15
  -1 -13  -5   49.24   11.97
   1 -13   5   46.74   12.70
   1 -13  -6  534.45   17.31
   1 -13   6  537.61   18.19
  -1 -13  -6  525.47   17.17
   1 -13   6  506.81   23.11
   1 -13  -6  554.87   22.25
  -1 -13  -6  562.34   22.09
  -1 -13   6  562.57   23.70
   1 -13   7  972.03   29.24
   1 -13  -7  971.18   28.51
   1 -13  -7 1012.60   33.11
  -1 -13   7  991.22   34.68
   1 -13   7  942.18   34.03
  -1 -13  -7  989.80   33.01
   1 -13  -8    1.17    5.93
  -1 -13  -8   13.96   11.12
   1 -13   8    3.85   12.99
  -1 -13   8   11.88   13.29
   1 -13  -8    1.55   11.18
   1  13   9  290.47   12.14
  -1 -13   9  312.50   18.98
   1 -13   9  299.55   18.75
   1 -13  -9  318.36   17.08
   1  13  10   79.98    7.13
  -1  13  10   73.05    8.03
   1  13  10   71.62    8.36
  -1 -13  10   70.22   13.67
   1 -13  10   74.59   14.01
   1  13  10   61.40   12.53
   1 -13  11   33.09   13.04
   1  13  11   23.06    7.67
  -1  13  11   27.53    7.49
   1  13  11   24.31    6.75
  -1  13  11   24.35   12.05
   1  13  11   15.10   11.24
   1  13  11   25.10   12.20
  -1  13  11   23.45   11.40
   1  13  12  983.04   32.36
  -1  13  12  967.83   32.33
  -1  13  12  920.79   27.56
   1  13  12  930.35   27.76
  -1  13  13    0.48   12.20
   1  13  13    8.27   11.83
  -1  13  13    5.21    7.30
   1  13  13   -2.38    7.92
  -1  13  14  272.34   16.16
   1  13  14  305.58   16.45
   1  13  14  273.14   11.79
   1  13  14  245.39   11.41
  -1  13  14  266.20   11.54
   1  13  14  272.21   12.17
  -1  13  14  264.05   16.31
  -1  13  14  251.12   12.03
   1  13  14  288.32   16.57
  -1  13  15  279.88   12.34
   1  13  15  271.32   12.27
   1  13  15  308.30   16.51
  -1  13  15  315.73   16.56
  -1  13  15  296.41   16.68
   1  13  15  282.09   16.28
  -1  13  15  264.76   12.15
   1  13  15  259.15   11.77
   1  13  15  277.07   12.04
  -1  13  15  278.09   11.58
   1  13  16   11.89   11.36
  -1  13  16    7.14   11.10
   1  13  16    0.81    7.36
  -1  13  16    4.99    7.34
   1  13  16    4.23    7.81
  -1  13  16  -15.05    7.78
  -1  13  16   -0.80    7.68
   1  13  16   -2.84    7.66
  -1  13  17  762.10   23.53
   1  13  17  753.48   23.34
  -1  13  17  794.05   23.75
   1  13  17  792.47   23.69
  -1  13  17  784.54   27.41
   1  13  17  814.56   27.65
   1  13  18  168.05    9.64
  -1  13  18  178.51    9.25
   1  13  18  163.23    8.89
  -1  13  18  159.94    9.18
  -1  13  18  165.74    9.44
   1  13  18  178.49    9.39
  -1  13  18  190.17   13.56
   1  13  18  172.91   13.45
   1  13  19   69.52    7.85
  -1  13  19   84.76    7.49
  -1 -13  20  192.08    8.85
   1 -13  20  181.91    8.83
   1  13  20  206.66    9.00
  -1  13  20  197.29    9.38
   1  13  20  195.00    9.79
   1 -13  21   90.35    6.66
  -1 -13  21   83.38    6.60
  -1  13  21   96.55    6.98
  -1 -13  22   34.02    8.05
   1 -13  22   30.92    8.06
  -1  13  22   21.30    6.31
   1  13  22   43.49    5.99
  -1 -13  22   31.51    5.43
   1 -13  22   29.63    5.37
  -1  13  23  184.31    8.04
   1 -13  23  185.12    7.59
  -1 -13  23  183.45    7.66
  -1  13  24   24.82    4.86
   1 -13  24   15.48    4.00
  -1 -13  24   11.77    3.99
   1 -14   0    6.61    6.92
  -1 -14   0   -1.04    7.15
   1 -14   0    9.77   12.34
  -1 -14   0   10.08   12.85
  -1 -14  -1   60.41    7.62
   1 -14   1   83.27    8.33
  -1 -14   1   66.27    7.84
   1 -14  -1   69.01    7.99
  -1 -14  -1   82.73   13.34
   1 -14   1   69.04   13.37
  -1 -14   1   76.23   13.37
   1 -14  -1   78.75   12.93
   1 -14   2   23.05    7.43
  -1 -14  -2   23.14    7.30
   1 -14  -2   28.65    7.01
  -1 -14   2   21.54    7.88
  -1 -14   2   33.90   13.95
   1 -14  -2   25.02   11.81
  -1 -14  -2   10.50   11.76
   1 -14   2   29.10   13.22
   1 -14  -3   22.70    7.01
  -1 -14   3   15.29    7.82
  -1 -14  -3   17.50    7.21
   1 -14   3   22.81    7.69
   1 -14  -3   29.41   12.56
   1 -14   3   30.02   12.97
  -1 -14   3   15.67   13.67
  -1 -14  -3   36.29   12.29
   1 -14  -4   13.86    6.89
   1 -14   4    5.05    8.16
  -1 -14  -4   13.42    7.15
  -1 -14   4   13.04   13.99
  -1 -14  -4   20.84   11.58
   1 -14   4    9.57   13.09
   1 -14  -4   23.06   12.49
  -1 -14  -5   17.17    6.98
   1 -14   5   -0.11    7.76
   1 -14  -5   13.73    7.20
   1 -14  -5   23.88   12.29
  -1 -14  -5   17.35   12.28
  -1 -14   5   14.90   13.43
   1 -14   5   25.72   12.86
   1 -14   6   28.07    8.36
   1 -14  -6   37.61    7.15
  -1 -14  -6   40.38    7.33
   1 -14   6   58.59   13.58
  -1 -14  -6   49.74   12.79
  -1 -14   6   48.92   14.10
   1 -14  -6   57.48   12.95
   1 -14  -7   48.43    7.46
   1 -14  -7   50.20   13.00
  -1 -14  -7   59.82   12.37
  -1 -14   7   43.21   14.05
   1 -14   7   49.12   14.49
   1 -14  -8   18.90   11.95
   1 -14   8   29.95   13.90
  -1 -14   8    5.19   13.59
   1 -14  -9   11.32   12.01
   1 -14   9   11.50   14.07
  -1 -14   9   15.32   13.12
   1  14   9   10.23    8.06
   1  14   9    5.36    6.66
  -1  14  10   13.96    7.85
   1  14  10   10.99    7.83
   1  14  10    9.98    6.66
  -1  14  10   14.72   12.54
   1  14  10    3.11   12.41
   1  14  11   -2.41   12.04
  -1  14  11    5.34   12.25
  -1  14  11   -3.07    7.61
   1  14  11    7.81    7.83
   1  14  12    8.66   12.00
   1  14  12   26.05   11.81
  -1  14  12   20.13   12.29
  -1  14  12   22.38   12.12
   1  14  12   18.89    7.83
  -1  14  12   25.62    7.68
  -1  14  13   45.37   12.21
   1  14  13   53.87   12.52
  -1  14  13   46.20   12.15
   1  14  13   52.55   12.16
  -1  14  13   45.40    7.85
   1  14  13   47.03    8.20
  -1  14  14  136.51   13.60
   1  14  14  141.11   13.58
  -1  14  14  161.43   13.73
   1  14  14  120.51    9.34
   1  14  14  112.99   13.22
  -1  14  14  123.67    9.39
   1  14  14  107.37    8.59
  -1  14  14  132.43    9.00
   1  14  14  125.52    9.24
  -1  14  15   34.51   11.74
   1  14  15   34.47   11.61
  -1  14  15    8.88    7.85
   1  14  15   12.81    7.95
   1  14  15   20.32    7.89
   1  14  15   12.29    7.33
  -1  14  15    2.80    7.40
  -1  14  16   66.15   11.72
   1  14  16   55.00   11.47
   1  14  16   70.65   11.92
  -1  14  16   45.06    7.73
  -1  14  16   58.89   11.75
   1  14  16   42.48    7.77
   1  14  16   39.76    7.31
  -1  14  16   26.92    7.12
  -1  14  16   49.06    7.61
  -1  14  17   30.16   10.85
   1  14  17   26.55   10.55
   1  14  17   20.76    7.14
  -1  14  17   14.09    7.23
   1  14  17   22.64    7.58
  -1  14  17   15.81    7.19
  -1  14  17    7.05    6.70
  -1  14  18   24.44   10.20
   1  14  18   19.28   10.03
   1  14  18   21.65    7.38
  -1  14  18   11.43    6.74
   1  14  18   17.21    6.48
  -1  14  19   11.10    6.61
   1  14  19   12.21    5.84
   1  14  19   11.96    7.09
  -1  14  19    3.33    6.58
   1  14  19   23.25    6.63
   1  14  20    5.85    6.82
  -1  14  20   17.01    6.03
   1  14  20    6.16    5.84
   1 -14  20    5.16    5.42
  -1 -14  20    4.78    5.58
  -1 -14  21    9.56    5.18
   1 -14  21   11.06    5.18
  -1  14  22   15.36    5.50
   1 -14  22   15.97    4.78
  -1 -14  22   19.23    4.75
  -1  14  23   12.75    4.65
   1 -14  23    2.85    3.98
  -1 -14  23    6.49    4.08
   1 -15   0   -1.24    7.62
  -1 -15   0   -3.08    8.01
   1 -15   0   -3.00   13.31
  -1 -15   0   23.89   13.37
  -1 -15   1   16.97    8.26
  -1 -15  -1   18.24    7.80
   1 -15   1   29.23    8.48
   1 -15  -1   18.15    7.74
   1 -15  -1   21.21   13.15
  -1 -15  -1   24.28   13.74
   1 -15   1   29.62   13.64
  -1 -15   1   28.26   13.59
   1 -15   2  433.96   15.73
  -1 -15  -2  403.24   15.64
  -1 -15   2  412.04   15.97
   1 -15  -2  435.25   15.63
  -1 -15   2  405.44   22.05
   1 -15   2  445.52   21.84
  -1 -15  -2  463.31   21.30
   1 -15  -2  439.39   21.05
   1 -15   3    6.69    8.14
   1 -15  -3    3.28    7.69
  -1 -15  -3    8.75    7.63
   1 -15   3   12.13   13.73
   1 -15  -3   25.77   13.34
  -1 -15  -3    1.83   12.35
  -1 -15   3   17.44   14.19
   1 -15   4  767.28   24.18
  -1 -15  -4  774.13   23.65
   1 -15  -4  771.67   23.86
  -1 -15   4  728.53   30.07
  -1 -15  -4  737.59   29.12
   1 -15  -4  772.90   29.53
   1 -15   4  743.27   29.82
   1 -15   5   18.96    8.77
   1 -15  -5   21.41    7.11
  -1 -15  -5   16.01    6.96
  -1 -15   5   29.44   15.27
   1 -15  -5   19.31   12.43
   1 -15   5   19.09   13.67
  -1 -15  -5   39.07   12.55
   1 -15  -6  442.31   15.54
  -1 -15   6  411.50   22.05
   1 -15  -6  436.83   21.45
  -1 -15  -6  452.38   21.37
   1 -15   6  450.48   22.21
   1 -15  -7   49.25    7.87
  -1 -15  -7   54.34   13.21
   1 -15  -7   44.51   12.51
   1  15   8    6.25    7.91
   1 -15   9    9.28   13.93
  -1 -15   9    1.01   14.10
   1  15   9    1.29    7.83
   1  15   9   -2.87    6.59
   1 -15  10  316.42   18.88
   1  15  10  287.70   16.70
   1  15  10  304.33   12.32
  -1  15  10  280.59   12.10
   1  15  10  275.06   17.06
  -1  15  10  283.49   17.23
  -1  15  11    4.58    7.68
   1  15  11    5.98    7.82
   1 -15  11    0.32   13.33
  -1  15  11   -1.48   11.87
   1  15  11   -9.30   11.98
   1  15  11  -11.24   12.11
  -1  15  11   -3.96   12.14
   1  15  12  893.95   30.33
  -1  15  12  845.95   30.35
  -1  15  12  866.65   30.24
   1  15  12  874.26   30.24
  -1  15  12  864.76   25.85
   1  15  12  859.09   25.97
   1  15  13   -3.07   11.41
  -1  15  13   -3.34   11.69
   1  15  13   -5.28    8.05
  -1  15  13   -5.23    7.94
   1  15  13   -3.12    7.80
  -1  15  13   -6.17    7.46
   1  15  13  -17.70    7.15
   1  15  14  201.85   14.31
  -1  15  14  212.38   14.58
  -1  15  14  179.40   10.04
   1  15  14  176.18   10.00
   1  15  14  159.06    9.26
   1  15  15   19.14   11.15
   1  15  15   17.41   11.22
  -1  15  15   15.11   11.20
  -1  15  15   11.98   11.11
   1  15  15    2.05    7.42
  -1  15  15    8.62    7.51
  -1  15  15   -0.88    7.34
   1  15  15    0.33    7.41
  -1  15  15    1.74    7.18
   1  15  15   -0.59    6.68
  -1  15  16   17.84   10.52
   1  15  16   16.24   10.52
   1  15  16   12.56   10.77
  -1  15  16    4.43   10.54
   1  15  16    8.38    7.22
  -1  15  16    2.19    7.08
   1  15  17   13.77    6.16
  -1  15  17    8.58    6.77
  -1  15  17    1.62    6.62
   1  15  17    8.01    7.23
   1  15  17   23.78    9.95
  -1  15  17    9.24    9.84
   1  15  18  179.31    8.98
  -1  15  18  178.63    8.57
  -1  15  18  158.84    8.46
   1  15  18  170.09    8.74
  -1  15  18  187.49    8.89
   1  15  19   25.50    6.22
  -1  15  19   13.78    6.16
  -1  15  19    8.92    5.92
   1 -15  20  438.10   14.32
  -1 -15  20  447.64   14.39
   1 -15  21    0.48    4.57
  -1 -15  21    0.05    4.62
  -1  15  21   -2.56    5.17
  -1 -15  22   88.13    5.24
   1 -15  22   96.91    5.24
   1 -16   0   -2.80    8.44
  -1 -16  -1   -0.60    7.87
   1 -16  -1    0.24    8.09
   1 -16   1    5.77    8.52
   1 -16  -2   -1.44    8.31
   1 -16   2   -1.86    8.41
  -1 -16  -2   -2.04    7.90
   1 -16  -3    5.39    8.37
  -1 -16  -3    7.86    7.66
   1 -16   3    5.38    8.96
   1 -16   4   29.25    9.40
   1 -16  -4   34.96    8.13
  -1 -16  -4   26.04    7.91
   1 -16  -5   13.50    8.23
  -1 -16  -5    8.85    7.22
   1 -16   5   15.09   15.16
  -1 -16   5    8.02   15.58
   1 -16  -6    2.70    7.75
  -1 -16  -6   12.39   13.05
  -1 -16   6    8.00   14.59
   1 -16  -6   13.33   13.46
   1 -16   6    2.07   15.02
  -1 -16  -7   10.94   13.03
   1 -16  -7    7.11   13.91
   1 -16   7   -5.15   14.66
  -1 -16   7   -9.69   14.83
   1  16   8    5.63    7.96
   1 -16  -8   21.50   13.68
   1 -16   8   11.54   14.24
  -1 -16   8   -2.05   14.49
  -1  16   9    5.02    7.88
   1  16   9    4.04    7.86
   1 -16  -9    5.63   11.84
  -1 -16   9   -6.06   13.68
   1 -16   9    5.67   14.00
   1  16   9   -6.23   12.27
   1  16  10    6.62    7.84
  -1  16  10    9.95    7.62
   1 -16  10   10.90   13.61
  -1  16  10    2.49   11.92
   1  16  10   -2.70   12.14
  -1  16  10    3.97   11.99
   1  16  10    1.23   11.86
  -1  16  11   -0.24   11.79
   1  16  11    1.20   11.58
  -1  16  11    5.31    7.43
   1  16  11    5.97    7.60
   1  16  12   25.58   11.45
  -1  16  12   12.55   11.61
   1  16  13   15.83   10.99
  -1  16  13   20.31   11.47
  -1  16  13   17.11   11.40
   1  16  13   10.40   11.09
   1  16  13   -7.61    7.74
  -1  16  13   -1.94    7.72
   1  16  13    4.76    7.71
  -1  16  13   -1.37    7.36
  -1  16  14   19.82   10.91
   1  16  14   19.21   11.06
  -1  16  14   13.80   10.92
   1  16  14   16.72   10.72
   1  16  14   -7.98    7.34
  -1  16  14   -5.34    7.26
   1  16  14   -4.37    7.64
  -1  16  14    4.81    7.06
  -1  16  15   13.77   10.14
   1  16  15    0.81    9.95
   1  16  15    3.87   10.38
  -1  16  15    6.99   10.34
   1  16  15  -10.86    7.36
  -1  16  15   -4.65    6.94
  -1  16  15  -12.46    6.66
   1  16  16   13.62    9.53
  -1  16  16    3.82    9.61
  -1  16  16    1.93    6.79
   1  16  16    4.70    6.62
  -1  16  16    8.62    6.62
   1  16  16    2.12    7.11
  -1  16  16   -2.13    6.38
  -1  16  17   18.33    8.90
   1  16  17   21.82    9.19
   1  16  17    6.12    6.64
  -1  16  17    5.80    6.09
  -1  16  17   11.12    6.23
  -1  16  17    3.74    6.46
   1  16  17    0.87    6.28
   1  16  18    9.87    6.37
  -1  16  18    6.57    5.57
   1  16  18    9.40    6.04
  -1  16  18   12.66    5.96
  -1  16  19   26.28    5.21
   1  16  19   13.95    6.17
   1 -16  19   10.63    4.90
  -1 -16  19    8.66    4.93
  -1 -16  20    3.05    4.46
   1 -16  20    1.38    4.36
   1 -16  21    9.69    3.83
  -1 -16  21    3.65    3.83
   1 -17   0    1.41    8.63
   1 -17   0   11.06   14.78
  -1 -17   0    5.98   14.41
   1 -17  -1  182.93   10.91
   1 -17   1  187.35   11.31
   1 -17   1  168.78   18.02
  -1 -17  -1  186.62   17.89
  -1 -17   1  173.50   18.23
   1 -17  -1  187.44   18.02
   1 -17   2   19.12    9.01
   1 -17  -2   28.86    8.56
   1 -17   2   38.01   15.43
  -1 -17  -2   38.31   15.62
  -1 -17   2   55.30   15.90
   1 -17  -2   38.03   15.08
   1 -17  -3   47.16    8.42
   1 -17  -3   66.16   15.48
  -1 -17  -3   30.90   14.90
   1 -17   3   39.88   15.62
  -1 -17   3   70.06   15.58
   1 -17  -4  244.12   12.08
  -1 -17   4  232.62   19.25
   1 -17   4  223.34   18.95
  -1 -17  -4  262.57   18.87
   1 -17  -4  251.02   18.79
   1 -17  -5  104.50    9.35
  -1 -17   5   93.93   16.59
   1 -17   5  112.10   17.01
  -1 -17  -5  116.11   16.33
   1 -17  -5   88.71   16.15
   1 -17  -6  256.84   12.14
   1 -17   6  268.30   19.11
  -1 -17   6  263.94   19.05
  -1 -17  -6  280.16   18.17
   1 -17  -6  266.66   19.08
   1  17   7  305.86   12.52
  -1 -17   7  270.21   19.91
   1 -17   7  278.78   19.37
  -1 -17  -7  316.83   18.73
   1 -17  -7  321.81   19.80
  -1  17   8   36.45    7.87
   1  17   8   27.10    8.03
  -1 -17   8   13.08   14.49
   1 -17   8   25.08   13.63
   1 -17  -8   46.48   14.22
   1 -17   9   85.58   14.85
   1  17  10    3.80   11.59
  -1  17  10   21.55   11.62
   1  17  10   13.54   11.63
  -1  17  10   22.54   11.85
  -1  17  11    9.75   11.25
   1  17  11    0.23   11.20
  -1  17  11    6.47   11.20
   1  17  11    2.06   10.93
   1  17  11   11.54    7.48
  -1  17  11    8.04    7.41
  -1  17  12  152.64   13.46
   1  17  12  172.17   13.25
   1  17  12  166.02   13.29
  -1  17  12  181.79   13.75
  -1  17  12  144.83    9.14
   1  17  12  154.69    9.41
   1  17  13   -3.11    7.39
  -1  17  13  -11.99    6.82
  -1  17  13   -6.57    6.92
  -1  17  13   11.98   10.83
   1  17  13   10.69   10.18
   1  17  13    5.41   10.57
  -1  17  13   17.56   10.62
  -1  17  14   75.97    7.66
   1  17  14   79.25    7.62
  -1  17  14   87.73   10.98
   1  17  14   95.39   11.18
   1  17  14   84.99    8.07
  -1  17  14   71.33    7.20
  -1  17  14   77.30    7.63
   1  17  14  101.73   11.58
  -1  17  14  103.11   11.71
  -1  17  15  170.41    8.86
   1  17  15  172.32    8.90
  -1  17  15  207.03   12.33
   1  17  15  201.94   12.30
   1  17  15  195.95   12.63
  -1  17  15  192.91   12.48
  -1  17  15  175.51    8.89
  -1  17  15  158.94    8.35
   1  17  15  172.51    9.26
   1  17  16   11.31    8.72
  -1  17  16    6.55    8.77
   1  17  16    4.97    6.55
  -1  17  16    5.69    6.17
  -1  17  16   -2.63    5.60
  -1  17  16   -3.56    6.18
   1  17  16    8.71    6.16
   1  17  17  208.10    9.08
   1  17  17  208.27    8.68
  -1  17  17  196.70    8.84
  -1  17  17  213.64   11.44
   1  17  17  209.38   11.34
   1  17  18   59.00    5.70
  -1  17  18   54.64    5.75
   1 -17  19   12.14    4.21
  -1 -17  19   18.53    4.38
  -1 -17  20   98.73    5.00
   1 -17  20   96.54    4.95
  -1 -18   0   -3.19   14.94
   1 -18   0   25.40   15.38
   1 -18   1   44.71   14.90
   1 -18  -1   16.88   15.54
  -1 -18   1   22.26   14.63
  -1 -18  -1   12.75   14.20
   1 -18  -1   32.88    8.14
  -1 -18  -2    7.76   14.34
   1 -18  -2   10.14   15.20
  -1 -18   2  -10.90   14.46
   1 -18   2   14.53   15.26
   1 -18  -2   -5.49    7.94
   1 -18  -3    1.74   14.82
  -1 -18   3    4.89   14.42
   1 -18   3   -8.10   15.38
  -1 -18  -3    7.02   14.87
   1 -18  -3    6.83    8.24
  -1 -18  -4   44.81   15.21
   1 -18   4   39.51   16.18
  -1 -18   4   45.44   15.67
   1 -18  -4   54.44   15.45
  -1 -18  -5   11.28   14.47
  -1 -18   5    7.84   15.10
   1 -18   5    0.69   15.13
   1 -18  -5   16.13   14.25
  -1 -18   6  -10.05   14.87
   1 -18   6   15.87   13.88
  -1 -18  -6   14.69   14.02
   1 -18  -6   17.87   14.37
   1 -18  -6    2.97    7.64
  -1 -18  -7   19.93   13.77
   1 -18   7    9.53   14.10
   1 -18  -7   25.27   14.14
   1  18   7   20.97    6.50
  -1  18   8    5.01    7.66
   1  18   8    5.23    7.86
   1 -18  -8   13.61   12.82
   1 -18   8    5.37   13.07
  -1  18   8   -0.24   11.62
   1  18   8   -6.38   11.78
   1  18   9   26.28   11.51
  -1  18   9   21.05   11.53
   1  18   9   19.02   11.22
  -1  18   9   35.46   11.89
  -1  18   9   34.24    7.75
   1  18   9   25.16    7.62
  -1  18  10   10.46   10.81
  -1  18  10   21.49   11.45
   1  18  10   -2.20   10.64
   1  18  10    3.07   11.02
   1  18  10   12.24    7.61
  -1  18  10    4.62    7.39
   1  18  11   27.63   11.23
  -1  18  11   28.04   10.75
   1  18  11   13.89   10.27
  -1  18  11   29.58   11.04
  -1  18  11   21.20    7.23
   1  18  11   21.17    7.69
   1  18  12   23.42   10.14
  -1  18  12   24.85   10.07
   1  18  12   23.25   10.37
  -1  18  12   25.06   10.56
   1  18  12   13.60    6.90
  -1  18  12   10.65    7.01
   1  18  12   16.47    7.20
  -1  18  12   12.82    6.86
  -1  18  13    0.37    9.79
   1  18  13   16.02    9.81
   1  18  13    7.46    9.26
  -1  18  13   11.11    9.46
   1  18  13   -1.43    6.66
  -1  18  13  -13.36    6.88
  -1  18  13   -3.19    6.64
   1  18  13   -5.97    6.96
  -1  18  14   13.30    8.89
   1  18  14   19.16    8.65
   1  18  14   10.05    6.18
  -1  18  14   16.19    9.58
  -1  18  14   12.74    6.46
   1  18  14   30.78    9.37
   1  18  14   12.52    6.77
  -1  18  14   10.66    6.46
  -1  18  15   18.50    8.45
   1  18  15   17.69    8.18
  -1  18  15   -0.84    6.00
   1  18  15   15.93    5.92
   1  18  15    6.26    6.38
  -1  18  15   11.48    6.06
   1  18  16    4.63    5.48
  -1  18  16    7.32    5.49
   1  18  16    8.17    5.89
  -1  18  16   12.37    5.52
   1  18  17   17.57    5.03
  -1  18  17   15.74    5.04
   1  18  17   20.19    5.55
  -1 -18  18    6.47    4.02
   1 -18  18    1.89    3.88
   1 -19   0   12.72   15.02
  -1 -19   0   20.98   13.88
   1 -19   1  254.46   18.89
  -1 -19  -1  292.49   18.82
   1 -19  -1  294.75   19.23
  -1 -19   1  253.26   19.25
   1 -19  -2    9.91   13.81
  -1 -19  -2    9.77   14.37
   1 -19   2   25.21   14.53
  -1 -19   2   16.37   14.45
   1 -19  -3   81.39   15.60
   1 -19   3   77.43   16.04
  -1 -19  -3   91.43   15.04
  -1 -19   3   67.94   15.73
   1 -19   4   -3.63   14.01
  -1 -19  -4    0.98   12.89
  -1 -19   4    0.97   13.40
   1 -19  -4   13.73   14.03
  -1 -19   5  137.25   16.45
   1 -19  -5  170.18   16.60
  -1 -19  -5  155.93   16.19
   1 -19   5  170.25   16.45
   1  19   5  173.64    9.73
   1 -19   6   10.63   13.63
  -1 -19  -6    6.15   13.05
   1 -19  -6    7.34   12.85
  -1  19   6    4.58    7.83
   1  19   6   11.55    7.69
   1 -19   7  321.47   19.24
   1 -19  -7  364.05   19.84
   1  19   7  384.57   13.85
  -1  19   7  377.67   13.89
   1  19   7  391.20   17.96
  -1  19   7  385.94   18.15
   1  19   8   27.02    7.55
  -1  19   8   27.65    7.58
   1 -19  -8   40.46   12.53
   1  19   8   15.51   11.02
   1  19   8   28.03   10.80
  -1  19   8   20.23   10.80
  -1  19   8   28.68   11.57
   1  19   9  347.56   16.30
  -1  19   9  354.88   16.39
   1  19   9  345.75   16.65
  -1  19   9  353.66   16.74
  -1  19   9  319.37   12.43
   1  19   9  318.96   12.66
   1  19  10   13.05   10.27
  -1  19  10    6.29   10.28
   1  19  10    5.67    9.71
  -1  19  10    0.20    9.84
   1  19  10   -7.23    7.31
  -1  19  10    5.01    6.74
   1  19  11   34.97    9.49
   1  19  11   52.02   10.19
  -1  19  11   34.38    9.67
  -1  19  11   52.34   10.30
  -1  19  11   26.97    6.91
   1  19  11   40.11    6.88
   1  19  11   38.88    7.27
  -1  19  11   33.84    6.97
   1  19  12   25.94    9.33
  -1  19  12   34.75    9.56
   1  19  12   36.52    9.07
  -1  19  12   39.30    9.32
  -1  19  12   24.82    6.53
   1  19  12   22.54    6.52
  -1  19  12   26.82    6.42
   1  19  12   27.12    6.93
   1  19  13   27.66    8.47
   1  19  13   35.59    8.92
  -1  19  13   20.80    8.46
  -1  19  13   19.94    8.76
  -1  19  13    6.13    6.05
   1  19  13    8.78    6.00
  -1  19  13   11.70    6.08
   1  19  13   16.85    6.40
  -1  19  14    9.48    5.65
   1  19  14    8.73    5.58
  -1  19  14    2.23    5.66
   1  19  14   13.44    5.97
  -1  19  15  183.45    7.82
   1  19  15  187.56    7.82
  -1  19  15  192.97    7.92
   1  19  15  189.74    8.11
  -1  19  16   10.78    4.64
   1  19  16    9.20    4.61
   1  19  16   11.27    4.98
   1 -19  17  125.86    5.38
  -1 -19  17  127.71    5.42
  -1 -20   0    3.68   13.46
   1 -20   0    5.66   13.03
   1 -20   1   40.89   14.35
  -1 -20  -1   12.85   13.59
  -1 -20   1   33.17   13.39
   1 -20  -1   33.09   13.59
  -1 -20   2    0.30   13.14
   1 -20  -2    0.31   12.83
   1 -20   2   -6.17   13.63
  -1 -20  -2    7.93   12.45
   1  20   3    7.25    7.51
  -1 -20   3    0.59   12.98
  -1 -20  -3   10.51   12.72
   1 -20  -3    1.55   13.37
   1 -20   3   -1.52   13.22
   1  20   4    4.27    7.25
   1 -20  -4   -1.82   13.24
  -1 -20  -4  -16.09   12.58
   1 -20   4    3.55   13.13
  -1  20   5    1.80    7.13
   1  20   5   14.90    7.31
   1 -20  -5   17.90   12.02
  -1 -20  -5    7.00   11.49
   1 -20   5    7.11   13.02
  -1  20   6   -1.74    7.21
   1  20   6    2.70    7.29
   1 -20  -6   14.03   11.76
  -1 -20  -6   -6.04   11.57
   1  20   6  -13.38   10.85
  -1  20   6  -11.65   10.67
   1  20   7    1.70    7.04
  -1  20   7    4.00    7.01
   1 -20  -7   16.53   11.75
   1  20   7    5.08   10.18
   1  20   7    1.76    9.75
  -1  20   7    8.47   10.27
  -1  20   7   -0.99    9.82
   1  20   8   12.30    9.61
  -1  20   8    0.75    9.22
   1  20   8    1.85    9.58
  -1  20   8   -3.17    9.82
  -1  20   8    3.64    6.81
   1  20   8   -3.82    6.92
   1  20   9   19.00    9.22
  -1  20   9   12.78    9.03
   1  20   9   10.85    9.36
  -1  20   9   16.94    9.51
   1  20   9    3.80    6.68
  -1  20   9   17.08    6.60
   1  20  10    5.93    8.52
  -1  20  10   13.14    8.65
  -1  20  10    9.71    9.07
   1  20  10    3.75    8.95
  -1  20  10  -14.54    6.46
   1  20  10  -10.00    6.36
  -1  20  10   -3.99    6.43
   1  20  10    4.55    6.53
  -1  20  11   23.42    8.60
   1  20  11   24.55    8.65
   1  20  11    3.44    5.91
  -1  20  11    7.77    5.86
  -1  20  11    7.35    5.86
   1  20  11    0.41    6.30
   1  20  12   12.89    7.88
  -1  20  12    8.03    7.87
  -1  20  12   -5.30    5.59
   1  20  12   -9.27    5.50
   1  20  12   -3.31    5.92
  -1  20  12   -0.89    5.65
  -1  20  13   11.65    7.27
   1  20  13   -2.60    5.07
  -1  20  13   -5.55    5.00
  -1  20  13    4.09    5.19
   1  20  13    3.81    5.43
   1  20  14    6.86    4.55
  -1  20  14    2.52    4.57
  -1  20  14    8.28    4.73
   1  20  14    7.29    5.00
  -1  20  15    9.48    4.07
   1  20  15    7.38    4.03
   1  20  15   18.83    4.53
   1  21   0    7.30    6.64
   1 -21   0   -0.81   12.09
   1  21   1   15.85    6.50
   1 -21   1    5.90   11.64
   1 -21  -1    4.04   12.00
   1  21   2  306.41   11.40
   1 -21  -2  299.26   17.27
   1 -21   2  266.25   17.07
  -1  21   3   41.97    7.16
   1  21   3   46.46    6.98
   1 -21  -3   37.79   12.28
   1 -21   3   47.64   12.06
  -1  21   4  285.95   11.00
   1  21   4  280.93   10.97
   1 -21  -4  274.02   16.24
   1  21   5    5.82    6.44
  -1  21   5    2.40    6.57
   1 -21  -5   17.05   11.04
  -1  21   5  -10.45    9.58
   1  21   5   -4.75    9.68
   1  21   5   -0.71    8.86
  -1  21   6  148.96   11.06
   1  21   6  135.93   10.75
  -1  21   6  147.60   11.24
   1  21   6  147.80   11.14
   1  21   6  140.20    7.91
  -1  21   6  141.95    8.07
   1  21   7   -5.79    8.30
   1  21   7    0.32    8.73
  -1  21   7    9.17    8.83
  -1  21   7    2.59    8.47
   1  21   7   -6.06    6.33
  -1  21   7    7.75    6.13
   1  21   8    1.80    8.42
  -1  21   8    2.12    8.27
   1  21   8   -6.43    6.03
  -1  21   8   -1.45    5.99
  -1  21   9   74.15    8.79
  -1  21   9   68.32    6.22
   1  21   9   62.17    6.20
  -1  21   9   61.20    6.26
   1  21   9   67.33    6.39
  -1  21  10  133.94    6.86
   1  21  10  127.51    6.87
  -1  21  10  156.50    9.53
   1  21  10  153.84    9.44
  -1  21  10  131.05    7.00
   1  21  10  129.42    7.16
   1  21  11   -5.51    4.73
   1  21  11    9.79    6.76
  -1  21  11   -2.69    4.87
  -1  21  11   13.96    6.85
   1  21  11    3.55    5.21
  -1  21  11   -1.91    5.00
  -1  21  12  195.69    7.35
   1  21  12  197.92    7.40
  -1  21  12  187.58    7.49
   1  21  12  195.99    7.64
   1  21  13    7.18    3.76
  -1  21  13    5.44    3.89
  -1  22   0    4.89    5.66
   1  22   0   -0.76    5.40
  -1  22   1    6.74    5.72
   1  22   1   14.50    5.58
   1  22  -1   11.02    5.31
  -1  22  -1   18.37    5.62
  -1  22   2    7.11    5.70
   1  22  -2    3.88    5.12
   1  22   2    9.44    5.61
   1  22   3   39.80    5.79
  -1  22   3   33.90    5.88
   1  22  -3   30.73    5.11
   1  22   3   26.83    8.51
  -1  22   3   30.60    8.62
   1  22  -4   44.51    4.97
   1  22   4   61.36    5.98
  -1  22   4   59.94    6.06
   1  22   4   55.70    8.74
  -1  22   4   59.44    8.84
   1  22   5   -4.83    5.45
  -1  22   5    0.65    5.39
   1  22  -5   -2.46    4.17
   1  22   5    2.59    7.67
  -1  22   5    2.47    7.77
   1  22   6   -1.21    5.39
  -1  22   6    0.57    5.23
   1  22   6    1.29    7.36
  -1  22   6    6.48    7.51
   1  22   7   -0.87    5.22
  -1  22   7    1.27    5.07
   1  22   7   -3.45    4.96
   1  22   7   10.11    6.96
  -1  22   8   -0.38    4.83
   1  22   8   -4.21    4.91
   1  22   8   -6.47    4.75
  -1  22   8   -8.12    4.71
  -1  22   8    9.93    6.64
   1  22   9   -4.30    4.26
  -1  22   9   -6.57    4.40
  -1  22   9   -1.29    4.51
   1  22   9    3.18    4.69
  -1  22  10    3.00    3.94
   1  22  10    1.32    3.77
   1  22  11    0.81    3.42
  -1  22  11    5.13    3.31
  -1  23   0    2.37    4.24
  -1  23  -1   -0.22    4.18
   1  23   1   -1.11    4.17
  -1  23   1    0.30    4.34
   1  23   2  116.89    5.75
  -1  23   2  119.13    5.87
  -1  23   3    1.39    4.32
   1  23   3   -2.47    4.24
  -1  23   4  347.43   10.87
   1  23   5   -7.54    4.09
  -1  23   6  232.63    7.68
   1  23   6  225.23    7.73
  -2   0   0 5336.60  141.32
  -2   0   1    1.55    2.42
  -2   0  -1    1.21    2.13
   2   0  -1   -0.59    1.32
  -2   0  -1   -0.20    1.29
  -2   0   2   12.89    2.28
   2   0  -2   11.14    2.28
  -2   0  -2   10.37    2.27
  -2   0  -2    8.99    2.11
   2   0   2   12.96    2.39
  -2   0   2   11.96    2.92
   2   0   2   13.23    2.49
  -2   0   3    1.32    3.39
   2   0   3   -1.38    3.57
   2   0   3    2.01    3.17
  -2   0  -3    1.31    2.01
   2   0   3    0.57    3.16
  -2   0   3    0.70    3.28
   2   0   4    0.16    2.78
   2   0   4    0.27    3.32
  -2   0  -4    1.78    1.80
  -2   0   4    6.96    4.56
   2   0   4    6.06    4.49
   2   0   4    4.79    3.96
  -2   0   4    5.82    3.80
   2   0   5    5.39    3.72
   2   0   5    0.04    3.48
  -2   0   5    3.87    3.80
   2   0   5   -3.33    4.24
   2   0   5    8.02    4.91
   2   0   5    7.49    4.04
  -2   0   5    3.40    4.15
   2   0   6 1123.13   29.82
  -2   0   6 1128.58   29.60
  -2   0   6 1084.61   29.78
   2   0   6 1103.51   29.81
   2   0   6 1073.08   29.74
   2   0   6 1061.16   29.88
  -2   0   6 1124.80   29.52
   2   0   6 1051.81   30.02
  -2   0   6 1118.14   30.08
   2   0   7    1.50    4.02
  -2   0   7    2.59    3.69
   2   0   7    6.38    4.30
  -2   0   7    7.14    4.36
   2   0   7    3.56    3.61
   2   0   7   -2.43    6.44
   2   0   7   -3.37    4.49
  -2   0   7   -2.00    3.00
   2   0   7   -2.60    4.38
   2   0   7   -2.27    5.45
  -2   0   7   -1.54    3.76
  -2   0   7   -4.43    4.39
   2   0   7    6.64    4.50
  -2   0   7    2.62    3.99
   2   0   8 2088.03   56.06
   2   0   8 2059.71   56.17
  -2   0   8 2080.83   56.07
   2   0   8 2158.77   57.67
   2   0   8 2099.07   56.08
   2   0   8 2117.91   56.23
   2   0   8 2043.14   56.30
   2   0   8 2040.86   56.13
  -2   0   8 2139.74   56.17
  -2   0   8 2120.94   55.92
  -2   0   8 2131.45   56.29
  -2   0   9    1.94    4.27
   2   0   9    0.50    4.17
   2   0   9    3.75    4.53
  -2   0   9   12.10    7.44
   2   0   9    3.67    7.05
   2   0   9   -0.82    4.85
   2   0   9   -3.56    5.16
   2   0   9   -0.95    5.16
   2   0   9    1.74    6.21
  -2   0   9   -0.40    4.53
  -2   0   9   -0.13    4.91
   2   0   9    6.80    5.41
  -2   0   9   -1.12    3.77
  -2   0  10  996.76   26.90
   2   0  10  977.37   27.25
   2   0  10  921.82   26.85
   2   0  10  950.98   29.22
   2   0  10  990.82   26.99
   2   0  10  989.74   26.95
   2   0  10 1013.19   27.19
  -2   0  10  962.85   26.75
  -2   0  10  948.10   27.08
   2   0  10  979.64   27.15
   2   0  10  956.42   27.39
  -2   0  10  957.22   26.74
  -2   0  11    3.11    9.04
   2   0  11    1.03    8.85
   2   0  11   -3.29    6.06
   2   0  11   12.95    6.26
   2   0  11   -3.40    6.50
   2   0  11   -6.25    7.18
  -2   0  11   -1.72    5.58
  -2   0  11    1.93    6.41
   2   0  11   -1.03    7.12
   2   0  11   -6.94    6.37
   2   0  11    1.06    4.96
  -2   0  11    1.92    5.08
  -2   0  12   89.47    9.67
  -2   0  12  114.48    9.31
   2   0  12   90.47    8.65
   2   0  12  100.29    6.75
   2   0  12  108.77    6.90
   2   0  12  100.71    7.19
  -2   0  12  102.72    7.44
  -2   0  12   96.63    6.67
   2   0  12  101.69    8.49
   2   0  12   78.20    7.74
  -2   0  12   83.02    6.22
   2   0  12   90.52    6.95
   2   0  12   87.06    6.09
   2   0  13    2.55    7.61
   2   0  13    7.59    9.28
  -2   0  13    4.88    7.51
  -2   0  13    1.58    9.07
   2   0  13    1.23    5.95
   2   0  13   13.09    6.04
   2   0  13   -5.42    6.21
   2   0  13   -8.08    7.66
   2   0  13    0.73    7.36
  -2   0  13    3.71    6.26
   2   0  13   -2.38    4.98
  -2   0  13   -0.05    5.12
   2   0  13   -1.06    6.23
   2   0  14 1449.97   40.63
   2   0  14 1424.94   40.62
   2   0  14 1519.45   41.10
  -2   0  14 1462.58   40.96
   2   0  14 1522.75   41.18
  -2   0  14 1447.87   43.71
  -2   0  14 1640.32   43.56
   2   0  14 1599.80   43.57
   2   0  15   -0.16    7.64
  -2   0  15   -3.26    8.21
  -2   0  15   -0.17    9.57
   2   0  15   -0.28    5.57
  -2   0  15    3.87    6.38
   2   0  15   -4.75    6.73
  -2   0  15    0.19    5.34
   2   0  15   -2.67    5.36
   2   0  15   -5.48    6.93
  -2   0  15   15.73    6.93
   2   0  15   -2.81    7.15
  -2   0  16 1479.12   43.23
   2   0  16 1520.68   43.43
  -2   0  16 1390.80   43.38
   2   0  16 1395.96   40.97
   2   0  16 1475.64   40.47
   2   0  16 1455.03   40.93
  -2   0  16 1490.47   40.57
  -2   0  17    3.01    6.83
   2   0  17   -2.99    7.13
   2   0  17    5.21    8.31
  -2   0  17   -3.10    8.83
   2   0  17    2.95    7.65
   2   0  17    9.84    8.54
  -2   0  17   -5.60    8.12
  -2   0  17   -4.38    5.98
   2   0  17   14.58    7.60
   2   0  17    2.85    5.98
  -2   0  18  959.37   29.92
   2   0  18 1029.52   30.20
   2   0  18 1076.81   33.33
  -2   0  18 1082.07   33.24
   2   0  18 1054.70   30.45
  -2   0  18 1008.39   30.45
   2   0  18 1042.18   29.87
   2   0  18 1043.56   30.76
  -2   0  18 1088.04   29.96
   2   0  19    4.87    7.54
  -2   0  19    1.01    7.15
   2   0  19   -0.44    9.52
  -2   0  19    0.22    9.06
  -2   0  19    3.82    9.34
   2   0  19    4.19    9.45
  -2   0  19   -1.10    6.40
   2   0  19   -3.45    6.53
   2   0  20  207.23   10.71
  -2   0  20  189.14   10.66
   2   0  20  213.20   13.67
  -2   0  20  193.72   13.02
  -2   0  20  212.17    9.69
   2   0  20  196.97    9.66
  -2   0  20  204.92   12.10
   2   0  20  194.64   11.81
  -2   0  21   -8.53    8.09
   2   0  21   -1.49    7.81
   2   0  21   11.59   10.09
  -2   0  21   -6.98    9.73
   2   0  21   -3.50    6.68
  -2   0  21    1.54    6.48
   2   0  22  244.75   11.63
  -2   0  22  222.97   11.52
   2   0  22  228.03   14.58
  -2   0  22  253.67   14.69
   2   0  22  251.86   13.10
  -2   0  22  236.24   12.89
  -2   0  22  255.81   10.63
   2   0  22  241.86   10.55
  -2   0  23   17.30    9.96
   2   0  23   -1.34    9.60
  -2   0  23   -0.27    6.49
   2   0  23    7.60    6.20
   2   0  23   -0.09    7.84
  -2   0  23   -7.87    7.82
  -2   0  24  744.46   24.25
   2   0  24  789.12   23.58
  -2   0  24  769.94   23.43
  -2   0  25   10.63    6.12
   2   0  25    2.23    5.97
  -2   0  26  219.83   10.11
   2   0  26  221.66   10.01
   2   0  26  235.68    9.65
  -2   0  26  245.77    9.75
  -2   0  27    2.89    6.08
   2   0  27   -6.47    6.13
   2   0  28    3.68    5.32
  -2   0  28    6.29    5.27
   2   0  29   -1.50    4.52
  -2   0  29   -1.69    4.56
  -2   0  30   84.53    4.61
  -2   1   0  349.18    9.98
  -2   1  -1  671.32   18.68
  -2   1   1  698.77   18.78
   2   1   2   90.81    3.44
   2   1   2   99.41    3.73
   2  -1   2  107.51    4.46
  -2   1   2  111.62    4.55
  -2   1  -2   96.98    3.79
  -2   1   2  106.44    3.97
   2   1   2   95.96    3.92
  -2   1   3  400.34   10.41
  -2   1   3  377.12   11.21
   2   1   3  380.75   11.18
   2   1   3  343.31   10.39
   2  -1   3  382.41   11.28
   2   1   3  369.12   11.20
  -2   1   3  391.75   11.08
   2   1   3  341.19   11.07
  -2   1   3  377.20   11.23
   2   1   3  376.95   11.20
   2  -1   3  388.25   11.08
   2   1   3  382.23   10.71
   2   1   3  376.90   10.67
  -2   1   3  409.22   11.20
  -2   1   4  127.43    6.37
   2  -1   4  118.59    4.63
   2   1   4  129.27    4.56
   2   1   4  130.98    4.79
  -2   1   4  130.17    4.63
   2   1   4  131.28    6.49
   2   1   4  108.95    5.77
  -2   1   4  136.04    5.91
   2   1   4  132.14    5.92
   2  -1   4  120.43    6.22
   2   1   4  132.63    6.30
  -2   1   4  134.81    6.36
   2  -1   4  126.34    4.98
   2   1   4  124.88    4.80
   2  -1   4  134.00    4.67
   2  -1   4  127.63    5.21
   2  -1   4  134.53    6.09
   2   1   4  127.89    5.34
  -2   1   4  137.85    5.59
   2   1   4  134.19    5.42
  -2   1   5 1002.41   28.76
  -2   1   5 1083.12   29.83
   2   1   5 1003.45   28.76
   2  -1   5 1111.15   28.88
   2   1   5 1095.00   29.81
   2   1   5 1123.00   28.86
  -2   1   5 1125.12   29.70
   2   1   5 1093.73   29.85
  -2   1   5 1084.72   29.82
   2   1   5 1073.12   29.66
  -2  -1   5 1175.06   28.82
   2   1   5 1101.67   29.00
   2   1   5 1124.04   29.03
   2   1   5 1052.84   28.88
   2   1   5 1073.40   28.92
   2  -1   5 1111.94   28.92
  -2   1   5 1107.00   28.88
   2  -1   5 1075.76   28.86
   2   1   5 1109.54   28.92
  -2   1   5 1114.83   28.61
   2  -1   5 1107.55   29.29
   2  -1   5  991.61   29.02
  -2  -1   5 1099.41   28.84
   2   1   5 1080.72   28.99
  -2  -1  -5  926.51   28.41
   2   1   5 1091.57   29.03
  -2   1   5 1139.32   29.32
   2   1   6 1220.25   34.53
   2   1   6 1218.89   33.41
  -2   1   6 1278.39   33.46
  -2   1   6 1257.65   34.59
   2  -1   6 1223.29   33.54
   2   1   6 1269.57   33.53
  -2   1   6 1260.96   34.57
   2   1   6 1155.57   34.35
  -2   1   6 1291.18   34.52
   2   1   6 1247.29   34.54
   2   1   6 1255.99   33.62
   2   1   6 1227.21   33.61
   2   1   6 1216.19   33.49
   2  -1   6 1260.96   33.57
  -2   1   6 1239.42   33.51
   2   1   6 1242.47   33.51
   2   1   6 1199.88   33.63
  -2  -1   6 1284.76   33.39
  -2  -1   6 1253.33   33.52
  -2   1   6 1255.80   33.25
   2  -1   6 1171.48   33.61
   2   1   6 1243.24   33.52
   2  -1   6 1248.42   33.87
  -2   1   6 1280.10   33.84
   2   1   6 1214.17   33.66
   2   1   7   32.00    3.86
  -2   1   7   27.59    4.00
   2  -1   7   28.98    3.83
  -2   1   7   31.10    4.48
   2   1   7   28.95    4.07
   2   1   7   25.70    6.24
  -2   1   7   34.07    6.14
   2   1   7   40.47    6.64
   2  -1   7   24.41    6.06
   2   1   7   27.88    5.72
  -2   1   7   35.48    6.48
   2   1   7   31.32    4.78
   2   1   7   33.33    5.15
  -2   1   7   38.66    2.86
   2   1   7   29.43    4.31
   2   1   7   33.49    4.58
   2  -1   7   32.11    4.57
  -2   1   7   36.29    3.91
   2   1   7   33.56    4.89
   2  -1   7   33.83    6.26
  -2  -1   7   33.43    4.69
  -2  -1   7   34.48    4.48
   2  -1   7   32.32    5.32
   2   1   7   33.13    5.21
   2  -1   7   20.61    1.89
  -2   1   7   33.00    4.15
   2   1   8    8.22    4.08
   2   1   8   13.90    4.41
   2  -1   8   12.77    4.51
  -2   1   8   11.39    4.57
   2   1   8   15.34    4.60
  -2   1   8    9.98    4.04
   2   1   8   18.40    6.51
   2   1   8    9.35    6.02
   2   1   8    5.61    6.78
  -2   1   8   18.30    6.78
  -2   1   8   14.16    6.01
   2  -1   8    6.03    6.87
   2   1   8    8.27    5.03
   2   1   8    9.43    4.96
   2  -1   8    7.65    4.39
  -2   1   8   10.68    2.83
   2   1   8   10.56    4.78
   2  -1   8   13.43    4.47
  -2   1   8   12.07    3.89
   2   1   8   17.28    5.04
  -2   1   8   11.54    3.93
  -2  -1   8   12.02    4.73
   2  -1   8    9.97    5.08
   2  -1   8   10.24    6.35
  -2  -1   8    9.10    4.80
   2   1   8   15.14    5.41
  -2  -1   8   11.81    4.19
   2  -1   9  256.08    9.43
   2   1   9  224.25    9.01
   2   1   9  221.62    9.45
  -2   1   9  272.72    9.02
  -2  -1   9  273.58   11.87
  -2   1   9  282.07   11.47
  -2   1   9  267.94   12.08
  -2   1   9  278.22   11.07
   2   1   9  235.82   11.86
   2  -1   9  270.22   11.68
   2   1   9  279.65    9.38
   2   1   9  285.78    9.49
   2  -1   9  274.18    8.98
   2  -1   9  287.99    9.31
   2   1   9  274.19    9.25
   2   1   9  282.98    9.48
  -2   1   9  289.99    9.21
   2  -1   9  271.48   10.30
   2   1   9  268.46    9.72
   2   1   9  264.09    9.48
  -2   1   9  282.52    8.77
  -2   1   9  258.56    9.38
  -2  -1   9  270.74    9.24
  -2  -1   9  283.39    9.29
   2  -1   9  278.19    9.61
  -2  -1   9  276.44    9.01
  -2   1   9  280.26    8.80
   2   1  10   14.01    5.61
   2  -1  10   -4.78    5.76
   2   1  10    1.82    4.67
   2   1  10   -5.33    5.33
  -2   1  10    2.46    4.60
  -2   1  10    9.58    5.44
   2   1  10    4.13    7.62
   2  -1  10    7.15    8.15
   2   1  10    3.27    5.95
   2  -1  10    4.87    5.21
   2   1  10   13.37    6.14
   2   1  10   -3.61    5.38
  -2   1  10    3.91    3.48
   2  -1  10   -0.66    5.86
   2   1  10    8.99    6.41
  -2  -1  10    8.01    5.67
   2  -1  10    2.19    7.10
  -2  -1  10   10.04    5.46
  -2   1  10   -6.18    6.32
  -2   1  10   12.75    4.75
   2  -1  10   -0.99    6.37
   2   1  10   14.80    6.03
  -2  -1  10    6.60    4.00
  -2   1  11   79.13    7.65
  -2  -1  11   71.50    9.86
   2  -1  11   69.80    9.56
  -2   1  11   74.65    9.25
   2   1  11   71.71    8.15
   2   1  11   69.33    9.14
   2  -1  11   56.14    6.36
   2   1  11   61.59    6.63
   2   1  11   85.22    6.84
   2  -1  11   73.76    6.12
   2  -1  11   56.91    6.50
  -2   1  11   74.14    6.47
   2   1  11   64.63    6.60
  -2   1  11   54.06    5.71
  -2  -1  11   63.48    6.34
   2   1  11   67.38    6.99
   2  -1  11   67.57    7.52
   2   1  11   60.23    7.37
  -2   1  11   54.35    7.06
   2  -1  11   61.84    8.00
  -2  -1  11   70.46    6.34
   2   1  11   50.18    6.09
  -2   1  11   62.26    5.45
  -2  -1  11   66.96    5.64
   2   1  11   56.41    5.43
   2  -1  11   71.13    5.71
   2  -1  11   50.80    6.55
  -2   1  12   12.58    9.10
  -2  -1  12   20.19    9.39
  -2   1  12   12.66    7.53
   2   1  12    8.31    7.50
   2  -1  12   25.76    5.67
   2   1  12   13.25    6.24
   2  -1  12    8.63    5.99
   2   1  12   17.76    6.58
   2   1  12    8.57    6.58
   2  -1  12   10.83    6.66
   2  -1  12    4.62    7.68
  -2   1  12   12.05    5.50
   2  -1  12   11.28    7.96
   2   1  12   13.28    7.12
  -2  -1  12   30.31    6.41
   2   1  12   18.86    6.97
  -2   1  12    6.97    6.41
   2  -1  12    4.73    6.57
   2   1  12   11.86    5.25
  -2   1  12    9.52    4.99
   2  -1  12   12.64    5.21
   2   1  12    3.62    6.41
  -2  -1  12   13.81    5.25
  -2   1  13   32.62    7.82
  -2  -1  13   35.29    8.89
  -2   1  13   29.35    9.24
   2   1  13   18.69    7.49
   2   1  13   27.69    9.34
   2  -1  13   35.79    9.16
   2  -1  13   36.20    5.64
   2   1  13   50.48    6.79
   2   1  13   35.82    6.09
   2  -1  13   25.23    5.77
   2  -1  13   24.16    6.56
   2   1  13   25.23    6.78
  -2  -1  13   47.05    6.85
   2   1  13   35.22    6.99
  -2   1  13   26.08    5.76
  -2   1  13   29.59    7.01
   2  -1  13   26.16    7.85
   2   1  13   27.75    7.22
   2  -1  13   27.46    8.31
   2  -1  13   29.36    6.25
   2   1  13   21.45    5.31
  -2   1  13   25.07    5.37
   2  -1  13   21.28    5.46
   2   1  13   22.03    6.57
  -2  -1  13   26.98    5.45
   2   1  14   11.66    6.03
   2  -1  14    2.99    5.69
   2  -1  14   -2.68    6.74
   2   1  14   -0.94    6.64
  -2   1  14   10.45    6.41
   2   1  14   -7.87    7.02
  -2  -1  14   -8.61    7.41
   2  -1  14    5.03    7.55
   2   1  14    5.13    7.72
  -2   1  14   -2.82    9.16
  -2   1  14    3.09    7.71
  -2  -1  14    0.48    9.58
  -2  -1  15    8.79    9.06
  -2   1  15   11.07    8.86
  -2  -1  15   20.91    8.91
  -2   1  15   19.62    7.87
   2   1  15   17.26    8.30
   2  -1  15   19.82    8.73
   2   1  15    6.56    7.39
   2  -1  15   18.90    5.56
   2   1  15   13.38    6.38
  -2  -1  15   26.26    6.13
   2  -1  15   15.24    6.72
  -2   1  15   25.92    6.29
   2   1  15    8.04    6.89
  -2   1  15   24.33    7.15
  -2  -1  15    9.97    7.36
   2  -1  15   18.36    7.44
   2   1  15   16.50    7.59
   2  -1  15   13.34    5.45
  -2  -1  15   16.37    5.49
   2   1  15   20.43    6.31
   2   1  15   15.61    5.17
  -2   1  15   17.34    5.33
   2  -1  15   13.37    6.32
  -2  -1  16   36.20    9.82
  -2   1  16   34.39    9.89
  -2  -1  16   48.11    9.22
   2  -1  16   42.28    9.44
   2   1  16   48.84    9.17
  -2   1  16   44.29    8.93
   2   1  16   44.41    7.70
   2   1  16   45.94    8.12
  -2  -1  16   47.71    6.00
  -2   1  16   42.96    5.89
   2  -1  16   54.60    7.54
   2  -1  16   48.07    6.09
   2   1  16   46.30    5.71
   2   1  16   51.65    7.83
  -2  -1  17    4.12    6.94
   2  -1  17   -8.32    7.02
   2   1  17   -6.94    6.62
  -2   1  17   -1.24    6.58
   2   1  17   -5.01    8.72
  -2   1  17   -3.29    8.62
  -2  -1  17    4.70    8.80
   2  -1  17   -0.97    8.69
  -2  -1  17    1.66    7.98
   2   1  17   -1.41    7.50
   2   1  17    2.37    8.41
  -2   1  17   17.48    6.99
   2  -1  17    9.43    8.63
   2   1  17   -2.87    5.66
   2   1  17   12.92    7.57
   2  -1  17   -3.42    5.94
  -2  -1  17   -0.84    5.72
  -2   1  17   -0.22    5.74
   2  -1  17   14.83    7.61
  -2   1  18   12.79    6.85
   2   1  18   28.69    7.06
   2  -1  18   29.40    7.51
  -2  -1  18   21.30    6.98
  -2   1  18   28.89    9.63
   2  -1  18   21.38    9.33
  -2  -1  18   12.23    9.29
   2   1  18   26.65    9.20
  -2   1  18   15.61    8.40
   2   1  18   19.74    9.09
   2   1  18   23.95    8.76
   2  -1  18   34.72    9.15
  -2  -1  18   25.35    8.15
  -2  -1  18   17.10    6.19
  -2   1  18   23.09    6.11
   2   1  18   43.15    7.70
   2  -1  18   47.68    8.24
   2  -1  18   20.22    6.26
   2   1  18   14.40    5.99
   2  -1  19   23.72    7.70
  -2  -1  19   13.07    7.65
   2   1  19   26.68    7.37
  -2   1  19   10.12    7.62
  -2   1  19   20.83    9.44
   2  -1  19   18.41    9.43
   2   1  19   16.73    9.60
  -2  -1  19   16.98    9.79
  -2   1  19    7.74    9.28
   2  -1  19   22.21    9.73
  -2  -1  19   17.87    9.00
   2   1  19   20.42    9.02
   2   1  19   18.87    6.39
   2  -1  19   10.33    6.63
  -2   1  19   13.40    6.33
  -2  -1  19   16.13    6.51
  -2  -1  20   16.57    8.09
  -2   1  20   18.71    7.65
   2  -1  20   25.95    7.70
   2   1  20   24.55    7.68
  -2  -1  20   29.62    9.98
  -2   1  20   23.68    9.84
   2  -1  20   25.86    9.83
   2   1  20   25.63   10.20
  -2   1  20   21.34    6.70
   2   1  20   24.50    6.60
  -2  -1  20   16.18    6.71
   2  -1  20   16.39    6.81
  -2   1  20   26.86    9.20
   2   1  20   22.84    9.24
   2  -1  20   26.72   10.43
  -2  -1  20   23.04    9.92
   2   1  21    5.01    8.09
  -2  -1  21   -6.62    7.94
  -2   1  21   -3.01    8.09
   2  -1  21   -0.56    8.02
   2  -1  21    6.59    9.72
   2   1  21   21.08    9.47
  -2  -1  21   14.32   10.10
  -2   1  21   -5.44   10.00
   2   1  21   -4.25    6.64
  -2   1  21   -0.82    6.69
   2  -1  21   -4.81    6.63
  -2  -1  21   -5.04    6.80
   2   1  22   17.31    7.66
   2  -1  22   22.79    7.76
  -2  -1  22   16.55    8.25
  -2   1  22   16.78    7.87
  -2  -1  22   21.44   10.83
   2  -1  22   35.08   10.42
  -2   1  22   30.07    9.54
   2   1  22   38.14    9.61
  -2  -1  22   26.34   10.05
  -2  -1  22   18.45    6.57
   2  -1  22   12.89    6.41
  -2   1  22   23.78    6.61
   2   1  22   20.01    6.86
   2  -1  23   -1.41    7.41
  -2  -1  23   -8.06    7.98
  -2   1  23   -1.19    7.97
   2   1  23    3.53    7.23
   2  -1  23   12.80   10.40
  -2  -1  23   10.53    9.94
  -2   1  23   13.74    9.56
  -2  -1  23   11.11    9.23
   2   1  23   14.01    9.74
   2   1  23   13.43    6.51
   2  -1  23    2.51    6.38
  -2  -1  23    2.27    6.48
  -2   1  23    5.90    6.33
   2   1  24   63.19    9.43
  -2   1  24   57.36    9.63
  -2  -1  24   60.11    7.84
   2   1  24   52.61    7.50
   2  -1  24   58.84    7.58
  -2   1  24   63.42    8.05
  -2   1  25   16.37    6.39
   2   1  25   10.59    6.20
  -2  -1  25   15.39    6.06
   2  -1  25   13.69    5.98
  -2  -1  26   30.70    6.10
   2  -1  26   32.64    5.95
   2   1  26   18.55    6.54
   2  -1  26   20.57    6.58
  -2  -1  26   20.97    6.52
  -2   1  26   26.33    6.56
   2  -1  27   11.99    5.34
  -2  -1  27   11.18    5.45
  -2  -1  27   -0.80    5.95
  -2   1  27    3.65    5.85
   2  -1  27    4.95    6.06
   2   1  27    8.67    6.16
   2  -1  28   -6.97    5.43
  -2   1  28   -4.47    5.30
   2   1  28   -1.25    5.37
  -2  -1  28   -5.74    5.33
  -2   1  29   -1.76    4.47
  -2  -1  29    0.95    4.52
  -2  -1  30   25.28    3.74
  -2   1  30   26.76    3.58
  -2  -2   0 2791.87   74.66
  -2   2   1 1207.57   34.16
   2  -2   1 1293.12   33.68
  -2  -2   1 1291.58   34.59
  -2  -2  -1 1222.93   34.26
  -2  -2   2 1668.62   45.06
  -2  -2  -2 1632.46   44.40
   2   2   2 1641.42   44.35
   2  -2   2 1661.27   44.38
   2  -2   2 1655.94   44.00
  -2   2   2 1673.66   44.52
  -2   2   3  910.61   23.66
   2  -2   3  896.34   23.65
   2   2   3  866.42   23.64
   2  -2   3  863.30   24.23
   2   2   3  906.08   24.29
   2   2   3  871.39   23.92
   2   2   3  913.21   23.99
   2   2   3  901.80   23.88
   2  -2   3  893.30   24.27
  -2  -2  -3  867.87   23.93
  -2  -2   3  932.41   25.01
   2   2   3  862.49   23.79
   2  -2   3  926.61   23.69
  -2   2   3  926.08   24.33
   2   2   4   27.28    3.14
   2  -2   4   31.02    3.09
  -2   2   4   29.91    3.16
   2   2   4   19.95    3.11
   2  -2   4   27.75    4.77
   2   2   4   30.61    4.84
   2   2   4   25.66    4.97
  -2   2   4   29.33    5.03
   2   2   4   29.87    4.47
   2   2   4   29.92    5.31
   2   2   4   31.86    4.43
   2  -2   4   31.96    4.47
  -2  -2  -4   30.06    3.15
   2  -2   4   29.75    3.54
  -2   2   4   31.07    4.56
   2   2   4   23.79    3.57
   2  -2   4   24.28    4.38
   2   2   4   31.89    4.24
   2  -2   4   35.74    2.90
  -2   2   5  980.67   27.41
   2   2   5  951.90   27.43
  -2   2   5  956.89   26.18
   2   2   5  980.89   26.17
   2   2   5  956.55   26.13
   2  -2   5  974.12   26.14
   2   2   5  981.02   27.38
   2   2   5  909.60   27.07
  -2   2   5  986.17   27.11
  -2   2   5  943.94   27.39
   2   2   5 1016.65   26.59
   2   2   5 1007.38   26.45
   2   2   5  994.06   26.54
  -2  -2  -5  893.42   26.03
   2  -2   5  990.14   26.24
   2  -2   5  963.47   26.67
   2   2   5  958.75   26.24
   2   2   5  978.42   26.37
   2  -2   5  928.03   26.45
  -2  -2   5  946.35   26.18
   2   2   5  967.70   26.36
  -2   2   5  992.96   25.97
  -2   2   5 1005.91   26.75
   2  -2   5  964.85   26.03
   2   2   6  777.66   21.28
   2   2   6  771.75   21.22
   2   2   6  765.72   22.67
  -2   2   6  815.68   21.25
   2  -2   6  776.07   21.28
  -2   2   6  789.19   22.68
   2   2   6  775.30   22.35
   2   2   6  774.00   22.61
  -2   2   6  771.04   22.66
  -2   2   6  803.81   22.42
   2   2   6  778.93   22.66
   2   2   6  770.60   21.67
   2   2   6  778.19   21.56
   2  -2   6  779.40   21.74
  -2  -2  -6  704.24   20.88
   2  -2   6  804.07   21.32
   2   2   6  758.04   21.34
   2   2   6  775.47   21.51
  -2  -2   6  773.39   21.24
  -2   2   6  785.02   21.08
   2   2   6  770.79   21.39
   2  -2   6  738.72   21.57
   2   2   6  771.49   21.51
   2  -2   6  806.07   21.01
  -2   2   6  794.26   21.73
  -2   2   7  262.13    8.46
  -2   2   7  276.85    8.12
   2   2   7  249.31    8.45
  -2   2   7  267.95   10.50
   2   2   7  236.92    8.01
   2  -2   7  258.04    8.12
   2   2   7  243.70    8.33
   2   2   7  262.02   10.53
   2   2   7  232.45    9.82
   2  -2   7  224.08   10.04
   2   2   7  243.50   10.45
  -2   2   7  277.12    9.85
   2   2   7  263.75   10.43
  -2   2   7  264.37   10.40
   2   2   7  258.62    8.90
  -2   2   7  258.68    7.31
   2   2   7  262.77    8.95
   2  -2   7  254.95    8.44
   2   2   7  256.00    8.44
  -2  -2  -7  217.77    7.08
   2  -2   7  252.06    8.59
   2   2   7  248.49    8.52
   2  -2   7  234.55    8.93
   2   2   7  250.45    8.82
  -2   2   7  261.86    7.94
   2  -2   7  254.63    9.88
  -2  -2   7  244.47    8.52
   2   2   7  256.83    8.79
  -2   2   7  266.57    8.56
  -2   2   8  509.13   14.69
  -2   2   8  532.45   16.70
   2   2   8  486.56   14.60
   2   2   8  511.63   14.81
   2  -2   8  476.73   14.77
   2   2   8  483.17   16.64
  -2   2   8  530.27   16.66
  -2   2   8  517.16   16.52
  -2   2   8  519.23   16.17
   2   2   8  498.86   16.51
   2   2   8  505.12   16.69
   2  -2   8  500.23   16.53
   2   2   8  500.13   16.19
  -2  -2   8  518.94   16.77
   2   2   8  518.27   15.11
   2   2   8  492.12   15.02
  -2   2   8  516.74   13.99
  -2   2   8  519.70   14.33
   2   2   8  494.25   14.80
   2   2   8  505.35   14.81
   2  -2   8  518.62   14.87
  -2   2   8  521.04   14.86
   2  -2   8  495.77   15.14
   2   2   8  520.26   14.86
   2   2   8  505.64   15.02
   2  -2   8  513.70   15.74
  -2  -2   8  525.68   14.75
  -2   2   8  504.31   14.45
   2   2   8  492.14   15.10
  -2   2   9   68.35    8.49
  -2   2   9   79.30    8.05
   2  -2   9   75.33    7.66
   2   2   9   83.20    7.85
  -2  -2   9   64.22    8.42
   2   2   9   68.78    8.09
  -2   2   9   72.94    4.97
   2  -2   9   68.03    4.84
  -2   2   9   73.94    3.36
   2   2   9   79.80    6.46
   2   2   9   75.82    6.15
   2   2   9   71.90    5.54
   2  -2   9   74.98    5.82
   2   2   9   70.21    5.72
  -2   2   9   71.60    5.76
   2  -2   9   69.90    6.42
  -2  -2   9   64.52    5.69
  -2   2   9   67.50    4.97
   2  -2   9   76.61    7.82
   2   2   9   71.70    5.60
   2   2   9   73.05    6.25
   2   2   9   76.91    8.36
   2   2   9   69.83    5.65
   2  -2   9   74.34    5.27
  -2   2   9   61.12    5.01
  -2   2   9   79.80    8.47
   2   2   9   64.16    5.03
  -2   2  10   92.69    8.78
   2   2  10   92.65    9.02
  -2   2  10   86.26    7.19
   2   2  10   83.34    7.70
   2   2  10   87.36    9.37
   2  -2  10   82.26    8.39
   2  -2  10   75.82    5.47
  -2   2  10   83.39    5.54
   2   2  10   84.64    6.68
   2   2  10  103.58    7.23
   2  -2  10   82.31    6.36
   2   2  10   79.31    6.38
  -2   2  10   81.94    6.42
   2   2  10   82.29    6.41
  -2   2  10   86.45    5.49
   2   2  10   80.46    6.50
  -2  -2  10   75.57    6.96
   2  -2  10   82.82    8.26
   2   2  10   85.16    6.70
   2  -2  10   81.14    7.70
   2  -2  10   74.47    6.03
   2   2  10   76.69    6.39
   2   2  10   72.55    5.40
  -2   2  10   75.52    5.58
   2   2  11  385.00   16.43
  -2   2  11  443.31   15.70
  -2   2  11  421.06   16.24
   2   2  11  396.10   15.01
   2   2  11  427.34   15.91
   2  -2  11  381.25   15.93
  -2   2  11  429.97   15.05
  -2  -2  11  429.02   15.94
   2   2  11  428.77   13.67
  -2   2  11  424.47   12.62
   2   2  11  448.04   13.55
   2  -2  11  419.98   12.74
   2   2  11  416.52   13.94
   2   2  11  409.36   13.45
   2  -2  11  430.39   13.50
   2   2  11  411.16   13.35
  -2   2  11  411.85   13.36
  -2   2  11  402.90   13.85
   2   2  11  411.06   13.52
   2   2  11  426.28   13.56
  -2  -2  11  395.81   13.77
   2  -2  11  430.58   14.04
  -2   2  11  429.59   12.75
   2   2  11  419.44   12.94
   2  -2  11  406.01   13.27
  -2   2  11  423.23   12.99
   2   2  11  379.30   13.52
  -2  -2  12   33.28    9.55
  -2   2  12   34.97    8.86
  -2   2  12   44.03    7.86
   2   2  12   34.20    7.84
   2   2  12   33.88    7.64
   2   2  12   55.67    6.63
   2   2  12   47.55    7.14
   2  -2  12   52.90    5.21
   2   2  12   54.09    6.43
   2   2  12   41.32    6.27
  -2   2  12   51.93    6.56
   2  -2  12   39.82    6.53
  -2  -2  12   42.04    7.34
   2   2  12   44.50    6.91
   2  -2  12   58.47    7.75
  -2   2  12   33.09    6.75
  -2   2  12   47.63    5.43
   2   2  12   55.53    6.88
   2   2  12   38.31    6.09
   2  -2  12   31.33    6.36
   2   2  12   36.80    5.23
  -2   2  12   37.92    5.26
   2   2  13  154.78    9.84
  -2   2  13  143.41   10.99
  -2   2  13  152.06    9.73
   2  -2  13  148.03   11.21
   2   2  13  163.65   11.54
  -2  -2  13  147.10   10.76
   2  -2  13  145.93    7.39
   2   2  13  151.24    9.06
   2   2  13  166.57    7.90
   2   2  13  169.99    8.60
   2   2  13  150.85    7.96
   2  -2  13  142.46    8.22
   2   2  13  153.64    8.00
  -2   2  13  156.74    8.03
   2   2  13  139.05    8.54
  -2   2  13  150.21    8.27
   2  -2  13  154.83    9.20
  -2   2  13  155.85    7.35
  -2  -2  13  153.91    8.37
   2   2  13  157.70    8.26
   2  -2  13  136.44    8.08
   2  -2  14  281.04   10.09
   2   2  14  289.18   11.43
  -2   2  14  291.83   10.75
   2   2  14  285.61   10.87
   2  -2  14  288.82   11.02
  -2   2  14  287.12   10.96
  -2  -2  14  275.32   11.59
   2  -2  14  286.42   11.79
   2   2  14  299.20   10.78
  -2   2  14  288.77   13.66
  -2   2  14  299.29   13.07
   2   2  14  307.66   13.15
  -2  -2  14  284.76   14.27
  -2   2  15   24.44    9.67
  -2  -2  15   17.25    9.02
  -2   2  15   29.37    8.04
   2   2  15   24.95    8.38
   2   2  15   29.99    7.55
   2   2  15   14.14    6.07
  -2  -2  15   23.99    6.11
   2  -2  15   18.78    6.78
  -2   2  15   30.94    6.53
  -2   2  15   23.81    7.03
   2   2  15   38.71    6.62
  -2  -2  15   32.04    7.46
   2  -2  15   35.56    8.34
   2   2  15   33.22    7.76
   2   2  15   24.25    5.34
  -2   2  15   26.26    5.35
   2   2  15   31.43    7.06
   2  -2  15   27.86    6.41
  -2  -2  15   31.74    5.51
   2  -2  15   29.29    5.38
   2  -2  16  715.31   23.79
  -2  -2  16  666.27   23.72
   2   2  16  656.87   23.25
  -2   2  16  690.81   23.49
  -2  -2  16  701.09   23.72
  -2   2  16  651.54   23.76
   2   2  16  680.90   20.67
   2   2  16  666.97   21.07
   2  -2  16  688.92   21.24
   2  -2  16  673.96   20.34
  -2  -2  16  673.37   20.31
   2   2  16  634.19   21.10
  -2   2  16  704.03   20.22
   2   2  16  699.66   20.19
   2  -2  16  698.28   21.08
  -2   2  17   77.13    7.09
  -2  -2  17   68.02    7.54
   2   2  17   58.93    7.24
   2  -2  17   63.43    7.57
  -2  -2  17   81.13   10.23
   2   2  17   86.10   10.17
   2  -2  17   69.58    9.74
  -2   2  17   77.95    9.75
  -2   2  17   88.12    7.66
  -2  -2  17   76.75    8.22
   2  -2  17   80.03    8.61
   2   2  17   80.31    8.93
   2   2  17   63.25    8.43
   2   2  17   69.56    6.47
  -2   2  17   76.50    6.60
   2  -2  17   85.88    8.46
   2   2  17   91.33    8.11
   2  -2  17   67.56    6.92
  -2  -2  17   67.46    6.88
   2  -2  18  360.48   13.29
  -2  -2  18  337.36   12.86
   2   2  18  357.78   12.84
  -2   2  18  328.74   12.81
   2  -2  18  341.09   16.10
  -2  -2  18  348.67   15.86
  -2   2  18  348.41   16.33
   2   2  18  360.80   16.24
   2   2  18  329.35   14.09
  -2  -2  18  340.64   13.92
   2  -2  18  355.47   14.44
   2   2  18  346.60   13.70
  -2   2  18  349.58   13.54
  -2   2  18  341.22   12.33
   2  -2  18  351.38   12.52
   2   2  18  338.47   12.41
   2  -2  18  383.20   13.83
  -2  -2  18  355.37   12.60
   2   2  19  339.96   12.59
   2  -2  19  329.07   12.95
  -2   2  19  305.83   12.77
  -2  -2  19  316.78   12.57
   2  -2  19  339.93   16.07
  -2   2  19  357.23   16.16
  -2  -2  19  354.91   16.35
  -2   2  19  306.61   13.52
   2  -2  19  303.06   14.47
   2   2  19  319.45   14.05
   2   2  19  325.45   13.72
  -2  -2  19  304.33   13.91
   2   2  19  340.61   12.28
  -2   2  19  350.33   12.22
   2  -2  19  334.73   12.51
  -2  -2  19  329.05   12.35
   2   2  20   19.43    7.57
   2  -2  20   24.00    7.72
  -2  -2  20   19.95    8.06
  -2   2  20   13.63    7.58
  -2  -2  20   16.10    9.49
   2  -2  20   11.72    9.80
  -2   2  20   21.35    9.04
   2   2  20   25.47    9.46
   2  -2  20   12.84   10.48
  -2  -2  20   25.84    9.28
   2   2  20   28.76    9.85
  -2  -2  20   20.27    6.94
   2   2  20   24.73    6.77
   2  -2  20   16.52    6.75
  -2   2  20   20.82    6.72
   2  -2  21  181.86   10.25
  -2  -2  21  162.92    9.95
  -2   2  21  163.62   10.18
   2   2  21  170.40   10.20
   2  -2  21  166.47   13.10
  -2  -2  21  188.28   13.52
   2   2  21  172.36   11.88
  -2  -2  21  169.26   11.79
  -2   2  21  186.00   11.92
  -2  -2  21  178.67    9.33
   2   2  21  201.90    9.26
   2  -2  21  181.67    9.39
  -2   2  21  192.19    9.45
  -2  -2  22  151.82   10.02
  -2   2  22  153.84    9.65
   2   2  22  155.75    9.64
   2  -2  22  163.48    9.71
  -2  -2  22  180.16   13.29
   2  -2  22  157.00   12.94
  -2  -2  22  164.40   11.66
  -2   2  22  163.36   11.56
   2   2  22  148.13   11.28
   2  -2  22  166.84    8.90
  -2   2  22  187.38    9.08
   2   2  22  170.01    9.21
  -2  -2  22  162.83    8.98
   2   2  23   67.26    7.99
  -2  -2  23   62.56    8.32
   2  -2  23   72.49    8.22
  -2   2  23   60.75    8.34
   2  -2  23   80.48   11.16
  -2  -2  23   92.08   11.51
   2   2  23   82.05   10.22
  -2   2  23   72.26   10.03
   2  -2  23   73.57    7.14
   2   2  23   77.26    7.41
  -2  -2  23   72.84    7.29
  -2   2  23   74.58    7.30
  -2  -2  24  426.79   15.07
  -2   2  24  415.47   15.09
   2   2  24  411.16   14.90
   2  -2  24  448.39   15.19
   2  -2  24  471.36   18.99
  -2  -2  24  492.73   19.04
  -2   2  24  423.02   16.24
   2   2  24  447.76   15.87
   2   2  24  420.33   14.82
   2  -2  25    8.93    5.84
  -2  -2  25   11.78    6.09
  -2   2  26   87.01    8.93
  -2  -2  26   86.04    7.21
   2   2  26   84.34    7.20
  -2   2  26   93.31    7.18
   2  -2  26   84.84    7.21
  -2  -2  26   82.95    6.66
   2  -2  26   90.78    6.73
   2   2  27  159.25    8.12
  -2  -2  27  171.11    8.17
   2  -2  27  162.28    8.16
  -2   2  27  156.37    7.95
   2  -2  27  161.47    7.57
  -2  -2  27  161.06    7.64
  -2  -2  28    3.88    5.06
   2   2  28    3.31    5.17
   2  -2  28    1.00    5.12
  -2   2  28    0.70    5.11
  -2  -2  29  219.10    8.11
  -2   2  29  232.24    8.17
  -2   2  30   12.31    3.40
  -2  -2  30    9.98    3.38
  -2  -3   0  156.58    7.55
   2  -3   0  163.47    5.28
  -2  -3   0  157.05    5.38
  -2  -3   1  164.74    7.84
  -2  -3  -1  160.84    7.08
  -2  -3   1  170.09    5.89
  -2  -3  -1  161.85    5.50
   2  -3   1  179.77    5.55
   2   3   2  412.60   11.75
  -2  -3  -2  385.14   12.39
  -2  -3   2  370.82   13.61
   2   3   2  398.46   11.59
   2  -3   2  402.89   11.59
   2  -3   2  425.02   11.37
  -2  -3  -2  386.20   11.17
   2  -3   3  120.21    5.44
   2   3   3  112.63    5.41
   2   3   3  130.91    6.32
   2   3   3  125.47    6.01
   2  -3   3   98.76    6.86
  -2  -3  -3  115.00    6.09
  -2  -3   3  121.71    8.52
   2  -3   3  121.84    4.15
   2   3   3  101.73    4.20
  -2  -3  -3  116.92    4.11
   2  -3   3  116.10    4.85
   2  -3   4 1129.32   29.42
   2   3   4 1029.59   29.38
   2   3   4 1100.79   29.49
  -2   3   4 1153.54   29.55
   2   3   4 1115.77   29.88
   2   3   4 1094.09   29.82
   2   3   4 1110.26   29.87
   2  -3   4 1110.58   29.43
  -2  -3  -4 1109.26   30.07
   2   3   4 1080.69   29.41
  -2  -3   4 1086.44   31.46
   2  -3   4 1127.18   30.45
  -2  -3   4 1008.52   29.57
   2  -3   4 1112.53   29.55
   2   3   5  137.26    5.09
  -2   3   5  139.72    5.27
   2   3   5  124.55    5.22
   2  -3   5  120.79    5.06
   2   3   5  136.99    6.51
   2   3   5  137.10    7.01
   2   3   5  136.68    6.43
   2   3   5  120.52    5.30
  -2  -3   5  123.34    8.49
  -2  -3  -5  125.98    5.82
   2  -3   5  138.93    6.98
   2  -3   5  131.96    5.26
  -2   3   5  140.57    4.95
   2   3   5  129.58    5.99
  -2  -3   5  125.25    6.01
   2  -3   5  137.31    5.19
  -2   3   6   15.74    3.51
   2  -3   6   11.91    3.58
   2   3   6   14.43    3.71
   2   3   6   12.61    3.64
   2   3   6    9.12    6.46
  -2   3   6    9.44    6.78
  -2   3   6    9.68    6.88
   2  -3   6   10.88    5.75
   2   3   6    4.67    6.89
   2   3   6    8.08    5.60
   2   3   6   19.90    4.95
  -2   3   6   14.54    2.40
   2   3   6   17.68    5.57
   2   3   6    9.10    5.74
  -2  -3  -6   13.89    3.74
   2   3   6    6.61    3.86
   2  -3   6    9.40    3.94
   2  -3   6   15.25    5.01
  -2  -3   6   13.96    4.54
   2   3   6   10.36    4.63
  -2   3   6   12.45    3.54
   2  -3   6   14.42    3.30
   2   3   6   12.76    4.94
   2  -3   7    4.07    3.87
  -2   3   7    3.79    3.74
   2   3   7    5.42    3.76
   2   3   7    5.37    3.81
   2   3   7    6.05    6.94
   2  -3   7    1.09    5.82
  -2   3   7    4.80    6.85
   2   3   7    4.52    5.68
   2   3   7    5.74    6.90
   2   3   7    2.42    5.76
  -2   3   7    6.36    5.95
  -2   3   7    1.89    6.89
   2   3   7    6.85    5.31
   2   3   7    0.29    5.93
   2   3   7   11.47    5.64
   2  -3   7    2.70    4.07
   2  -3   7    8.90    5.01
  -2  -3  -7   -1.70    3.36
   2   3   7   -0.35    4.09
   2  -3   7    5.47    5.40
   2   3   7   -1.23    4.94
  -2   3   7    5.82    3.99
  -2  -3   7    3.47    4.81
   2  -3   7    2.74    3.35
   2   3   7    7.13    5.08
  -2   3   7    4.88    3.82
   2   3   8    1.08    3.92
   2   3   8    2.80    4.05
  -2   3   8   -1.31    4.01
   2  -3   8    4.57    4.26
   2   3   8   -3.46    4.98
  -2   3   8   -4.55    4.92
   2   3   8    2.44    7.17
  -2   3   8    3.09    6.78
  -2   3   8    5.94    7.37
   2   3   8   -0.08    6.00
  -2   3   8   -0.24    6.20
   2  -3   8    1.88    6.25
  -2  -3   8    4.87    6.69
   2   3   8    3.57    7.42
   2   3   8   -0.43    6.04
  -2   3   8   -3.17    7.10
   2   3   8    7.89    5.92
  -2   3   8   -0.36    2.22
   2   3   8   -2.79    6.16
   2   3   8    8.18    5.52
   2  -3   8   -3.28    4.67
   2  -3   8    1.57    4.96
  -2  -3  -8   -1.44    3.01
   2   3   8   -3.19    4.57
   2   3   8   -3.58    5.20
  -2  -3   8   -1.57    4.99
   2   3   8   -7.20    4.81
  -2   3   8   -0.40    4.28
   2  -3   8    2.24    5.96
   2   3   8    2.01    5.37
   2   3   9    3.10    5.61
   2   3   9   12.10    4.26
  -2   3   9    3.65    5.47
   2   3   9    1.58    5.23
  -2   3   9   14.59    4.38
   2  -3   9    3.13    5.17
  -2  -3   9   11.49    7.83
   2  -3   9    8.83    7.38
   2   3   9   11.31    8.21
   2   3   9    6.47    7.38
  -2   3   9   10.10    7.89
  -2   3   9    9.93    8.15
   2   3   9   27.39    6.02
   2   3   9    6.19    6.91
  -2   3   9   11.78    2.38
   2   3   9   18.31    6.10
   2   3   9    4.32    4.99
  -2  -3  -9    4.09    2.70
   2  -3   9    4.78    5.19
  -2   3   9   10.91    4.65
   2   3   9    1.40    5.61
   2  -3   9   12.77    6.89
   2   3   9    6.96    5.67
  -2  -3   9   10.73    5.86
   2   3   9    9.14    5.75
   2   3  10   89.70    9.39
  -2   3  10   82.76    8.98
  -2  -3  10   78.27    9.27
  -2   3  10   83.67    9.33
   2   3  10   72.05    7.76
  -2   3  10   79.48    8.26
   2  -3  10   85.82    9.03
   2   3  10   80.39    9.05
   2   3  10   68.05    7.82
   2   3  10   93.14    7.27
   2  -3  10   70.47    5.21
   2   3  10   99.88    7.45
   2   3  10   76.39    6.39
   2  -3  10   77.79    6.44
   2   3  10   80.07    6.56
  -2   3  10   77.78    6.64
  -2   3  10   79.33    5.67
   2   3  10   69.20    6.76
  -2  -3  10   75.83    7.38
   2  -3  10   80.81    8.23
   2   3  10   78.82    6.72
   2   3  10   84.20    9.58
  -2   3  10   89.24    9.55
  -2   3  10   80.91    5.37
   2   3  10   94.91    5.55
   2   3  10   75.78    6.25
   2  -3  10   70.28    6.32
  -2   3  11  183.73   10.25
   2  -3  11  167.54   11.18
   2   3  11  187.98   11.06
  -2   3  11  185.62   10.51
  -2   3  11  178.84   10.88
   2   3  11  193.64   10.74
  -2  -3  11  184.57   10.75
   2   3  11  154.38    9.54
   2   3  11  171.72    9.22
   2   3  11  198.21    8.93
   2  -3  11  161.19    6.88
  -2   3  11  184.51    8.35
   2  -3  11  171.86    8.27
   2   3  11  165.38    8.02
   2   3  11  170.23    8.27
   2   3  11  176.50    8.09
  -2   3  11  177.35    7.42
   2  -3  11  185.04    9.48
   2   3  11  169.71    8.44
  -2  -3  11  173.14    8.77
   2   3  11  168.64    7.82
  -2   3  11  180.83    7.23
   2  -3  11  161.95    8.13
   2   3  11  177.48    7.29
  -2   3  12   12.90    7.10
  -2   3  12   18.95    8.67
   2   3  12   19.03    8.71
  -2  -3  12    9.50    8.63
  -2   3  12    9.20    8.67
   2   3  12    7.80    7.67
   2   3  12   35.86    7.21
   2   3  12   11.99    7.56
   2  -3  12    5.42    5.99
   2   3  12    9.18    6.11
  -2  -3  12   18.22    7.26
   2   3  12   18.17    6.35
   2   3  12   10.92    6.49
  -2   3  12   12.14    5.26
  -2   3  12   -3.99    7.07
   2  -3  12   23.51    8.04
   2  -3  12    6.12    5.70
  -2   3  12    9.28    4.98
  -2   3  12   10.90    6.25
   2   3  12   10.35    6.12
   2   3  12   14.16    6.27
   2   3  12   10.79    4.85
   2   3  13  102.30    8.18
   2   3  13   92.27    6.77
   2  -3  13  100.11    7.26
  -2   3  13  101.21    7.11
   2   3  13  107.08    7.19
  -2   3  13   87.23    7.50
   2   3  13  107.77    7.60
   2   3  13   94.33    7.41
   2  -3  13  118.28    8.48
  -2  -3  13  106.03    7.88
  -2   3  13  107.58    6.44
  -2   3  13   91.96    8.76
  -2   3  13  103.32   10.29
  -2  -3  13   97.53    9.44
   2   3  13  105.15    9.20
  -2   3  13   90.09    9.54
  -2   3  14  239.39   11.71
  -2  -3  14  225.06   12.76
  -2   3  14  204.90   12.25
   2   3  14  228.47   11.84
   2  -3  14  217.98    8.73
   2   3  14  215.66   10.05
   2   3  14  215.23    9.25
  -2  -3  14  224.54    9.55
   2  -3  14  224.85    9.56
  -2   3  14  233.47    9.42
  -2   3  14  228.39    9.38
   2   3  14  232.01    9.52
  -2   3  14  215.30   10.02
   2  -3  14  222.97   10.44
   2   3  14  223.67    9.48
  -2  -3  14  236.66   10.07
   2  -3  14  220.23    9.71
   2   3  14  238.93    9.54
  -2   3  14  236.93    8.78
   2   3  14  231.72    8.61
  -2   3  15   18.68    8.23
  -2  -3  15    1.55    9.01
  -2   3  15    0.34    9.26
   2   3  15    9.86    8.48
   2   3  15   15.32    7.45
   2  -3  15   10.02    6.61
  -2   3  15   16.33    6.38
  -2  -3  15   16.82    6.35
   2   3  15    2.11    6.06
  -2  -3  15   20.15    7.17
   2   3  15   24.08    6.34
   2   3  15   14.75    7.21
   2  -3  15   17.96    5.36
  -2   3  15   14.48    5.27
   2  -3  15   16.72    6.65
   2   3  15   13.67    6.68
  -2  -3  15   20.20    5.52
   2   3  15   10.58    5.39
  -2   3  16   33.67    8.92
  -2  -3  16   19.30    8.84
   2   3  16   36.71    7.61
   2   3  16   19.57    6.70
  -2  -3  16   24.19    6.17
  -2   3  16   27.25    6.63
   2  -3  16   26.98    6.51
  -2   3  16   28.56    5.58
   2  -3  16   29.21    5.85
   2   3  16   37.80    5.77
  -2  -3  16   28.55    5.95
   2  -3  16   37.42    6.62
   2   3  16   39.65    7.50
   2   3  16   43.46    6.94
   2  -3  16   40.81    7.92
  -2   3  16   24.90    7.19
   2   3  16   27.21    7.89
  -2   3  17    1.01    6.46
   2  -3  17    1.00    6.72
  -2  -3  17   -4.20    6.50
   2   3  17    4.28    6.26
   2   3  17    1.45    8.33
   2   3  17  -11.21    7.60
  -2   3  17    7.24    7.53
   2  -3  17    7.53    8.18
  -2  -3  17    6.40    7.71
   2   3  17   10.14    7.44
   2  -3  17    5.53    5.95
  -2  -3  17    1.79    5.88
  -2   3  17    1.93    5.69
   2   3  17    1.85    5.82
   2  -3  17   20.34    7.36
   2   3  18   23.49    7.10
  -2   3  18   15.34    6.72
  -2  -3  18   13.06    7.27
   2  -3  18   20.79    6.95
  -2  -3  18   10.09    9.27
   2  -3  18   16.30    9.62
  -2   3  18   27.94    8.18
   2   3  18   17.59    8.58
   2   3  18    5.72    8.51
  -2  -3  18   20.02    8.83
   2  -3  18   20.00    6.34
  -2  -3  18   15.52    6.28
  -2   3  18   19.77    6.26
   2   3  18   19.66    6.04
   2   3  19   -1.02    7.23
  -2   3  19   -0.66    7.28
   2  -3  19   15.70    7.23
  -2  -3  19    7.30    7.45
   2  -3  19    1.37    8.97
  -2  -3  19    8.76    9.28
   2   3  19    6.68    6.47
  -2   3  19    4.33    6.41
  -2  -3  19    1.33    6.65
   2  -3  19    2.99    6.42
  -2   3  19   24.13    8.69
  -2  -3  19   15.57    9.21
   2   3  19    4.27    8.57
   2   3  19    3.15    9.04
  -2  -3  20    4.49    7.48
   2   3  20   10.66    7.27
   2  -3  20    9.41    7.73
  -2   3  20    3.12    7.76
  -2  -3  20    9.34    9.17
   2   3  20    2.74    9.27
  -2   3  20    3.18    9.44
   2   3  20    6.16    9.45
  -2   3  20   17.78    6.68
   2   3  20   19.47    6.85
   2  -3  20   10.66    6.81
  -2  -3  20    7.72    6.95
   2   3  21   79.04    8.29
  -2  -3  21   57.68    8.60
  -2   3  21   63.00    8.17
   2  -3  21   80.82    8.31
  -2  -3  21   70.29   11.21
   2  -3  21   74.75   11.25
   2   3  21   76.76   10.37
   2   3  21   86.00   10.34
  -2   3  21   84.82   10.19
  -2   3  21   89.42    7.60
  -2  -3  21   74.33    7.59
   2   3  21   80.72    7.65
   2  -3  21   76.39    7.67
  -2   3  22   95.49    8.84
   2   3  22  116.34    8.63
   2  -3  22  101.89    8.85
  -2  -3  22   89.85    8.51
   2  -3  22  116.46   12.10
  -2  -3  22  108.53   12.02
   2   3  22  113.69   10.13
  -2   3  22  109.26   10.38
  -2  -3  22  110.53    8.04
   2   3  22  129.42    8.27
   2  -3  22  108.57    7.88
  -2   3  22  133.55    8.48
  -2  -3  23  126.15    8.83
   2   3  23  113.18    8.78
   2  -3  23  120.42    8.74
  -2   3  23  122.74    8.77
  -2  -3  23  138.16   12.41
   2  -3  23  135.62   12.03
  -2   3  23  125.61   10.38
   2   3  23  138.32   10.69
  -2  -3  23  124.20    7.95
   2  -3  23  124.92    7.93
   2   3  24   -0.68    6.62
  -2   3  24   10.51    6.81
   2  -3  24   -2.16    7.01
  -2  -3  24    6.55    7.00
   2  -3  24    8.90    9.50
  -2  -3  24    4.86    9.33
   2  -3  24    2.72    6.12
  -2  -3  24   -0.35    6.00
   2   3  24    5.65    8.88
  -2   3  24   11.63    9.05
   2  -3  25   14.45    9.12
  -2  -3  25   18.81    9.33
  -2  -3  25   10.20    6.02
   2  -3  25   21.89    6.00
  -2   3  26   12.40    7.82
   2  -3  26   -1.46    6.27
   2   3  26    1.65    5.98
  -2   3  26    2.20    6.06
  -2  -3  26    4.42    6.28
  -2  -3  26   11.04    5.53
   2  -3  26    0.86    5.41
  -2  -3  27   11.18    5.70
  -2   3  27   16.66    5.62
   2  -3  27    6.54    5.67
   2   3  27    8.54    5.69
  -2  -3  27   19.95    5.23
   2  -3  27   20.21    5.22
  -2   3  28    0.41    4.90
   2  -3  28    9.19    4.98
  -2  -3  28    9.10    4.97
   2   3  28    1.17    4.83
  -2  -3  28   15.03    4.68
   2  -3  28   12.63    4.61
  -2  -3  29   11.28    4.26
  -2   3  29   19.53    4.18
  -2  -4   0   15.10    7.09
  -2  -4   0    6.91    3.98
   2  -4   0    9.00    3.48
   2   4   1   10.24    4.51
  -2  -4  -1    4.95    7.05
  -2  -4   1    9.92    7.80
  -2  -4  -1    3.82    3.80
  -2  -4   1    2.07    4.34
   2  -4  -1    1.56    3.52
   2  -4   1    6.57    3.56
   2   4   2    6.49    3.33
   2  -4   2   11.21    3.27
   2   4   2   16.19    4.82
  -2  -4  -2   10.03    6.42
  -2  -4   2   20.61    7.99
   2   4   2    7.03    2.19
   2  -4   2    9.59    2.11
  -2  -4  -2   11.14    3.57
   2  -4   2    7.43    3.88
   2  -4  -2    8.55    3.46
  -2  -4   2    9.37    4.57
   2   4   3 1304.13   35.98
   2  -4   3 1289.74   35.96
   2   4   3 1361.87   35.91
  -2  -4   3 1293.40   37.71
   2  -4   3 1303.09   37.00
  -2  -4  -3 1334.56   36.74
   2  -4   3 1348.38   35.43
   2   4   3 1333.06   35.45
   2  -4   3 1351.74   35.82
  -2  -4  -3 1302.68   35.61
   2   4   4   64.73    5.39
   2   4   4   58.31    3.47
   2  -4   4   54.38    7.06
   2  -4   4   59.43    3.53
  -2  -4   4   52.78    8.82
  -2  -4  -4   51.22    5.90
   2  -4   4   59.75    3.34
   2   4   4   52.38    3.41
  -2  -4  -4   59.85    3.26
   2  -4   4   56.86    4.32
   2  -4   5 1507.92   40.20
   2   4   5 1555.88   40.22
   2  -4   5 1567.59   41.17
   2   4   5 1528.20   41.20
   2   4   5 1503.71   40.69
   2  -4   5 1489.71   40.21
  -2  -4   5 1514.84   42.41
   2  -4   5 1563.32   41.65
   2   4   5 1440.11   40.17
  -2  -4  -5 1473.00   41.09
  -2   4   5 1512.19   40.12
   2  -4   5 1498.23   40.48
  -2  -4  -5 1479.16   40.09
  -2   4   6  132.02    5.60
   2   4   6  122.13    5.18
   2   4   6  132.82    5.63
   2  -4   6  134.72    5.08
   2   4   6  126.10    7.16
   2  -4   6  123.93    6.76
   2   4   6  142.48    7.06
   2   4   6  142.10    7.02
  -2   4   6  127.16    4.48
   2   4   6  123.75    5.16
   2  -4   6  125.70    5.34
   2  -4   6  130.77    7.26
  -2  -4   6  123.97    8.91
  -2  -4  -6  121.11    6.32
  -2   4   6  124.43    5.20
   2   4   6  126.71    6.09
   2  -4   6  135.13    5.37
  -2  -4  -6  121.49    4.34
  -2   4   7  300.00    9.29
   2   4   7  294.58    9.24
   2   4   7  300.06    9.20
  -2   4   7  286.87   11.97
   2   4   7  278.86   11.94
   2  -4   7  295.15    9.12
  -2   4   7  279.08   11.22
   2  -4   7  283.45   10.68
   2   4   7  282.27   10.88
   2   4   7  264.33   11.58
  -2  -4   7  288.40   11.14
   2   4   7  305.09   10.29
   2   4   7  305.50   10.19
  -2   4   7  295.14    8.32
   2   4   7  276.54    9.03
   2  -4   7  299.47    9.12
  -2  -4  -7  286.07    9.70
   2  -4   7  292.53   10.89
   2   4   7  291.12    9.67
  -2  -4   7  277.53    9.66
   2   4   7  295.97    9.69
  -2   4   7  287.67    8.93
  -2  -4  -7  279.83    8.24
   2  -4   7  287.66    9.23
   2   4   8    6.87    4.27
   2   4   8   -1.26    4.67
  -2   4   8    3.73    4.21
   2  -4   8   -3.36    4.45
  -2   4   8   -4.13    8.05
  -2  -4   8    4.44    6.82
   2   4   8   -0.62    7.90
   2  -4   8    1.91    6.53
  -2   4   8    6.59    6.57
   2   4   8    4.85    6.76
   2   4   8    4.20    6.53
   2   4   8   11.17    6.61
   2  -4   8    2.30    4.51
   2  -4   8    2.68    5.91
   2   4   8    0.49    4.36
  -2  -4  -8    2.92    4.23
  -2  -4   8    8.55    5.60
   2   4   8    3.73    5.27
  -2   4   8    0.31    4.46
  -2   4   8    1.64    4.13
   2   4   8    4.34    5.44
   2  -4   8    2.70    3.95
   2   4   9  175.68    6.97
  -2   4   9  174.74   10.88
   2   4   9  171.81   10.87
   2  -4   9  153.17    7.26
  -2   4   9  174.61    7.04
   2   4   9  168.78    7.42
  -2   4   9  177.33   10.35
   2   4   9  172.19    9.86
   2   4   9  173.62   10.02
   2  -4   9  170.31    9.92
   2   4   9  172.06    8.94
  -2   4   9  163.88    5.35
   2   4   9  174.81    9.25
   2  -4   9  181.67    8.74
   2   4   9  161.46    7.22
   2  -4   9  182.23    7.34
  -2  -4   9  179.10    8.36
   2   4   9  162.49    7.70
  -2   4   9  174.10    7.04
   2   4   9  172.11    7.81
   2  -4  10    3.28    5.51
   2   4  10    8.42    4.86
  -2   4  10   -0.59    6.34
   2   4  10    2.04    5.26
  -2   4  10    3.88    4.65
   2   4  10    1.21    6.26
   2  -4  10   13.40    7.95
   2   4  10    7.98    7.69
  -2   4  10   12.08    9.25
  -2   4  10    4.99    8.57
   2   4  10    9.09    8.59
  -2  -4  10   14.36    7.62
   2   4  10   13.99    9.08
  -2   4  10    9.06    8.12
   2   4  10   36.53    7.90
   2   4  10   11.96    7.43
   2   4  10    0.45    5.43
   2  -4  10    1.51    5.49
  -2   4  10    5.13    5.00
   2   4  10    4.03    6.25
   2   4  10   -1.33    5.80
  -2  -4  10   13.56    7.11
   2   4  10    5.22    6.16
  -2   4  11 2466.81   65.44
   2  -4  11 2385.61   65.64
   2   4  11 2400.67   67.56
  -2   4  11 2414.82   67.50
   2   4  11 2457.84   65.44
   2   4  11 2473.69   65.72
   2   4  11 2400.48   67.52
  -2   4  11 2373.74   67.35
  -2  -4  11 2394.92   67.47
   2   4  11 2260.50   67.78
  -2   4  11 2380.22   67.47
   2  -4  11 2125.60   67.62
   2   4  11 2561.09   65.77
   2   4  11 2439.17   65.58
   2   4  11 2417.67   65.60
  -2   4  11 2443.53   65.60
   2   4  11 2383.60   65.44
   2  -4  11 2485.72   65.51
  -2   4  11 2464.26   65.29
   2   4  11 2452.82   65.53
   2   4  11 2443.83   65.56
  -2  -4  11 2564.01   65.69
   2   4  11 2367.21   65.53
   2   4  12   72.24    9.54
  -2   4  12   70.72    9.60
  -2  -4  12   69.88    8.84
  -2   4  12   63.26    8.31
   2   4  12   78.23    7.88
   2   4  12   57.81    6.67
   2   4  12   61.99    6.21
   2  -4  12   71.81    6.20
  -2   4  12   70.91    6.79
   2   4  12   71.36    6.87
   2   4  12   61.96    6.34
  -2   4  12   66.39    5.85
  -2  -4  12   75.05    7.82
  -2   4  12   73.04    5.36
   2  -4  12   62.72    6.00
   2   4  12   67.81    6.40
   2   4  12   72.78    5.54
   2   4  13 1414.18   39.41
  -2   4  13 1413.50   39.42
   2   4  13 1434.08   39.26
  -2   4  13 1391.25   39.20
   2  -4  13 1455.27   39.39
   2   4  13 1422.45   39.42
   2   4  13 1460.60   39.39
  -2   4  13 1417.63   39.07
  -2  -4  13 1391.10   39.63
  -2   4  13 1464.87   39.58
  -2  -4  13 1439.18   41.61
  -2   4  13 1415.55   41.74
  -2   4  13 1444.35   41.64
   2   4  13 1428.27   41.76
   2   4  14  176.09   11.90
  -2  -4  14  170.25   10.75
  -2   4  14  160.10   10.71
  -2   4  14  169.97   11.41
   2   4  14  171.61    9.03
  -2   4  14  162.83    7.88
   2  -4  14  155.03    7.96
  -2   4  14  166.37    8.38
   2   4  14  161.54    8.30
  -2  -4  14  158.29    7.93
   2   4  14  146.88    7.96
  -2   4  14  165.54    7.60
   2   4  14  150.15    8.65
   2   4  14  168.99    8.61
  -2   4  14  151.21    8.55
  -2  -4  14  174.29    9.59
   2  -4  14  169.23    8.51
   2   4  14  177.85    8.27
   2   4  14  173.79    7.50
  -2   4  14  187.70    7.40
  -2  -4  15   75.40    9.60
  -2   4  15   81.39    9.52
   2   4  15   92.34    7.97
   2   4  15   97.16    7.84
   2   4  15   88.33    6.39
   2   4  15   95.47    7.14
   2  -4  15   91.88    7.67
  -2   4  15   94.07    6.20
   2   4  16   47.56    7.59
  -2   4  16   33.61    6.45
  -2   4  16   42.41    7.00
  -2  -4  16   33.28    6.58
   2  -4  16   31.24    6.55
   2   4  16   38.15    6.20
  -2  -4  16   32.64    6.06
   2  -4  16   47.10    7.32
  -2   4  16   37.48    6.06
   2  -4  16   34.87    6.00
   2   4  16   36.30    5.75
   2   4  16   54.95    7.03
  -2   4  16   29.05    7.30
  -2  -4  16   47.17    7.68
   2   4  16   39.30    7.19
   2   4  16   35.46    7.72
  -2   4  17  122.70    8.30
   2   4  17  128.97    8.38
  -2  -4  17  126.67    8.33
   2  -4  17  139.77    8.12
   2   4  17  143.64    7.86
   2  -4  17  164.22    9.16
   2  -4  17  134.13    7.82
  -2  -4  17  130.19    7.95
  -2   4  17  150.78    7.92
   2   4  17  149.68    8.46
  -2  -4  17  139.39    9.57
   2   4  17  134.05    9.54
  -2   4  17  134.90    8.74
   2   4  18   17.95    6.81
  -2   4  18    8.25    6.99
  -2  -4  18    9.68    6.97
   2  -4  18   20.53    7.07
   2   4  18   17.18    8.45
   2   4  18   10.36    8.20
  -2   4  18   25.19    7.74
  -2  -4  18   10.69    9.07
   2   4  18   17.29    6.46
  -2  -4  18   14.37    6.48
  -2   4  18   14.92    6.40
   2  -4  18   14.61    6.33
   2   4  19  220.12   10.18
  -2  -4  19  224.79   10.29
  -2   4  19  198.36   10.34
   2  -4  19  211.82   10.54
   2  -4  19  213.94   13.60
  -2  -4  19  216.94   13.85
   2  -4  19  231.38   10.07
   2   4  19  234.99   10.02
  -2   4  19  236.57   10.19
  -2  -4  19  232.26   10.24
   2   4  19  220.72   11.95
   2   4  19  221.73   11.52
  -2   4  19  242.32   11.20
   2   4  20   73.49    8.03
  -2  -4  20   61.16    8.12
   2  -4  20   74.87    8.34
  -2   4  20   68.32    8.02
   2   4  20   84.13   10.11
   2   4  20   82.77   10.19
  -2   4  20  115.05    9.68
  -2   4  20   99.47    7.79
  -2  -4  20   74.04    7.79
   2   4  20  102.17    8.05
   2  -4  20   76.39    7.59
   2  -4  21  310.70   11.93
   2   4  21  292.55   12.10
  -2   4  21  273.84   12.12
  -2  -4  21  257.48   11.97
  -2  -4  21  323.87   15.68
   2  -4  21  320.42   15.73
   2   4  21  286.11   12.93
  -2   4  21  297.24   13.39
   2   4  21  300.82   13.39
  -2  -4  21  273.97   11.77
   2  -4  21  265.18   11.62
   2  -4  22   73.54    8.08
  -2  -4  22   61.14    8.10
  -2   4  22   51.51    7.74
   2   4  22   76.79    7.86
   2  -4  22   67.03   11.13
  -2  -4  22   98.34   11.11
  -2   4  22   53.77    9.94
   2   4  22   71.61    9.72
   2  -4  22   60.64    7.18
  -2  -4  22   73.91    7.54
  -2   4  23  120.95   10.24
   2   4  23  128.50   10.50
  -2   4  23  127.04    8.55
   2  -4  23  129.74    8.74
   2   4  23  130.42    8.43
  -2  -4  23  128.11    8.58
   2  -4  23  134.01   12.08
  -2  -4  23  153.04   12.71
   2   4  24   24.66    6.80
  -2  -4  24   33.53    6.90
   2  -4  24   30.20    6.98
  -2   4  24   31.86    6.93
   2  -4  24   34.68    9.69
  -2  -4  24   36.19    9.85
  -2  -4  24   27.13    6.39
   2  -4  24   28.73    6.39
   2   4  24   36.29    8.92
  -2   4  24   38.96    8.98
   2  -4  25   63.81    9.55
  -2  -4  25   61.57    9.80
  -2  -4  25   59.60    6.51
   2  -4  25   70.82    6.42
  -2   4  26   11.46    7.53
  -2  -4  26    3.12    5.50
   2  -4  26    3.76    5.36
   2  -4  26   -3.80    5.85
  -2  -4  26    7.32    5.81
  -2   4  26    3.56    5.83
   2   4  26   -1.22    5.82
  -2   4  27  356.50   12.93
   2  -4  27  358.67   11.93
  -2  -4  27  361.37   11.88
  -2   4  27  360.31   11.80
   2   4  27  350.75   11.82
   2  -4  27  352.33   11.70
  -2  -4  27  341.92   11.74
  -2  -4  28    7.85    4.67
   2  -4  28    5.87    4.65
  -2   4  28    5.87    4.51
   2  -4  28    8.80    4.37
  -2  -4  28   10.82    4.36
  -2   4  29  313.67    9.85
  -2  -4  29  318.19    9.89
  -2  -5   0  297.98   12.37
   2  -5   0  315.40    9.56
  -2  -5   0  312.41    9.77
   2   5   1 2015.09   57.49
  -2  -5   1 2177.82   59.18
  -2  -5  -1 2201.27   58.93
   2  -5   1 2153.77   57.35
   2   5   1 2183.14   57.35
  -2  -5  -1 2143.49   57.61
   2  -5  -1 2115.91   57.63
   2  -5   1 2242.61   57.67
  -2  -5   1 2239.41   57.75
   2  -5   2  350.15   10.15
   2   5   2  340.79   10.69
  -2  -5   2  339.80   13.49
   2  -5   2  354.81   12.75
  -2  -5  -2  361.89   12.53
   2   5   2  353.10    9.63
  -2  -5   2  335.84   10.92
   2  -5  -2  341.42   10.51
  -2  -5  -2  352.06   10.45
   2  -5   2  350.70   10.63
   2   5   3  348.93   12.13
  -2  -5  -3  378.72   13.26
   2  -5   3  384.20   13.54
  -2  -5   3  372.66   14.77
   2  -5   3  402.79   10.83
   2   5   3  400.02   10.84
  -2  -5   3  368.10   12.09
   2  -5  -3  375.72   11.47
   2  -5   3  420.17   11.68
  -2  -5  -3  387.31   11.39
   2   5   4  129.21    6.06
   2  -5   4  135.77    5.86
   2   5   4  135.10    6.92
   2  -5   4  133.01    4.71
  -2  -5  -4  131.11    7.92
  -2  -5   4  130.89    9.70
   2  -5   4  128.02    8.62
   2   5   4  128.72    4.65
   2  -5   4  138.50    4.53
   2   5   4  127.14    4.61
   2  -5   4  139.03    5.92
   2  -5  -4  125.72    5.36
  -2  -5  -4  132.64    5.12
   2  -5   5  221.50    8.11
   2   5   5  224.12    8.18
   2   5   5  206.13    8.48
   2  -5   5  206.98    9.88
   2   5   5  207.46    6.70
  -2  -5  -5  194.99    9.01
  -2  -5   5  219.86   11.55
   2  -5   5  213.52    6.76
   2  -5   5  211.69    6.64
   2   5   5  214.00    6.74
   2  -5  -5  212.46    7.11
  -2  -5  -5  205.77    6.73
   2  -5   5  210.70    7.45
   2  -5   6   27.93    3.44
   2   5   6   28.61    3.58
  -2   5   6   35.15    5.70
  -2  -5   6   32.69    5.76
   2  -5   6   24.43    5.37
   2   5   6   23.61    5.34
   2   5   6   38.07    5.93
  -2  -5  -6   30.00    5.85
  -2  -5   6   32.46    8.35
   2  -5   6   32.52    3.64
   2  -5   6   30.65    7.09
   2   5   6   25.73    3.37
  -2   5   6   28.78    2.89
  -2  -5  -6   29.94    3.04
   2  -5   6   31.13    4.27
   2  -5  -6   24.16    3.65
   2  -5   7  197.63    7.33
   2   5   7  216.61    7.38
  -2  -5   7  208.73    9.12
  -2   5   7  228.72    9.46
   2  -5   7  219.86    9.14
   2   5   7  231.87    9.20
  -2   5   7  199.97    6.39
   2   5   7  221.10    9.44
   2  -5   7  218.19    7.29
  -2  -5   7  211.57   11.21
   2  -5   7  231.68   10.16
  -2  -5  -7  207.98    8.81
   2   5   7  211.02    7.15
  -2   5   7  210.94    7.26
   2   5   7  205.96    8.09
   2  -5   7  223.57    7.63
  -2  -5  -7  200.68    6.56
   2   5   8    0.74    4.60
   2  -5   8    2.18    4.62
   2  -5   8    4.35    6.38
  -2  -5   8   14.74    6.84
  -2   5   8    4.81    8.83
   2   5   8    4.86    6.70
   2   5   8   -1.75    8.64
  -2   5   8   13.02    6.59
   2   5   8   16.20    7.72
   2  -5   8   11.34    7.00
  -2  -5  -8    7.07    5.47
   2   5   8    3.52    4.36
   2  -5   8    6.64    4.45
   2   5   8    8.81    5.50
   2  -5   8    2.07    4.56
  -2   5   8    5.72    4.39
   2   5   8    6.73    5.41
   2   5   9  124.07   10.16
  -2   5   9  124.27   10.33
   2   5   9  127.14    6.29
   2  -5   9  109.95    6.29
   2  -5   9  121.97    8.95
   2   5   9  130.58    8.64
  -2   5   9  134.59    9.94
   2   5   9  118.67   10.08
   2   5   9  144.60    8.87
   2   5   9  112.36    6.07
   2  -5   9  121.39    6.31
   2  -5   9  120.94    8.67
  -2   5   9  123.53    6.35
   2   5   9  122.81    6.98
  -2   5   9  123.71    5.98
   2   5   9  125.84    7.21
  -2   5  10   85.98    5.74
   2  -5  10   74.69    5.67
   2   5  10   87.87    5.92
   2   5  10   73.92    5.84
   2   5  10   79.61    9.77
   2   5  10   72.79    5.66
   2  -5  10   70.22    7.46
   2  -5  10   77.59    5.82
   2   5  10   65.58    9.27
  -2  -5  10   84.34    8.49
   2  -5  10   74.68    8.26
  -2   5  10   79.56    9.43
  -2   5  10   71.18   10.04
   2   5  10   84.94    8.53
  -2   5  10   75.30    8.58
  -2   5  10   85.02    5.73
   2   5  10   74.48    6.63
   2   5  10   83.29    6.73
  -2   5  11  101.46    5.90
   2   5  11   86.99    6.12
  -2   5  11   85.08    7.04
   2   5  11   94.31    6.95
   2   5  11  106.38    5.90
   2  -5  11   86.65    6.07
   2   5  11   80.04    6.04
   2  -5  11   84.66    6.07
  -2  -5  11   92.04    8.75
  -2   5  11   99.60    9.67
   2   5  11   91.00    9.82
   2  -5  11   91.75    8.68
  -2   5  11   84.83    8.86
   2   5  11   81.63    6.85
  -2   5  11   87.59    6.00
   2   5  11   84.63    6.91
   2   5  11   92.71    7.06
  -2   5  12   12.00    6.40
   2   5  12   14.31    5.29
   2  -5  12   14.39    5.57
   2   5  12   11.52    6.30
  -2   5  12   23.19    5.56
   2   5  12    4.49    5.31
   2  -5  12    9.47    5.44
  -2  -5  12   14.17    7.57
  -2   5  12   25.62    9.30
   2   5  12   23.52    8.83
  -2   5  12   21.56    9.17
  -2   5  12   10.00    7.78
   2   5  12   20.35    8.91
  -2   5  12   10.50    5.30
   2   5  12    5.61    6.35
   2   5  12   14.17    6.39
  -2   5  13  336.45   12.10
  -2   5  13  334.56   11.45
  -2  -5  13  334.87   11.48
   2   5  13  346.88   12.03
   2  -5  13  344.96   11.57
   2   5  13  322.93   11.48
   2   5  13  372.28   15.10
  -2   5  13  346.57   14.17
  -2   5  13  349.91   15.24
  -2  -5  13  339.81   14.13
   2   5  13  325.85   11.93
  -2   5  13  327.19   11.42
  -2   5  13  361.79   11.39
   2   5  13  353.37   11.41
   2   5  13  365.64   14.97
  -2   5  13  356.99   15.34
   2   5  14    2.71    5.62
  -2  -5  14    6.74    5.67
   2  -5  14   -3.26    5.78
  -2   5  14    2.44    5.48
   2   5  14    3.31    9.40
  -2   5  14   -5.91    7.66
  -2   5  14    1.77    9.26
  -2  -5  14   -5.63    8.37
  -2   5  14    6.69    5.19
   2   5  14    5.93    5.97
   2   5  14    5.62    5.22
   2   5  14    8.39    6.21
  -2   5  14    5.18    6.44
   2  -5  14    8.09    5.56
   2   5  14    1.55    6.42
   2   5  14    5.97    6.44
   2   5  15   19.92    9.70
  -2   5  15    6.08    9.76
  -2   5  15    4.86    5.35
   2   5  15    8.61    6.44
   2   5  15    6.39    5.51
  -2   5  15   12.60    6.48
   2  -5  15   13.57    6.06
   2   5  15   12.96    6.38
   2   5  15    6.65    6.77
  -2   5  15   -5.10    6.55
   2  -5  16   31.81    6.40
  -2   5  16   25.01    6.19
  -2  -5  16   33.06    6.41
   2   5  16   26.75    6.40
   2   5  16   31.99    6.95
  -2   5  16   30.24    7.17
  -2   5  16   29.40    6.02
   2  -5  16   48.10    6.82
   2   5  16   44.03    7.13
   2   5  16   34.12    6.07
   2   5  16   29.01    7.27
   2   5  16   32.63    7.14
  -2   5  16   19.57    7.50
   2   5  17   90.05    7.23
  -2  -5  17   81.78    7.32
  -2   5  17   99.69    8.21
  -2   5  17   86.82    7.31
   2  -5  17   89.88    7.27
   2  -5  17   88.12    7.20
  -2   5  17  100.61    7.34
   2   5  17  102.13    7.47
  -2  -5  17   88.00    7.22
   2   5  17   73.46    8.70
  -2   5  17   82.34    8.47
   2   5  17  101.15    7.92
   2   5  18    5.90    6.81
  -2  -5  18    0.86    6.69
   2  -5  18    7.95    6.78
  -2   5  18    6.45    6.66
  -2  -5  18    5.37    6.30
   2  -5  18    9.92    6.29
  -2   5  18    6.65    7.91
   2   5  18    8.63    8.53
   2   5  18   23.00    7.90
  -2  -5  19  218.80   10.29
   2   5  19  227.15   10.55
  -2   5  19  221.57   10.32
   2  -5  19  230.91   10.47
  -2  -5  19  237.68   10.24
   2  -5  19  236.61   10.28
  -2   5  19  220.72   11.81
   2   5  19  238.18   11.99
   2   5  19  245.87   11.91
  -2  -5  20   14.73    7.30
   2  -5  20   20.08    7.38
   2   5  20   22.68    7.35
  -2   5  20   14.09    7.19
  -2   5  20   29.47    9.08
   2   5  20    5.72    8.86
   2   5  20   18.03    9.34
   2  -5  20   20.33    7.00
  -2  -5  20   10.22    6.90
   2  -5  21   22.93    7.05
  -2   5  21   14.80    7.36
  -2  -5  21   19.06    7.47
   2   5  21   33.06    7.21
   2  -5  21   26.63   10.04
  -2  -5  21   22.80   10.40
   2   5  21   19.86    8.80
  -2   5  21   26.59    8.52
   2   5  21   28.92    9.34
  -2  -5  21   24.12    6.98
   2  -5  21   27.44    6.92
   2  -5  22   12.33    6.96
  -2  -5  22   17.37    7.02
   2   5  22    6.95    6.96
  -2   5  22   20.50    6.87
   2  -5  22   11.77    9.99
  -2  -5  22   10.49    9.97
   2   5  22   12.94    8.87
  -2   5  22    5.66    9.31
   2  -5  22   15.87    6.61
  -2  -5  22   11.64    6.46
  -2   5  23   51.56    9.00
   2   5  23   72.25    8.75
   2   5  23   52.87    7.15
  -2  -5  23   65.01    7.26
   2  -5  23   47.62    7.25
  -2   5  23   55.76    7.05
   2  -5  23   69.73   10.36
  -2  -5  23   65.43   10.70
  -2  -5  24    6.01    9.60
   2  -5  24   -0.44    9.15
   2   5  24   10.02    8.38
  -2   5  24    7.68    8.40
  -2  -5  24   -2.22    6.04
   2  -5  24   -2.77    5.99
  -2  -5  25   43.02    6.62
  -2   5  25   48.28    6.36
   2  -5  25   35.99    6.50
   2   5  25   37.74    6.29
  -2  -5  25   48.45    9.31
   2  -5  25   64.73    9.56
   2   5  25   49.69    8.25
  -2   5  25   53.05    8.42
  -2  -5  25   48.54    6.21
   2  -5  25   41.90    5.97
  -2   5  26   -8.24    5.38
   2   5  26   -1.20    5.41
   2  -5  26   -2.62    5.63
  -2  -5  26   -4.86    5.43
  -2  -5  26    7.89    8.14
   2  -5  26   12.78    7.90
   2  -5  26    1.60    5.24
  -2  -5  26   -2.31    5.19
  -2   5  26   11.60    7.81
   2   5  26    4.47    7.44
   2   5  27    7.28    4.87
  -2   5  27    9.44    4.88
   2  -5  27    8.74    4.84
  -2  -5  27   10.53    4.89
  -2  -5  27   14.10    4.88
   2  -5  27   14.36    4.74
  -2   5  27   16.88    6.90
   2  -5  28    8.60    4.21
  -2  -5  28    8.54    4.23
  -2   5  28   -0.37    4.13
  -2  -5  28   -0.90    4.30
  -2  -5  29    0.88    3.19
   2   6   0 1934.35   52.09
   2  -6   0 1907.44   52.13
  -2  -6   0 2138.04   52.86
   2  -6   0 2092.49   52.80
  -2  -6   0 2062.48   54.56
  -2   6  -1  640.70   17.93
  -2  -6  -1  608.21   18.07
  -2  -6  -1  678.48   18.84
   2  -6  -1  709.94   18.78
  -2  -6   1  748.62   19.00
   2  -6   1  711.76   18.81
  -2  -6  -1  695.32   21.08
  -2  -6   1  691.65   21.14
   2  -6   1  730.01   20.78
   2  -6   2  372.99   10.42
   2   6   2  368.52   10.42
   2  -6  -2  358.84   10.93
  -2  -6  -2  346.78   11.05
  -2  -6   2  370.18   11.49
   2  -6   2  375.85   11.12
  -2  -6  -2  323.75   13.67
  -2  -6   2  336.87   14.40
   2  -6   2  359.95   13.45
  -2   6   3  140.33    5.55
   2  -6   3  148.18    5.45
   2   6   3  149.48    5.46
  -2  -6   3  137.58   10.01
   2  -6   3  140.05    8.84
  -2  -6  -3  138.63    8.51
   2   6   3  143.08    4.58
   2  -6   3  149.87    4.53
  -2  -6   3  133.62    6.97
   2  -6  -3  128.07    5.75
   2  -6   3  156.77    6.18
  -2  -6  -3  128.47    5.92
   2   6   4  146.30    6.02
  -2   6   4  147.38    6.13
  -2  -6   4  150.71    6.28
   2  -6   4  143.72    5.92
   2   6   4  151.15    7.27
  -2  -6   4  143.37   10.35
   2   6   4  142.96    4.83
  -2  -6  -4  142.98    8.59
   2  -6   4  140.82    9.07
   2  -6   4  141.95    4.87
   2   6   4  146.49    4.95
  -2  -6   4  142.88    6.84
   2  -6  -4  143.59    5.86
   2  -6   4  149.68    6.28
  -2  -6  -4  145.20    5.84
  -2  -6   5    9.80    4.72
   2   6   5    6.30    4.46
  -2   6   5    9.85    4.54
   2  -6   5    3.16    4.30
   2   6   5   12.11    6.35
   2   6   5    6.23    2.84
   2  -6   5    8.57    7.29
  -2  -6  -5    3.89    6.40
   2  -6   5    6.57    2.97
   2   6   5    1.99    3.11
   2  -6   5   -0.54    3.10
   2  -6   5    8.37    4.50
  -2  -6  -5    9.71    3.53
   2  -6  -5    5.56    4.04
   2  -6   6   27.69    3.66
   2   6   6   28.77    3.73
   2  -6   6   25.25    5.31
  -2   6   6   33.12    5.33
   2   6   6   37.67    5.47
  -2  -6   6   32.24    5.59
   2   6   6   48.87    6.67
  -2  -6  -6   27.64    6.60
   2   6   6   32.49    3.45
   2  -6   6   33.77    3.78
   2  -6   6   31.76    7.68
  -2   6   6   27.52    3.12
   2  -6  -6   29.70    4.31
   2  -6   6   30.64    5.21
  -2  -6  -6   37.22    3.68
   2   6   7   -5.43    4.11
   2  -6   7   -1.25    4.13
   2  -6   7    4.45    8.16
   2   6   7    4.70    3.65
   2  -6   7    4.65    3.84
  -2  -6  -7   -0.84    6.52
   2   6   7    2.69    5.88
  -2   6   7    4.44    5.87
   2  -6   7    2.97    5.88
  -2  -6   7    7.42    6.05
  -2   6   7    5.53    2.77
   2  -6  -7    0.91    4.23
  -2  -6  -7   10.75    3.37
   2  -6   7    5.31    5.27
   2   6   8  543.53   15.48
   2  -6   8  531.10   15.39
  -2  -6  -8  536.13   17.15
  -2  -6   8  523.10   19.21
   2   6   8  500.44   15.16
   2  -6   8  530.35   15.36
   2   6   8  514.26   17.23
   2  -6   8  492.71   17.31
  -2   6   8  513.83   16.96
  -2  -6   8  520.55   17.01
   2   6   8  531.41   15.98
  -2   6   8  526.04   15.30
   2   6   8  529.45   15.80
   2  -6  -8  549.90   15.58
   2  -6   8  589.00   15.93
   2  -6   9   -2.27    4.76
   2   6   9   -0.67    4.75
   2   6   9    5.93    4.37
   2  -6   9    1.49    4.70
   2   6   9   -1.62    9.10
  -2   6   9   -3.82    8.80
  -2   6   9    1.67    9.35
   2  -6   9    2.41    6.87
   2   6   9    6.75    7.06
   2   6   9   -3.70    8.97
   2   6   9    0.29    5.82
   2  -6   9    4.84    4.91
  -2   6   9    2.72    4.61
   2  -6  -9   -3.26    4.16
   2   6   9    1.46    5.80
   2   6  10  103.95    6.13
   2   6  10   80.67    9.89
   2  -6  10   84.50    5.86
   2  -6  10  106.64    5.90
   2   6  10  103.14    5.65
   2   6  10   91.94    9.53
  -2   6  10   96.86    8.31
  -2   6  10   91.60   10.32
  -2  -6  10  101.08    8.33
  -2   6  10  103.73   10.23
   2   6  10   98.04    6.80
  -2   6  10   99.64    6.11
  -2   6  10   99.69    5.71
   2   6  10   96.02    6.72
   2  -6 -10  102.74    5.44
   2  -6  11   85.72    6.10
   2   6  11   83.84    6.06
   2  -6  11   86.39    5.83
  -2   6  11   91.04    5.91
  -2  -6  11   87.40    5.82
   2   6  11   85.12    5.62
  -2   6  11   80.68    9.99
  -2   6  11   81.56    7.96
  -2  -6  11   72.39    8.06
   2   6  11   74.39    9.47
  -2   6  11   84.94    5.99
   2  -6 -11   79.21    5.09
   2   6  11   82.41    6.79
  -2  -6  12    9.32    5.11
  -2   6  12    7.12    5.20
   2   6  12   -0.79    4.83
   2  -6  12    3.71    5.09
   2   6  12    2.03    8.84
  -2   6  12   -6.35    7.65
  -2   6  12    1.05    9.21
  -2  -6  12   -7.15    7.08
   2   6  12    0.58    8.97
  -2   6  12    0.60    8.99
  -2   6  12   -3.10    5.43
   2   6  12  -10.01    5.89
   2   6  12    7.36    5.51
  -2   6  12   -3.18    6.62
   2   6  12   -2.24    6.40
   2  -6  12    7.27    5.37
   2   6  13  129.17    7.80
  -2   6  13  124.09    7.93
  -2  -6  13  124.64    6.87
  -2   6  13  129.70    6.85
   2  -6  13  146.33    6.97
   2   6  13  129.20    6.69
  -2   6  13  150.00   11.27
   2   6  13  129.34   11.04
  -2  -6  13  131.23    9.59
   2   6  13  117.12    7.97
   2   6  13  137.51    7.78
  -2   6  13  131.28   11.37
   2   6  13  133.38   10.81
   2  -6  14  155.87    7.45
  -2   6  14  150.09    7.52
  -2  -6  14  139.50    7.54
   2   6  14  155.02    7.52
   2   6  14  170.37   11.78
  -2   6  14  160.58   11.63
   2   6  14  165.18   11.72
   2   6  14  161.93    8.05
   2  -6  14  160.59    8.02
  -2   6  14  167.32   12.03
  -2   6  14  146.02    7.52
   2   6  14  165.33    8.47
   2   6  15   55.14   10.37
  -2   6  15   45.04   10.22
  -2   6  15   49.53    6.36
  -2   6  15   31.53    7.29
   2   6  15   46.89    7.24
   2   6  15   40.17    6.83
   2   6  15   38.69    6.85
   2  -6  15   64.55    6.69
  -2   6  15   46.40    7.02
   2   6  16  387.42   13.76
  -2   6  16  389.70   13.90
   2   6  16  392.75   13.86
   2   6  16  398.32   13.70
  -2  -6  16  376.47   13.00
   2  -6  16  385.89   13.02
   2   6  16  385.50   13.06
  -2   6  16  381.27   13.12
  -2   6  16  397.43   13.79
   2   6  16  420.19   17.19
  -2   6  16  393.99   17.62
   2   6  17   63.58    6.79
   2  -6  17   60.62    6.73
  -2   6  17   55.80    6.89
  -2  -6  17   54.99    6.79
   2   6  17   75.49    7.80
  -2   6  17   66.31    8.05
   2   6  17   68.91    8.25
   2   6  17   64.19    8.11
  -2   6  17   49.19    8.51
   2   6  18  166.96    9.00
  -2   6  18  167.73    8.99
  -2  -6  18  161.77    8.85
   2  -6  18  172.21    8.90
  -2  -6  18  165.10    8.89
   2  -6  18  175.13    8.94
  -2   6  18  166.06   10.28
   2   6  18  172.84   10.35
   2   6  18  204.50   10.55
  -2  -6  19  140.05    8.69
  -2   6  19  137.07    8.86
   2   6  19  148.03    8.84
   2  -6  19  158.57    8.80
  -2  -6  19  150.58    8.67
   2  -6  19  147.19    8.69
   2   6  19  157.19   10.47
  -2   6  19  162.80   10.62
   2   6  20   17.90    7.02
   2  -6  20   10.90    6.85
  -2   6  20   -1.75    7.03
  -2  -6  20   -5.21    7.02
  -2   6  20   31.04    9.01
   2   6  20   13.07    8.99
   2   6  20   -0.88    9.13
  -2  -6  20   13.60    7.01
   2  -6  20    5.49    6.80
  -2  -6  21  233.12   10.71
   2   6  21  247.52   10.72
  -2   6  21  237.24   10.78
   2  -6  21  251.63   10.60
   2  -6  21  257.97   14.92
  -2  -6  21  255.57   14.76
   2   6  21  245.47   12.28
   2   6  21  255.93   12.41
  -2   6  21  268.66   11.98
  -2  -6  21  250.85   10.84
   2  -6  21  254.84   10.72
  -2  -6  22  153.73    8.68
  -2   6  22  164.61    8.76
   2  -6  22  140.86    8.65
   2   6  22  148.78    8.78
   2  -6  22  179.35   12.67
  -2  -6  22  159.99   12.76
  -2   6  22  139.53   10.41
   2   6  22  144.68   10.56
   2  -6  22  170.48    8.88
  -2  -6  22  168.65    9.04
   2  -6  23    4.03    6.23
  -2  -6  23    6.77    6.14
  -2   6  23    5.97    6.18
   2   6  23   -0.56    6.19
  -2  -6  23   -0.46    9.86
   2  -6  23    1.83    9.45
  -2  -6  23   -0.09    6.18
   2  -6  23   -5.75    6.25
   2   6  23   15.11    8.31
  -2   6  23   -2.10    8.51
  -2  -6  24  241.21   13.62
   2  -6  24  235.36   13.38
  -2  -6  24  234.11    9.97
   2  -6  24  222.56    9.78
  -2  -6  25   11.68    5.60
  -2   6  25    3.45    5.48
   2   6  25    4.12    5.56
   2  -6  25    1.20    5.65
   2  -6  25    9.51    8.34
  -2  -6  25   -3.75    8.33
  -2   6  25   15.70    7.88
   2   6  25   11.96    7.47
  -2  -6  25    2.69    5.65
   2  -6  25    2.13    5.53
   2   6  26  203.46    8.52
  -2   6  26  214.69    8.56
  -2  -6  26  220.41    8.60
   2  -6  26  212.32    8.58
  -2  -6  26  244.03   11.87
   2  -6  26  262.31   12.08
  -2   6  26  231.58   10.58
   2   6  26  232.35   10.11
  -2  -6  26  214.09    8.77
   2  -6  26  222.48    8.77
  -2   6  27   69.91    7.36
  -2  -6  27   65.89    5.18
   2  -6  27   71.00    5.30
  -2  -6  27   67.65    5.34
  -2  -6  28   -0.61    3.67
   2  -6  28    4.48    3.79
  -2  -6  28    6.63    4.01
  -2  -7   0   68.06    9.27
  -2  -7   0   75.44    5.71
   2  -7   0   78.32    5.16
  -2  -7  -1   11.38    8.39
   2  -7   1    2.75    4.46
   2  -7  -1    1.58    4.56
  -2  -7  -1   10.20    4.79
  -2  -7   1    6.68    5.14
  -2  -7  -2   41.06    8.10
  -2  -7   2   40.59    2.57
   2  -7   2   48.02    4.95
  -2  -7   2   43.30    5.69
  -2  -7  -2   39.98    4.65
   2  -7  -2   40.44    4.48
  -2  -7  -3    6.16    7.70
  -2   7   3   -1.88    2.60
  -2  -7   3    2.23    3.01
   2  -7   3    5.08    3.13
   2  -7   3    4.31    4.69
   2  -7  -3    2.61    4.39
  -2  -7  -3   -1.35    4.27
  -2  -7   3   -0.24    5.31
  -2  -7  -4   31.17    7.80
  -2   7   4   27.16    3.63
  -2  -7   4   31.36    3.96
   2   7   4   27.25    3.90
   2  -7   4   29.06    4.17
   2  -7   4   25.31    2.79
   2  -7   4   38.46    5.33
  -2  -7   4   38.35    5.95
   2  -7  -4   28.32    4.24
  -2  -7  -4   36.07    4.58
  -2  -7   5   80.19   10.80
   2  -7   5   75.53    3.75
   2   7   5   77.95    3.64
  -2  -7  -5   84.10    8.38
  -2  -7   5   79.22    5.37
  -2   7   5   72.06    5.11
   2  -7   5   75.67    5.45
   2   7   5   79.63    5.46
   2  -7   5   79.47    3.92
  -2  -7  -5   94.53    5.12
   2  -7   5   88.00    6.03
   2  -7  -5   80.21    5.10
   2   7   6  200.76    6.74
  -2  -7   6  208.91   13.48
   2  -7   6  198.04    6.89
  -2  -7  -6  231.58   10.84
   2  -7   6  205.70    8.85
  -2  -7   6  219.15    8.59
  -2   7   6  205.47    8.40
   2  -7   6  204.29    7.08
   2   7   6  237.04    7.11
   2  -7  -6  216.46    7.94
   2  -7   6  220.32    8.81
  -2  -7  -6  232.36    7.57
   2   7   7   31.54    4.08
   2  -7   7   26.97    4.02
  -2  -7  -7   35.09    7.74
   2   7   7   24.92    3.55
  -2  -7   7   23.99   10.51
   2  -7   7   30.42    8.55
   2  -7   7   27.64    3.88
  -2  -7   7   30.82    5.82
  -2   7   7   26.65    5.57
  -2   7   7   28.45    3.17
   2  -7   7   30.67    5.60
  -2  -7  -7   28.30    4.19
   2  -7  -7   25.54    4.44
   2  -7   8    8.48    4.24
   2   7   8   15.70    4.17
  -2   7   8   19.65    4.14
   2  -7   8   11.49    8.96
   2  -7   8   13.00    4.20
  -2  -7   8   16.86   10.04
  -2  -7  -8    7.32    6.97
   2   7   8   14.69    3.78
  -2  -7   8    6.56    6.01
  -2   7   8   10.25    5.80
   2   7   8   12.93    6.12
  -2   7   8   10.14    4.58
   2  -7  -8   12.37    4.29
   2  -7   8   12.27    5.42
   2  -7   9    4.64    4.44
   2   7   9    8.00    4.48
   2  -7   9    2.81    8.50
   2   7   9    3.62    3.96
   2  -7   9    4.91    4.40
  -2   7   9   11.38    4.14
  -2  -7   9   -8.35    9.41
  -2  -7   9   12.69    4.50
   2   7   9    3.81    5.87
  -2   7   9    4.58    4.59
   2  -7   9    8.64    5.18
   2   7   9    4.37    5.49
   2  -7  -9    0.86    4.27
   2   7  10   82.92    5.43
   2  -7  10   78.32    5.45
  -2   7  10   69.94    5.12
   2  -7  10   73.79    9.26
  -2  -7  10   78.05    5.33
   2   7  10   68.89    4.86
   2  -7  10   71.95    5.14
  -2  -7  10   57.70    7.02
  -2   7  10   59.53    7.03
  -2   7  10   55.77    9.63
   2   7  10   64.10    9.64
  -2   7  10   69.98    5.95
   2   7  10   68.72    6.40
   2  -7 -10   70.97    5.05
   2  -7  11   41.35    5.00
   2  -7  11   37.79    7.69
  -2  -7  11   39.29    5.03
  -2   7  11   43.30    4.99
   2   7  11   37.31    4.62
  -2   7  11   41.58    9.54
  -2  -7  11   33.20    6.75
  -2   7  11   32.84    9.18
   2   7  11   32.33    9.41
   2   7  11   33.49    9.31
   2  -7  11   49.23    5.28
   2   7  11   50.91    5.37
   2   7  12   19.00    5.18
   2  -7  12   11.14    5.17
   2   7  12   -4.68    6.31
  -2   7  12   -1.60    6.48
  -2  -7  12    2.56    4.84
   2   7  12    2.21    4.56
   2  -7  12    5.37    4.78
  -2   7  12    5.44    4.89
  -2   7  12    6.06    9.36
   2   7  12    2.33    8.84
   2   7  12    4.50    8.88
  -2   7  12    3.36    9.46
   2   7  12   -3.60    6.19
   2   7  12   -1.01    5.95
   2   7  13    3.75    4.77
   2  -7  13    7.48    4.98
  -2   7  13    9.57    5.06
  -2  -7  13    6.99    5.03
   2   7  13    1.99    9.27
  -2   7  13    3.25    9.29
  -2   7  13    7.82    9.44
   2   7  13   11.26    9.38
   2   7  13   -3.09    6.41
  -2   7  13   -0.11    5.68
   2   7  13   -4.99    6.17
   2   7  13    0.55    6.15
   2   7  14   14.01    5.02
   2  -7  14    8.22    5.19
  -2   7  14   14.51    5.38
  -2  -7  14   10.67    5.30
  -2   7  14   13.96    9.79
   2   7  14   19.12    9.94
  -2   7  14   10.19    5.65
   2   7  14    9.39    6.69
   2   7  14   -4.11    6.76
  -2   7  14   11.02    9.89
   2   7  14   16.00    9.58
   2   7  14    4.85    6.41
  -2   7  14    4.84    6.53
  -2   7  15  109.72    7.24
   2   7  15  100.39    8.03
  -2   7  15   88.10    8.17
   2   7  15  109.92    8.12
   2  -7  15  112.00    6.70
  -2  -7  15   97.77    6.80
   2   7  15  106.43    7.97
  -2   7  15  104.80    6.89
  -2   7  15  106.75    7.99
   2   7  15  107.59    6.71
   2   7  15  124.01   11.55
  -2   7  15  102.68   11.52
   2   7  16  108.47    8.43
   2   7  16  124.23    8.69
  -2   7  16  110.24    8.75
  -2   7  16  120.89    7.60
  -2   7  16  123.57    8.65
   2   7  16  120.18    8.44
  -2   7  16  117.56    7.47
  -2  -7  16  114.85    7.25
   2  -7  16  128.04    7.28
   2   7  16  117.62    7.31
  -2   7  16  145.86   12.61
   2   7  16  151.79   12.05
  -2  -7  17   18.08    6.24
  -2   7  17   16.69    6.35
   2  -7  17   23.35    6.15
   2   7  17   19.72    6.27
   2   7  17   35.94    7.58
  -2   7  17   22.68    7.76
   2   7  17   26.76    7.40
   2   7  17   30.78    7.88
  -2   7  17   18.47    8.46
  -2   7  18   12.40    6.59
  -2  -7  18    4.31    6.55
   2   7  18   16.22    6.40
   2  -7  18   14.13    6.44
  -2  -7  18   24.53    6.77
   2  -7  18   23.72    6.65
   2   7  18   33.68    7.91
  -2   7  18   23.30    7.97
  -2   7  18   14.11    8.68
   2   7  18   35.30    7.83
   2   7  18    3.10    8.41
  -2  -7  19   -5.72    6.85
   2  -7  19    5.34    6.28
  -2   7  19    3.50    6.84
   2   7  19    7.29    6.53
   2  -7  19   15.27    6.46
  -2  -7  19    9.08    6.64
  -2   7  19   14.69    8.75
   2   7  19   34.40    8.00
   2   7  19    9.59    8.73
   2  -7  20   48.50    6.70
   2   7  20   52.42    6.93
  -2   7  20   41.46    6.90
  -2  -7  20   49.47    6.89
   2   7  20   34.13    8.84
   2   7  20   47.23    9.12
  -2   7  20   60.16    9.17
  -2  -7  20   49.62    7.33
   2  -7  20   44.58    7.18
   2  -7  21   14.06    6.38
  -2   7  21   20.02    6.55
  -2  -7  21   19.94    6.43
   2   7  21   14.75    6.43
  -2  -7  21   15.55   10.18
   2  -7  21   16.80   10.25
   2   7  21   19.95    8.61
   2   7  21   14.78    8.79
  -2   7  21   32.03    8.31
   2  -7  21   18.03    6.53
  -2  -7  21   18.50    6.69
   2   7  22   16.25    8.50
  -2   7  22    4.45    8.68
  -2   7  22   15.45    6.21
   2  -7  22   10.65    6.11
   2   7  22   15.80    6.37
  -2  -7  22   20.66    6.22
   2  -7  22   17.27    9.74
  -2  -7  22   20.89    9.97
   2  -7  23   14.27    9.27
  -2  -7  23   14.27    9.38
  -2   7  23    7.21    8.33
   2   7  23   24.92    8.21
  -2  -7  23   14.16    6.46
   2  -7  23   17.33    6.43
  -2   7  24   56.60    5.99
  -2  -7  24   46.66    5.99
   2   7  24   48.71    6.08
   2  -7  24   41.52    5.89
  -2  -7  24   65.52    9.50
   2  -7  24   58.32    9.30
   2   7  24   58.90    8.05
  -2  -7  24   49.44    6.55
   2  -7  24   43.85    6.39
   2  -7  25    4.80    5.06
  -2  -7  25    2.29    5.10
   2  -7  25    5.36    7.84
  -2  -7  25    7.51    8.31
  -2   7  25   -0.07    7.59
   2   7  25   16.16    7.23
   2  -7  25    3.17    5.35
  -2  -7  25    0.29    5.50
  -2  -7  26   32.77    4.82
   2  -7  26   45.25    7.88
  -2  -7  26   39.49    7.82
   2   7  26   44.51    7.07
  -2   7  26   37.88    7.45
   2  -7  26   37.49    5.19
  -2  -7  26   39.90    5.32
  -2  -7  27    3.43    3.88
  -2  -7  27    5.01    4.31
   2  -7  27    7.69    4.29
   2  -7  28    5.57    3.59
  -2  -7  28    2.84    3.66
  -2  -8   0  631.35   20.85
   2  -8   0  576.82   20.32
  -2  -8   0  611.97   17.97
   2  -8   0  600.79   17.79
   2  -8  -1   -5.29    8.19
  -2  -8   1   13.71    9.35
   2  -8   1    5.97    8.10
   2  -8   1    2.79    5.19
  -2  -8  -1    4.89    5.33
   2  -8  -1    0.13    4.86
  -2  -8   1    4.14    6.03
   2  -8   2  430.26   16.76
  -2  -8   2  468.57   17.61
   2  -8  -2  432.61   16.28
  -2  -8   2  441.33   14.30
  -2  -8  -2  447.58   13.72
   2  -8   2  459.45   13.79
   2  -8  -2  427.30   13.63
   2  -8   3  336.20   14.65
  -2  -8   3  344.01   15.86
  -2  -8   3  347.40   11.76
   2  -8   3  350.58   11.34
  -2  -8  -3  319.32   11.15
   2  -8  -3  340.17   11.09
   2  -8   4   12.39    9.48
  -2  -8   4   22.89   10.54
  -2  -8  -4   16.61    5.01
  -2  -8   4    8.24    6.60
   2  -8  -4   14.78    4.88
   2  -8   4   16.34    5.57
  -2  -8   5  165.24   13.12
   2  -8   5  191.90   11.59
   2  -8   5  181.41    8.20
  -2  -8  -5  178.20    7.07
  -2  -8   6  652.91   22.39
   2  -8   6  620.99   21.20
   2  -8   6  625.88   18.15
  -2  -8  -6  618.84   17.55
  -2  -8   7  146.09   13.14
   2  -8   7  163.95   11.92
  -2  -8  -7  161.76    6.63
   2  -8   7  164.03    7.84
   2  -8  -7  153.07    6.69
   2  -8   8 1485.41   44.05
  -2  -8   8 1494.69   44.91
   2  -8  -8 1494.20   41.06
   2  -8   8 1520.94   41.49
   2  -8   9    8.38    9.17
  -2  -8   9    2.40   10.37
   2  -8  -9    6.56    4.43
   2  -8   9   -0.86    5.96
   2   8   9    1.99    5.67
  -2   8  10  543.83   19.74
   2   8  10  539.76   19.53
   2  -8  10  524.46   19.83
  -2   8  10  532.43   19.75
   2   8  10  522.07   19.35
   2   8  10  531.25   16.53
   2  -8 -10  548.69   16.11
  -2   8  11  248.07   13.53
   2   8  11  250.98   13.13
   2  -8  11  243.93   12.93
   2   8  11  255.84    9.95
  -2   8  11  253.90    9.50
   2   8  11  258.74    9.77
  -2   8  11  241.81   13.35
   2   8  11  252.62   13.17
   2   8  12   87.52   10.38
   2   8  12   83.89    7.19
  -2   8  12   93.02    6.43
   2   8  12   92.08    6.98
  -2   8  12   87.13   10.62
   2   8  12   86.41   10.63
  -2   8  12   88.21   10.58
  -2   8  13   76.27    7.35
  -2   8  13   90.34   11.04
   2   8  13   91.38   10.74
   2   8  13   83.73    7.22
   2   8  13   99.91   10.58
  -2   8  13   86.11   10.93
  -2   8  13   88.28    6.66
   2   8  13   98.72    7.44
   2   8  13   85.01    7.17
   2   8  14  432.07   14.72
  -2   8  14  428.87   14.78
   2   8  14  465.90   18.08
  -2   8  14  434.05   18.38
   2   8  14  430.17   14.66
  -2   8  14  427.23   14.14
   2   8  14  426.47   14.47
  -2   8  14  437.60   18.43
   2   8  14  463.05   18.44
   2   8  15   74.24    7.90
  -2   8  15   88.86   11.86
   2   8  15   97.60   11.31
   2   8  15   90.14    8.03
  -2   8  15   86.30    7.12
   2   8  15   85.61    8.09
  -2   8  15   89.32   11.88
   2   8  15   89.46   11.92
  -2   8  15   68.46    7.95
   2   8  16 1032.06   29.40
  -2   8  16  999.55   28.93
  -2   8  16  985.32   29.67
   2   8  16  984.88   29.45
   2   8  16 1014.80   29.39
  -2   8  16 1014.90   29.44
  -2   8  16 1039.52   33.06
   2   8  16 1048.15   32.71
   2   8  17   78.81    8.49
  -2   8  17   67.20    9.51
   2   8  17   88.80    8.46
   2   8  17   82.88    8.50
  -2   8  17   91.88    8.75
   2   8  17   90.66   11.59
  -2   8  17   96.40   12.53
  -2   8  18  250.23   11.43
   2   8  18  249.53   11.39
  -2   8  18  226.56   11.81
   2   8  18  247.66   11.30
   2   8  18  225.45   11.41
  -2  -8  19   29.86    6.85
   2  -8  19   27.02    6.85
  -2   8  19   33.35    8.79
   2   8  19   28.28    8.75
   2   8  19   53.59    8.61
   2  -8  20   17.57    6.68
  -2  -8  20   14.84    6.78
  -2   8  20   20.47    8.75
   2   8  20   12.49    8.64
   2   8  20   22.41    8.49
  -2  -8  21   17.64    6.75
   2  -8  21   17.46    6.66
   2   8  21    7.97    7.79
  -2   8  21   29.69    8.45
   2  -8  22   34.06   10.18
  -2  -8  22   33.61   10.57
   2  -8  22   29.00    6.70
  -2  -8  22   32.91    6.82
   2   8  22   34.85    8.52
   2   8  22   34.80    8.54
  -2   8  22   69.44    7.91
  -2  -8  23   49.32    6.94
   2  -8  23   47.12    6.66
   2  -8  23   59.67    9.95
  -2  -8  23   51.38   10.02
   2  -8  24  487.57   17.86
  -2  -8  24  483.40   17.92
  -2  -8  24  415.04   14.56
   2  -8  24  428.51   14.49
   2   8  24  449.52   15.12
  -2   8  24  431.89   15.31
  -2  -8  25   25.07    7.85
   2  -8  25   30.39    7.86
   2  -8  25   16.77    5.30
  -2  -8  25   14.74    5.36
  -2   8  25   27.95    7.44
   2   8  25   38.31    7.24
   2  -8  26  223.37   10.69
  -2  -8  26  229.78   10.97
  -2   8  26  206.66    9.51
   2   8  26  216.62    9.07
  -2  -8  26  199.08    8.09
   2  -8  26  199.50    8.03
  -2   8  27    6.54    5.75
  -2  -8  27    0.88    3.95
   2  -8  27    0.73    3.96
   2  -8  28    3.86    3.24
  -2  -8  28    3.73    3.20
  -2  -9   0   85.00    6.70
   2  -9   0   81.85    6.39
  -2  -9   0   82.75   10.68
   2  -9   0   82.05   10.26
  -2  -9  -1  111.20    7.04
   2  -9  -1  117.50    6.85
   2  -9   1  121.01    6.74
  -2  -9   1  116.95    7.29
  -2  -9  -1  123.04   10.95
   2  -9   1  112.47   10.64
   2  -9  -1   95.27   10.54
  -2  -9   1  111.44   11.87
  -2  -9  -2  148.47    7.38
   2  -9   2  164.58    7.46
  -2  -9   2  156.33    8.07
   2  -9  -2  137.97    7.11
  -2  -9   2  155.85   12.47
   2  -9  -2  127.12   10.71
   2  -9   2  144.49   11.59
  -2  -9  -2  156.28   11.39
   2  -9   3  409.96   13.00
  -2  -9   3  398.56   13.52
  -2  -9  -3  393.02   12.65
   2  -9  -3  380.89   12.70
  -2  -9   3  399.91   17.47
  -2  -9  -3  409.47   16.24
   2  -9  -3  395.22   16.19
   2  -9   3  419.06   16.72
   2  -9   4  198.30    8.85
  -2  -9  -4  205.91    8.26
   2  -9  -4  203.59    8.04
  -2  -9   4  198.71    9.21
   2  -9  -4  208.02   11.84
   2  -9   4  203.10   12.32
  -2  -9  -4  195.12   12.20
  -2  -9   4  192.83   13.92
   2  -9  -5   34.75    5.14
   2  -9   5   38.69    6.17
  -2  -9  -5   35.75    5.09
  -2  -9  -5   37.97    9.30
  -2  -9   5   31.84   11.54
   2  -9   5   34.50    9.53
   2  -9  -5   37.76    8.73
   2  -9   6    4.80    5.75
   2  -9  -6   -2.41    4.93
  -2  -9  -6    4.89    4.84
  -2  -9   6   15.09   11.40
  -2  -9  -6   11.93    8.73
   2  -9  -6   -3.08    8.36
   2  -9   6   -0.66    9.92
   2  -9  -7    5.26    4.73
   2  -9   7    6.39    6.28
   2  -9   7   19.83    9.49
  -2  -9   7   13.85   11.46
   2  -9  -7    5.10    8.27
  -2  -9  -7   17.53    8.17
   2  -9  -8   16.42    5.10
  -2  -9  -8   16.37    8.06
  -2  -9   8   16.44   10.67
   2  -9   8   32.03    9.49
   2  -9   9  189.97   12.81
  -2  -9   9  186.80   13.29
   2  -9  -9  164.14   11.15
   2   9   9  163.43    8.20
   2  -9  -9  164.08    7.49
   2   9  10   78.34    6.53
   2   9  10   76.35    6.88
   2  -9 -10   53.98    9.43
   2  -9  10   99.57   10.30
   2   9  10   82.18   10.10
  -2   9  10   66.47   10.41
   2  -9  11   65.73    9.73
   2  -9 -11   74.88    9.46
  -2   9  11   77.33    6.48
   2   9  11   71.68    7.07
   2   9  11   75.43    6.61
  -2   9  11   76.57   10.35
   2   9  11   76.77   10.76
   2   9  11   66.64   10.73
  -2   9  11   62.41   10.49
   2   9  12   -1.52    6.69
  -2   9  12    1.49    5.60
   2   9  12    4.21    6.17
   2   9  12    5.44    9.84
  -2   9  12   -1.48   10.19
  -2   9  12    6.29   10.28
   2   9  12    3.27    9.54
   2   9  13    5.30    6.93
  -2   9  13    6.98    7.11
   2   9  13    6.02    6.91
  -2   9  13   16.34    6.16
   2   9  13    8.32    7.06
   2   9  13   15.99    6.50
  -2   9  13   17.06   10.24
   2   9  13   22.04   10.12
  -2   9  13   17.51   10.16
   2   9  13   20.33   10.10
  -2   9  14   16.78    7.37
   2   9  14   17.37    7.35
   2   9  14   38.53   10.63
  -2   9  14   42.85   10.91
   2   9  14   26.96   10.57
  -2   9  14   38.09   11.18
   2   9  14   23.89    7.01
  -2   9  14   28.81    6.56
   2   9  14   27.14    7.42
   2   9  14   28.17    7.02
  -2   9  15  163.32    9.75
   2   9  15  168.85    9.65
   2   9  15  177.80   13.19
  -2   9  15  184.31   13.31
  -2   9  15  179.63   13.85
   2   9  15  187.05   13.66
   2   9  15  158.63    9.49
   2   9  15  177.41    9.78
  -2   9  15  166.96    8.65
   2   9  16   49.57   11.32
  -2   9  16   44.91   11.19
   2   9  16   30.79    8.01
  -2   9  16   28.28    8.04
   2   9  16   25.85    7.71
  -2   9  16   27.17    7.18
   2   9  16   31.28    8.16
   2   9  17   41.31    8.19
  -2   9  17   40.56    8.34
  -2   9  17   29.77    8.47
   2   9  17   47.28    8.48
   2   9  17   42.25    8.51
  -2   9  18   12.77    7.99
   2   9  18    5.54    7.84
   2   9  18    9.41    7.85
  -2   9  18   -7.81    8.71
   2   9  18   14.69    8.22
  -2  -9  19    8.34    6.74
   2   9  19   18.43    7.86
  -2   9  19    5.99    7.78
   2  -9  19    6.19    6.56
  -2   9  19    6.31    8.86
   2   9  19   28.77    7.92
   2   9  19    1.53    8.25
   2  -9  20   13.30    6.53
  -2  -9  20   17.41    6.75
   2   9  20   32.85    7.96
   2   9  20   15.24    8.55
  -2   9  20   18.55    8.34
   2   9  21   -0.08    7.94
  -2   9  21   15.43    7.75
   2   9  21   11.52    8.37
  -2  -9  22   24.24    9.66
   2  -9  22   33.82    9.84
  -2  -9  22   31.13    6.57
   2  -9  22   27.38    6.51
  -2   9  22   52.70    7.75
   2   9  22   22.18    8.22
  -2  -9  23    7.74    8.82
   2  -9  23    5.36    8.50
   2  -9  23   13.53    5.92
  -2  -9  23    9.18    6.03
  -2   9  23   -8.53    7.92
   2   9  23   22.12    7.36
  -2  -9  24    6.20    8.02
   2  -9  24   -4.26    7.79
  -2  -9  24   -4.78    5.64
   2  -9  24    4.71    5.54
  -2   9  24   -0.35    7.42
   2   9  24    7.67    6.80
  -2  -9  25   15.17    7.25
   2  -9  25    2.57    7.06
  -2   9  25    3.14    6.88
   2   9  25   13.18    6.25
   2  -9  25    5.19    5.02
  -2  -9  25    0.38    5.02
   2   9  26   10.18    5.53
  -2   9  26   11.88    6.21
  -2  -9  26   -0.15    4.34
   2  -9  26   -1.32    4.28
  -2   9  27   24.73    5.25
   2  -9  27   13.41    3.65
  -2  -9  27   15.89    3.66
  -2 -10   0  751.37   22.08
   2 -10   0  731.20   21.75
   2 -10   0  756.22   25.01
  -2 -10   0  758.87   25.72
  -2 -10   1  426.96   14.07
  -2 -10  -1  423.89   13.78
   2 -10   1  408.90   13.59
   2 -10  -1  409.99   13.40
   2 -10  -1  421.70   17.15
   2 -10   1  420.75   17.19
  -2 -10   1  415.96   18.34
  -2 -10  -1  445.52   17.99
   2 -10   2  307.18   11.29
  -2 -10  -2  319.40   11.37
  -2 -10   2  316.99   11.86
   2 -10  -2  311.52   11.07
  -2 -10   2  335.88   16.12
  -2 -10  -2  326.32   15.35
   2 -10   2  325.58   15.31
   2 -10  -2  332.45   14.69
  -2 -10  -3  820.07   24.17
   2 -10  -3  853.18   24.07
   2 -10  -3  823.23   27.17
  -2 -10  -3  845.22   27.76
   2 -10   3  878.38   27.77
  -2 -10   3  831.62   28.58
  -2 -10  -4   26.20    5.43
   2 -10  -4   29.18    5.58
  -2 -10   4   30.65   11.59
   2 -10  -4   14.30    8.69
  -2 -10  -4   30.77    9.30
   2 -10   4   35.84   10.07
   2 -10  -5  671.34   19.99
  -2 -10  -5  682.74   19.94
  -2 -10   5  703.25   25.11
  -2 -10  -5  663.54   23.20
   2 -10  -5  680.19   23.63
   2 -10   5  682.70   24.00
  -2 -10  -6  314.99   10.86
   2 -10   6  353.28   15.81
  -2 -10   6  316.09   17.16
  -2 -10  -6  327.40   14.78
   2 -10  -6  326.46   15.23
   2 -10   7  118.99    7.83
   2 -10   7  126.00   11.64
   2 -10  -7  115.14   10.61
  -2 -10  -7  112.66    9.75
  -2 -10   7  105.96   13.57
   2 -10   8  506.50   16.90
   2 -10  -8  530.08   19.76
  -2 -10  -8  525.91   19.04
   2 -10   8  524.31   21.13
  -2 -10   8  546.62   21.80
   2  10   9    7.26    6.15
   2 -10   9   -1.73    6.36
   2 -10   9   21.43   10.19
   2 -10  -9    5.39    8.92
  -2 -10   9   10.05   11.17
   2 -10 -10  233.07   13.20
   2 -10  10  223.32   14.31
  -2 -10  10  235.33   14.83
   2  10  10  222.50    9.81
   2  10  10  232.41    9.36
  -2  10  10  240.99   13.78
   2  10  10  215.27   13.55
  -2  10  11  714.14   24.52
   2  10  11  705.09   24.21
   2 -10  11  684.02   24.60
  -2  10  11  678.42   20.37
   2  10  11  674.57   20.57
   2  10  11  684.54   20.37
   2  10  11  660.28   24.12
  -2  10  11  663.00   23.99
   2  10  12   -1.64    6.87
  -2  10  12    1.82    6.34
   2  10  12    0.98    6.23
  -2  10  12   -1.20   10.48
   2  10  12   -6.85   10.71
   2  10  12    3.13    9.81
  -2  10  12   -5.37   10.37
  -2  10  13  550.60   21.56
   2  10  13  575.60   21.42
  -2  10  13  530.68   17.62
   2  10  13  514.20   17.52
  -2  10  13  552.30   17.08
   2  10  13  552.39   17.58
   2  10  13  521.47   17.13
   2  10  13  580.15   21.52
  -2  10  13  545.81   21.21
   2  10  14  107.74   12.34
   2  10  14   84.84    8.36
  -2  10  14   88.55    8.61
   2  10  14   67.16    7.87
  -2  10  14   89.24    7.52
   2  10  14   85.84    8.44
   2  10  14   85.93    7.74
  -2  10  14  100.63   12.07
   2  10  14  113.50   12.29
  -2  10  14   97.62   12.70
  -2  10  15   68.93   12.45
  -2  10  15   51.08   11.77
   2  10  15   64.05   11.99
   2  10  15   82.39   11.64
   2  10  15   43.58    8.10
  -2  10  15   34.25    8.24
  -2  10  15   45.42    7.06
   2  10  15   62.08    8.31
   2  10  15   36.77    7.91
   2  10  16  455.55   15.68
  -2  10  16  435.67   15.69
  -2  10  16  400.20   16.08
   2  10  16  465.44   15.77
   2  10  16  435.72   15.47
  -2  10  16  432.85   14.91
   2  10  16  470.76   19.81
  -2  10  16  444.28   19.91
   2  10  17  153.53    9.62
   2  10  17  145.59    9.46
  -2  10  17  137.67    8.72
  -2  10  17  121.53    9.94
  -2  10  17  141.75    9.66
   2  10  17  151.01    9.76
  -2  10  17  155.76   13.43
  -2  10  18  446.92   15.97
   2  10  18  446.53   15.63
   2  10  18  452.63   15.77
  -2  10  18  440.93   15.82
   2  10  18  446.64   15.73
  -2  10  18  455.53   19.74
   2  10  18  461.48   19.84
   2  10  19  329.19   12.67
  -2  10  19  319.49   12.69
  -2  10  19  303.35   13.04
   2  10  19  298.44   13.01
   2  10  19  317.62   12.56
   2  10  20   46.14    7.75
  -2  10  20   26.96    8.24
   2 -10  21  443.18   15.00
  -2 -10  21  449.65   15.06
  -2  10  21  454.16   15.58
   2  10  21  441.20   15.29
   2  10  21  445.64   15.81
   2 -10  22    5.20    9.03
  -2 -10  22    1.10    9.14
   2 -10  22    0.57    6.00
  -2 -10  22   -3.40    6.12
   2  10  22   15.15    7.92
   2  10  22    3.30    6.98
  -2 -10  23  128.96   10.59
   2 -10  23  149.23   10.76
  -2 -10  23  144.16    7.73
   2 -10  23  144.38    7.67
  -2  10  23  124.45    8.77
   2  10  23  149.46    8.56
  -2 -10  24  171.09   10.46
  -2 -10  24  156.21    7.68
   2 -10  24  152.31    7.54
  -2  10  24  150.80    8.75
   2  10  24  146.89    8.18
   2 -10  25   19.03    6.93
  -2 -10  25   17.56    7.02
   2  10  25   18.24    5.83
  -2  10  25   11.62    6.25
   2 -10  25   13.02    4.69
  -2 -10  25    9.93    4.69
   2 -10  26   45.54    4.28
  -2 -10  26   48.18    4.42
  -2  10  27  131.87    6.08
  -2 -11   0  370.25   17.46
   2 -11   0  377.80   16.75
   2 -11   1   33.60    6.05
   2 -11  -1   32.18   10.46
  -2 -11  -1   41.80   10.76
  -2 -11   1   44.20   11.05
   2 -11   1   37.02   10.64
   2 -11   2   54.62    6.59
  -2 -11  -2   75.59   11.03
  -2 -11   2   55.92   11.60
   2 -11  -2   63.79   10.37
   2 -11   2   67.49   11.07
   2 -11   3    4.55    6.04
  -2 -11   3   -0.25    6.57
   2 -11  -3    2.26    9.71
   2 -11   3    2.95   10.55
  -2 -11   3    8.54   11.88
  -2 -11  -3   15.14   10.06
  -2 -11   4   -2.89    6.48
   2 -11   4    2.91    6.01
   2 -11  -4    0.19    9.59
   2 -11   4    8.63   10.32
  -2 -11   4    7.04   12.14
  -2 -11  -4    8.67    9.74
   2 -11  -5   24.80    5.31
   2 -11   5   22.10    6.19
   2 -11   5   25.66   10.49
  -2 -11  -5   26.09   10.01
   2 -11  -5   30.74   10.32
  -2 -11   5   30.46   12.68
   2 -11   6   25.20    6.51
   2 -11  -6   30.53    5.29
  -2 -11  -6   28.72    9.28
   2 -11   6   31.54   10.61
  -2 -11   6   38.20   12.74
   2 -11  -6   30.51   10.19
   2 -11  -7    1.25    5.30
   2 -11   7   -1.59    6.24
   2 -11   7    1.13   11.08
  -2 -11   7    2.02   11.99
   2 -11  -7    4.71    9.02
  -2 -11  -7    1.36    9.31
   2 -11   8   41.64    7.23
   2 -11  -8   36.79    5.42
   2 -11   8   54.12   11.93
  -2 -11   8   31.53   11.83
   2 -11  -8   40.03    9.85
  -2 -11   9   -1.06   12.00
   2 -11   9   -5.63   10.76
   2 -11  -9   -8.43    9.66
   2  11   9    2.36    6.69
   2 -11   9    1.25    6.90
   2 -11  -9    9.98    5.50
   2 -11  10    9.71   11.29
  -2 -11  10  -11.05   12.31
   2 -11 -10   10.16    9.51
   2  11  10   -0.79   10.56
   2  11  10   -3.09    6.97
   2  11  10    4.98    6.14
   2 -11  11    6.42   11.18
  -2  11  11  -10.55   10.61
   2  11  11   -4.48   10.18
   2  11  11   -5.89   10.60
  -2  11  11   11.41   10.91
   2  11  11    1.02    7.17
  -2  11  11    3.47    6.53
   2  11  11   -1.72    6.30
   2 -11  12   -5.59   10.09
   2  11  12   -0.99    7.10
  -2  11  12    2.67    6.48
   2  11  12    3.48    6.52
  -2  11  12   -4.06   10.79
   2  11  12   -8.17   11.13
  -2  11  12   -1.92   11.23
   2  11  12   -6.31   10.53
   2  11  13    2.00    7.71
  -2  11  13   11.85    6.65
   2  11  13   13.10    6.96
   2  11  13   17.15   11.17
  -2  11  13   13.37   11.50
  -2  11  13    4.41   10.67
   2  11  13   13.16   11.17
   2  11  14   -8.98    8.00
  -2  11  14   -8.16    8.16
  -2  11  14    0.23   10.95
   2  11  14   14.34   11.31
  -2  11  14    6.50   11.58
   2  11  14    6.89   11.04
   2  11  14   -7.07    8.04
  -2  11  14   -0.07    6.87
   2  11  14  -16.33    7.47
   2  11  14    2.43    6.92
   2  11  15  171.68   10.16
  -2  11  15  172.86   10.24
   2  11  15  177.51   14.09
  -2  11  15  175.73   14.41
   2  11  15  175.86   10.25
  -2  11  15  173.19    9.17
   2  11  15  148.65    9.78
  -2  11  16    9.45   11.18
   2  11  16   12.48   11.26
   2  11  16   -2.54    7.95
  -2  11  16   11.54   11.87
   2  11  16    3.41   11.21
  -2  11  16   -7.55    8.10
  -2  11  16   -4.90    7.04
  -2  11  16  -17.59    8.36
   2  11  16   -1.32    8.11
   2  11  16   -2.77    7.29
  -2  11  17   19.02   11.37
   2  11  17   17.84   11.30
   2  11  17    8.21    7.93
  -2  11  17   16.22    8.14
  -2  11  17   11.40    7.21
   2  11  17    3.43    7.51
   2  11  17   12.84    8.14
  -2  11  17   -9.95    8.17
   2  11  18   23.69   11.38
  -2  11  18   43.32   11.71
   2  11  18   23.94    7.81
  -2  11  18   38.50    7.99
   2  11  18   33.63    7.57
  -2  11  18   25.27    8.21
   2  11  18   35.73    8.07
   2  11  19   85.03    8.19
  -2  11  19   88.76    8.34
  -2  11  19   79.42    8.80
   2  11  19   92.01    7.78
   2 -11  20    4.25    6.31
  -2 -11  20    6.24    6.35
  -2  11  20   16.02    7.65
   2  11  20    1.45    7.83
   2 -11  21   45.54    6.52
  -2 -11  21   52.51    6.69
   2  11  21   44.14    8.09
  -2 -11  22    7.40    8.71
   2 -11  22   -1.22    8.43
   2 -11  22    7.57    5.72
  -2 -11  22    5.27    5.85
   2  11  22    4.31    6.58
   2  11  22    9.58    7.46
  -2 -11  23   12.67    7.86
   2 -11  23   16.79    8.04
  -2 -11  23    9.21    5.58
   2 -11  23    7.71    5.44
   2  11  23   18.96    6.51
  -2  11  23    6.47    6.90
  -2 -11  24   24.51    7.32
   2 -11  24   22.31    7.16
   2  11  24   22.62    5.79
  -2  11  24    9.56    6.41
   2 -11  24   13.63    4.86
  -2 -11  24   12.45    4.94
  -2  11  25   13.57    5.71
  -2 -11  25    1.59    4.24
   2 -11  25    5.27    4.10
  -2  11  26    5.31    4.77
  -2 -11  26   -0.61    3.34
   2 -11  26   -1.46    3.34
   2 -12   0   95.34    7.19
  -2 -12   0   94.14    7.63
  -2 -12   0   95.42   13.01
   2 -12   0   94.31   12.05
  -2 -12  -1  357.55   13.26
   2 -12  -1  360.30   12.85
   2 -12   1  367.50   13.02
  -2 -12   1  391.60   13.25
  -2 -12  -1  362.26   17.95
   2 -12  -1  379.76   17.84
   2 -12   1  380.67   17.92
  -2 -12   1  376.01   18.12
  -2 -12  -2   14.72    5.96
   2 -12   2   13.28    6.33
   2 -12  -2   19.94    5.75
  -2 -12   2    6.79    6.48
  -2 -12  -2   12.07   11.19
   2 -12  -2   13.94   10.34
   2 -12   2    8.08   10.49
  -2 -12   2   19.86   11.87
   2 -12   3  656.72   19.95
  -2 -12  -3  634.19   19.94
  -2 -12   3  642.82   20.25
   2 -12  -3  644.05   19.56
   2 -12  -3  643.26   23.73
  -2 -12   3  679.66   25.07
   2 -12   3  662.49   24.33
  -2 -12  -3  651.82   23.88
   2 -12   4   51.09    7.05
  -2 -12  -4   42.19    6.45
   2 -12  -4   50.47    6.29
   2 -12  -4   47.47   10.99
  -2 -12  -4   57.74   10.99
  -2 -12   4   49.77   13.32
   2 -12   4   47.54   11.35
   2 -12  -5  462.20   14.79
  -2 -12  -5  470.37   15.06
   2 -12   5  445.00   15.69
  -2 -12   5  465.14   21.46
   2 -12   5  451.44   20.14
   2 -12  -5  438.53   19.32
  -2 -12  -5  456.21   19.75
   2 -12   6   56.90    7.38
   2 -12  -6   58.14    6.13
  -2 -12   6   57.91   13.42
   2 -12   6   69.79   12.62
  -2 -12  -6   43.98   10.98
   2 -12  -6   41.84   11.34
   2 -12   7    4.52    6.97
   2 -12  -7   15.32    5.93
   2 -12   7    7.06   11.74
  -2 -12   7   15.02   13.17
   2 -12  -7   -5.32   10.18
  -2 -12  -7    7.56    9.63
   2 -12   8  344.99   13.44
   2 -12  -8  361.69   12.51
   2 -12   8  362.74   18.16
  -2 -12   8  331.97   19.00
   2 -12  -8  349.81   17.30
  -2 -12   9  272.72   17.22
   2 -12  -9  273.54   15.19
   2 -12   9  282.69   16.50
   2  12   9  250.89   11.08
   2 -12  -9  272.33   10.59
   2 -12  10   25.61   11.97
   2 -12 -10   15.71   10.55
   2  12  10   14.42   11.18
   2  12  10   11.44    7.31
   2  12  10   13.88    6.57
  -2  12  11  242.99   15.95
   2  12  11  276.66   15.94
   2 -12  11  271.31   16.44
  -2  12  11  273.44   15.49
   2  12  11  271.21   15.73
  -2  12  11  273.22   11.22
   2  12  11  275.88   11.62
   2  12  11  289.34   11.03
   2 -12  12    2.64   11.01
   2  12  12   -0.57    7.60
  -2  12  12   -1.20    6.96
   2  12  12    4.38    6.77
   2  12  12  -10.28   10.85
  -2  12  12   -6.81   11.54
   2  12  12   -3.78   11.40
  -2  12  12    1.58   11.76
  -2  12  13  531.63   21.74
   2  12  13  532.46   21.64
  -2  12  13  510.53   16.83
   2  12  13  512.09   17.42
   2  12  13  514.68   16.87
   2  12  13  509.64   21.16
  -2  12  13  549.62   21.87
  -2  12  14   25.17    8.40
   2  12  14   27.46    8.22
  -2  12  14   45.19   12.09
   2  12  14   40.74   12.06
  -2  12  14   36.94    7.44
   2  12  14   16.53    7.64
   2  12  14   36.68    8.33
   2  12  14   29.75    7.29
   2  12  15  174.10   10.15
  -2  12  15  177.60   10.26
   2  12  15  184.89   13.91
  -2  12  15  185.78   14.41
  -2  12  15  162.50    9.44
   2  12  15  171.53   10.28
   2  12  15  169.40    9.30
   2  12  15  189.10   14.50
  -2  12  15  170.77   14.24
   2  12  16  140.66    9.47
  -2  12  16  132.06    9.64
   2  12  16  153.03   13.27
  -2  12  16  142.08   13.31
   2  12  16  132.31    8.98
  -2  12  16  126.02    8.67
   2  12  16  133.67    9.60
  -2  12  16  120.95    9.94
  -2  12  16  151.97   13.47
   2  12  16  145.55   13.50
  -2  12  17  232.16   10.12
   2  12  17  216.26   10.50
  -2  12  17  204.99   11.30
   2  12  17  220.99   11.05
   2  12  17  232.19   10.78
  -2  12  17  226.56   10.94
  -2  12  17  216.63   14.68
   2  12  17  250.71   14.90
   2  12  18   62.98    8.02
  -2  12  18   66.51   11.73
   2  12  18   53.76   11.44
  -2  12  18   64.84    8.04
   2  12  18   57.53    7.26
  -2  12  18   44.10    8.39
  -2  12  19  617.28   18.74
   2  12  19  598.14   18.59
   2  12  19  565.95   18.16
   2  12  19  591.28   18.95
  -2  12  19  553.58   18.83
  -2 -12  20   21.32    6.25
   2 -12  20   26.05    6.17
   2  12  20   20.79    7.85
   2 -12  21  522.12   16.33
  -2 -12  21  520.95   16.45
   2  12  21  509.58   16.27
  -2  12  21  512.60   16.57
   2  12  21  501.68   16.89
   2 -12  22  139.34   10.47
  -2 -12  22  144.02   10.69
   2 -12  22  135.02    7.38
  -2 -12  22  135.18    7.45
   2  12  22  124.40    7.74
  -2  12  22  153.93    8.17
   2 -12  23    5.90    7.14
  -2 -12  23   11.16    7.19
  -2  12  23   -8.87    6.35
   2 -12  23    0.25    4.98
  -2 -12  23   -0.50    5.07
  -2  12  24   56.92    6.14
   2 -12  24   51.52    4.93
  -2 -12  24   47.52    4.94
  -2  12  25    8.14    4.86
   2 -12  25    8.01    3.63
  -2 -12  25    2.84    3.64
  -2 -13   0   36.77    7.32
   2 -13   0   37.04    6.74
  -2 -13   0   58.54   12.36
   2 -13   0   52.55   11.99
   2 -13   1   12.44    6.54
   2 -13  -1   12.30    6.69
  -2 -13   1   11.98    7.33
  -2 -13  -1    7.79    6.88
   2 -13  -1   22.05   11.31
   2 -13   1    8.51   11.88
  -2 -13  -1   22.51   11.55
  -2 -13   1   26.64   12.63
  -2 -13   2   21.62    7.29
   2 -13  -2   11.73    6.62
  -2 -13  -2   17.85    6.41
   2 -13   2   30.01    6.86
   2 -13   2   20.34   11.49
   2 -13  -2   23.54   11.01
  -2 -13   2   12.39   12.15
  -2 -13  -2   24.34   11.95
   2 -13  -3   33.53    6.80
  -2 -13  -3   33.54    6.47
   2 -13   3   40.34    7.52
   2 -13  -3   45.77   11.79
  -2 -13  -3   48.52   12.27
  -2 -13   3   34.17   13.05
   2 -13   3   39.22   12.54
   2 -13  -4   19.39    6.09
  -2 -13  -4   16.15    6.63
   2 -13   4   19.37    7.46
  -2 -13   4   22.15   13.12
   2 -13  -4    4.22   11.13
   2 -13   4   10.26   11.92
  -2 -13  -4   20.38   11.75
  -2 -13  -5   29.36    6.46
   2 -13  -5   53.02    6.28
   2 -13   5   39.37    8.04
   2 -13  -5   43.34   11.74
  -2 -13   5   20.13   13.59
  -2 -13  -5   39.81   11.15
   2 -13   5   43.42   12.72
   2 -13  -6   29.40    6.28
   2 -13   6   23.09    7.62
   2 -13   6   28.47   12.00
  -2 -13   6   19.66   14.00
   2 -13  -6   24.88   11.14
  -2 -13  -6   20.94   11.21
   2 -13   7   31.91    7.90
   2 -13  -7   49.44    6.33
   2 -13  -7   43.74   11.44
  -2 -13  -7   42.84   11.42
   2 -13   7   43.45   12.64
  -2 -13   7   30.61   14.13
   2 -13  -8   27.65    6.50
   2 -13   8   11.14    7.63
   2 -13  -8   10.89   11.55
   2 -13   8   29.69   12.38
  -2 -13   8    1.85   12.82
   2  13   9   14.31    7.86
   2 -13   9   24.04   13.40
  -2 -13   9    7.16   13.60
   2 -13  -9   23.42   11.53
   2 -13 -10   15.42   12.19
   2 -13  10   -2.68   12.79
  -2  13  10   -6.44   11.59
   2  13  10    0.68   11.58
   2  13  10    2.99    7.68
   2  13  10    2.80    6.71
   2 -13  11   56.51   13.07
  -2  13  11   48.17   12.56
   2  13  11   39.12   12.35
  -2  13  11   50.74   12.34
   2  13  11   47.17   11.56
   2  13  11   51.81    8.13
  -2  13  11   55.24    7.68
   2  13  11   55.99    7.26
   2 -13  12   -5.04   11.90
   2  13  12    2.03    8.00
  -2  13  12    7.43    7.21
   2  13  12    1.74    6.82
   2  13  12    0.23   12.14
  -2  13  12    3.08   11.94
  -2  13  13   51.66    7.77
   2  13  13   62.23    8.48
   2  13  13   42.06    7.38
   2  13  13   64.46    7.43
  -2  13  13   63.92   12.70
   2  13  13   63.43   12.40
  -2  13  14   30.91   11.93
  -2  13  14   19.29   11.67
   2  13  14   38.46   11.67
   2  13  14   18.22   11.86
   2  13  14    9.03    8.11
  -2  13  14    8.00    8.28
   2  13  14   10.77    8.05
  -2  13  14    9.40    7.29
   2  13  14    5.54    7.39
   2  13  15   10.01   11.41
  -2  13  15    7.07   11.25
   2  13  15   20.81   11.47
  -2  13  15   -2.36   11.21
  -2  13  15   -1.92    8.10
   2  13  15   -3.40    8.07
  -2  13  15    1.12    6.90
   2  13  15    0.27    8.10
   2  13  15   -1.97    7.23
   2  13  16   15.62   11.16
  -2  13  16    7.35   11.15
   2  13  16    7.77    7.71
  -2  13  16   -0.45    7.85
  -2  13  16    4.76    6.92
   2  13  16    5.49    6.68
  -2  13  16  -17.99    8.48
   2  13  16    4.33    8.05
   2  13  17   18.13   11.03
  -2  13  17   36.13   11.34
   2  13  17   12.35    7.43
  -2  13  17   16.23    7.58
   2  13  17   22.25    6.83
  -2  13  17   23.00    7.05
  -2  13  17    4.45    8.02
   2  13  18    7.95   10.28
  -2  13  18   17.63   10.64
  -2  13  18    4.25    7.17
   2  13  18    7.81    7.01
   2  13  18   20.61    7.77
  -2  13  18    0.08    7.57
  -2  13  18    7.24    6.58
   2  13  19   68.30    6.78
   2  13  19   60.98    8.24
  -2 -13  20   17.18    6.09
   2 -13  20   26.66    5.99
  -2  13  20   25.92    6.70
   2  13  20    7.70    6.25
   2  13  20   29.54    7.68
   2 -13  21   36.11    5.71
  -2 -13  21   38.69    5.87
   2  13  21   38.24    7.36
  -2  13  21   57.70    6.78
  -2 -13  22    3.99    7.38
   2 -13  22    0.65    7.24
  -2  13  22  -14.81    6.32
  -2 -13  22   -2.71    5.13
   2 -13  22   -5.40    5.12
  -2  13  23   12.52    5.70
  -2 -13  23   17.12    4.66
   2 -13  23   21.92    4.67
  -2  13  24   19.56    4.92
  -2 -13  24   17.07    3.96
   2 -13  24   14.28    3.90
  -2  13  25    8.32    3.92
   2 -14   0  365.83   13.70
  -2 -14   0  343.38   13.72
  -2 -14   0  359.55   19.03
   2 -14   0  355.50   18.46
   2 -14  -1   18.76    7.27
  -2 -14   1    9.02    7.62
  -2 -14  -1   11.88    7.33
   2 -14   1   20.18    7.33
   2 -14  -1   36.41   12.29
   2 -14   1   26.55   12.03
  -2 -14  -1   12.01   12.30
  -2 -14   1   26.91   12.83
   2 -14  -2  254.87   11.28
   2 -14   2  258.75   11.29
  -2 -14  -2  241.81   11.36
  -2 -14  -2  252.87   16.77
  -2 -14   2  237.83   17.79
   2 -14   2  258.21   16.80
   2 -14  -2  257.77   16.31
  -2 -14  -3   21.51    7.49
   2 -14  -3   30.46    7.29
   2 -14   3   34.08    8.04
  -2 -14   3   31.11   13.78
   2 -14   3   44.65   12.91
  -2 -14  -3   46.97   13.02
   2 -14  -3   42.09   12.80
  -2 -14  -4    7.69    6.73
   2 -14  -4    1.70    7.07
   2 -14   4   -5.03    7.58
   2 -14  -4    5.80   11.46
  -2 -14  -4   12.09   11.54
   2 -14   4    1.42   12.74
  -2 -14   4    6.54   13.01
  -2 -14  -5  150.08    8.92
   2 -14  -5  156.16    9.26
   2 -14   5  157.52   10.35
   2 -14   5  164.25   15.70
   2 -14  -5  173.76   14.91
  -2 -14  -5  162.80   14.60
  -2 -14   5  153.55   16.70
   2 -14  -6  209.15    9.97
   2 -14   6  192.68   11.07
   2 -14   6  206.36   16.08
   2 -14  -6  203.32   15.64
  -2 -14   6  212.01   17.23
  -2 -14  -6  191.78   14.84
   2 -14  -7    7.12    6.71
   2 -14   7   -4.69    8.01
  -2 -14  -7   15.92   11.98
   2 -14   7    4.30   13.60
  -2 -14   7   -8.45   13.63
   2 -14  -7   13.21   12.36
   2  14   8  739.27   22.61
   2 -14  -8  734.17   22.76
   2 -14   8  707.58   28.81
  -2 -14   8  739.60   29.15
   2 -14  -8  744.02   28.08
  -2 -14   9   58.98   14.67
   2 -14   9  100.32   14.87
   2 -14  -9   95.78   13.40
   2  14   9   78.70    7.54
   2  14   9   78.02    8.53
   2  14  10  488.82   16.91
  -2  14  10  488.73   16.77
   2  14  10  508.39   16.27
  -2  14  10  511.60   21.72
   2  14  10  486.51   21.47
  -2  14  11    7.54   12.06
   2  14  11   22.24   12.52
  -2  14  11   18.25    7.66
   2  14  11   16.35    8.08
   2  14  11   25.48    7.00
   2 -14  12    0.88   12.10
   2  14  12   -0.44    8.05
  -2  14  12    3.60    7.35
   2  14  12    2.31    6.93
  -2  14  12   -5.82   11.95
  -2  14  12   -5.11   11.66
   2  14  12   -2.15   11.88
   2  14  12    2.15   11.29
   2  14  13   80.22   12.47
   2  14  13   84.46   12.72
  -2  14  13   93.09   12.73
  -2  14  13   83.38   12.83
   2  14  13   61.82    8.62
  -2  14  13   74.41    7.75
   2  14  13   62.91    8.46
   2  14  14  446.33   19.41
  -2  14  14  409.10   19.37
   2  14  14  395.06   19.08
   2  14  14  427.23   15.20
  -2  14  14  442.77   19.49
  -2  14  14  418.90   15.32
  -2  14  14  417.24   14.71
   2  14  14  405.63   15.13
   2  14  15   65.86   11.88
  -2  14  15   61.34   12.10
   2  14  15   40.02    7.94
  -2  14  15   45.23    8.13
   2  14  16  436.20   15.09
  -2  14  16  432.10   15.15
   2  14  16  431.59   18.90
  -2  14  16  446.50   19.28
   2  14  16  460.39   19.26
  -2  14  16  449.30   19.33
  -2  14  16  398.97   15.12
   2  14  16  434.35   15.37
  -2  14  16  429.05   14.69
   2  14  17   13.67   10.32
  -2  14  17    4.43   10.29
  -2  14  17    0.82    7.12
   2  14  17    8.46    7.08
  -2  14  17    6.37    6.72
  -2  14  17   -8.25    7.38
   2  14  17    5.17    7.85
   2  14  18  111.50    8.55
  -2  14  18  114.24   11.65
   2  14  18  119.42   11.44
  -2  14  19   41.65    7.01
   2  14  19   35.57    7.75
   2  14  19   53.68    6.86
  -2  14  19   52.07    6.86
  -2  14  20   21.86    6.27
   2  14  20    7.08    7.01
  -2 -14  20   12.49    5.47
   2 -14  20   10.25    5.41
  -2 -14  21   50.59    5.66
   2 -14  21   62.27    5.65
  -2  14  22   -3.14    5.58
   2 -14  22    9.83    4.57
  -2 -14  22   10.01    4.61
  -2  14  23    3.05    4.67
  -2 -14  23    5.33    3.97
   2 -14  23    4.48    3.87
  -2  14  24  195.33    7.03
   2 -15   0   26.76    8.07
  -2 -15   0   31.02   13.70
   2 -15   0   44.02   13.71
   2 -15  -1  123.43    8.99
   2 -15   1  106.33    9.32
  -2 -15  -1  112.07   15.51
  -2 -15   1   92.91   14.73
   2 -15  -1  115.68   14.98
   2 -15   1  122.88   14.74
   2 -15   2   42.75    8.53
   2 -15  -2   52.51    8.23
  -2 -15  -2   44.64    7.99
  -2 -15  -2   57.45   13.85
   2 -15  -2   63.51   13.73
   2 -15   2   76.11   13.98
  -2 -15   2   44.12   14.72
  -2 -15  -3   -2.89    7.75
   2 -15  -3    4.80    7.21
   2 -15   3    1.76    8.38
   2 -15   3   20.03   13.15
  -2 -15  -3   18.70   13.26
  -2 -15   3   -2.97   13.95
   2 -15  -3    7.78   13.17
   2 -15   4    5.11    8.74
  -2 -15  -4    1.43    7.42
   2 -15  -4    5.13    7.18
  -2 -15  -4   17.32   12.67
   2 -15   4   13.16   13.79
  -2 -15   4   14.05   14.85
   2 -15  -4    1.51   12.90
  -2 -15  -5   12.08    7.58
   2 -15  -5   17.97    7.63
   2 -15   5   27.69    8.41
   2 -15  -5   36.75   13.33
   2 -15   5   25.36   13.37
  -2 -15  -5   28.68   13.21
  -2 -15   5   37.39   14.94
   2 -15   6   76.83    9.49
   2 -15  -6   94.45    8.23
   2 -15  -6  116.13   14.69
  -2 -15  -6  112.03   14.23
   2 -15   6   98.16   14.53
  -2 -15   6   87.14   15.32
   2 -15  -7   23.69    7.64
   2 -15  -7   24.36   13.60
   2 -15  -8  181.21    9.52
   2  15   8  167.80   10.20
   2  15   9   25.31    8.15
   2  15   9   24.19    7.08
   2 -15  10    5.14   13.56
   2  15  10   -5.60   11.70
  -2  15  10   -5.72   12.11
  -2  15  10   -1.98   12.23
   2  15  10    5.13   11.99
   2  15  10   -1.74    7.99
  -2  15  10    6.30    7.49
   2  15  10   -1.76    6.89
   2 -15  11   23.86   12.92
   2  15  11   20.25    7.97
  -2  15  11   16.80    7.60
   2  15  11   24.33    7.01
   2  15  11   19.62   11.73
   2  15  11   28.06   12.01
  -2  15  11   15.27   11.85
  -2  15  11   12.33   12.21
   2  15  12    8.41    8.00
  -2  15  12    8.83    7.32
  -2  15  12   23.57   12.12
  -2  15  12   23.08   12.08
   2  15  12   15.04   11.39
   2  15  12    6.21   11.27
  -2  15  13   28.42    7.25
   2  15  13   23.45    7.80
   2  15  13   20.95    7.91
  -2  15  13   17.01    7.99
   2  15  13   20.78   11.51
  -2  15  13   33.02   11.59
   2  15  14   -4.20    7.66
  -2  15  14    1.07    7.72
  -2  15  14   22.25   11.60
   2  15  14   14.74   11.13
  -2  15  14   12.46   11.29
   2  15  14   25.48   11.37
  -2  15  15  -15.80    7.44
   2  15  15    2.27    7.59
  -2  15  15   -2.38    6.81
  -2  15  15   -6.91    7.42
   2  15  15   -3.35    7.23
   2  15  15   -2.17   10.66
   2  15  15    3.67   10.48
  -2  15  15   17.35   11.03
  -2  15  15    7.95   10.80
  -2  15  16  141.99    8.44
   2  15  16  144.00    9.16
  -2  15  16  167.03   13.06
   2  15  16  155.02   12.45
  -2  15  16  158.75   12.58
  -2  15  17   -4.48    6.55
  -2  15  17   11.93    6.46
   2  15  17   11.87    7.43
   2  15  17   12.03    6.82
  -2  15  17    5.63    6.75
   2  15  17   11.48    9.68
  -2  15  17    7.79    9.69
  -2  15  18   40.36    6.73
   2  15  18   36.81    6.60
  -2  15  18   30.92    6.65
   2  15  18   38.35    7.24
  -2  15  19   30.47    6.19
  -2 -15  19   18.94    5.57
   2  15  19   26.98    6.14
   2 -15  19   19.28    5.52
   2  15  19   10.65    6.97
  -2  15  19   24.99    6.14
  -2 -15  20   14.87    5.03
   2 -15  20   15.25    5.01
   2  15  20   13.21    6.45
  -2  15  20   22.25    5.64
  -2 -15  21   15.03    4.57
   2 -15  21   16.51    4.56
  -2 -15  22   -1.16    3.98
   2 -15  22   -4.36    3.87
  -2  15  22   -9.66    4.70
   2 -16   0  515.57   18.05
   2 -16  -1   92.70    9.17
   2 -16   1   78.79    9.21
   2 -16  -2  335.22   13.90
   2 -16   2  310.61   14.10
   2 -16   3   82.12    9.70
   2 -16  -3   92.70    9.19
   2 -16   4   -2.15    9.00
   2 -16  -4    8.06    8.03
   2 -16   5  124.46   10.50
   2 -16  -5  126.30    9.32
  -2 -16   5  106.59   16.74
   2 -16  -5  140.88   15.62
   2 -16   5  131.46   16.60
   2 -16  -6  189.79   10.36
   2 -16   6  165.64   17.66
  -2 -16   6  168.55   18.12
  -2 -16  -6  178.75   16.85
   2 -16  -6  181.62   16.09
   2 -16   7   17.39   14.45
  -2 -16   7   -7.95   14.73
   2 -16  -7   28.35   13.86
   2 -16  -7   10.94    7.78
   2  16   7   14.52    7.97
   2  16   8  352.28   13.92
  -2 -16   8  362.67   21.02
   2 -16   8  342.98   20.66
   2 -16  -8  393.04   20.10
   2 -16  -9   25.43   13.37
   2 -16   9    3.63   13.26
   2  16   9    9.61   11.69
  -2  16   9    5.02   11.92
   2  16   9    3.08    7.73
  -2  16   9    4.21    7.71
   2  16   9    4.21    6.77
  -2  16  10  279.97   17.02
   2  16  10  297.82   16.96
   2 -16  10  289.89   18.84
   2  16  10  296.14   16.91
  -2  16  10  357.06   17.71
  -2  16  10  302.86   12.19
   2  16  10  299.10   12.49
   2  16  10  300.15   11.65
   2  16  11    4.35    7.69
  -2  16  11    0.91    7.36
   2 -16  11    1.52   11.61
   2  16  11   -4.75   11.45
  -2  16  11   13.57   11.59
  -2  16  12    5.89   11.37
   2  16  12    7.41   11.27
  -2  16  12   11.52   11.52
   2  16  12   15.23   11.26
  -2  16  13   75.16   12.03
  -2  16  13   66.01   11.95
   2  16  13   60.50   11.60
   2  16  13   69.50   11.45
   2  16  13   57.50    8.08
  -2  16  13   48.94    7.62
  -2  16  13   34.81    7.84
   2  16  13   47.61    7.83
   2  16  14   95.83    8.05
  -2  16  14   90.80    8.24
  -2  16  14   90.04   11.83
   2  16  14   81.80   11.65
  -2  16  14  105.92   12.29
   2  16  14  111.62   12.18
  -2  16  14   92.75    7.85
   2  16  14  101.91    8.64
  -2  16  15   87.40   11.13
   2  16  15   87.62   11.16
  -2  16  15   75.54    7.53
   2  16  15   70.82    8.29
  -2  16  15   49.85    7.38
   2  16  15   86.74   11.32
  -2  16  15   92.61   11.70
  -2  16  16  397.69   14.15
   2  16  16  422.56   14.63
  -2  16  16  426.22   14.14
   2  16  16  431.78   14.27
  -2  16  16  422.62   14.33
  -2  16  16  438.49   17.67
   2  16  16  420.50   17.44
   2  16  17   37.92    9.32
  -2  16  17   44.38    9.47
  -2  16  17   15.50    6.33
   2  16  17   35.42    7.11
   2  16  17   24.22    6.45
  -2  16  17   23.29    6.50
   2  16  18  257.74   10.31
  -2  16  18  233.34    9.61
  -2  16  18  258.91    9.88
   2  16  18  255.68    9.83
  -2  16  19  115.38    6.43
   2  16  19   99.78    7.26
   2 -16  19   93.94    5.97
  -2 -16  19   92.18    6.12
   2 -16  20    0.95    4.30
  -2 -16  20    2.19    4.37
  -2 -16  21  102.66    5.33
   2 -16  21  113.41    5.30
   2 -17   0   28.83    8.56
  -2 -17   0   50.48   15.60
   2 -17   0   47.35   14.84
   2 -17  -1    1.27    8.56
   2 -17   1   -0.90    8.29
   2 -17  -1   17.81   15.08
   2 -17   1    5.16   14.94
  -2 -17  -1   12.68   14.38
  -2 -17   1    2.12   14.67
   2 -17   2   22.26    8.64
   2 -17  -2   14.05    7.96
   2 -17   2   27.61   15.71
  -2 -17   2    4.24   14.84
  -2 -17  -2   17.18   14.04
   2 -17  -2   17.05   14.19
   2 -17   3   -2.99    8.94
   2 -17  -3    1.38    7.77
   2 -17  -3   20.37   14.07
   2 -17   3   11.77   14.90
  -2 -17   3   -2.12   14.70
  -2 -17  -3    5.58   14.63
   2 -17  -4   26.25    8.43
  -2 -17  -4   38.40   14.72
   2 -17  -4   30.91   14.06
   2 -17   4   22.61   15.47
  -2 -17   4   21.14   15.57
   2 -17  -5   20.57    8.17
  -2 -17  -5  -11.27   14.38
  -2 -17   5   15.01   15.42
   2 -17   5    3.13   14.99
   2 -17  -5   24.40   14.29
   2 -17  -6   19.87   14.17
  -2 -17  -6   15.74   14.08
   2 -17   6    5.89   15.11
  -2 -17   6    6.23   15.02
   2 -17  -6   -1.59    7.92
   2  17   6    6.59    7.87
   2 -17  -7   63.81   14.58
   2 -17   7   25.20   14.87
  -2 -17   7   22.55   14.23
   2 -17  -7   28.35    7.71
   2  17   7   32.36    8.23
   2  17   8   34.86    8.06
   2 -17  -8   36.63   13.95
   2 -17   8   34.53   14.35
   2 -17  -9   41.64   13.40
   2 -17   9   17.24   14.03
  -2  17   9    4.39   11.97
   2  17   9    4.79   11.52
   2 -17  10    5.16   12.78
   2  17  10   24.91    6.73
   2  17  10   21.44   11.53
   2  17  10    0.70   11.40
  -2  17  10   19.76   11.67
  -2  17  10   20.42   11.80
  -2  17  11    0.92   11.01
   2  17  11    4.72   10.93
   2  17  11    8.13   10.80
  -2  17  11    1.61   11.22
  -2  17  11    8.58    7.06
   2  17  11    1.34    7.75
  -2  17  12    8.14   10.87
   2  17  12   -8.63   11.02
   2  17  12    6.91   10.68
  -2  17  12    1.76   10.94
  -2  17  12    9.63    6.98
   2  17  12    8.56    7.60
  -2  17  13   42.98   10.77
  -2  17  13   72.45   11.48
   2  17  13   76.20   11.39
   2  17  13   54.81   10.96
  -2  17  13   53.70    7.24
   2  17  13   52.15    8.01
   2  17  14    8.42    9.88
  -2  17  14    7.70    9.86
   2  17  14   13.07    9.78
  -2  17  14   11.31   10.25
  -2  17  14   -6.81    6.96
   2  17  14   -5.72    6.85
  -2  17  14   -8.01    6.62
   2  17  14   -8.16    7.43
   2  17  15   11.88    9.12
  -2  17  15   18.17    9.30
   2  17  15    2.53    6.42
  -2  17  15    5.58    6.53
  -2  17  15   11.24    9.74
   2  17  15   15.65    9.59
   2  17  15   -0.99    7.13
  -2  17  15   -2.75    6.39
  -2  17  15   -0.26    6.22
  -2  17  16    7.60    8.43
   2  17  16   22.19    8.61
  -2  17  16   15.49    6.21
   2  17  16    9.12    6.09
  -2  17  16    0.75    5.74
  -2  17  16    8.22    5.92
   2  17  16   26.33    6.85
  -2  17  17    8.38    7.85
  -2  17  17    9.95    5.46
   2  17  17   15.41    6.22
  -2  17  17    8.27    5.77
   2  17  17    3.67    5.55
  -2  17  18   16.12    4.95
   2  17  18    2.78    5.96
  -2 -17  18    8.34    4.67
   2  17  18   15.57    5.22
   2 -17  18    8.20    4.62
  -2  17  18   18.96    5.30
   2  17  19    0.19    5.39
  -2 -17  19    4.19    4.20
   2 -17  19    3.58    4.08
  -2 -17  20    9.87    3.66
   2 -17  20   14.70    3.58
   2 -18   0    4.79    8.18
   2 -18   0   10.15   15.12
  -2 -18   0  -10.48   15.20
   2 -18  -1  202.70   11.32
   2 -18   1  205.42   11.21
   2 -18   1  191.13   17.79
  -2 -18  -1  189.16   18.22
  -2 -18   1  203.01   17.81
   2 -18  -1  166.21   18.16
   2 -18  -2   16.62    8.47
   2 -18  -2   13.52   14.65
   2 -18   2   24.51   15.75
  -2 -18  -2   32.35   15.14
  -2 -18   2    1.40   15.12
   2 -18  -3  424.19   16.06
   2 -18   3  431.17   22.76
   2 -18  -3  444.17   23.04
  -2 -18   3  419.64   23.04
  -2 -18  -3  443.09   22.65
   2 -18   4  100.67   16.19
   2 -18  -4   71.57   15.30
  -2 -18  -4  111.01   15.48
  -2 -18   4   83.91   16.06
   2 -18  -5  594.62   25.73
   2 -18   5  561.00   25.30
  -2 -18  -5  525.45   24.82
  -2 -18   5  524.19   24.83
   2 -18  -6    7.79    7.46
   2 -18   6   14.75   14.43
   2 -18  -6   32.05   14.00
  -2 -18  -6   15.88   13.23
   2 -18  -7  136.18   15.90
   2 -18   7  125.35   16.03
   2  18   7  137.69    9.40
   2  18   7  134.71    8.19
   2 -18  -7  139.80    9.15
   2 -18  -8   16.72   13.05
   2 -18   8   12.20   13.16
  -2  18   8    4.97   11.58
   2  18   8    2.56   11.42
   2  18   8    7.40    7.74
  -2  18   8   -1.57    7.56
   2  18   8    6.70    6.44
   2 -18   9  126.96   15.18
   2 -18  -9  171.82   15.42
  -2  18   9  145.26   13.48
   2  18   9  145.12   13.03
   2  18   9  156.16   13.75
  -2  18   9  161.78   13.74
  -2  18   9  159.47    9.32
   2  18   9  155.61    9.39
  -2  18  10   -4.17   11.08
   2  18  10    4.08   10.90
  -2  18  10   -1.32   10.81
   2  18  10   -1.30   10.37
   2  18  10   -2.16    7.73
  -2  18  10   -3.45    7.10
  -2  18  11  345.35   16.31
   2  18  11  319.81   16.14
   2  18  11  339.59   16.42
  -2  18  11  353.96   16.76
   2  18  11  329.45   12.79
  -2  18  11  314.91   12.35
   2  18  12    9.32    9.82
  -2  18  12    9.32    9.80
   2  18  12   15.44   10.17
  -2  18  12   14.36   10.38
  -2  18  12   -0.35    6.63
   2  18  12   -2.76    7.41
  -2  18  12   -2.59    7.15
   2  18  12  -13.99    6.97
   2  18  13  512.91   16.26
  -2  18  13  523.90   16.38
   2  18  13  526.02   19.38
  -2  18  13  530.01   19.59
  -2  18  13  556.10   19.87
   2  18  13  534.66   19.66
  -2  18  13  459.22   15.86
  -2  18  13  498.20   16.06
   2  18  13  498.74   16.45
   2  18  14   15.03    8.55
  -2  18  14    4.60    8.68
  -2  18  14   -3.51    6.22
  -2  18  14   -7.59    5.73
   2  18  14    2.66    6.78
  -2  18  14   -0.59    6.30
  -2  18  14    9.65    9.32
   2  18  14   22.42    9.13
   2  18  14   -2.05    6.14
  -2  18  15   81.87    6.52
   2  18  15   87.84    7.32
  -2  18  15   69.15    6.66
   2  18  15   75.82    6.47
   2  18  15   78.97    9.01
  -2  18  15   92.11    9.21
   2  18  16   46.47    6.33
   2  18  16   39.10    5.68
  -2  18  16   43.91    5.69
   2  18  17   30.96    5.78
   2  18  17   30.69    5.03
  -2  18  17   36.58    5.14
   2  18  18    3.25    5.13
   2 -18  18   11.93    3.85
  -2 -18  18    9.28    3.79
  -2 -19   0    0.67   13.43
   2 -19   0   23.23   15.14
   2 -19   1    9.24   15.06
   2 -19  -1    5.44   14.30
  -2 -19  -1   13.95   13.62
  -2 -19   1  -11.26   14.21
   2 -19  -2    8.11   13.81
   2 -19   2   13.57   15.54
  -2 -19  -2    8.57   14.30
  -2 -19   2   30.82   13.84
  -2 -19  -3    7.81   13.67
   2 -19  -3   16.12   14.55
  -2 -19   3  -23.28   13.68
   2 -19   3    6.04   13.75
   2 -19  -4    4.31   13.63
   2 -19   4    8.57   14.39
  -2 -19  -4  -10.53   13.46
   2  19   4    5.25    7.57
  -2 -19  -5   35.30   13.23
   2 -19  -5   37.15   13.82
   2 -19   5   24.07   13.85
   2  19   5   29.35    7.94
   2 -19  -6   -0.32   13.66
  -2 -19  -6    2.65   12.33
   2 -19   6   11.80   13.82
   2  19   6   -2.51    7.57
   2  19   6    5.56    6.40
  -2  19   7    1.49    7.45
   2  19   7   -6.75    7.49
   2 -19  -7    2.14   13.04
   2 -19   7   -0.30   12.78
   2  19   7   -1.53   11.08
  -2  19   7  -16.47   11.70
  -2  19   8   27.21    7.41
   2  19   8   27.09    7.59
   2 -19  -8   43.43   12.45
   2 -19   8   37.85   12.65
   2  19   8    5.92   10.41
  -2  19   8   30.52   10.91
   2  19   8   35.13   11.01
  -2  19   8   19.35   11.09
   2  19   9   19.34   10.30
  -2  19   9   22.06   10.48
   2  19   9   17.46   10.44
  -2  19   9   10.69   10.10
  -2  19   9   14.60    7.15
   2  19   9   17.26    7.57
   2  19  10   -6.89    9.75
  -2  19  10    4.29    9.63
   2  19  10    3.23    9.92
  -2  19  10    6.39   10.15
  -2  19  10   -5.98    6.81
   2  19  10   -8.68    7.45
  -2  19  11    8.40    9.29
  -2  19  11    5.09    9.63
   2  19  11    1.95    9.37
   2  19  11    5.02    8.97
  -2  19  11   -8.56    6.76
   2  19  11   -7.57    6.58
  -2  19  11   -3.97    6.38
   2  19  11   -1.32    6.95
   2  19  12   -0.17    8.95
  -2  19  12    8.01    8.75
  -2  19  12    6.07    9.15
   2  19  12    9.69    8.57
  -2  19  12   -0.98    6.23
   2  19  12   -3.40    6.29
   2  19  12   -6.39    6.80
  -2  19  12   -9.93    6.29
   2  19  13   15.06    8.03
  -2  19  13   10.39    7.93
   2  19  13   -8.96    5.92
  -2  19  13   -6.75    5.96
  -2  19  13    8.80    8.63
   2  19  13   14.23    8.55
  -2  19  13   -0.39    5.90
   2  19  13    4.52    6.48
  -2  19  14   11.83    5.51
   2  19  14    8.00    5.42
  -2  19  14    5.31    5.41
   2  19  14   14.51    6.13
  -2  19  15    3.38    5.01
   2  19  15   10.14    5.00
   2  19  15   13.84    5.55
  -2  19  16   11.56    4.54
   2  19  16    4.79    4.38
   2  19  16   14.50    5.19
  -2 -20   0  115.45   15.02
   2 -20   0  114.23   15.74
  -2 -20  -1   -0.59   12.64
   2 -20  -1    9.13   13.38
   2 -20   1   15.62   13.40
   2  20   2  150.29    8.94
   2 -20  -2  150.12   15.81
   2 -20   2  159.17   15.87
  -2 -20  -2  122.30   14.56
   2  20   3  184.24    9.59
  -2 -20  -3  172.72   15.06
   2 -20   3  152.13   16.31
   2 -20  -3  181.03   16.36
   2  20   4    3.07    7.13
   2 -20  -4   10.30   13.13
   2 -20   4   -7.66   12.73
  -2 -20  -4   -5.59   11.97
  -2  20   5  111.63    8.26
   2  20   5   92.67    7.99
  -2 -20  -5   82.72   12.67
   2 -20  -5   93.53   14.08
   2 -20   5   79.02   13.66
   2  20   6   25.58    7.17
  -2  20   6   23.49    7.07
   2 -20   6   23.35   12.44
   2 -20  -6   36.67   12.69
   2  20   6   24.64   10.58
  -2  20   6   23.61   10.76
   2  20   7   11.01    7.17
  -2  20   7    3.65    6.86
   2 -20  -7   15.14   11.37
   2  20   7    0.57    9.74
  -2  20   7   -0.78    9.58
  -2  20   7   19.43   10.34
   2  20   7    1.33    9.87
  -2  20   8   69.74    7.23
   2  20   8   58.62    7.49
   2 -20  -8   87.73   11.98
  -2  20   8   69.29   10.21
   2  20   8   67.76   10.55
   2  20   8   63.79   10.13
  -2  20   8   71.10   10.66
  -2  20   9   80.74    9.96
   2  20   9   83.84    9.88
  -2  20   9   93.39   10.37
   2  20   9   95.37   10.36
  -2  20   9   79.57    7.12
   2  20   9   82.32    7.45
   2  20  10  132.81   10.21
  -2  20  10  124.94   10.18
  -2  20  10  113.67    7.48
   2  20  10  136.91   10.48
   2  20  10  113.89    7.45
  -2  20  10  121.58   10.70
   2  20  10  121.99    7.87
  -2  20  10  112.31    7.44
  -2  20  11   86.73    6.71
   2  20  11   84.09    6.72
   2  20  11  103.29    9.63
   2  20  11   86.28    7.12
  -2  20  11   87.01    6.68
  -2  20  12   10.85    7.84
  -2  20  12   -5.71    5.48
   2  20  12    4.79    7.59
   2  20  12   -7.61    5.34
  -2  20  12   -9.99    5.49
   2  20  12    0.65    5.98
   2  20  13  230.12    8.57
  -2  20  13  231.16    8.61
  -2  20  13  224.94    8.55
   2  20  13  230.76    8.96
   2  20  14   28.60    4.49
  -2  20  14   22.24    4.64
   2  20  14   29.85    5.18
   2  20  15   43.94    4.81
  -2  20  15   32.81    4.19
   2  20  15   39.74    4.16
   2  21   0    4.62    6.20
   2 -21   0   -3.77   11.38
   2  21  -1   36.36    6.29
   2  21   1   32.09    6.69
   2 -21  -1   38.25   12.16
   2 -21   1   29.41   12.31
   2  21  -2    1.23    5.93
   2  21   2   -1.40    6.38
   2 -21  -2   17.31   11.87
   2 -21   2    3.42   11.68
   2  21   3   14.11    6.50
   2  21  -3   15.15    5.73
  -2  21   3    5.52    6.76
   2 -21  -3    8.09   11.89
   2 -21   3   12.32   11.69
   2  21   4    4.80    6.39
  -2  21   4    2.44    6.53
   2 -21   4    3.47   11.19
   2 -21  -4    6.57   11.07
  -2  21   5    5.62    6.53
   2  21   5    1.80    6.36
   2 -21  -5   10.87   10.99
  -2  21   5    9.76    9.38
   2  21   5    1.37    9.24
   2  21   5   -0.34    8.84
  -2  21   5   -4.90    8.86
  -2  21   6   -1.84    8.69
   2  21   6   -1.82    8.49
   2  21   6   -4.74    8.95
  -2  21   6  -10.17    9.17
   2  21   6   -2.13    6.40
  -2  21   6    1.92    6.29
  -2  21   7    4.73    8.53
   2  21   7    3.88    8.61
  -2  21   7    1.66    6.02
   2  21   7    3.65    6.07
   2  21   8    8.02    8.27
  -2  21   8    6.38    8.30
   2  21   8   -1.52    6.03
  -2  21   8    4.54    5.70
  -2  21   9    7.95    7.76
   2  21   9    8.35    7.75
   2  21   9   -5.62    5.40
  -2  21   9   -5.35    5.56
   2  21   9   -3.42    5.87
  -2  21   9   -4.03    5.59
   2  21  10   32.38    7.56
  -2  21  10   40.04    7.66
  -2  21  10   13.10    5.16
   2  21  10   17.66    5.21
  -2  21  10   20.47    5.35
   2  21  10   21.24    5.63
   2  21  11   -1.28    4.62
  -2  21  11    4.42    6.63
  -2  21  11   -1.44    4.76
   2  21  11   16.17    6.83
   2  21  11    0.55    5.19
  -2  21  11    0.34    4.88
   2  21  12    2.35    4.18
  -2  21  12   10.36    4.24
  -2  21  12    3.93    4.39
   2  21  12   13.86    4.85
   2  21  13    9.98    3.72
  -2  21  13    5.11    3.71
   2  22   0  336.37   11.19
   2  22  -1    7.94    5.06
   2  22   1   -4.67    5.36
  -2  22   1    1.49    5.74
   2  22  -2  154.21    6.85
   2  22   2  151.60    7.31
  -2  22   2  147.77    7.52
   2  22   3   -9.02    8.32
  -2  22   3    1.75    8.22
   2  22   3    3.94    5.40
  -2  22   3    6.71    5.66
   2  22  -3    1.68    4.41
  -2  22   4   -1.82    7.90
   2  22   4    1.66    7.91
   2  22   4    0.64    5.50
   2  22  -4    8.27    4.17
  -2  22   4   -2.23    5.48
   2  22   5   -2.50    7.50
  -2  22   5    1.60    7.63
   2  22   5    0.10    5.49
  -2  22   5    2.44    5.35
   2  22   6  192.74   10.33
  -2  22   6  194.89   10.33
   2  22   6  188.71    7.94
  -2  22   6  177.57    7.79
   2  22   7   29.22    7.08
  -2  22   7   33.67    7.13
  -2  22   7   20.10    5.09
  -2  22  -7   12.08    3.68
   2  22   7   10.40    5.05
  -2  22   7    8.73    4.86
   2  22   7    7.28    4.81
  -2  22   8  192.31    7.59
   2  22   8  211.05    7.70
  -2  22   8  205.07    7.53
   2  22   8  206.00    7.51
   2  22   9   23.77    4.70
  -2  22   9   13.02    4.44
  -2  22  -9   13.15    3.37
   2  22   9   17.75    4.29
  -2  22   9   15.04    4.24
  -2  22  10  154.82    5.72
   2  22  10  153.66    5.72
  -2  23   0   33.75    4.53
  -2  23   1    2.31    4.39
  -2  23  -1    2.80    4.22
  -2  23   2    6.86    4.28
  -2  23  -2    1.88    4.03
  -2  23   3    2.37    4.24
  -2  23   4    4.00    4.17
  -2  23   5   -5.25    3.92
   2  23   5   -9.29    3.85
  -2  23   6   -1.86    3.61
   2  23   6   -1.50    3.52
  -3   0   0   -0.27    3.53
  -3   0   1   -0.38    3.54
  -3   0  -1    1.30    3.26
   3   0   1    0.63    1.36
   3   0  -2    2.39    2.60
  -3   0  -2    1.57    2.58
  -3   0   2    4.54    4.21
   3   0   2    1.51    3.00
  -3   0  -2    2.17    3.24
   3   0   2    3.10    3.34
   3   0   3   -1.55    3.18
   3   0   3    0.08    4.05
  -3   0  -3    0.86    3.22
   3   0   3    0.07    3.63
  -3   0   3    0.29    4.45
   3   0   4  400.83   12.67
  -3   0   4  420.79   11.27
   3   0   4  410.90   11.38
   3   0   4  364.43   11.46
   3   0   4  389.64   11.87
  -3   0   4  424.83   12.35
  -3   0  -4  360.12   11.30
   3   0   4  403.96   11.75
  -3   0   5    7.84    3.73
   3   0   5    4.54    3.18
   3   0   5    0.84    3.48
  -3   0   5    3.32    3.08
   3   0   5    8.72    3.81
   3   0   5   -0.05    5.60
  -3   0   5    0.99    3.29
  -3   0  -5    0.36    2.70
   3   0   5    2.63    3.88
   3   0   5   -2.54    5.47
   3   0   5    1.77    4.76
  -3   0   5    3.70    5.21
   3   0   6  130.04    5.89
  -3   0   6  147.89    5.49
   3   0   6  142.30    5.38
   3   0   6  151.66    7.80
  -3   0   6  147.76    5.41
   3   0   6  149.55    6.12
  -3   0   6  146.91    5.73
   3   0   6  136.51    7.03
   3   0   6  133.17    6.17
  -3   0   6  150.77    6.86
  -3   0   7    5.57    3.68
   3   0   7   -1.64    4.05
   3   0   7    1.47    3.56
  -3   0   7    0.97    3.34
   3   0   7   -3.37    4.64
   3   0   7   -0.44    5.86
  -3   0   7   -1.40    3.31
  -3   0   7   -6.31    4.57
   3   0   7    1.08    4.82
  -3   0   7    0.05    4.66
  -3   0   8  165.60    6.53
   3   0   8  163.86    6.58
   3   0   8  183.33    6.66
   3   0   8  171.70    9.10
   3   0   8  174.90    7.16
  -3   0   8  184.27    6.20
   3   0   8  187.56    7.18
   3   0   8  175.76    7.27
  -3   0   8  170.76    7.17
   3   0   8  181.27    8.21
  -3   0   8  184.04    6.33
  -3   0   8  191.78    7.39
   3   0   9   -1.69    4.49
  -3   0   9    2.17    4.12
   3   0   9    2.86    4.03
   3   0   9    0.60    7.08
   3   0   9   -1.91    5.01
   3   0   9   -4.10    5.07
  -3   0   9   -3.93    5.47
  -3   0   9    2.42    4.12
   3   0   9    2.48    6.57
   3   0   9   -3.25    5.47
  -3   0   9   -2.13    4.40
  -3   0  10   27.35    4.88
   3   0  10   26.36    4.72
   3   0  10   27.70    5.27
  -3   0  10   39.62    8.55
   3   0  10   17.18    7.74
   3   0  10   27.16    6.16
   3   0  10   27.71    6.25
   3   0  10   23.44    6.13
  -3   0  10   24.91    5.58
   3   0  10   30.78    6.45
  -3   0  10   32.09    4.89
   3   0  10   29.74    7.41
  -3   0  10   30.21    4.85
   3   0  11   -2.42    6.96
   3   0  11   -2.83    8.28
  -3   0  11    4.56    8.87
  -3   0  11    2.65    7.47
   3   0  11    0.19    6.24
   3   0  11   -6.25    6.68
   3   0  11   -7.01    6.23
   3   0  11   -9.50    7.48
   3   0  11   -1.11    7.78
  -3   0  11    0.88    5.11
  -3   0  11   -2.90    6.57
   3   0  11   -1.73    4.94
  -3   0  11   -0.50    4.95
   3   0  11    9.00    5.62
  -3   0  12   83.83    8.64
  -3   0  12   97.15   10.32
[truncated: 1,497,781 more chars]
